# Supplementary material for: A detailed in silico analysis of secondary metabolite biosynthesis clusters in the genome of the broad host range plant pathogenic fungus Sclerotinia sclerotiorum
Source: BMC Genomics. 2020 Jan 2;21:7. doi: 10.1186/s12864-019-6424-4 (PMC6941272; doi:10.1186/s12864-019-6424-4)
Supplement: Supplementary file 2 — Additional file 2: Table S1. SMURF and antiSMASH predicted cluster and backbone genes, and key biosynthetic genes. [file 12864_2019_6424_MOESM2_ESM.xlsx]

## Sheet: SMURF and antiSMASH clusters
Supplementary Table 1: SMURF and antiSMASH predicted clusters and backbone genes, and key biosynthetic genes
Clusters marked 'not included' are not included in the list of 80 gene clusters in Table 1 of the manuscript
SMURF-predicted clusters						antiSMASH-predicted clusters						Key biosynthetic genes
cluster name	gene range		SMURF backbone genes	backbone type		cluster name	gene range		antiSMASH backbones	backbone type
01_4	sscle_01g004190 – sscle_01g004240		sscle_01g004240	NRPS-Like		01_1	sscle_01g000770 - sscle_01g001010		sscle_01g002730	NRPS-like protein		sscle_01g000060	oxidase_oxidoreductase
01_4	sscle_01g004330 – sscle_01g004450		sscle_01g004450	PKS		01_2	sscle_01g002650 - sscle_01g002760		sscle_01g002760	PKS/NRPS-like protein		sscle_01g000150	dehydrogenase
01_6	sscle_01g005890 – sscle_01g005910		sscle_01g005910	PKS		01_3	sscle_01g003240 - sscle_01g003430		sscle_01g003310	PKS/NRPS-like protein		sscle_01g000170	transporter
01_6	sscle_01g005990 – sscle_01g006080		sscle_01g006000	PKS		01_4	sscle_01g004190 – sscle_01g004310		sscle_01g004240	NRPS-like protein		sscle_01g000180	acyltransferase
01_7	sscle_01g010120 - sscle_01g010140		sscle_01g010120	NRPS		01_4	sscle_01g004360 – sscle_01g004480		sscle_01g004450	Type I Iterative PKS		sscle_01g000190	oxidase_oxidoreductase_dehydrogenase
01_8	sscle_01g010670 - sscle_01g010700		sscle_01g010670	DMAT		01_5	sscle_01g005520 - sscle_01g005700		sscle_01g005560	PKS/NRPS-like protein		sscle_01g000240	transporter
02_4	sscle_02g018190 - sscle_02g018370		sscle_02g018200	NRPS		01_6	sscle_01g005830 - sscle_01g006080		sscle_01g005860	PKS/NRPS-like protein		sscle_01g000260	cytP450
03_3	sscle_03g024740 - sscle_03g024860		sscle_03g024310	DMAT		01_7	sscle_01g010070 – sscle_01g010200		sscle_01g005910	Type I Iterative PKS		sscle_01g000440	transporter
04_2	sscle_04g032810 - sscle_04g032930		sscle_03g024850	NRPS-Like		01_8	sscle_01g010420 – sscle_01g010530		sscle_01g006000	Type I Iterative PKS		sscle_01g000480	glycoside_hydrolase
04_3	sscle_04g033990 - sscle_04g034000		sscle_03g031520	PKS		02_1	sscle_02g015010 - sscle_02g015140		sscle_01g010120	NRPS		sscle_01g000590	TF
04_5	sscle_04g036410 - sscle_04g036430		sscle_04g032810	PKS		02_2	sscle_02g016430 - sscle_02g016620		sscle_01g010130	Hybrid PKS-NRPS		sscle_01g000600	transporter
not included	sscle_04g039430 - sscle_04g039570		sscle_04g033990	PKS		02_3	sscle_02g017440 – sscle_02g017550		sscle_01g010450	PKS/NRPS-like protein		sscle_01g000670	oxidase_oxidoreductase
not included	sscle_04g039680 - sscle_04g039790		sscle_04g036410	NRPS-Like		02_3	sscle_02g017570 – sscle_02g017950		sscle_01g010470	NRPS-like protein		sscle_01g000790	transporter_SMCOG1169:sugar_transport_protein
not included	sscle_05g043390 - sscle_05g043440		sscle_04g039550	DMAT		02_4	sscle_02g018180 - sscle_02g018280		sscle_02g015020	PKS/NRPS-like protein		sscle_01g000810	transporter
05_3	sscle_05g044110 - sscle_05g044320		sscle_04g039700	DMAT		02_5	sscle_02g019180 - sscle_02g019340		sscle_02g016480	PKS/NRPS-like protein		sscle_01g000870	SMCOG1036:alpha/beta_hydrolase_fold_protein
05_7	sscle_05g047150 - sscle_05g047260		sscle_05g043420	DMAT		not included (fatty acid biosynthesis)	sscle_02g021230 - sscle_02g021270		sscle_02g017720	PKS/NRPS-like protein		sscle_01g000880	oxidase_oxidoreductase_SMCOG1175:pyridine_nucleotide-disulfide_oxidoreductase
05_8	sscle_05g047950 - sscle_05g048170		sscle_05g044190	NRPS		02_6	sscle_02g021910 - sscle_02g021960		sscle_02g017800	PKS/NRPS-like protein		sscle_01g000900	SMCOG1262:haloalkane_dehalogenase
06_4	sscle_06g051850 - sscle_06g051960		sscle_05g047250	PKS		03_1	sscle_03g022750 - sscle_03g022830		sscle_02g018200	NRPS		sscle_01g000930	isoprenoid
06_5	sscle_06g053860 - sscle_06g054050		sscle_05g048020	PKS		03_2	sscle_03g023770 - sscle_03g024460		sscle_02g018210	PKS/NRPS-like protein		sscle_01g000960	SMCOG1092:hypothetical_protein
07_1	sscle_07g055370 - sscle_07g055610		sscle_06g051850	PKS		03_3	sscle_03g024760 - sscle_03g024910		sscle_02g019250	PKS/NRPS-like protein		sscle_01g000980	SMCOG1006:acyl-CoA_dehydrogenase_dehydrogenase
07_5	sscle_07g059610 - sscle_07g059720		sscle_06g053880	DMAT		03_4	sscle_03g025240 - sscle_03g025380		sscle_02g019270	Hybrid PKS-NRPS		sscle_01g000990	SMCOG1001:short-chain_dehydrogenase/reductase_SDR_dehydrogenase
08_1	sscle_08g064110 - sscle_08g064270		sscle_07g055510	PKS		03_5	sscle_03g028200 - sscle_03g028280		sscle_02g019300	PKS/NRPS-like protein		sscle_01g001010	SMCOG1030:serine/threonine_protein_kinase
not included	sscle_08g064680 - sscle_08g064700		sscle_07g059640	PKS		03_6	sscle_03g028940 - sscle_03g029100		sscle_02g021250	PKS/NRPS-like protein		sscle_01g001060	TF
not included	sscle_09g068670 - sscle_09g068760		sscle_08g064270	NRPS-Like		03_7	sscle_03g031470 - sscle_03g031590		sscle_02g021250	Fungal type I fatty acid synthase		sscle_01g001120	TF
09_3	sscle_09g071600 - sscle_09g071680		sscle_08g064700	DMAT		04_1	sscle_04g032350 - sscle_04g032410		sscle_02g021260	PKS/NRPS-like protein		sscle_01g001190	transporter
09_5	sscle_09g074240 - sscle_09g074330		sscle_09g068670	DMAT		04_2	sscle_04g032750 - sscle_04g032880		sscle_02g021940	NRPS-like protein		sscle_01g001200	TF
10_2	sscle_10g077600 - sscle_10g077620		sscle_09g071670	NRPS-Like		04_3	sscle_04g033790 – sscle_04g033920		sscle_03g022820	PKS/NRPS-like protein		sscle_01g001230	oxidase_oxidoreductase
10_5	sscle_10g078260 - sscle_10g078300		sscle_09g074240	NRPS		04_3	sscle_04g033950 – sscle_04g034040		sscle_03g024800	PKS/NRPS-like protein		sscle_01g001240	TF
not included	sscle_10g078710 - sscle_10g078780		sscle_10g077600	DMAT		04_4	sscle_04g035170 - sscle_04g035240		sscle_03g024830	NRPS-like protein		sscle_01g001300	dehydrogenase
not included	sscle_11g081820 - sscle_11g081960		sscle_10g078260	NRPS		04_5	sscle_04g036350 – sscle_04g036650		sscle_03g024850	NRPS-like protein		sscle_01g001340	transporter
not included	sscle_11g084080 - sscle_11g084220		sscle_10g078370	DMAT		04_5	sscle_04g036690 – sscle_04g036990		sscle_03g025360	PKS/NRPS-like protein		sscle_01g001360	transporter
12_1	sscle_12g091480 - sscle_12g091490		sscle_10g078400	NRPS-Like		04_6	sscle_04g038070 - sscle_04g038370		sscle_03g028220	PKS/NRPS-like protein		sscle_01g001400	TF
not included	sscle_13g092100 - sscle_13g092240		sscle_10g078720	DMAT		05_1	sscle_05g040890 - sscle_05g041060		sscle_03g028970	PKS/NRPS-like protein		sscle_01g001430	glycoside_hydrolase
13_1	sscle_13g095880 - sscle_13g095920		sscle_11g081820	DMAT		05_2	sscle_05g042510 - sscle_05g042600		sscle_03g029010	PKS/NRPS-like protein		sscle_01g001550	transporter
13_2	sscle_13g096390 - sscle_13g096450		sscle_11g084190	DMAT		05_3	sscle_05g044110 - sscle_05g044230		sscle_03g031480	PKS/NRPS-like protein		sscle_01g001690	glycoside_hydrolase
14_1	sscle_14g097750 - sscle_14g097890		sscle_12g091500	PKS		05_4	sscle_05g044560 - sscle_05g045390		sscle_03g031520	Type I Iterative PKS		sscle_01g001700	transporter
not included	sscle_14g098470 - sscle_14g098540		sscle_13g092140	DMAT		05_6	sscle_05g045570 - sscle_05g045990		sscle_04g032410	PKS/NRPS-like protein		sscle_01g001710	TF
not included	sscle_14g099020 - sscle_14g099080		sscle_13g095880	DMAT		05_7	sscle_05g047180 - sscle_05g047290		sscle_04g032810	Type I Iterative PKS		sscle_01g001790	cytP450
not included	sscle_14g099530 - sscle_14g099590		sscle_13g096410	PKS		05_8	sscle_05g047960 - sscle_05g048100		sscle_04g033830	PKS/NRPS-like protein		sscle_01g001840	transporter
not included	sscle_15g103190 - sscle_15g103200		sscle_14g097860	PKS		06_1	sscle_06g048770 - sscle_06g048870		sscle_04g033850	Type III PKS N-terminal		sscle_01g001990	transporter
15_2	sscle_15g104940 - sscle_15g105010		sscle_14g098470	DMAT		06_2	sscle_06g049220 - sscle_06g049390		sscle_04g033990	Type I Iterative PKS		sscle_01g002020	glycoside_hydrolase
15_3	sscle_15g106360 - sscle_15g106540		sscle_14g099080	DMAT		06_3	sscle_06g051310 - sscle_06g051610		sscle_04g035180	PKS/NRPS-like protein		sscle_01g002060	glycoside_hydrolase
16_1	sscle_16g107340 - sscle_16g107440		sscle_14g099530	PKS-Like		06_4	sscle_06g051790 - sscle_06g051930		sscle_04g035210	phytoene synthase		sscle_01g002090	TF
not included	sscle_16g109330 - sscle_16g109440		sscle_15g103200	DMAT		06_5	sscle_06g053910 - sscle_06g054150		sscle_04g036410	NRPS-like protein		sscle_01g002110	glycoside_hydrolase
16_3	sscle_16g110340 - sscle_16g110420		sscle_15g103470	DMAT		06_6	sscle_06g054930 - sscle_06g055300		sscle_04g036520	PKS/NRPS-like protein		sscle_01g002160	dehydrogenase
16_5	sscle_16g110780 - sscle_16g110970		sscle_15g104980	NRPS-Like		07_1	sscle_07g055440 - sscle_07g055610		sscle_04g036560	PKS/NRPS-like protein		sscle_01g002180	cytP450
			sscle_15g105000	PKS		07_2	sscle_07g056400 - sscle_07g056670		sscle_04g036840	PKS/NRPS-like protein		sscle_01g002230	transporter
			sscle_15g106480	PKS		07_3	sscle_07g057590 - sscle_07g057670		sscle_04g036850	PKS/NRPS-like protein		sscle_01g002240	glycoside_hydrolase
			sscle_15g106510	PKS		07_4	sscle_07g058600 - sscle_07g058830		sscle_05g040930	PKS/NRPS-like protein		sscle_01g002290	dehydrogenase
			sscle_16g107430	NRPS-Like		07_5	sscle_07g059580 - sscle_07g059710		sscle_05g040980	NRPS-like protein		sscle_01g002310	transporter
			sscle_16g109440	DMAT		07_6	sscle_07g060700 - sscle_07g061130		sscle_05g042570	PKS/NRPS-like protein		sscle_01g002360	transporter
			sscle_16g110390	PKS-Like		08_1	sscle_08g064220 - sscle_08g064310		sscle_05g044190	NRPS		sscle_01g002500	methyltransferase_SAMdep
			sscle_16g110720	DMAT		08_2	sscle_08g066200 - sscle_08g066510		sscle_05g044640	PKS/NRPS-like protein		sscle_01g002670	SMCOG1001:short-chain_dehydrogenase/reductase_SDR_dehydrogenase
			sscle_16g110870	DMAT		08_3	sscle_08g067600 - sscle_08g067840		sscle_05g044700	PKS/NRPS-like protein		sscle_01g002680	cytP450
			sscle_16g110910	DMAT		09_1	sscle_09g069050 - sscle_09g069110		sscle_05g045760	PKS/NRPS-like protein		sscle_01g002700	SMCOG1238:transposase
			sscle_16g111200	DMAT		09_2	sscle_09g069690 - sscle_09g069890		sscle_05g045820	PKS/NRPS-like protein		sscle_01g002720	methyltransferase_SAMdep
						09_3	sscle_09g071590 - sscle_09g071750		sscle_05g045840	PKS/NRPS-like protein		sscle_01g002730	NRPS-like_protein
						09_4	sscle_09g072970 - sscle_09g073260		sscle_05g045940	PKS/NRPS-like protein		sscle_01g002760	PKS/NRPS-like_protein_dehydrogenase
						09_5	sscle_09g074180 - sscle_09g074300		sscle_05g047250	Type I Iterative PKS		sscle_01g002810	dehydrogenase
						10_1	sscle_10g075260 – sscle_10g075370		sscle_05g048020	Type I Iterative PKS		sscle_01g002940	oxidase_oxidoreductase
						10_2	sscle_10g075460 – sscle_10g075700		sscle_05g048080	PKS/NRPS-like protein		sscle_01g002980	oxidase_oxidoreductase
						10_3	sscle_10g076300 - sscle_10g076460		sscle_06g048870	PKS/NRPS-like protein		sscle_01g003070	TF
						10_4	sscle_10g077120 - sscle_10g077330		sscle_06g049350	NRPS-like protein		sscle_01g003150	oxidase_oxidoreductase
						10_5	sscle_10g078210 – sscle_10g078320		sscle_06g051540	PKS/NRPS-like protein		sscle_01g003180	transporter
						10_5	sscle_10g078320 – sscle_10g078460		sscle_06g051570	PKS/NRPS-like protein		sscle_01g003250	SMCOG1050:monooxygenase_FAD-binding
						10_6	sscle_10g080080 - sscle_10g080320		sscle_06g051850	Type I Iterative PKS		sscle_01g003270	SMCOG1030:serine/threonine_protein_kinase
						11_1	sscle_11g080910 - sscle_11g081060		sscle_07g055510	Type I Iterative PKS		sscle_01g003300	transporter_SMCOG1106:major_facilitator_transporter
						11_2	sscle_11g084430 - sscle_11g084530		sscle_07g056400	PKS/NRPS-like protein		sscle_01g003310	PKS/NRPS-like_protein
						11_3	sscle_11g084840 - sscle_11g085230		sscle_07g056570	NRPS-like protein		sscle_01g003320	cytP450
						11_4	sscle_11g085980 - sscle_11g086330		sscle_07g057610	PKS/NRPS-like protein		sscle_01g003330	glycoside_hydrolase
						12_1	sscle_12g091470 - sscle_12g091540		sscle_07g058690	NRPS-like protein		sscle_01g003350	SMCOG1222:dehydrogenase_oxidase_oxidoreductase
						13_1	sscle_13g095920 - sscle_13g096070		sscle_07g059610	PKS/NRPS-like protein		sscle_01g003370	glycoside_hydrolase
						13_2	sscle_13g096330 - sscle_13g096460		sscle_07g059640	Type I Iterative PKS		sscle_01g003420	glycoside_hydrolase
						14_1	sscle_14g097790 - sscle_14g097930		sscle_07g060750	PKS/NRPS-like protein		sscle_01g003440	transporter
						not included (fatty acid biosynthesis)	sscle_14g099520 - sscle_14g099570		sscle_08g064270	NRPS-like protein		sscle_01g003620	methyltransferase_SAMdep
						14_2	sscle_14g102040 - sscle_14g102160		sscle_08g066330	PKS/NRPS-like protein		sscle_01g003810	oxidase_oxidoreductase
						15_1	sscle_15g103300 - sscle_15g103360		sscle_08g067790	PKS/NRPS-like protein		sscle_01g003940	TF
						15_2	sscle_15g104790 - sscle_15g105070		sscle_09g069800	PKS/NRPS-like protein		sscle_01g003990	cytP450
						15_3	sscle_15g106410 – sscle_15g106590		sscle_09g071600	NRPS-like protein		sscle_01g004000	transporter
						15_4	sscle_15g106630 – sscle_15g107150		sscle_09g071650	PKS/NRPS-like protein		sscle_01g004040	transporter
						16_1	sscle_16g107350 - sscle_16g107510		sscle_09g071670	NRPS-like protein		sscle_01g004110	transporter
						16_2	sscle_16g107740 - sscle_16g107810		sscle_09g071680	PKS/NRPS-like protein		sscle_01g004190	SMCOG1042:O-methyltransferase_methyltransferase_SAMdep
						16_3	sscle_16g110280 – sscle_16g110420		sscle_09g073000	PKS/NRPS-like protein		sscle_01g004210	oligopeptide_transporter
						16_4	sscle_16g110680 - sscle_16g110720		sscle_09g073100	PKS/NRPS-like protein		sscle_01g004220	glycoside_hydrolase
						16_6	sscle_16g111090 - sscle_16g111290		sscle_09g073120	PKS/NRPS-like protein		sscle_01g004240	NRPS-like_protein
									sscle_09g074240	NRPS		sscle_01g004260	SMCOG1272:TPR_repeat-containing_protein
									sscle_10g075300	NRPS-like protein		sscle_01g004330	oxidase_oxidoreductase
									sscle_10g075330	PKS/NRPS-like protein		sscle_01g004380	TF
									sscle_10g075590	PKS/NRPS-like protein		sscle_01g004390	SMCOG1249:carbamoyl_phosphate_synthase_small_subunit
									sscle_10g075610	PKS/NRPS-like protein		sscle_01g004400	glycoside_hydrolase
									sscle_10g076320	PKS/NRPS-like protein		sscle_01g004430	transporter_SMCOG1288:ABC_transporter_related_protein
									sscle_10g076330	PKS/NRPS-like protein		sscle_01g004450	Type_I_Iterative_PKS
									sscle_10g077220	PKS/NRPS-like protein		sscle_01g004490	oxidase_oxidoreductase
									sscle_10g077230	PKS/NRPS-like protein		sscle_01g004550	oxidase_oxidoreductase
									sscle_10g078260	NRPS		sscle_01g004560	TF
									sscle_10g078400	NRPS-like protein		sscle_01g004780	transporter
									sscle_10g080260	PKS/NRPS-like protein		sscle_01g004830	dehydrogenase
									sscle_10g080290	PKS/NRPS-like protein		sscle_01g004940	transporter
									sscle_11g081040	PKS/NRPS-like protein		sscle_01g005100	TF
									sscle_11g084440	PKS/NRPS-like protein		sscle_01g005230	oxidase_oxidoreductase
									sscle_11g084460	NRPS-like protein		sscle_01g005280	TF
									sscle_11g086270	NRPS-like protein		sscle_01g005410	oxidase_oxidoreductase
									sscle_12g091500	Type I Iterative PKS		sscle_01g005420	oxidase_oxidoreductase
									sscle_13g095960	PKS/NRPS-like protein		sscle_01g005450	methyltransferase_SAMdep
									sscle_13g096410	Type I Iterative PKS		sscle_01g005520	SMCOG1030:serine/threonine_protein_kinase
									sscle_14g097860	Hybrid PKS-NRPS		sscle_01g005530	SMCOG1066:alpha/beta_hydrolase_domain-containing_protein
									sscle_14g099530	PKS/NRPS-like protein		sscle_01g005560	PKS/NRPS-like_protein
									sscle_14g099530	Type II fatty acid synthase		sscle_01g005590	cytP450
									sscle_14g102060	PKS/NRPS-like protein		sscle_01g005610	methyltransferase_SAMdep
									sscle_15g103330	PKS/NRPS-like protein		sscle_01g005630	glycoside_hydrolase
									sscle_15g104980	NRPS-like protein		sscle_01g005640	SMCOG1027:isochorismatase
									sscle_15g105000	Type I Iterative PKS		sscle_01g005660	methyltransferase
									sscle_15g105010	PKS/NRPS-like protein		sscle_01g005680	glycoside_hydrolase
									sscle_15g106470	PKS/NRPS-like protein		sscle_01g005690	SMCOG1199:NmrA_family_protein
									sscle_15g106480	Type I Iterative PKS		sscle_01g005720	glycoside_hydrolase
									sscle_15g106510	Type I Iterative PKS		sscle_01g005750	methyltransferase
									sscle_15g106520	PKS/NRPS-like protein		sscle_01g005860	PKS/NRPS-like_protein_dehydrogenase
									sscle_15g106820	PKS/NRPS-like protein		sscle_01g005870	oxidase_oxidoreductase
									sscle_16g107430	NRPS-like protein		sscle_01g005910	Type_I_Iterative_PKS
									sscle_16g107780	Fungal geranylgeranyl pyrophosphate synthase		sscle_01g005930	transporter
									sscle_16g107780	Fungal geranylgeranyl pyrophosphate synthase, model 2		sscle_01g005940	transporter_SMCOG1169:sugar_transport_protein
									sscle_16g110350	PKS/NRPS-like protein		sscle_01g005950	glycoside_hydrolase
									sscle_16g110370	PKS/NRPS-like protein		sscle_01g005960	GNAT_acyltransferase
									sscle_16g110380	PKS/NRPS-like protein		sscle_01g005970	SMCOG1175:pyridine_nucleotide-disulfide_oxidoreductase_oxidase_oxidoreductase
									sscle_16g110390	PKS/NRPS-like protein		sscle_01g005980	mgNRPS
									sscle_16g110720	DMAT		sscle_01g006000	Type_I_Iterative_PKS
									sscle_16g111140	PKS/NRPS-like protein		sscle_01g006080	SMCOG1090:acetyl-CoA_carboxylase_biotin_carboxylase
									sscle_16g111160	2-isopropylmalate_synthase		sscle_01g006130	glycoside_hydrolase
												sscle_01g006180	oxidase_oxidoreductase_dehydrogenase
												sscle_01g006260	transporter
												sscle_01g006290	cytP450
												sscle_01g006490	TF
												sscle_01g006570	TF
												sscle_01g006620	isoprenoid
												sscle_01g006640	methyltransferase_SAMdep
												sscle_01g006750	TF
												sscle_01g006790	transporter
												sscle_01g006810	methyltransferase_SAMdep
												sscle_01g006880	dehydrogenase
												sscle_01g006890	TF
												sscle_01g006910	methyltransferase_SAMdep
												sscle_01g006930	glycoside_hydrolase
												sscle_01g007050	glycoside_hydrolase
												sscle_01g007060	dehydrogenase
												sscle_01g007090	acyltransferase
												sscle_01g007100	cytP450
												sscle_01g007110	transporter
												sscle_01g007140	transporter
												sscle_01g007390	TF
												sscle_01g007680	acyltransferase
												sscle_01g007750	TF
												sscle_01g007760	methyltransferase_SAMdep
												sscle_01g007780	tyrosinase
												sscle_01g007810	glycoside_hydrolase
												sscle_01g007890	glycoside_hydrolase
												sscle_01g008040	transporter
												sscle_01g008110	methyltransferase_SAMdep
												sscle_01g008120	transporter
												sscle_01g008160	isoprenoid
												sscle_01g008210	transporter
												sscle_01g008280	glycoside_hydrolase
												sscle_01g008380	dehydrogenase
												sscle_01g008390	cytP450
												sscle_01g008450	glycoside_hydrolase
												sscle_01g008460	glycoside_hydrolase
												sscle_01g008470	transporter
												sscle_01g008480	oxidase_oxidoreductase
												sscle_01g008490	TF
												sscle_01g008510	glycoside_hydrolase
												sscle_01g008530	glycoside_hydrolase
												sscle_01g008580	dehydrogenase
												sscle_01g008600	methyltransferase_SAMdep
												sscle_01g008620	TF
												sscle_01g008990	glycoside_hydrolase
												sscle_01g009020	TF
												sscle_01g009040	TF
												sscle_01g009220	TF
												sscle_01g009330	dehydrogenase
												sscle_01g009420	transporter
												sscle_01g009440	TF
												sscle_01g009450	methyltransferase_SAMdep
												sscle_01g009470	GNAT_acyltransferase
												sscle_01g009500	methyltransferase_SAMdep
												sscle_01g009520	transporter
												sscle_01g009540	TF
												sscle_01g009600	glycoside_hydrolase
												sscle_01g009760	methyltransferase_SAMdep
												sscle_01g009780	transporter
												sscle_01g009820	cytP450
												sscle_01g009840	transporter
												sscle_01g009850	transporter
												sscle_01g009870	cytP450
												sscle_01g010080	methyltransferase_SAMdep
												sscle_01g010090	transporter_SMCOG1106:major_facilitator_transporter
												sscle_01g010110	SMCOG1030:serine/threonine_protein_kinase
												sscle_01g010120	NRPS
												sscle_01g010130	Hybrid_PKS-NRPS
												sscle_01g010140	transporter_SMCOG1106:major_facilitator_transporter
												sscle_01g010160	glycoside_hydrolase
												sscle_01g010330	glycoside_hydrolase
												sscle_01g010400	transporter
												sscle_01g010440	transporter_SMCOG1184:major_facilitator_transporter
												sscle_01g010450	PKS/NRPS-like_protein
												sscle_01g010470	NRPS-like_protein
												sscle_01g010480	glycoside_hydrolase
												sscle_01g010510	SMCOG1262:haloalkane_dehalogenase
												sscle_01g010610	oxidase_oxidoreductase
												sscle_01g010670	DMAT
												sscle_01g010810	cytP450
												sscle_01g010820	cytP450
												sscle_01g010900	transporter
												sscle_01g010910	dehydrogenase
												sscle_01g010920	DUF3328
												sscle_01g010950	transporter
												sscle_01g011040	cytP450
												sscle_01g011060	transporter
												sscle_01g011130	TF
												sscle_01g011170	glycoside_hydrolase
												sscle_01g011190	oxidase_oxidoreductase
												sscle_01g011270	oxidase_oxidoreductase_dehydrogenase
												sscle_01g011400	dehydrogenase
												sscle_01g011410	cytP450
												sscle_01g011430	cytP450
												sscle_01g011440	dehydrogenase
												sscle_01g011460	oxidase_oxidoreductase
												sscle_01g011550	glycoside_hydrolase
												sscle_01g011570	dehydrogenase
												sscle_02g011630	dehydrogenase
												sscle_02g011640	transporter
												sscle_02g011710	oxidase_oxidoreductase
												sscle_02g011730	glycoside_hydrolase
												sscle_02g011750	oxidase_oxidoreductase
												sscle_02g011800	glycoside_hydrolase
												sscle_02g011860	transporter
												sscle_02g011890	glycoside_hydrolase
												sscle_02g011960	methyltransferase_SAMdep
												sscle_02g012000	methyltransferase_SAMdep
												sscle_02g012100	dehydrogenase
												sscle_02g012250	dehydrogenase
												sscle_02g012430	TF
												sscle_02g012440	transporter
												sscle_02g012480	glycoside_hydrolase_acyltransferase
												sscle_02g012530	TF
												sscle_02g012670	transporter
												sscle_02g012770	TF
												sscle_02g012810	glycoside_hydrolase
												sscle_02g012820	dehydrogenase
												sscle_02g012920	transporter
												sscle_02g012950	DUF3328
												sscle_02g012990	dehydrogenase
												sscle_02g013200	transporter
												sscle_02g013380	transporter
												sscle_02g013450	cytP450
												sscle_02g013520	TF
												sscle_02g013530	transporter
												sscle_02g013540	acyltransferase
												sscle_02g013580	transporter
												sscle_02g013600	transporter
												sscle_02g013670	dehydrogenase
												sscle_02g013680	dehydrogenase
												sscle_02g013750	TF
												sscle_02g013840	dehydrogenase
												sscle_02g013950	cytP450
												sscle_02g013960	acyltransferase
												sscle_02g014030	dehydrogenase
												sscle_02g014040	dehydrogenase
												sscle_02g014130	dehydrogenase
												sscle_02g014150	cytP450
												sscle_02g014250	transporter
												sscle_02g014290	dehydrogenase
												sscle_02g014310	TF
												sscle_02g014350	transporter
												sscle_02g014360	methyltransferase_SAMdep
												sscle_02g014430	oxidase_oxidoreductase
												sscle_02g014470	oxidase_oxidoreductase
												sscle_02g014550	TF
												sscle_02g014600	tyrosinase
												sscle_02g014620	acyltransferase
												sscle_02g014770	transporter
												sscle_02g014910	transporter
												sscle_02g015000	transporter
												sscle_02g015020	PKS/NRPS-like_protein_dehydrogenase
												sscle_02g015070	methyltransferase_SAMdep
												sscle_02g015080	SMCOG1089:methyltransferase_methyltransferase_SAMdep
												sscle_02g015110	glycoside_hydrolase
												sscle_02g015150	oxidase_oxidoreductase
												sscle_02g015180	transporter
												sscle_02g015190	dehydrogenase
												sscle_02g015230	dehydrogenase
												sscle_02g015260	TF
												sscle_02g015270	dehydrogenase
												sscle_02g015330	dehydrogenase
												sscle_02g015400	methyltransferase
												sscle_02g015420	oxidase_oxidoreductase
												sscle_02g015470	methyltransferase
												sscle_02g015490	transporter
												sscle_02g015500	glycoside_hydrolase
												sscle_02g015540	transporter
												sscle_02g015560	TF
												sscle_02g015630	oxidase_oxidoreductase
												sscle_02g015920	glycoside_hydrolase
												sscle_02g016010	oxidase_oxidoreductase
												sscle_02g016020	cytP450
												sscle_02g016040	transporter
												sscle_02g016070	methyltransferase_SAMdep
												sscle_02g016100	acyltransferase
												sscle_02g016230	glycoside_hydrolase
												sscle_02g016310	transporter
												sscle_02g016350	glycoside_hydrolase
												sscle_02g016430	transporter_SMCOG1000:ABC_transporter_ATP-binding_protein
												sscle_02g016460	siderophore_oxidase_oxidoreductase
												sscle_02g016480	PKS/NRPS-like_protein
												sscle_02g016500	glycoside_hydrolase
												sscle_02g016520	SMCOG1045:glycosyl_transferase_group_1
												sscle_02g016530	glycoside_hydrolase
												sscle_02g016570	SMCOG1001:short-chain_dehydrogenase/reductase_SDR_dehydrogenase
												sscle_02g016580	SMCOG1001:short-chain_dehydrogenase/reductase_SDR
												sscle_02g016610	SMCOG1030:serine/threonine_protein_kinase
												sscle_02g016710	transporter
												sscle_02g016830	TF
												sscle_02g016940	TF
												sscle_02g017010	methyltransferase_SAMdep
												sscle_02g017130	transporter
												sscle_02g017180	dehydrogenase
												sscle_02g017200	acyltransferase
												sscle_02g017250	oxidase_oxidoreductase
												sscle_02g017260	transporter
												sscle_02g017270	DUF3328
												sscle_02g017510	isoprenoid
												sscle_02g017520	SMCOG1222:dehydrogenase_oxidase_oxidoreductase_isoprenoid
												sscle_02g017560	transporter
												sscle_02g017590	TF
												sscle_02g017670	SMCOG1122:ATP-dependent_RNA_helicase
												sscle_02g017680	SMCOG1115:HAD-superfamily_hydrolase,_subfamily_IA,_variant
												sscle_02g017710	methyltransferase_SAMdep
												sscle_02g017720	PKS/NRPS-like_protein_dehydrogenase
												sscle_02g017730	SMCOG1088:acyltransferase_3_acyltransferase
												sscle_02g017800	PKS/NRPS-like_protein_dehydrogenase
												sscle_02g017810	SMCOG1001:short-chain_dehydrogenase/reductase_SDR_dehydrogenase
												sscle_02g017850	transporter_SMCOG1005:Drug_resistance_transporter,_EmrB/QacA
												sscle_02g017900	transporter_SMCOG1106:major_facilitator_transporter
												sscle_02g017910	SMCOG1121:dioxygenase,_TauD/TfdA
												sscle_02g017940	SMCOG1030:serine/threonine_protein_kinase
												sscle_02g018000	isoprenoid
												sscle_02g018060	transporter
												sscle_02g018140	glycoside_hydrolase
												sscle_02g018180	SMCOG1173:WD-40_repeat-containing_protein
												sscle_02g018190	transporter_SMCOG1288:ABC_transporter_related_protein
												sscle_02g018200	NRPS
												sscle_02g018210	PKS/NRPS-like_protein
												sscle_02g018220	SMCOG1203:putative_siderophore_biosynthesis_protein_GNAT
												sscle_02g018260	TF
												sscle_02g018340	transporter
												sscle_02g018550	isoprenoid
												sscle_02g018580	TF
												sscle_02g018600	transporter
												sscle_02g018610	glycoside_hydrolase
												sscle_02g018620	glycoside_hydrolase
												sscle_02g018650	transporter
												sscle_02g018660	glycoside_hydrolase
												sscle_02g018710	TF
												sscle_02g018790	glycoside_hydrolase
												sscle_02g018820	glycoside_hydrolase
												sscle_02g018940	methyltransferase_SAMdep
												sscle_02g018950	dehydrogenase
												sscle_02g019070	transporter
												sscle_02g019080	glycoside_hydrolase
												sscle_02g019170	glycoside_hydrolase
												sscle_02g019250	PKS/NRPS-like_protein
												sscle_02g019260	AMP-dependent_synthetase_and_ligase
												sscle_02g019270	methyltransferase_SAMdep_Hybrid_PKS-NRPS
												sscle_02g019280	cytP450
												sscle_02g019290	cytP450
												sscle_02g019300	PKS/NRPS-like_protein_dehydrogenase
												sscle_02g019310	transporter_SMCOG1005:Drug_resistance_transporter,_EmrB/QacA
												sscle_02g019420	isoprenoid
												sscle_02g019440	dehydrogenase
												sscle_02g019450	dehydrogenase
												sscle_02g019530	transporter
												sscle_02g019540	transporter
												sscle_02g019560	cytP450
												sscle_02g019580	dehydrogenase
												sscle_02g019630	methyltransferase_SAMdep
												sscle_02g019790	transporter
												sscle_02g019820	TF
												sscle_02g019830	TF
												sscle_02g019840	transporter
												sscle_02g019860	isoprenoid
												sscle_02g019950	TF
												sscle_02g019960	transporter
												sscle_02g019970	acyltransferase
												sscle_02g020000	transporter
												sscle_02g020030	GNAT_acyltransferase
												sscle_02g020060	acyltransferase
												sscle_02g020300	oxidase_oxidoreductase
												sscle_02g020320	oxidase_oxidoreductase
												sscle_02g020400	methyltransferase_SAMdep
												sscle_02g020570	dehydrogenase
												sscle_02g020600	dehydrogenase
												sscle_02g020630	dehydrogenase
												sscle_02g020660	glycoside_hydrolase
												sscle_02g020700	transporter
												sscle_02g020750	TF
												sscle_02g020790	cytP450
												sscle_02g020920	cytP450
												sscle_02g020940	transporter
												sscle_02g020950	transporter
												sscle_02g020980	isoprenoid
												sscle_02g021040	dehydrogenase
												sscle_02g021090	dehydrogenase
												sscle_02g021110	transporter
												sscle_02g021180	oxidase_oxidoreductase
												sscle_02g021210	transporter
												sscle_02g021250	PKS/NRPS-like_protein_acyltransferase
												sscle_02g021260	PKS/NRPS-like_protein_acyltransferase
												sscle_02g021270	SMCOG1122:ATP-dependent_RNA_helicase
												sscle_02g021320	TF
												sscle_02g021420	oxidase_oxidoreductase
												sscle_02g021440	acyltransferase
												sscle_02g021590	transporter
												sscle_02g021680	transporter
												sscle_02g021810	TF
												sscle_02g021840	cytP450
												sscle_02g021900	transporter
												sscle_02g021920	SMCOG1175:pyridine_nucleotide-disulfide_oxidoreductase_oxidase_oxidoreductase
												sscle_02g021930	acyltransferase
												sscle_02g021940	NRPS-like_protein
												sscle_02g022080	methyltransferase_SAMdep
												sscle_02g022160	dehydrogenase
												sscle_02g022170	transporter
												sscle_03g022260	oxidase_oxidoreductase
												sscle_03g022270	dehydrogenase
												sscle_03g022290	transporter
												sscle_03g022360	transporter
												sscle_03g022380	oxidase_oxidoreductase
												sscle_03g022410	transporter
												sscle_03g022420	transporter
												sscle_03g022450	oxidase_oxidoreductase
												sscle_03g022570	TF
												sscle_03g022640	glycoside_hydrolase
												sscle_03g022650	cytP450
												sscle_03g022660	dehydrogenase
												sscle_03g022740	glycoside_hydrolase
												sscle_03g022760	cytP450
												sscle_03g022770	glycoside_hydrolase
												sscle_03g022780	TF
												sscle_03g022820	PKS/NRPS-like_protein_dehydrogenase
												sscle_03g022880	TF
												sscle_03g022890	dehydrogenase
												sscle_03g022910	isoprenoid
												sscle_03g022950	transporter
												sscle_03g022960	oxidase_oxidoreductase
												sscle_03g022990	isoprenoid
												sscle_03g023010	transporter
												sscle_03g023150	transporter
												sscle_03g023200	methyltransferase_SAMdep
												sscle_03g023210	TF
												sscle_03g023230	transporter
												sscle_03g023350	glycoside_hydrolase
												sscle_03g023360	transporter
												sscle_03g023400	glycoside_hydrolase
												sscle_03g023410	transporter
												sscle_03g023460	TF
												sscle_03g023490	oxidase_oxidoreductase
												sscle_03g023560	TF
												sscle_03g023650	glycoside_hydrolase
												sscle_03g023660	glycoside_hydrolase
												sscle_03g023670	transporter
												sscle_03g023730	dehydrogenase
												sscle_03g023770	SMCOG1006:acyl-CoA_dehydrogenase_dehydrogenase
												sscle_03g023780	SMCOG1066:alpha/beta_hydrolase_domain-containing_protein
												sscle_03g023800	SMCOG1030:serine/threonine_protein_kinase
												sscle_03g023860	oxidase_oxidoreductase
												sscle_03g023880	transporter_SMCOG1038:phenylalanine-specific_permease
												sscle_03g023910	SMCOG1175:pyridine_nucleotide-disulfide_oxidoreductase_oxidase_oxidoreductase
												sscle_03g023950	isoprenoid
												sscle_03g023990	SMCOG1089:methyltransferase_methyltransferase_SAMdep
												sscle_03g024040	SMCOG1272:TPR_repeat-containing_protein
												sscle_03g024060	oxidase_oxidoreductase
												sscle_03g024070	SMCOG1199:NmrA_family_protein
												sscle_03g024100	methyltransferase_SAMdep
												sscle_03g024150	TF
												sscle_03g024240	TF
												sscle_03g024250	TF
												sscle_03g024310	DMAT_SMCOG1138:FAD_linked_oxidase_domain_protein_methyltransferase_SAMdep
												sscle_03g024360	SMCOG1180:Decarboxylase,_pyridoxal-dependent
												sscle_03g024370	TF
												sscle_03g024400	TF
												sscle_03g024410	SMCOG1017:aldehyde_dehydrogenase_dehydrogenase
												sscle_03g024470	glycoside_hydrolase
												sscle_03g024710	glycoside_hydrolase
												sscle_03g024720	GNAT_acyltransferase
												sscle_03g024740	oxidase_oxidoreductase
												sscle_03g024760	isoprenoid
												sscle_03g024780	SMCOG1079:oxidoreductase_oxidase_oxidoreductase
												sscle_03g024800	PKS/NRPS-like_protein_dehydrogenase
												sscle_03g024810	TF
												sscle_03g024820	oxidase_oxidoreductase
												sscle_03g024830	NRPS-like_protein
												sscle_03g024840	SMCOG1039:aldo/keto_reductase_family_oxidoreductase_oxidase_oxidoreductase
												sscle_03g024850	NRPS-like_protein
												sscle_03g024860	SMCOG1066:alpha/beta_hydrolase_domain-containing_protein
												sscle_03g024880	SMCOG1115:HAD-superfamily_hydrolase,_subfamily_IA,_variant
												sscle_03g024900	transporter_SMCOG1005:Drug_resistance_transporter,_EmrB/QacA
												sscle_03g025000	methyltransferase_SAMdep
												sscle_03g025060	transporter
												sscle_03g025080	TF
												sscle_03g025090	methyltransferase_SAMdep
												sscle_03g025100	dehydrogenase
												sscle_03g025110	dehydrogenase
												sscle_03g025160	glycoside_hydrolase
												sscle_03g025200	dehydrogenase
												sscle_03g025280	acyltransferase
												sscle_03g025340	SMCOG1087:hypothetical_protein
												sscle_03g025350	SMCOG1166:transporter,_EamA_family
												sscle_03g025360	PKS/NRPS-like_protein
												sscle_03g025370	SMCOG1089:methyltransferase_methyltransferase_SAMdep
												sscle_03g025380	methyltransferase_SAMdep
												sscle_03g025390	glycoside_hydrolase
												sscle_03g025410	transporter
												sscle_03g025530	transporter
												sscle_03g025550	transporter
												sscle_03g025570	cytP450
												sscle_03g025590	acyltransferase
												sscle_03g025600	oxidase_oxidoreductase_dehydrogenase
												sscle_03g025620	glycoside_hydrolase
												sscle_03g025870	dehydrogenase
												sscle_03g026090	methyltransferase_SAMdep
												sscle_03g026160	TF
												sscle_03g026190	transporter
												sscle_03g026280	TF
												sscle_03g026290	transporter
												sscle_03g026460	glycoside_hydrolase
												sscle_03g026500	glycoside_hydrolase
												sscle_03g026530	glycoside_hydrolase
												sscle_03g026560	glycoside_hydrolase
												sscle_03g026590	glycoside_hydrolase
												sscle_03g026620	TF
												sscle_03g026660	transporter
												sscle_03g026710	dehydrogenase
												sscle_03g026840	glycoside_hydrolase
												sscle_03g026900	acyltransferase
												sscle_03g026960	glycoside_hydrolase
												sscle_03g026980	transporter
												sscle_03g027180	transporter
												sscle_03g027220	acyltransferase
												sscle_03g027260	transporter
												sscle_03g027370	cytP450
												sscle_03g027430	dehydrogenase
												sscle_03g027440	TF
												sscle_03g027500	TF
												sscle_03g027580	methyltransferase_SAMdep
												sscle_03g027670	oxidase_oxidoreductase
												sscle_03g027820	transporter
												sscle_03g027960	transporter
												sscle_03g028020	acyltransferase
												sscle_03g028060	glycoside_hydrolase
												sscle_03g028100	transporter
												sscle_03g028110	oxidase_oxidoreductase_dehydrogenase
												sscle_03g028120	acyltransferase
												sscle_03g028220	PKS/NRPS-like_protein_dehydrogenase
												sscle_03g028390	oxidase_oxidoreductase_dehydrogenase
												sscle_03g028500	glycoside_hydrolase
												sscle_03g028610	glycoside_hydrolase
												sscle_03g028640	transporter
												sscle_03g028650	methyltransferase_SAMdep
												sscle_03g028770	dehydrogenase
												sscle_03g028930	cytP450
												sscle_03g028960	transporter_SMCOG1037:heavy_metal_translocating_P-type_ATPase
												sscle_03g028970	PKS/NRPS-like_protein_methyltransferase_SAMdep
												sscle_03g028990	SMCOG1030:serine/threonine_protein_kinase
												sscle_03g029010	PKS/NRPS-like_protein
												sscle_03g029040	SMCOG1072:dehydrogenase_dehydrogenase
												sscle_03g029150	TF
												sscle_03g029180	methyltransferase_SAMdep
												sscle_03g029250	isoprenoid
												sscle_03g029330	cytP450
												sscle_03g029340	cytP450
												sscle_03g029350	oxidase_oxidoreductase
												sscle_03g029400	methyltransferase
												sscle_03g029420	transporter
												sscle_03g029530	cytP450
												sscle_03g029540	transporter
												sscle_03g029550	cytP450
												sscle_03g029650	oxidase_oxidoreductase
												sscle_03g029790	dehydrogenase
												sscle_03g029860	dehydrogenase
												sscle_03g029970	methyltransferase_SAMdep
												sscle_03g030010	methyltransferase_SAMdep
												sscle_03g030030	TF
												sscle_03g030250	transporter
												sscle_03g030280	methyltransferase
												sscle_03g030290	transporter
												sscle_03g030330	GNAT_acyltransferase
												sscle_03g030440	dehydrogenase
												sscle_03g030500	transporter
												sscle_03g030520	oxidase_oxidoreductase
												sscle_03g030560	dehydrogenase
												sscle_03g030620	glycoside_hydrolase
												sscle_03g030660	dehydrogenase
												sscle_03g030690	TF
												sscle_03g030800	transporter
												sscle_03g030810	transporter
												sscle_03g030820	transporter
												sscle_03g030980	glycoside_hydrolase
												sscle_03g031030	TF
												sscle_03g031100	oxidase_oxidoreductase
												sscle_03g031230	cytP450
												sscle_03g031480	PKS/NRPS-like_protein_dehydrogenase
												sscle_03g031490	TF
												sscle_03g031500	TF
												sscle_03g031510	SMCOG1262:haloalkane_dehalogenase
												sscle_03g031520	Type_I_Iterative_PKS
												sscle_03g031560	SMCOG1276:PfkB_domain_protein
												sscle_03g031670	acyltransferase
												sscle_03g031690	acyltransferase
												sscle_03g031710	oligopeptide_transporter
												sscle_03g031780	DUF3328
												sscle_03g031800	DUF3328
												sscle_03g031810	methyltransferase_SAMdep
												sscle_03g031860	tyrosinase
												sscle_04g032050	transporter
												sscle_04g032060	dehydrogenase
												sscle_04g032120	DUF3328
												sscle_04g032130	DUF3328
												sscle_04g032140	glycoside_hydrolase
												sscle_04g032210	TF
												sscle_04g032260	TF
												sscle_04g032270	transporter
												sscle_04g032350	cytP450
												sscle_04g032360	TF
												sscle_04g032370	SMCOG1087:hypothetical_protein
												sscle_04g032380	SMCOG1094:ferredoxin
												sscle_04g032390	SMCOG1030:serine/threonine_protein_kinase
												sscle_04g032400	SMCOG1066:alpha/beta_hydrolase_domain-containing_protein
												sscle_04g032410	PKS/NRPS-like_protein_dehydrogenase
												sscle_04g032430	methyltransferase_SAMdep
												sscle_04g032440	methyltransferase_SAMdep
												sscle_04g032480	transporter
												sscle_04g032690	GNAT_acyltransferase
												sscle_04g032730	methyltransferase_SAMdep
												sscle_04g032800	SMCOG1036:alpha/beta_hydrolase_fold_protein
												sscle_04g032810	Type_I_Iterative_PKS
												sscle_04g032820	SMCOG1138:FAD_linked_oxidase_domain_protein_dehydrogenase
												sscle_04g032860	SMCOG1089:methyltransferase_methyltransferase_SAMdep
												sscle_04g032870	SMCOG1204:transketolase_dehydrogenase
												sscle_04g032960	TF
												sscle_04g032970	transporter
												sscle_04g032990	oxidase_oxidoreductase_dehydrogenase
												sscle_04g033110	TF
												sscle_04g033150	DUF3328
												sscle_04g033170	transporter
												sscle_04g033260	TF
												sscle_04g033280	TF
												sscle_04g033290	transporter
												sscle_04g033320	TF
												sscle_04g033370	methyltransferase
												sscle_04g033410	TF
												sscle_04g033470	transporter
												sscle_04g033480	TF
												sscle_04g033650	oligopeptide_transporter
												sscle_04g033740	oxidase_oxidoreductase
												sscle_04g033820	glycoside_hydrolase
												sscle_04g033830	PKS/NRPS-like_protein_dehydrogenase
												sscle_04g033850	SMCOG1024:chalcone_and_stilbene_synthase_domain_protein
												sscle_04g033870	TF
												sscle_04g033880	cytP450
												sscle_04g033920	glycoside_hydrolase
												sscle_04g033990	Type_I_Iterative_PKS
												sscle_04g034000	transporter_SMCOG1005:Drug_resistance_transporter,_EmrB/QacA
												sscle_04g034030	cytP450
												sscle_04g034060	glycoside_hydrolase
												sscle_04g034070	glycoside_hydrolase
												sscle_04g034080	methyltransferase_SAMdep
												sscle_04g034140	dehydrogenase
												sscle_04g034180	transporter
												sscle_04g034200	TF
												sscle_04g034270	transporter
												sscle_04g034310	glycoside_hydrolase
												sscle_04g034400	transporter
												sscle_04g034430	transporter
												sscle_04g034590	transporter
												sscle_04g034720	dehydrogenase
												sscle_04g034750	oxidase_oxidoreductase
												sscle_04g034770	TF
												sscle_04g034840	methyltransferase_SAMdep
												sscle_04g034910	oxidase_oxidoreductase
												sscle_04g034970	methyltransferase_SAMdep
												sscle_04g035060	glycoside_hydrolase
												sscle_04g035070	glycoside_hydrolase
												sscle_04g035100	dehydrogenase
												sscle_04g035180	PKS/NRPS-like_protein
												sscle_04g035190	transporter_SMCOG1000:ABC_transporter_ATP-binding_protein
												sscle_04g035200	transporter_SMCOG1166:transporter,_EamA_family
												sscle_04g035210	isoprenoid
												sscle_04g035230	SMCOG1010:NAD-dependent_epimerase/dehydratase
												sscle_04g035300	dehydrogenase
												sscle_04g035350	transporter
												sscle_04g035390	transporter
												sscle_04g035400	transporter
												sscle_04g035430	TF
												sscle_04g035440	glycoside_hydrolase
												sscle_04g035660	transporter
												sscle_04g035710	dehydrogenase
												sscle_04g035740	oxidase_oxidoreductase
												sscle_04g035750	glycoside_hydrolase
												sscle_04g035850	glycoside_hydrolase
												sscle_04g035870	dehydrogenase
												sscle_04g035880	glycoside_hydrolase
												sscle_04g035910	glycoside_hydrolase
												sscle_04g035930	glycoside_hydrolase
												sscle_04g035950	transporter
												sscle_04g036350	oligopeptide_transporter
												sscle_04g036370	TF
												sscle_04g036390	glycoside_hydrolase
												sscle_04g036410	NRPS-like_protein
												sscle_04g036430	TF
												sscle_04g036510	glycoside_hydrolase
												sscle_04g036520	PKS/NRPS-like_protein_dehydrogenase
												sscle_04g036530	TF
												sscle_04g036560	PKS/NRPS-like_protein_dehydrogenase
												sscle_04g036650	transporter_SMCOG1202:major_facilitator_transporter
												sscle_04g036710	TF
												sscle_04g036720	SMCOG1036:alpha/beta_hydrolase_fold_protein
												sscle_04g036750	transporter_SMCOG1169:sugar_transport_protein
												sscle_04g036790	SMCOG1012:4'-phosphopantetheinyl_transferase
												sscle_04g036810	SMCOG1006:acyl-CoA_dehydrogenase_dehydrogenase
												sscle_04g036830	transporter_SMCOG1169:sugar_transport_protein
												sscle_04g036840	PKS/NRPS-like_protein_dehydrogenase
												sscle_04g036850	PKS/NRPS-like_protein_dehydrogenase
												sscle_04g036980	TF
												sscle_04g037010	acyltransferase
												sscle_04g037140	glycoside_hydrolase
												sscle_04g037180	TF
												sscle_04g037230	TF
												sscle_04g037240	dehydrogenase
												sscle_04g037250	TF
												sscle_04g037260	transporter
												sscle_04g037280	transporter
												sscle_04g037340	glycoside_hydrolase
												sscle_04g037350	glycoside_hydrolase
												sscle_04g037370	dehydrogenase
												sscle_04g037380	dehydrogenase
												sscle_04g037530	transporter
												sscle_04g037590	TF
												sscle_04g037700	dehydrogenase
												sscle_04g037770	dehydrogenase
												sscle_04g037910	dehydrogenase
												sscle_04g038030	oxidase_oxidoreductase
												sscle_04g038040	transporter
												sscle_04g038070	isoprenoid
												sscle_04g038110	SMCOG1269:hypothetical_protein_methyltransferase_SAMdep
												sscle_04g038140	isoprenoid
												sscle_04g038190	SMCOG1124:acetyl-CoA_acetyltransferase_acyltransferase
												sscle_04g038250	TF
												sscle_04g038260	transporter_SMCOG1137:Major_facilitator_superfamily_MFS_1
												sscle_04g038330	SMCOG1030:serine/threonine_protein_kinase
												sscle_04g038430	oxidase_oxidoreductase_dehydrogenase
												sscle_04g038700	methyltransferase_SAMdep
												sscle_04g038710	methyltransferase_SAMdep
												sscle_04g038750	transporter
												sscle_04g038840	methyltransferase_SAMdep
												sscle_04g038920	oxidase_oxidoreductase
												sscle_04g039020	dehydrogenase
												sscle_04g039100	glycoside_hydrolase
												sscle_04g039260	transporter
												sscle_04g039270	TF
												sscle_04g039340	methyltransferase
												sscle_04g039430	transporter
												sscle_04g039530	transporter
												sscle_04g039550	DMAT
												sscle_04g039690	oxidase_oxidoreductase
												sscle_04g039700	DMAT
												sscle_04g039720	oxidase_oxidoreductase
												sscle_04g039750	methyltransferase
												sscle_04g039800	transporter
												sscle_04g039840	oxidase_oxidoreductase_dehydrogenase
												sscle_04g039860	acyltransferase
												sscle_04g039880	transporter
												sscle_04g039910	methyltransferase_SAMdep
												sscle_04g040030	transporter
												sscle_04g040050	transporter
												sscle_04g040060	oxidase_oxidoreductase
												sscle_04g040070	oxidase_oxidoreductase
												sscle_04g040090	glycoside_hydrolase
												sscle_04g040160	transporter
												sscle_04g040190	transporter
												sscle_05g040320	transporter
												sscle_05g040330	TF
												sscle_05g040410	oligopeptide_transporter
												sscle_05g040470	dehydrogenase
												sscle_05g040500	glycoside_hydrolase
												sscle_05g040510	glycoside_hydrolase
												sscle_05g040540	TF
												sscle_05g040580	transporter
												sscle_05g040620	oxidase_oxidoreductase_dehydrogenase
												sscle_05g040660	oxidase_oxidoreductase
												sscle_05g040680	glycoside_hydrolase
												sscle_05g040760	TF
												sscle_05g040830	transporter
												sscle_05g040880	glycoside_hydrolase
												sscle_05g040900	SMCOG1005:Drug_resistance_transporter,_EmrB/QacA
												sscle_05g040930	PKS/NRPS-like_protein_dehydrogenase
												sscle_05g040950	SMCOG1086:MATE_efflux_family_protein
												sscle_05g040980	NRPS-like_protein
												sscle_05g041090	transporter
												sscle_05g041120	oxidase_oxidoreductase
												sscle_05g041140	transporter
												sscle_05g041220	transporter
												sscle_05g041230	methyltransferase_SAMdep
												sscle_05g041330	acyltransferase
												sscle_05g041340	TF
												sscle_05g041360	TF
												sscle_05g041440	transporter
												sscle_05g041650	glycoside_hydrolase
												sscle_05g041700	oxidase_oxidoreductase
												sscle_05g041710	dehydrogenase
												sscle_05g041720	dehydrogenase
												sscle_05g041740	TF
												sscle_05g041980	dehydrogenase
												sscle_05g042060	TF
												sscle_05g042100	dehydrogenase
												sscle_05g042110	dehydrogenase
												sscle_05g042130	TF
												sscle_05g042280	glycoside_hydrolase
												sscle_05g042340	dehydrogenase
												sscle_05g042380	siderophore_GNAT
												sscle_05g042480	dehydrogenase
												sscle_05g042510	SMCOG1111:GCN5-related_N-acetyltransferase
												sscle_05g042520	glycoside_hydrolase
												sscle_05g042560	SMCOG1092:hypothetical_protein_oxidase_oxidoreductase
												sscle_05g042570	PKS/NRPS-like_protein
												sscle_05g042600	SMCOG1208:pirin_domain-containing_protein
												sscle_05g042610	cytP450
												sscle_05g042660	dehydrogenase
												sscle_05g042700	transporter
												sscle_05g042710	TF
												sscle_05g042790	glycoside_hydrolase
												sscle_05g042920	dehydrogenase
												sscle_05g043000	isoprenoid
												sscle_05g043090	dehydrogenase
												sscle_05g043280	glycoside_hydrolase
												sscle_05g043300	transporter
												sscle_05g043380	oxidase_oxidoreductase_dehydrogenase
												sscle_05g043420	DMAT
												sscle_05g043560	transporter
												sscle_05g043590	oxidase_oxidoreductase_dehydrogenase
												sscle_05g043640	TF
												sscle_05g043660	dehydrogenase
												sscle_05g043730	dehydrogenase
												sscle_05g043770	glycoside_hydrolase
												sscle_05g043800	transporter
												sscle_05g043870	transporter
												sscle_05g043880	oxidase_oxidoreductase_dehydrogenase
												sscle_05g043930	transporter
												sscle_05g043990	cytP450
												sscle_05g044010	transporter
												sscle_05g044150	SMCOG1081:cysteine_synthase_isoprenoid
												sscle_05g044160	methyltransferase_SAMdep
												sscle_05g044190	NRPS
												sscle_05g044200	transporter_SMCOG1288:ABC_transporter_related_protein
												sscle_05g044230	SMCOG1003:sensor_histidine_kinase
												sscle_05g044310	dehydrogenase
												sscle_05g044380	dehydrogenase
												sscle_05g044480	TF
												sscle_05g044560	SMCOG1089:methyltransferase_methyltransferase_SAMdep
												sscle_05g044630	SMCOG1001:short-chain_dehydrogenase/reductase_SDR_dehydrogenase
												sscle_05g044640	PKS/NRPS-like_protein_dehydrogenase
												sscle_05g044650	SMCOG1030:serine/threonine_protein_kinase
												sscle_05g044690	TF
												sscle_05g044700	PKS/NRPS-like_protein_dehydrogenase
												sscle_05g044740	SMCOG1030:serine/threonine_protein_kinase
												sscle_05g044780	transporter
												sscle_05g044790	transporter
												sscle_05g044840	isoprenoid
												sscle_05g044850	cytP450
												sscle_05g044970	isoprenoid
												sscle_05g045080	SMCOG1089:methyltransferase_methyltransferase_SAMdep
												sscle_05g045090	SMCOG1111:GCN5-related_N-acetyltransferase
												sscle_05g045110	transporter_SMCOG1288:ABC_transporter_related_protein
												sscle_05g045120	SMCOG1121:dioxygenase,_TauD/TfdA
												sscle_05g045160	SMCOG1042:O-methyltransferase_methyltransferase_SAMdep
												sscle_05g045170	isoprenoid
												sscle_05g045180	SMCOG1087:hypothetical_protein
												sscle_05g045210	SMCOG1030:serine/threonine_protein_kinase
												sscle_05g045270	transporter_SMCOG1005:Drug_resistance_transporter,_EmrB/QacA
												sscle_05g045300	SMCOG1066:alpha/beta_hydrolase_domain-containing_protein
												sscle_05g045320	glycoside_hydrolase
												sscle_05g045330	SMCOG1017:aldehyde_dehydrogenase_dehydrogenase
												sscle_05g045340	SMCOG1173:WD-40_repeat-containing_protein
												sscle_05g045390	SMCOG1075:alkaline_serine_protease,_subtilase_family
												sscle_05g045420	transporter
												sscle_05g045470	isoprenoid
												sscle_05g045650	TF
												sscle_05g045720	SMCOG1066:alpha/beta_hydrolase_domain-containing_protein
												sscle_05g045760	PKS/NRPS-like_protein_methyltransferase_SAMdep
												sscle_05g045770	SMCOG1173:WD-40_repeat-containing_protein
												sscle_05g045810	cytP450
												sscle_05g045820	PKS/NRPS-like_protein
												sscle_05g045840	PKS/NRPS-like_protein_dehydrogenase
												sscle_05g045850	glycoside_hydrolase
												sscle_05g045860	transporter
												sscle_05g045940	PKS/NRPS-like_protein_dehydrogenase
												sscle_05g045950	SMCOG1072:dehydrogenase_dehydrogenase
												sscle_05g046000	methyltransferase_SAMdep
												sscle_05g046010	transporter
												sscle_05g046030	cytP450
												sscle_05g046100	TF
												sscle_05g046110	dehydrogenase
												sscle_05g046130	oxidase_oxidoreductase
												sscle_05g046140	TF
												sscle_05g046170	oxidase_oxidoreductase
												sscle_05g046250	glycoside_hydrolase
												sscle_05g046280	oxidase_oxidoreductase
												sscle_05g046340	transporter
												sscle_05g046390	oxidase_oxidoreductase
												sscle_05g046410	glycoside_hydrolase
												sscle_05g046660	methyltransferase_SAMdep
												sscle_05g046770	GNAT_acyltransferase
												sscle_05g046840	glycoside_hydrolase
												sscle_05g046860	methyltransferase_SAMdep
												sscle_05g046890	transporter
												sscle_05g046980	TF
												sscle_05g047020	oxidase_oxidoreductase
												sscle_05g047050	TF
												sscle_05g047060	TF
												sscle_05g047130	GNAT_acyltransferase
												sscle_05g047210	transporter
												sscle_05g047250	Type_I_Iterative_PKS
												sscle_05g047260	TF
												sscle_05g047280	glycoside_hydrolase
												sscle_05g047370	glycoside_hydrolase
												sscle_05g047390	cytP450
												sscle_05g047400	acyltransferase
												sscle_05g047450	TF
												sscle_05g047480	transporter
												sscle_05g047490	transporter
												sscle_05g047500	TF
												sscle_05g047580	transporter
												sscle_05g047670	TF
												sscle_05g047760	TF
												sscle_05g047780	transporter
												sscle_05g047960	transporter
												sscle_05g048020	Type_I_Iterative_PKS
												sscle_05g048030	mgPKS
												sscle_05g048040	SMCOG1092:hypothetical_protein_oxidase_oxidoreductase
												sscle_05g048050	SMCOG1087:hypothetical_protein_dehydrogenase
												sscle_05g048060	SMCOG1042:O-methyltransferase_methyltransferase_SAMdep
												sscle_05g048070	SMCOG1103:FAD_dependent_oxidoreductase_oxidase_oxidoreductase
												sscle_05g048080	PKS/NRPS-like_protein_dehydrogenase
												sscle_05g048100	SMCOG1138:FAD_linked_oxidase_domain_protein
												sscle_05g048110	dehydrogenase
												sscle_05g048150	glycoside_hydrolase
												sscle_05g048180	transporter
												sscle_05g048230	oxidase_oxidoreductase_dehydrogenase
												sscle_05g048390	glycoside_hydrolase
												sscle_05g048420	dehydrogenase
												sscle_05g048550	TF
												sscle_05g048560	oxidase_oxidoreductase
												sscle_06g048600	dehydrogenase
												sscle_06g048620	methyltransferase_SAMdep
												sscle_06g048650	GNAT_acyltransferase
												sscle_06g048680	oligopeptide_transporter
												sscle_06g048700	TF
												sscle_06g048710	transporter
												sscle_06g048730	glycoside_hydrolase
												sscle_06g048770	transporter_SMCOG1000:ABC_transporter_ATP-binding_protein
												sscle_06g048780	dehydrogenase
												sscle_06g048800	SMCOG1248:methyltransferase_methyltransferase_SAMdep
												sscle_06g048860	oxidase_oxidoreductase
												sscle_06g048870	PKS/NRPS-like_protein_dehydrogenase
												sscle_06g048950	GNAT_acyltransferase
												sscle_06g048970	GNAT_acyltransferase
												sscle_06g049050	dehydrogenase
												sscle_06g049130	cytP450
												sscle_06g049150	transporter
												sscle_06g049240	SMCOG1103:FAD_dependent_oxidoreductase_oxidase_oxidoreductase
												sscle_06g049350	NRPS-like_protein
												sscle_06g049480	transporter
												sscle_06g049680	acyltransferase
												sscle_06g049740	transporter
												sscle_06g049750	methyltransferase_SAMdep
												sscle_06g049950	transporter
												sscle_06g049990	glycoside_hydrolase
												sscle_06g050020	methyltransferase_SAMdep
												sscle_06g050050	oxidase_oxidoreductase
												sscle_06g050090	acyltransferase
												sscle_06g050180	TF
												sscle_06g050350	transporter
												sscle_06g050400	methyltransferase_SAMdep
												sscle_06g050430	oxidase_oxidoreductase
												sscle_06g050520	oxidase_oxidoreductase
												sscle_06g050530	transporter
												sscle_06g050680	methyltransferase_SAMdep
												sscle_06g050810	methyltransferase_SAMdep
												sscle_06g050830	DUF3328
												sscle_06g050840	transporter
												sscle_06g050880	dehydrogenase
												sscle_06g050970	transporter
												sscle_06g051050	cytP450
												sscle_06g051200	glycoside_hydrolase
												sscle_06g051230	cytP450
												sscle_06g051290	dehydrogenase
												sscle_06g051350	glycoside_hydrolase
												sscle_06g051450	SMCOG1173:WD-40_repeat-containing_protein
												sscle_06g051490	TF
												sscle_06g051500	glycoside_hydrolase
												sscle_06g051520	TF
												sscle_06g051540	PKS/NRPS-like_protein_dehydrogenase
												sscle_06g051560	TF
												sscle_06g051570	PKS/NRPS-like_protein_dehydrogenase
												sscle_06g051590	transporter_SMCOG1169:sugar_transport_protein
												sscle_06g051610	SMCOG1000:ABC_transporter_ATP-binding_protein
												sscle_06g051640	transporter
												sscle_06g051680	transporter
												sscle_06g051730	methyltransferase_SAMdep
												sscle_06g051740	TF
												sscle_06g051760	transporter
												sscle_06g051810	dehydrogenase
												sscle_06g051850	Type_I_Iterative_PKS
												sscle_06g051860	SMCOG1269:hypothetical_protein_methyltransferase_SAMdep
												sscle_06g051870	SMCOG1262:haloalkane_dehalogenase
												sscle_06g051910	TF
												sscle_06g051930	methyltransferase
												sscle_06g052290	glycoside_hydrolase
												sscle_06g052540	TF
												sscle_06g052620	transporter
												sscle_06g052750	dehydrogenase
												sscle_06g052870	transporter
												sscle_06g053210	transporter
												sscle_06g053220	transporter
												sscle_06g053250	acyltransferase
												sscle_06g053290	dehydrogenase
												sscle_06g053450	glycoside_hydrolase
												sscle_06g053580	cytP450
												sscle_06g053600	methyltransferase_SAMdep
												sscle_06g053710	dehydrogenase_acyltransferase
												sscle_06g053790	TF
												sscle_06g053880	DMAT
												sscle_06g053930	TF
												sscle_06g053950	SMCOG1227:ribosome_biogenesis_GTP-binding_protein_YsxC
												sscle_06g053960	acyltransferase
												sscle_06g053970	SMCOG1122:ATP-dependent_RNA_helicase
												sscle_06g054000	SMCOG1248:methyltransferase_methyltransferase_SAMdep
												sscle_06g054030	SMCOG1001:short-chain_dehydrogenase/reductase_SDR_dehydrogenase
												sscle_06g054040	TF
												sscle_06g054080	SMCOG1030:serine/threonine_protein_kinase
												sscle_06g054170	glycoside_hydrolase
												sscle_06g054200	oxidase_oxidoreductase
												sscle_06g054290	acyltransferase
												sscle_06g054390	methyltransferase_SAMdep
												sscle_06g054500	DUF3328
												sscle_06g054510	DUF3328
												sscle_06g054530	GNAT_acyltransferase
												sscle_06g054560	oxidase_oxidoreductase_dehydrogenase
												sscle_06g054670	transporter
												sscle_06g054690	transporter
												sscle_06g054740	methyltransferase_SAMdep
												sscle_06g054770	methyltransferase_SAMdep
												sscle_06g054830	oxidase_oxidoreductase
												sscle_06g054850	methyltransferase_SAMdep
												sscle_06g054940	transporter_SMCOG1169:sugar_transport_protein
												sscle_06g054960	transporter
												sscle_06g054970	SMCOG1173:WD-40_repeat-containing_protein
												sscle_06g055060	methyltransferase_SAMdep
												sscle_06g055070	transporter_SMCOG1005:Drug_resistance_transporter,_EmrB/QacA
												sscle_06g055080	SMCOG1066:alpha/beta_hydrolase_domain-containing_protein
												sscle_06g055130	TF
												sscle_06g055150	TF
												sscle_06g055180	SMCOG1087:hypothetical_protein
												sscle_06g055200	SMCOG1036:alpha/beta_hydrolase_fold_protein
												sscle_06g055240	oxidase_oxidoreductase
												sscle_07g055330	dehydrogenase
												sscle_07g055380	glycoside_hydrolase
												sscle_07g055410	glycoside_hydrolase
												sscle_07g055460	SMCOG1066:alpha/beta_hydrolase_domain-containing_protein
												sscle_07g055480	cytP450
												sscle_07g055490	SMCOG1092:hypothetical_protein
												sscle_07g055500	transporter_SMCOG1005:Drug_resistance_transporter,_EmrB/QacA
												sscle_07g055510	Type_I_Iterative_PKS
												sscle_07g055610	transporter_SMCOG1169:sugar_transport_protein
												sscle_07g055670	TF
												sscle_07g055780	acyltransferase
												sscle_07g055890	glycoside_hydrolase
												sscle_07g056120	transporter
												sscle_07g056190	methyltransferase
												sscle_07g056310	dehydrogenase
												sscle_07g056330	GNAT_acyltransferase
												sscle_07g056350	dehydrogenase
												sscle_07g056400	PKS/NRPS-like_protein_methyltransferase_SAMdep
												sscle_07g056480	SMCOG1030:serine/threonine_protein_kinase
												sscle_07g056540	TF
												sscle_07g056570	NRPS-like_protein
												sscle_07g056600	mgPKS
												sscle_07g056610	cytP450
												sscle_07g056620	transporter_SMCOG1005:Drug_resistance_transporter,_EmrB/QacA
												sscle_07g056640	SMCOG1008:response_regulator
												sscle_07g056660	transporter_SMCOG1106:major_facilitator_transporter
												sscle_07g056670	TF
												sscle_07g056720	glycoside_hydrolase
												sscle_07g056800	oxidase_oxidoreductase
												sscle_07g056810	transporter
												sscle_07g056840	TF
												sscle_07g056950	glycoside_hydrolase
												sscle_07g056960	glycoside_hydrolase
												sscle_07g056970	glycoside_hydrolase
												sscle_07g056980	glycoside_hydrolase
												sscle_07g057140	TF
												sscle_07g057180	acyltransferase
												sscle_07g057190	cytP450
												sscle_07g057200	transporter
												sscle_07g057290	methyltransferase_SAMdep
												sscle_07g057440	transporter
												sscle_07g057480	transporter
												sscle_07g057510	TF
												sscle_07g057540	transporter
												sscle_07g057610	PKS/NRPS-like_protein_dehydrogenase
												sscle_07g057620	SMCOG1103:FAD_dependent_oxidoreductase_oxidase_oxidoreductase
												sscle_07g057630	oxidase_oxidoreductase
												sscle_07g057660	SMCOG1036:alpha/beta_hydrolase_fold_protein
												sscle_07g057670	SMCOG1166:transporter,_EamA_family
												sscle_07g057780	dehydrogenase
												sscle_07g057850	TF
												sscle_07g057970	oligopeptide_transporter
												sscle_07g057980	oligopeptide_transporter
												sscle_07g058070	transporter
												sscle_07g058250	dehydrogenase
												sscle_07g058260	dehydrogenase
												sscle_07g058320	isoprenoid
												sscle_07g058390	oxidase_oxidoreductase
												sscle_07g058400	transporter
												sscle_07g058470	GNAT_acyltransferase
												sscle_07g058480	oxidase_oxidoreductase
												sscle_07g058610	cytP450
												sscle_07g058620	SMCOG1030:serine/threonine_protein_kinase
												sscle_07g058690	NRPS-like_protein
												sscle_07g058740	oxidase_oxidoreductase
												sscle_07g058750	SMCOG1017:aldehyde_dehydrogenase_dehydrogenase
												sscle_07g058840	transporter
												sscle_07g058880	transporter
												sscle_07g058910	methyltransferase_SAMdep
												sscle_07g058980	methyltransferase_SAMdep
												sscle_07g058990	glycoside_hydrolase
												sscle_07g059000	TF
												sscle_07g059140	methyltransferase_SAMdep
												sscle_07g059160	dehydrogenase
												sscle_07g059170	TF
												sscle_07g059220	oxidase_oxidoreductase
												sscle_07g059320	dehydrogenase
												sscle_07g059390	methyltransferase_SAMdep
												sscle_07g059420	TF
												sscle_07g059450	methyltransferase_SAMdep
												sscle_07g059520	dehydrogenase
												sscle_07g059580	TF
												sscle_07g059590	SMCOG1092:hypothetical_protein_oxidase_oxidoreductase
												sscle_07g059610	PKS/NRPS-like_protein_dehydrogenase
												sscle_07g059620	SMCOG1066:alpha/beta_hydrolase_domain-containing_protein
												sscle_07g059640	Type_I_Iterative_PKS
												sscle_07g059670	transporter_SMCOG1038:phenylalanine-specific_permease
												sscle_07g059690	SMCOG1173:WD-40_repeat-containing_protein
												sscle_07g059730	dehydrogenase
												sscle_07g059800	transporter
												sscle_07g059860	cytP450
												sscle_07g059890	dehydrogenase
												sscle_07g059930	transporter
												sscle_07g060040	TF
												sscle_07g060060	oxidase_oxidoreductase
												sscle_07g060150	TF
												sscle_07g060260	dehydrogenase
												sscle_07g060360	TF
												sscle_07g060400	glycoside_hydrolase
												sscle_07g060690	glycoside_hydrolase
												sscle_07g060710	SMCOG1087:hypothetical_protein
												sscle_07g060750	PKS/NRPS-like_protein_dehydrogenase
												sscle_07g060760	SMCOG1040:alcohol_dehydrogenase
												sscle_07g060790	cytP450
												sscle_07g060800	cytP450
												sscle_07g060890	transporter_SMCOG1038:phenylalanine-specific_permease
												sscle_07g060900	transporter
												sscle_07g060950	transporter
												sscle_07g060960	TF
												sscle_07g061020	SMCOG1087:hypothetical_protein
												sscle_07g061030	glycoside_hydrolase
												sscle_07g061080	glycoside_hydrolase
												sscle_07g061130	transporter_SMCOG1169:sugar_transport_protein
												sscle_07g061290	transporter
												sscle_07g061320	TF
												sscle_07g061390	cytP450
												sscle_07g061400	cytP450
												sscle_07g061410	cytP450
												sscle_07g061450	transporter
												sscle_07g061540	transporter
												sscle_07g061620	oxidase_oxidoreductase_dehydrogenase
												sscle_07g061650	TF
												sscle_07g061760	transporter
												sscle_07g061970	oxidase_oxidoreductase_cytP450
												sscle_07g062010	glycoside_hydrolase
												sscle_08g062180	transporter
												sscle_08g062190	isoprenoid
												sscle_08g062210	TF
												sscle_08g062220	transporter
												sscle_08g062230	glycoside_hydrolase
												sscle_08g062240	glycoside_hydrolase
												sscle_08g062320	transporter
												sscle_08g062370	acyltransferase
												sscle_08g062430	transporter
												sscle_08g062470	transporter
												sscle_08g062500	TF
												sscle_08g062510	methyltransferase_SAMdep
												sscle_08g062520	oxidase_oxidoreductase_dehydrogenase
												sscle_08g062580	dehydrogenase
												sscle_08g062600	dehydrogenase
												sscle_08g062620	glycoside_hydrolase
												sscle_08g062650	TF
												sscle_08g062710	transporter
												sscle_08g062740	TF
												sscle_08g062800	transporter
												sscle_08g062820	dehydrogenase
												sscle_08g063000	glycoside_hydrolase
												sscle_08g063190	glycoside_hydrolase
												sscle_08g063230	transporter
												sscle_08g063400	transporter
												sscle_08g063580	glycoside_hydrolase
												sscle_08g063660	TF
												sscle_08g063720	GNAT_acyltransferase
												sscle_08g063780	methyltransferase_SAMdep
												sscle_08g063820	transporter
												sscle_08g063830	dehydrogenase
												sscle_08g063990	cytP450
												sscle_08g064050	transporter
												sscle_08g064090	oxidase_oxidoreductase
												sscle_08g064100	transporter
												sscle_08g064160	methyltransferase_SAMdep
												sscle_08g064220	SMCOG1174:acetylglutamate_kinase_GNAT_dehydrogenase
												sscle_08g064240	TF
												sscle_08g064250	glycoside_hydrolase
												sscle_08g064270	NRPS-like_protein
												sscle_08g064280	SMCOG1030:serine/threonine_protein_kinase
												sscle_08g064310	glycoside_hydrolase
												sscle_08g064340	GNAT_acyltransferase
												sscle_08g064550	transporter
												sscle_08g064580	oxidase_oxidoreductase
												sscle_08g064610	GNAT_acyltransferase
												sscle_08g064690	transporter
												sscle_08g064700	DMAT
												sscle_08g064710	TF
												sscle_08g064720	methyltransferase_SAMdep
												sscle_08g064820	methyltransferase_SAMdep
												sscle_08g064830	glycoside_hydrolase
												sscle_08g065070	methyltransferase_SAMdep
												sscle_08g065430	dehydrogenase
												sscle_08g065600	transporter
												sscle_08g065650	transporter
												sscle_08g065670	GNAT_acyltransferase
												sscle_08g065680	dehydrogenase
												sscle_08g065720	transporter
												sscle_08g065810	transporter
												sscle_08g065940	gamma_glutamyltranspeptidase
												sscle_08g065960	DUF3328
												sscle_08g065970	DUF3328
												sscle_08g065990	transporter
												sscle_08g066000	transporter
												sscle_08g066210	SMCOG1087:hypothetical_protein
												sscle_08g066220	glycoside_hydrolase
												sscle_08g066260	glycoside_hydrolase
												sscle_08g066270	transporter_SMCOG1005:Drug_resistance_transporter,_EmrB/QacA
												sscle_08g066280	transporter_SMCOG1106:major_facilitator_transporter
												sscle_08g066290	TF
												sscle_08g066320	SMCOG1173:WD-40_repeat-containing_protein
												sscle_08g066330	PKS/NRPS-like_protein_dehydrogenase
												sscle_08g066370	cytP450
												sscle_08g066440	transporter_SMCOG1106:major_facilitator_transporter
												sscle_08g066450	cytP450
												sscle_08g066480	TF
												sscle_08g066600	dehydrogenase
												sscle_08g066640	TF
												sscle_08g066850	glycoside_hydrolase
												sscle_08g066870	transporter
												sscle_08g067010	acyltransferase
												sscle_08g067050	oxidase_oxidoreductase
												sscle_08g067090	dehydrogenase
												sscle_08g067120	cytP450
												sscle_08g067130	cytP450
												sscle_08g067160	methyltransferase_SAMdep
												sscle_08g067290	TF
												sscle_08g067600	transporter_SMCOG1288:ABC_transporter_related_protein
												sscle_08g067610	transporter_SMCOG1005:Drug_resistance_transporter,_EmrB/QacA
												sscle_08g067630	SMCOG1088:acyltransferase_3_acyltransferase
												sscle_08g067720	transporter_SMCOG1202:major_facilitator_transporter
												sscle_08g067730	GNAT_acyltransferase
												sscle_08g067760	transporter
												sscle_08g067770	TF
												sscle_08g067790	PKS/NRPS-like_protein_dehydrogenase
												sscle_08g067800	transporter
												sscle_08g067830	TF
												sscle_08g067840	transporter
												sscle_08g068050	methyltransferase
												sscle_08g068130	methyltransferase_SAMdep
												sscle_08g068170	oxidase_oxidoreductase_dehydrogenase
												sscle_08g068230	isoprenoid
												sscle_08g068270	GNAT_acyltransferase
												sscle_08g068290	cytP450
												sscle_08g068310	cytP450
												sscle_08g068320	transporter
												sscle_08g068330	cytP450
												sscle_08g068340	glycoside_hydrolase
												sscle_08g068360	glycoside_hydrolase
												sscle_08g068530	gamma_glutamyltranspeptidase
												sscle_08g068580	GNAT_acyltransferase
												sscle_08g068590	TF
												sscle_09g068620	transporter
												sscle_09g068640	dehydrogenase
												sscle_09g068650	dehydrogenase
												sscle_09g068660	oxidase_oxidoreductase
												sscle_09g068670	DMAT
												sscle_09g068730	gamma_glutamyltranspeptidase
												sscle_09g068800	dehydrogenase
												sscle_09g068870	transporter
												sscle_09g068880	methyltransferase
												sscle_09g068980	DUF3328
												sscle_09g068990	GNAT_acyltransferase
												sscle_09g069010	transporter
												sscle_09g069030	oxidase_oxidoreductase
												sscle_09g069060	transporter_SMCOG1169:sugar_transport_protein
												sscle_09g069070	SMCOG1103:FAD_dependent_oxidoreductase_dehydrogenase
												sscle_09g069080	transporter_SMCOG1106:major_facilitator_transporter
												sscle_09g069130	TF
												sscle_09g069180	glycoside_hydrolase
												sscle_09g069200	oxidase_oxidoreductase
												sscle_09g069220	TF
												sscle_09g069260	glycoside_hydrolase
												sscle_09g069300	oxidase_oxidoreductase_dehydrogenase
												sscle_09g069380	transporter
												sscle_09g069440	glycoside_hydrolase
												sscle_09g069470	glycoside_hydrolase
												sscle_09g069520	dehydrogenase
												sscle_09g069630	methyltransferase_SAMdep
												sscle_09g069800	PKS/NRPS-like_protein_dehydrogenase
												sscle_09g069820	SMCOG1017:aldehyde_dehydrogenase_dehydrogenase
												sscle_09g069840	SMCOG1062:glycosyltransferase,_MGT_family
												sscle_09g069860	SMCOG1115:HAD-superfamily_hydrolase,_subfamily_IA,_variant
												sscle_09g069880	SMCOG1030:serine/threonine_protein_kinase
												sscle_09g070200	transporter
												sscle_09g070270	TF
												sscle_09g070360	TF
												sscle_09g070370	oxidase_oxidoreductase
												sscle_09g070460	isoprenoid
												sscle_09g070470	cytP450
												sscle_09g070520	dehydrogenase
												sscle_09g070530	cytP450
												sscle_09g070580	glycoside_hydrolase
												sscle_09g070690	glycoside_hydrolase
												sscle_09g070730	methyltransferase_SAMdep
												sscle_09g070740	dehydrogenase
												sscle_09g070880	transporter
												sscle_09g071010	siderophore
												sscle_09g071100	transporter
												sscle_09g071230	TF
												sscle_09g071270	glycoside_hydrolase
												sscle_09g071360	dehydrogenase
												sscle_09g071370	GNAT_acyltransferase
												sscle_09g071450	acyltransferase
												sscle_09g071500	methyltransferase_SAMdep
												sscle_09g071560	oxidase_oxidoreductase
												sscle_09g071600	NRPS-like_protein
												sscle_09g071640	transporter_SMCOG1005:Drug_resistance_transporter,_EmrB/QacA
												sscle_09g071650	PKS/NRPS-like_protein_dehydrogenase
												sscle_09g071660	oxidase_oxidoreductase_dehydrogenase
												sscle_09g071670	NRPS-like_protein
												sscle_09g071680	PKS/NRPS-like_protein_dehydrogenase
												sscle_09g071750	methyltransferase_SAMdep
												sscle_09g071840	dehydrogenase
												sscle_09g071930	TF
												sscle_09g072220	cytP450
												sscle_09g072430	dehydrogenase
												sscle_09g072440	oxidase_oxidoreductase
												sscle_09g072620	transporter
												sscle_09g072640	dehydrogenase
												sscle_09g072670	transporter
												sscle_09g072810	methyltransferase
												sscle_09g072950	dehydrogenase
												sscle_09g072960	isoprenoid
												sscle_09g073000	PKS/NRPS-like_protein_dehydrogenase
												sscle_09g073010	SMCOG1248:methyltransferase_methyltransferase_SAMdep
												sscle_09g073060	SMCOG1010:NAD-dependent_epimerase/dehydratase
												sscle_09g073100	PKS/NRPS-like_protein_oxidase_oxidoreductase_dehydrogenase
												sscle_09g073120	PKS/NRPS-like_protein
												sscle_09g073170	SMCOG1066:alpha/beta_hydrolase_domain-containing_protein
												sscle_09g073200	SMCOG1030:serine/threonine_protein_kinase
												sscle_09g073250	SMCOG1030:serine/threonine_protein_kinase
												sscle_09g073260	TF_SMCOG1156:Chloramphenicol_acetyltransferase
												sscle_09g073340	TF
												sscle_09g073360	dehydrogenase
												sscle_09g073460	transporter
												sscle_09g073490	TF
												sscle_09g073630	oxidase_oxidoreductase
												sscle_09g073750	transporter
												sscle_09g073790	transporter
												sscle_09g073870	transporter
												sscle_09g073940	methyltransferase
												sscle_09g073950	dehydrogenase
												sscle_09g074110	dehydrogenase
												sscle_09g074220	SMCOG1080:lysine/ornithine_N-monooxygenase
												sscle_09g074240	NRPS
												sscle_09g074280	SMCOG1272:TPR_repeat-containing_protein
												sscle_09g074310	methyltransferase_SAMdep
												sscle_09g074350	oxidase_oxidoreductase_dehydrogenase
												sscle_09g074360	oxidase_oxidoreductase_dehydrogenase
												sscle_09g074370	TF
												sscle_09g074390	transporter
												sscle_09g074420	transporter
												sscle_09g074490	dehydrogenase
												sscle_09g074510	transporter
												sscle_09g074570	glycoside_hydrolase
												sscle_09g074600	GNAT_acyltransferase
												sscle_09g074700	isoprenoid
												sscle_09g074730	dehydrogenase
												sscle_09g074790	glycoside_hydrolase
												sscle_10g074820	isoprenoid
												sscle_10g074840	transporter
												sscle_10g074850	glycoside_hydrolase
												sscle_10g074890	transporter
												sscle_10g074960	glycoside_hydrolase
												sscle_10g074970	cytP450
												sscle_10g075030	dehydrogenase
												sscle_10g075150	oxidase_oxidoreductase_dehydrogenase
												sscle_10g075190	dehydrogenase
												sscle_10g075240	acyltransferase
												sscle_10g075280	SMCOG1100:3-hydroxyisobutyrate_dehydrogenase_dehydrogenase
												sscle_10g075300	NRPS-like_protein_dehydrogenase
												sscle_10g075330	PKS/NRPS-like_protein_dehydrogenase
												sscle_10g075400	GNAT_acyltransferase
												sscle_10g075410	transporter
												sscle_10g075420	methyltransferase_SAMdep
												sscle_10g075460	acyltransferase
												sscle_10g075470	glycoside_hydrolase
												sscle_10g075540	SMCOG1003:sensor_histidine_kinase_dehydrogenase
												sscle_10g075560	SMCOG1231:carboxyvinyl-carboxyphosphonate
												sscle_10g075590	PKS/NRPS-like_protein_dehydrogenase
												sscle_10g075610	PKS/NRPS-like_protein
												sscle_10g075640	glycoside_hydrolase
												sscle_10g075650	cytP450
												sscle_10g075680	SMCOG1152:nucleotide_sugar_dehydrogenase_dehydrogenase
												sscle_10g075780	dehydrogenase
												sscle_10g075790	transporter
												sscle_10g075890	TF
												sscle_10g076010	glycoside_hydrolase
												sscle_10g076210	dehydrogenase
												sscle_10g076230	acyltransferase
												sscle_10g076320	PKS/NRPS-like_protein_GNAT
												sscle_10g076330	PKS/NRPS-like_protein_oxidase_oxidoreductase
												sscle_10g076340	SMCOG1106:major_facilitator_transporter
												sscle_10g076350	SMCOG1030:serine/threonine_protein_kinase
												sscle_10g076360	SMCOG1042:O-methyltransferase_methyltransferase_SAMdep
												sscle_10g076400	SMCOG1183:3-dehydroquinate_synthase_isoprenoid
												sscle_10g076410	methyltransferase_SAMdep
												sscle_10g076480	acyltransferase
												sscle_10g076490	dehydrogenase
												sscle_10g076500	TF
												sscle_10g076510	TF
												sscle_10g076530	transporter
												sscle_10g076550	oligopeptide_transporter
												sscle_10g076580	TF
												sscle_10g076610	acyltransferase
												sscle_10g076620	dehydrogenase
												sscle_10g076630	dehydrogenase
												sscle_10g076710	transporter
												sscle_10g076720	oxidase_oxidoreductase
												sscle_10g076780	oxidase_oxidoreductase
												sscle_10g076820	dehydrogenase
												sscle_10g076830	transporter
												sscle_10g076840	siderophore_oxidase_oxidoreductase
												sscle_10g076930	transporter
												sscle_10g076940	GNAT_acyltransferase
												sscle_10g076980	TF
												sscle_10g077050	transporter
												sscle_10g077110	transporter
												sscle_10g077120	SMCOG1293:aldehyde_oxidase_and_xanthine_dehydrogenase
												sscle_10g077130	SMCOG1050:monooxygenase_FAD-binding
												sscle_10g077140	SMCOG1087:hypothetical_protein
												sscle_10g077190	oxidase_oxidoreductase
												sscle_10g077220	PKS/NRPS-like_protein
												sscle_10g077230	PKS/NRPS-like_protein
												sscle_10g077350	dehydrogenase
												sscle_10g077440	transporter
												sscle_10g077600	DMAT
												sscle_10g077670	glycoside_hydrolase
												sscle_10g077750	methyltransferase_SAMdep
												sscle_10g077770	TF
												sscle_10g077920	methyltransferase_SAMdep
												sscle_10g077950	TF
												sscle_10g077970	oxidase_oxidoreductase
												sscle_10g078000	transporter
												sscle_10g078130	methyltransferase
												sscle_10g078190	isoprenoid
												sscle_10g078210	transporter_SMCOG1106:major_facilitator_transporter
												sscle_10g078220	TF
												sscle_10g078230	SMCOG1087:hypothetical_protein
												sscle_10g078260	NRPS
												sscle_10g078270	SMCOG1087:hypothetical_protein
												sscle_10g078280	SMCOG1199:NmrA_family_protein
												sscle_10g078290	TF
												sscle_10g078300	cytP450
												sscle_10g078320	SMCOG1173:WD-40_repeat-containing_protein
												sscle_10g078370	SMCOG1030:serine/threonine_protein_kinase_DMAT
												sscle_10g078390	TF
												sscle_10g078400	NRPS-like_protein
												sscle_10g078430	SMCOG1272:TPR_repeat-containing_protein
												sscle_10g078500	TF
												sscle_10g078540	oxidase_oxidoreductase
												sscle_10g078590	oxidase_oxidoreductase
												sscle_10g078630	transporter
												sscle_10g078640	oxidase_oxidoreductase
												sscle_10g078720	DMAT
												sscle_10g078780	transporter
												sscle_10g078790	TF
												sscle_10g078830	glycoside_hydrolase
												sscle_10g078900	cytP450
												sscle_10g078930	dehydrogenase
												sscle_10g078990	dehydrogenase
												sscle_10g079000	transporter
												sscle_10g079040	glycoside_hydrolase
												sscle_10g079070	TF
												sscle_10g079150	TF
												sscle_10g079170	TF
												sscle_10g079370	glycoside_hydrolase
												sscle_10g079410	dehydrogenase_acyltransferase
												sscle_10g079430	siderophore
												sscle_10g079460	TF
												sscle_10g079570	transporter
												sscle_10g079620	GNAT_acyltransferase
												sscle_10g079630	transporter
												sscle_10g079640	dehydrogenase
												sscle_10g079720	dehydrogenase
												sscle_10g079770	transporter
												sscle_10g079880	TF
												sscle_10g079980	transporter
												sscle_10g080020	transporter
												sscle_10g080040	TF
												sscle_10g080150	TF
												sscle_10g080160	transporter_SMCOG1005:Drug_resistance_transporter,_EmrB/QacA
												sscle_10g080170	transporter
												sscle_10g080190	SMCOG1087:hypothetical_protein
												sscle_10g080260	PKS/NRPS-like_protein_dehydrogenase
												sscle_10g080270	glycoside_hydrolase
												sscle_10g080290	PKS/NRPS-like_protein
												sscle_10g080320	methyltransferase_SAMdep
												sscle_10g080350	transporter
												sscle_10g080400	glycoside_hydrolase
												sscle_10g080410	glycoside_hydrolase_dehydrogenase
												sscle_10g080460	transporter
												sscle_10g080490	TF
												sscle_10g080530	oligopeptide_transporter
												sscle_10g080570	DUF3328
												sscle_10g080590	transporter
												sscle_10g080660	methyltransferase_SAMdep
												sscle_10g080680	acyltransferase
												sscle_10g080690	glycoside_hydrolase
												sscle_10g080720	cytP450
												sscle_10g080750	dehydrogenase
												sscle_10g080790	glycoside_hydrolase
												sscle_10g080860	methyltransferase_SAMdep
												sscle_11g080910	TF
												sscle_11g080930	oxidase_oxidoreductase_dehydrogenase
												sscle_11g080950	SMCOG1141:acyltransferase_acyltransferase
												sscle_11g080980	TF
												sscle_11g080990	SMCOG1036:alpha/beta_hydrolase_fold_protein
												sscle_11g081000	transporter_SMCOG1106:major_facilitator_transporter
												sscle_11g081030	SMCOG1030:serine/threonine_protein_kinase
												sscle_11g081040	PKS/NRPS-like_protein_dehydrogenase
												sscle_11g081140	transporter
												sscle_11g081450	TF
												sscle_11g081560	glycoside_hydrolase
												sscle_11g081630	acyltransferase
												sscle_11g081820	DMAT
												sscle_11g081900	methyltransferase_SAMdep
												sscle_11g081970	dehydrogenase
												sscle_11g082050	transporter
												sscle_11g082140	cytP450
												sscle_11g082260	transporter
												sscle_11g082310	glycoside_hydrolase
												sscle_11g082710	TF
												sscle_11g082760	oxidase_oxidoreductase_dehydrogenase
												sscle_11g082770	oxidase_oxidoreductase_dehydrogenase
												sscle_11g082790	transporter
												sscle_11g082810	transporter
												sscle_11g082840	GNAT_acyltransferase
												sscle_11g082890	oxidase_oxidoreductase_dehydrogenase
												sscle_11g082920	glycoside_hydrolase
												sscle_11g083140	cytP450
												sscle_11g083230	dehydrogenase
												sscle_11g083260	glycoside_hydrolase
												sscle_11g083320	transporter
												sscle_11g083360	TF
												sscle_11g083390	DUF3328
												sscle_11g083660	dehydrogenase
												sscle_11g083680	glycoside_hydrolase
												sscle_11g083690	transporter
												sscle_11g083890	dehydrogenase
												sscle_11g083960	dehydrogenase
												sscle_11g084090	dehydrogenase
												sscle_11g084180	isoprenoid
												sscle_11g084190	DMAT
												sscle_11g084260	TF
												sscle_11g084370	glycoside_hydrolase
												sscle_11g084400	isoprenoid
												sscle_11g084420	glycoside_hydrolase
												sscle_11g084440	PKS/NRPS-like_protein
												sscle_11g084460	NRPS-like_protein
												sscle_11g084500	transporter
												sscle_11g084650	TF
												sscle_11g084670	transporter
												sscle_11g084700	TF
												sscle_11g084880	SMCOG1087:hypothetical_protein
												sscle_11g084910	SMCOG1030:serine/threonine_protein_kinase
												sscle_11g084920	SMCOG1001:short-chain_dehydrogenase/reductase_SDR_dehydrogenase
												sscle_11g084930	SMCOG1138:FAD_linked_oxidase_domain_protein_dehydrogenase
												sscle_11g084950	transporter_SMCOG1106:major_facilitator_transporter
												sscle_11g084980	TF
												sscle_11g085000	SMCOG1138:FAD_linked_oxidase_domain_protein_dehydrogenase
												sscle_11g085010	TF
												sscle_11g085030	SMCOG1199:NmrA_family_protein
												sscle_11g085040	SMCOG1030:serine/threonine_protein_kinase
												sscle_11g085070	SMCOG1030:serine/threonine_protein_kinase
												sscle_11g085220	SMCOG1092:hypothetical_protein_oxidase_oxidoreductase
												sscle_11g085370	glycoside_hydrolase
												sscle_11g085430	TF
												sscle_11g085480	transporter
												sscle_11g085550	tyrosinase
												sscle_11g085560	glycoside_hydrolase
												sscle_11g085630	cytP450
												sscle_11g085640	glycoside_hydrolase
												sscle_11g085670	TF
												sscle_11g085810	TF
												sscle_11g085820	transporter
												sscle_11g085850	cytP450
												sscle_11g085880	cytP450
												sscle_11g085900	transporter
												sscle_11g085920	methyltransferase_SAMdep
												sscle_11g085970	cytP450
												sscle_11g085990	oxidase_oxidoreductase
												sscle_11g086020	TF
												sscle_11g086050	SMCOG1003:sensor_histidine_kinase
												sscle_11g086100	SMCOG1001:short-chain_dehydrogenase/reductase_SDR_dehydrogenase
												sscle_11g086120	transporter_SMCOG1137:Major_facilitator_superfamily_MFS_1
												sscle_11g086130	SMCOG1089:methyltransferase_methyltransferase_SAMdep
												sscle_11g086230	cytP450
												sscle_11g086260	transporter_SMCOG1106:major_facilitator_transporter
												sscle_11g086270	NRPS-like_protein
												sscle_11g086280	SMCOG1080:lysine/ornithine_N-monooxygenase
												sscle_11g086450	GNAT
												sscle_11g086460	dehydrogenase
												sscle_11g086610	dehydrogenase
												sscle_11g086650	dehydrogenase
												sscle_11g086680	dehydrogenase
												sscle_11g086700	dehydrogenase
												sscle_12g086860	glycoside_hydrolase
												sscle_12g087000	methyltransferase_SAMdep
												sscle_12g087140	acyltransferase
												sscle_12g087250	cytP450
												sscle_12g087260	methyltransferase_SAMdep
												sscle_12g087360	transporter
												sscle_12g087430	transporter
												sscle_12g087520	glycoside_hydrolase
												sscle_12g087690	transporter
												sscle_12g087750	transporter
												sscle_12g087760	acyltransferase
												sscle_12g087810	dehydrogenase
												sscle_12g087860	TF
												sscle_12g088010	TF
												sscle_12g088020	transporter
												sscle_12g088080	GNAT_acyltransferase
												sscle_12g088090	acyltransferase
												sscle_12g088320	transporter
												sscle_12g088380	methyltransferase
												sscle_12g088410	glycoside_hydrolase
												sscle_12g088500	isoprenoid
												sscle_12g088510	GNAT_acyltransferase
												sscle_12g088560	TF
												sscle_12g088680	TF
												sscle_12g088720	glycoside_hydrolase
												sscle_12g088730	oxidase_oxidoreductase_dehydrogenase
												sscle_12g088770	methyltransferase
												sscle_12g088960	transporter
												sscle_12g088980	TF
												sscle_12g089040	methyltransferase_SAMdep
												sscle_12g089140	oxidase_oxidoreductase_dehydrogenase
												sscle_12g089390	cytP450
												sscle_12g089480	TF
												sscle_12g089490	cytP450
												sscle_12g089620	dehydrogenase_acyltransferase
												sscle_12g089700	glycoside_hydrolase
												sscle_12g089730	glycoside_hydrolase
												sscle_12g089870	TF
												sscle_12g089940	oxidase_oxidoreductase
												sscle_12g089950	oxidase_oxidoreductase
												sscle_12g089970	GNAT_acyltransferase
												sscle_12g090010	GNAT_acyltransferase
												sscle_12g090020	glycoside_hydrolase
												sscle_12g090030	dehydrogenase
												sscle_12g090040	glycoside_hydrolase
												sscle_12g090130	TF
												sscle_12g090230	TF
												sscle_12g090240	transporter
												sscle_12g090340	dehydrogenase
												sscle_12g090350	TF
												sscle_12g090430	glycoside_hydrolase
												sscle_12g090450	transporter
												sscle_12g090480	acyltransferase
												sscle_12g090570	oxidase_oxidoreductase
												sscle_12g090660	dehydrogenase
												sscle_12g090690	glycoside_hydrolase
												sscle_12g090890	glycoside_hydrolase
												sscle_12g090940	TF
												sscle_12g091010	TF
												sscle_12g091080	GNAT_acyltransferase
												sscle_12g091320	methyltransferase
												sscle_12g091430	TF
												sscle_12g091450	methyltransferase_SAMdep
												sscle_12g091470	transporter_SMCOG1000:ABC_transporter_ATP-binding_protein
												sscle_12g091490	TF
												sscle_12g091500	Type_I_Iterative_PKS
												sscle_12g091510	SMCOG1040:alcohol_dehydrogenase
												sscle_12g091520	SMCOG1087:hypothetical_protein
												sscle_12g091530	transporter_SMCOG1038:phenylalanine-specific_permease
												sscle_12g091540	transporter_SMCOG1038:phenylalanine-specific_permease
												sscle_12g091590	DUF3328
												sscle_12g091600	DUF3328
												sscle_12g091620	cytP450
												sscle_12g091640	glycoside_hydrolase
												sscle_12g091660	glycoside_hydrolase
												sscle_12g091670	glycoside_hydrolase
												sscle_12g091680	glycoside_hydrolase
												sscle_12g091690	transporter
												sscle_12g091750	dehydrogenase
												sscle_12g091760	transporter
												sscle_12g091770	oxidase_oxidoreductase
												sscle_12g091780	transporter
												sscle_12g091800	transporter
												sscle_12g091890	TF
												sscle_12g091930	dehydrogenase
												sscle_12g092040	transporter
												sscle_13g092140	DMAT
												sscle_13g092220	transporter
												sscle_13g092350	TF
												sscle_13g092520	glycoside_hydrolase
												sscle_13g092530	transporter
												sscle_13g092750	methyltransferase_SAMdep
												sscle_13g092810	dehydrogenase
												sscle_13g092870	dehydrogenase
												sscle_13g093040	transporter
												sscle_13g093100	transporter
												sscle_13g093180	oxidase_oxidoreductase
												sscle_13g093330	isoprenoid
												sscle_13g093340	dehydrogenase
												sscle_13g093500	transporter
												sscle_13g093600	transporter
												sscle_13g093620	transporter
												sscle_13g093840	dehydrogenase
												sscle_13g093860	TF
												sscle_13g093920	transporter
												sscle_13g093960	TF
												sscle_13g093970	TF
												sscle_13g093990	GNAT_acyltransferase
												sscle_13g094050	transporter
												sscle_13g094070	transporter
												sscle_13g094190	dehydrogenase
												sscle_13g094280	glycoside_hydrolase
												sscle_13g094290	glycoside_hydrolase
												sscle_13g094390	transporter
												sscle_13g094420	methyltransferase_SAMdep
												sscle_13g094450	transporter
												sscle_13g094590	dehydrogenase_acyltransferase
												sscle_13g094640	acyltransferase
												sscle_13g094660	oxidase_oxidoreductase
												sscle_13g094670	TF
												sscle_13g094680	transporter
												sscle_13g094730	GNAT_acyltransferase
												sscle_13g094760	transporter
												sscle_13g094790	transporter
												sscle_13g094830	TF
												sscle_13g094900	transporter
												sscle_13g094940	dehydrogenase
												sscle_13g095010	oxidase_oxidoreductase
												sscle_13g095080	methyltransferase_SAMdep
												sscle_13g095100	oxidase_oxidoreductase
												sscle_13g095110	glycoside_hydrolase
												sscle_13g095130	transporter
												sscle_13g095160	TF
												sscle_13g095180	dehydrogenase
												sscle_13g095200	methyltransferase
												sscle_13g095220	transporter
												sscle_13g095360	TF
												sscle_13g095440	oxidase_oxidoreductase
												sscle_13g095550	dehydrogenase
												sscle_13g095570	oxidase_oxidoreductase
												sscle_13g095750	transporter
												sscle_13g095760	GNAT_acyltransferase
												sscle_13g095830	transporter
												sscle_13g095880	DMAT
												sscle_13g095960	PKS/NRPS-like_protein_dehydrogenase
												sscle_13g095970	SMCOG1017:aldehyde_dehydrogenase_dehydrogenase
												sscle_13g096020	cytP450
												sscle_13g096030	TF
												sscle_13g096110	oxidase_oxidoreductase
												sscle_13g096130	oxidase_oxidoreductase
												sscle_13g096230	oxidase_oxidoreductase
												sscle_13g096260	TF
												sscle_13g096330	SMCOG1173:WD-40_repeat-containing_protein
												sscle_13g096380	SMCOG1298:putative_carboxymuconolactone_decarboxylase
												sscle_13g096390	transporter_SMCOG1005:Drug_resistance_transporter,_EmrB/QacA
												sscle_13g096410	Type_I_Iterative_PKS
												sscle_13g096430	methyltransferase_SAMdep
												sscle_13g096530	methyltransferase_SAMdep
												sscle_13g096610	siderophore
												sscle_13g096640	methyltransferase_SAMdep
												sscle_13g096660	dehydrogenase
												sscle_13g096720	methyltransferase
												sscle_13g096820	methyltransferase_SAMdep
												sscle_13g096830	transporter
												sscle_13g096870	oxidase_oxidoreductase
												sscle_13g096980	TF
												sscle_13g096990	transporter
												sscle_14g097050	mgPKS
												sscle_14g097070	mgPKS
												sscle_14g097110	TF
												sscle_14g097150	TF
												sscle_14g097180	transporter
												sscle_14g097300	acyltransferase
												sscle_14g097570	transporter
												sscle_14g097600	transporter
												sscle_14g097610	TF
												sscle_14g097690	transporter
												sscle_14g097710	oxidase_oxidoreductase
												sscle_14g097810	dehydrogenase
												sscle_14g097850	transporter_SMCOG1005:Drug_resistance_transporter,_EmrB/QacA
												sscle_14g097860	Hybrid_PKS-NRPS_acyltransferase
												sscle_14g097870	SMCOG1092:hypothetical_protein
												sscle_14g097890	transporter_SMCOG1106:major_facilitator_transporter
												sscle_14g097910	DUF3328
												sscle_14g098050	transporter
												sscle_14g098180	transporter
												sscle_14g098250	acyltransferase
												sscle_14g098400	transporter
												sscle_14g098450	acyltransferase
												sscle_14g098460	methyltransferase
												sscle_14g098470	DMAT
												sscle_14g098600	dehydrogenase
												sscle_14g098650	cytP450
												sscle_14g098690	transporter
												sscle_14g098710	tyrosinase
												sscle_14g098740	cytP450
												sscle_14g098810	TF
												sscle_14g098850	glycoside_hydrolase
												sscle_14g098870	dehydrogenase
												sscle_14g098990	TF
												sscle_14g099050	TF
												sscle_14g099080	DMAT
												sscle_14g099110	cytP450
												sscle_14g099160	glycoside_hydrolase
												sscle_14g099230	transporter
												sscle_14g099290	acyltransferase
												sscle_14g099330	isoprenoid
												sscle_14g099530	PKS/NRPS-like_protein
												sscle_14g099550	transporter
												sscle_14g099600	dehydrogenase
												sscle_14g099610	transporter
												sscle_14g099720	TF
												sscle_14g099740	TF
												sscle_14g099760	WD-40_repeat-containing_protein_dehydrogenase
												sscle_14g099820	oxidase_oxidoreductase
												sscle_14g099920	glycoside_hydrolase
												sscle_14g099970	transporter
												sscle_14g100150	dehydrogenase
												sscle_14g100230	acyltransferase
												sscle_14g100270	TF
												sscle_14g100420	transporter
												sscle_14g100500	TF
												sscle_14g100510	isoprenoid
												sscle_14g100710	TF
												sscle_14g100730	methyltransferase
												sscle_14g100830	dehydrogenase
												sscle_14g101040	glycoside_hydrolase_dehydrogenase
												sscle_14g101100	transporter
												sscle_14g101360	glycoside_hydrolase
												sscle_14g101370	glycoside_hydrolase
												sscle_14g101380	transporter
												sscle_14g101440	oxidase_oxidoreductase
												sscle_14g101500	dehydrogenase
												sscle_14g101580	dehydrogenase
												sscle_14g101640	cytP450
												sscle_14g101650	dehydrogenase
												sscle_14g101770	methyltransferase_SAMdep
												sscle_14g101970	glycoside_hydrolase
												sscle_14g102010	methyltransferase
												sscle_14g102020	dehydrogenase
												sscle_14g102040	dehydrogenase
												sscle_14g102050	TF
												sscle_14g102060	PKS/NRPS-like_protein_dehydrogenase
												sscle_14g102070	glycoside_hydrolase
												sscle_14g102080	dehydrogenase
												sscle_14g102090	SMCOG1039:aldo/keto_reductase_family_oxidoreductase_oxidase_oxidoreductase
												sscle_14g102130	glycoside_hydrolase
												sscle_14g102140	TF
												sscle_14g102160	glycoside_hydrolase
												sscle_14g102210	dehydrogenase
												sscle_15g102260	dehydrogenase
												sscle_15g102410	transporter
												sscle_15g102500	dehydrogenase
												sscle_15g102530	methyltransferase_SAMdep
												sscle_15g102600	TF
												sscle_15g102770	oxidase_oxidoreductase
												sscle_15g102900	cytP450
												sscle_15g102910	glycoside_hydrolase
												sscle_15g103000	methyltransferase_SAMdep
												sscle_15g103010	isoprenoid
												sscle_15g103090	dehydrogenase
												sscle_15g103130	transporter
												sscle_15g103190	transporter
												sscle_15g103200	DMAT
												sscle_15g103290	oligopeptide_transporter
												sscle_15g103300	methyltransferase_SAMdep
												sscle_15g103330	PKS/NRPS-like_protein_dehydrogenase
												sscle_15g103340	SMCOG1102:glycosyltransferase
												sscle_15g103360	SMCOG1030:serine/threonine_protein_kinase
												sscle_15g103470	DMAT
												sscle_15g103510	oxidase_oxidoreductase_dehydrogenase
												sscle_15g103530	isoprenoid_dehydrogenase
												sscle_15g103630	oxidase_oxidoreductase
												sscle_15g103760	methyltransferase_SAMdep
												sscle_15g103990	TF
												sscle_15g104000	TF
												sscle_15g104040	TF
												sscle_15g104090	oxidase_oxidoreductase
												sscle_15g104100	glycoside_hydrolase
												sscle_15g104200	cytP450
												sscle_15g104370	dehydrogenase
												sscle_15g104530	glycoside_hydrolase
												sscle_15g104630	oxidase_oxidoreductase
												sscle_15g104710	dehydrogenase
												sscle_15g104840	TF_SMCOG1190:GTP-binding_protein_LepA
												sscle_15g104980	NRPS-like_protein
												sscle_15g105000	Type_I_Iterative_PKS
												sscle_15g105010	PKS/NRPS-like_protein
												sscle_15g105060	SMCOG1264:diaminopimelate_decarboxylase
												sscle_15g105180	TF
												sscle_15g105200	dehydrogenase
												sscle_15g105350	transporter
												sscle_15g105390	dehydrogenase
												sscle_15g105470	dehydrogenase
												sscle_15g105510	oligopeptide_transporter
												sscle_15g105530	transporter
												sscle_15g105540	glycoside_hydrolase
												sscle_15g105550	glycoside_hydrolase
												sscle_15g105560	glycoside_hydrolase
												sscle_15g105660	TF
												sscle_15g105760	glycoside_hydrolase
												sscle_15g105820	oxidase_oxidoreductase
												sscle_15g105890	transporter
												sscle_15g105920	dehydrogenase
												sscle_15g106020	oligopeptide_transporter
												sscle_15g106030	oligopeptide_transporter
												sscle_15g106050	transporter
												sscle_15g106060	methyltransferase_SAMdep
												sscle_15g106130	GNAT_acyltransferase
												sscle_15g106300	oxidase_oxidoreductase
												sscle_15g106320	methyltransferase_SAMdep
												sscle_15g106350	transporter
												sscle_15g106360	transporter
												sscle_15g106390	glycoside_hydrolase
												sscle_15g106400	glycoside_hydrolase
												sscle_15g106470	PKS/NRPS-like_protein
												sscle_15g106480	Type_I_Iterative_PKS
												sscle_15g106490	SMCOG1087:hypothetical_protein
												sscle_15g106500	cytP450
												sscle_15g106510	Type_I_Iterative_PKS
												sscle_15g106520	PKS/NRPS-like_protein_dehydrogenase
												sscle_15g106530	cytP450
												sscle_15g106540	cytP450
												sscle_15g106590	glycoside_hydrolase
												sscle_15g106650	SMCOG1092:hypothetical_protein_oxidase_oxidoreductase
												sscle_15g106680	transporter_SMCOG1169:sugar_transport_protein
												sscle_15g106710	methyltransferase_SAMdep
												sscle_15g106790	cytP450
												sscle_15g106820	PKS/NRPS-like_protein
												sscle_15g106850	SMCOG1103:FAD_dependent_oxidoreductase_oxidase_oxidoreductase
												sscle_15g106900	SMCOG1207:inositol_monophosphatase
												sscle_15g106910	dehydrogenase
												sscle_15g106920	transporter_SMCOG1169:sugar_transport_protein
												sscle_15g106930	isoprenoid_dehydrogenase
												sscle_15g106940	TF
												sscle_15g106990	siderophore
												sscle_15g107100	SMCOG1173:WD-40_repeat-containing_protein
												sscle_15g107230	dehydrogenase
												sscle_16g107340	transporter
												sscle_16g107420	transporter_SMCOG1106:major_facilitator_transporter
[truncated: 75 more rows]
