# Supplementary material for: A detailed in silico analysis of secondary metabolite biosynthesis clusters in the genome of the broad host range plant pathogenic fungus Sclerotinia sclerotiorum
Source: BMC Genomics. 2020 Jan 2;21:7. doi: 10.1186/s12864-019-6424-4 (PMC6941272; doi:10.1186/s12864-019-6424-4)
Supplement: Supplementary file 3 — Additional file 3: Table S2. FunGeneClusterS results. [file 12864_2019_6424_MOESM3_ESM.xlsx]

## Sheet: Sheet1
Supplementary table 2: FunGeneClusterS results													FunGeneClusters output
Abbreviations:	FPKM = Fragments Per Kilobase of transcript per Million mapped reads												Abbreviations:	FPKM = Fragments Per Kilobase of transcript per Million mapped reads
	RL=DEseq2 Relativised Log													RL=DEseq2 Relativised Log
FunGeneClusterS parameters										1 = gene occurs in 3 or more FunGeneClusterS cases; 0 = gene in 2 or fewer cases	c = coregulated (3 or more contiguous FunGeneClusterS genes are considered coregulated)		FunGeneClusters parameters
measure of expression:	FPKM	FPKM	FPKM	FPKM	FPKM	RL	RL	RL	RL				measure of expression:	FPKM			FPKM			FPKM			FPKM			FPKM			RL			RL			RL			RL
window:	3	2	1	3	3	3	3	3	1				window:	3			2			1			3			3			3			3			3			1
skip:	1	1	1	1	3	1	1	3	3				skip:	1			1			1			1			3			1			1			3			3
correlation method:	Pearson	Pearson	Pearson	Spearman	Spearman	Pearson	Spearman	Spearman	Spearman				correlation method:	Pearson			Pearson			Pearson			Spearman			Spearman			Pearson			Spearman			Spearman			Spearman
Gene	1=gene included in FunGeneClusterS output with these parameters, 0=gene not included													Cluster	Gene	Skipped	Cluster	Gene	Skipped	Cluster	Gene	Skipped	Cluster	Gene	Skipped	Cluster	Gene	Skipped	Cluster	Gene	Skipped	Cluster	Gene	Skipped	Cluster	Gene	Skipped	Cluster	Gene	Skipped
sscle_01g000090	1	0	0	1	1	1	1	1	0	1				1	sscle_03g024720	no	1	sscle_03g024710	no	1	sscle_11g085830	no	1	sscle_03g024730	no	1	sscle_11g085740	no	1	sscle_11g085820	no	1	sscle_11g085740	no	1	sscle_03g024730	no	1	sscle_10g075410	no
sscle_01g000100	0	0	1	0	0	0	0	0	1	0				1	sscle_03g024730	no	1	sscle_03g024720	yes	1	sscle_11g085840	no	1	sscle_03g024740	yes	1	sscle_11g085750	no	1	sscle_11g085830	no	1	sscle_11g085750	no	1	sscle_03g024740	yes	1	sscle_10g075420	no
sscle_01g000330	1	0	0	0	0	0	0	0	0	0				1	sscle_03g024740	yes	1	sscle_03g024730	no	1	sscle_11g085850	no	1	sscle_03g024750	no	1	sscle_11g085760	no	1	sscle_11g085840	no	1	sscle_11g085760	yes	1	sscle_03g024750	no	1	sscle_10g075430	no
sscle_01g000340	1	1	1	1	1	1	1	1	1	1	c			1	sscle_03g024750	no	1	sscle_03g024740	yes	1	sscle_11g085860	no	1	sscle_03g024760	no	1	sscle_11g085770	no	1	sscle_11g085850	no	1	sscle_11g085770	no	1	sscle_03g024760	no	1	sscle_10g075440	yes
sscle_01g000350	1	1	1	1	1	1	1	1	1	1	c			1	sscle_03g024760	no	1	sscle_03g024750	no	1	sscle_11g085870	no	1	sscle_03g024770	yes	1	sscle_11g085780	no	1	sscle_11g085860	no	1	sscle_11g085780	no	1	sscle_03g024770	yes	1	sscle_10g075460	no
sscle_01g000360	1	1	1	1	0	1	0	1	0	1	c			1	sscle_03g024770	yes	1	sscle_03g024760	no	1	sscle_11g085880	no	1	sscle_03g024780	no	1	sscle_11g085800	no	1	sscle_11g085870	no	1	sscle_11g085800	no	1	sscle_03g024780	no	1	sscle_10g075470	no
sscle_01g000570	1	1	1	0	0	0	0	0	1	1				1	sscle_03g024780	no	1	sscle_03g024770	yes	1	sscle_11g085890	yes	1	sscle_03g024790	no	1	sscle_11g085810	yes	1	sscle_11g085880	no	1	sscle_11g085810	yes	1	sscle_03g024790	no	1	sscle_10g075480	yes
sscle_01g000580	1	0	0	1	0	0	0	1	1	1				1	sscle_03g024790	no	1	sscle_03g024780	no	1	sscle_11g085900	no	1	sscle_03g024800	no	1	sscle_11g085820	no	1	sscle_11g085900	no	1	sscle_11g085820	no	1	sscle_03g024800	no	1	sscle_10g075490	yes
sscle_01g000790	1	0	0	0	0	0	0	0	0	0				1	sscle_03g024800	no	1	sscle_03g024790	no	1	sscle_11g085910	no	1	sscle_03g024810	no	1	sscle_11g085830	no	1	sscle_11g085910	no	1	sscle_11g085830	no	1	sscle_03g024810	no	1	sscle_10g075500	yes
sscle_01g000900	0	0	0	1	0	0	0	1	1	1				1	sscle_03g024810	no	1	sscle_03g024800	no	1	sscle_11g085920	no	1	sscle_03g024820	no	1	sscle_11g085840	no	1	sscle_11g085920	no	1	sscle_11g085840	no	1	sscle_03g024820	no	1	sscle_10g075510	no
sscle_01g000960	1	1	0	1	0	0	0	1	0	1	c			1	sscle_03g024820	no	1	sscle_03g024810	no	1	sscle_11g085930	no	1	sscle_03g024830	yes	1	sscle_11g085850	no	1	sscle_11g085930	no	1	sscle_11g085850	no	1	sscle_03g024830	yes	1	sscle_10g075520	no
sscle_01g000970	1	1	0	1	0	0	0	1	0	1	c			1	sscle_03g024830	no	1	sscle_03g024820	no	1	sscle_11g085940	no	1	sscle_03g024840	no	1	sscle_11g085860	no	1	sscle_11g085940	no	1	sscle_11g085860	no	1	sscle_03g024840	no	1	sscle_10g075530	yes
sscle_01g000980	1	1	0	1	0	1	0	1	0	1	c			1	sscle_03g024840	no	1	sscle_03g024830	no	2	sscle_15g106440	no	1	sscle_03g024850	no	1	sscle_11g085870	no	1	sscle_11g085960	yes	1	sscle_11g085870	no	1	sscle_03g024850	no	1	sscle_10g075540	yes
sscle_01g001040	1	1	0	1	1	1	1	1	0	1				1	sscle_03g024850	no	1	sscle_03g024840	no	2	sscle_15g106450	no	1	sscle_03g024860	no	1	sscle_11g085880	no	1	sscle_11g085970	no	1	sscle_11g085880	no	1	sscle_03g024860	no	1	sscle_10g075550	yes
sscle_01g001120	1	1	1	1	0	0	0	1	1	1				2	sscle_11g085820	no	1	sscle_03g024850	no	2	sscle_15g106460	no	1	sscle_03g024870	no	1	sscle_11g085900	no	2	sscle_03g024730	no	1	sscle_11g085900	no	1	sscle_03g024870	no	1	sscle_10g075560	no
sscle_01g001130	0	0	0	1	0	0	0	1	0	0				2	sscle_11g085830	no	2	sscle_11g085820	no	2	sscle_15g106470	no	1	sscle_03g024880	no	1	sscle_11g085910	no	2	sscle_03g024740	yes	1	sscle_11g085910	no	1	sscle_03g024880	no	1	sscle_10g075570	no
sscle_01g001140	0	0	0	1	0	0	0	1	0	0				2	sscle_11g085840	no	2	sscle_11g085830	no	2	sscle_15g106480	yes	2	sscle_11g085820	no	1	sscle_11g085920	no	2	sscle_03g024750	no	1	sscle_11g085920	no	1	sscle_03g024890	yes	1	sscle_10g075580	yes
sscle_01g001290	0	0	0	1	0	0	0	1	0	0				2	sscle_11g085850	no	2	sscle_11g085840	no	2	sscle_15g106490	no	2	sscle_11g085830	no	1	sscle_11g085930	no	2	sscle_03g024760	no	1	sscle_11g085930	no	1	sscle_03g024900	yes	1	sscle_10g075590	yes
sscle_01g001300	0	1	0	1	1	0	1	1	1	1	c			2	sscle_11g085860	no	2	sscle_11g085850	no	2	sscle_15g106500	no	2	sscle_11g085840	no	1	sscle_11g085940	no	2	sscle_03g024770	yes	1	sscle_11g085940	no	1	sscle_03g024910	no	1	sscle_10g075600	no
sscle_01g001310	0	1	0	0	0	0	0	1	1	1	c			2	sscle_11g085870	no	2	sscle_11g085860	no	2	sscle_15g106510	no	2	sscle_11g085850	no	1	sscle_11g085960	yes	2	sscle_03g024780	no	1	sscle_11g085960	yes	1	sscle_03g024920	no	1	sscle_10g075610	no
sscle_01g001320	1	1	0	0	0	1	0	1	0	1	c			2	sscle_11g085880	no	2	sscle_11g085870	no	2	sscle_15g106520	no	2	sscle_11g085860	no	1	sscle_11g085970	no	2	sscle_03g024790	no	1	sscle_11g085970	no	2	sscle_10g075460	no	2	sscle_03g024750	no
sscle_01g001420	1	0	0	0	0	0	0	0	0	0				2	sscle_11g085890	yes	2	sscle_11g085880	no	2	sscle_15g106530	no	2	sscle_11g085870	no	2	sscle_03g024730	no	2	sscle_03g024800	no	2	sscle_03g024730	no	2	sscle_10g075470	no	2	sscle_03g024760	no
sscle_01g001450	0	0	0	1	0	0	0	1	1	1				2	sscle_11g085900	no	2	sscle_11g085890	yes	2	sscle_15g106540	no	2	sscle_11g085880	no	2	sscle_03g024740	yes	2	sscle_03g024810	no	2	sscle_03g024740	yes	2	sscle_10g075480	yes	2	sscle_03g024770	yes
sscle_01g001700	1	1	1	0	0	0	0	0	1	1				2	sscle_11g085910	no	2	sscle_11g085900	no	3	sscle_03g024780	no	2	sscle_11g085890	yes	2	sscle_03g024750	no	2	sscle_03g024820	no	2	sscle_03g024750	no	2	sscle_10g075490	yes	2	sscle_03g024780	no
sscle_01g001710	1	1	1	0	0	0	0	0	0	1				2	sscle_11g085920	no	2	sscle_11g085910	no	3	sscle_03g024790	no	2	sscle_11g085900	no	2	sscle_03g024760	no	2	sscle_03g024830	no	2	sscle_03g024760	no	2	sscle_10g075500	yes	2	sscle_03g024790	no
sscle_01g001830	1	0	0	1	1	1	1	1	0	1	c			2	sscle_11g085930	no	2	sscle_11g085920	no	3	sscle_03g024800	no	2	sscle_11g085910	no	2	sscle_03g024770	yes	2	sscle_03g024840	no	2	sscle_03g024770	yes	2	sscle_10g075510	no	2	sscle_03g024800	no
sscle_01g001840	1	1	0	1	1	1	1	1	1	1	c			2	sscle_11g085940	no	2	sscle_11g085930	no	3	sscle_03g024810	no	2	sscle_11g085920	no	2	sscle_03g024780	no	2	sscle_03g024850	no	2	sscle_03g024780	no	2	sscle_10g075520	yes	2	sscle_03g024810	no
sscle_01g001850	1	1	0	1	1	1	1	1	1	1	c			3	sscle_03g024470	no	2	sscle_11g085940	no	3	sscle_03g024820	no	2	sscle_11g085930	no	2	sscle_03g024790	yes	3	sscle_01g010230	no	2	sscle_03g024790	yes	2	sscle_10g075530	no	2	sscle_03g024820	no
sscle_01g001860	1	1	0	1	1	1	1	1	0	1	c			3	sscle_03g024480	no	3	sscle_03g024470	no	3	sscle_03g024830	no	2	sscle_11g085940	no	2	sscle_03g024800	no	3	sscle_01g010240	no	2	sscle_03g024800	no	2	sscle_10g075540	yes	2	sscle_03g024830	yes
sscle_01g002030	1	0	1	0	0	1	0	0	0	1				3	sscle_03g024490	yes	3	sscle_03g024480	no	3	sscle_03g024840	no	3	sscle_05g047990	no	2	sscle_03g024810	no	3	sscle_01g010250	no	2	sscle_03g024810	no	2	sscle_10g075550	yes	2	sscle_03g024840	no
sscle_01g002060	1	0	0	0	0	1	0	0	0	0				3	sscle_03g024500	no	3	sscle_03g024490	yes	3	sscle_03g024850	no	3	sscle_05g048000	no	2	sscle_03g024820	no	3	sscle_01g010260	no	2	sscle_03g024820	no	2	sscle_10g075560	no	2	sscle_03g024850	no
sscle_01g002230	0	1	1	0	1	1	1	0	1	1				3	sscle_03g024510	yes	3	sscle_03g024500	no	3	sscle_03g024860	yes	3	sscle_05g048010	yes	2	sscle_03g024830	yes	3	sscle_01g010270	no	2	sscle_03g024830	yes	2	sscle_10g075570	no	2	sscle_03g024860	yes
sscle_01g002240	1	1	1	1	0	0	0	1	1	1				3	sscle_03g024520	no	3	sscle_03g024510	no	3	sscle_03g024870	no	3	sscle_05g048020	no	2	sscle_03g024840	no	3	sscle_01g010280	no	2	sscle_03g024840	no	2	sscle_10g075580	yes	2	sscle_03g024870	no
sscle_01g002350	0	1	1	0	0	0	0	0	1	1				3	sscle_03g024530	no	3	sscle_03g024520	no	4	sscle_05g048050	no	3	sscle_05g048030	yes	2	sscle_03g024850	no	3	sscle_01g010300	yes	2	sscle_03g024850	no	2	sscle_10g075590	yes	2	sscle_03g024880	no
sscle_01g002360	0	0	1	0	0	0	0	0	1	0				3	sscle_03g024540	yes	3	sscle_03g024530	no	4	sscle_05g048060	no	3	sscle_05g048040	no	2	sscle_03g024860	yes	3	sscle_01g010310	no	3	sscle_11g081400	no	2	sscle_10g075600	no	2	sscle_03g024890	yes
sscle_01g002630	0	0	0	0	0	0	0	0	1	0				3	sscle_03g024550	no	3	sscle_03g024540	yes	4	sscle_05g048070	no	3	sscle_05g048050	no	2	sscle_03g024870	yes	3	sscle_01g010320	no	3	sscle_11g081420	no	3	sscle_01g003080	no	2	sscle_03g024900	yes
sscle_01g002640	0	0	1	0	0	0	0	0	1	0				3	sscle_03g024560	no	3	sscle_03g024550	no	4	sscle_05g048080	no	3	sscle_05g048060	no	2	sscle_03g024880	no	3	sscle_01g010330	yes	3	sscle_11g081440	no	3	sscle_01g003090	yes	2	sscle_03g024910	no
sscle_01g002940	0	0	1	0	0	0	0	0	1	0				3	sscle_03g024570	yes	3	sscle_03g024560	no	4	sscle_05g048090	no	3	sscle_05g048070	no	2	sscle_03g024890	yes	3	sscle_01g010350	no	3	sscle_11g081460	no	3	sscle_01g003100	no	2	sscle_03g024920	no
sscle_01g002950	0	0	1	0	0	0	0	0	1	0				3	sscle_03g024580	no	3	sscle_03g024570	yes	4	sscle_05g048100	no	3	sscle_05g048080	no	2	sscle_03g024900	yes	3	sscle_01g010360	no	3	sscle_11g081470	no	3	sscle_01g003110	no	2	sscle_03g024930	no
sscle_01g003080	1	1	1	1	1	1	1	1	0	1	c			4	sscle_15g106440	no	3	sscle_03g024580	no	4	sscle_05g048110	yes	3	sscle_05g048090	no	2	sscle_03g024910	no	4	sscle_05g047990	no	3	sscle_11g081490	no	3	sscle_01g003120	yes	3	sscle_11g085740	no
sscle_01g003090	1	1	1	1	1	1	0	1	0	1	c			4	sscle_15g106450	no	4	sscle_15g106440	no	4	sscle_05g048120	no	3	sscle_05g048100	no	2	sscle_03g024920	no	4	sscle_05g048000	no	3	sscle_11g081520	no	3	sscle_01g003130	yes	3	sscle_11g085750	no
sscle_01g003100	1	1	1	1	1	1	0	1	0	1	c			4	sscle_15g106460	no	4	sscle_15g106450	no	4	sscle_05g048130	no	4	sscle_04g035850	no	3	sscle_16g109090	no	4	sscle_05g048010	yes	3	sscle_11g081530	no	3	sscle_01g003140	no	3	sscle_11g085760	yes
sscle_01g003110	1	1	0	1	1	1	1	1	0	1	c			4	sscle_15g106470	no	4	sscle_15g106460	no	5	sscle_10g075510	no	4	sscle_04g035860	yes	3	sscle_16g109100	yes	4	sscle_05g048020	no	3	sscle_11g081580	no	3	sscle_01g003150	yes	3	sscle_11g085770	no
sscle_01g003120	0	0	0	0	1	0	0	1	0	0				4	sscle_15g106480	yes	4	sscle_15g106470	no	5	sscle_10g075520	no	4	sscle_04g035870	no	3	sscle_16g109110	no	4	sscle_05g048030	yes	3	sscle_11g081600	no	3	sscle_01g003160	yes	3	sscle_11g085780	no
sscle_01g003130	0	0	0	0	1	0	0	1	0	0				4	sscle_15g106490	no	4	sscle_15g106480	yes	5	sscle_10g075530	no	4	sscle_04g035880	no	3	sscle_16g109120	no	4	sscle_05g048040	no	4	sscle_15g106450	no	3	sscle_01g003170	no	3	sscle_11g085800	no
sscle_01g003140	0	0	0	1	1	0	1	1	0	1				4	sscle_15g106500	no	4	sscle_15g106490	no	5	sscle_10g075540	yes	4	sscle_04g035890	no	3	sscle_16g109130	yes	4	sscle_05g048050	no	4	sscle_15g106460	no	3	sscle_01g003180	yes	3	sscle_11g085810	yes
sscle_01g003150	0	0	0	0	1	0	0	1	0	0				4	sscle_15g106510	no	4	sscle_15g106500	no	5	sscle_10g075550	no	4	sscle_04g035900	no	3	sscle_16g109140	yes	4	sscle_05g048060	yes	4	sscle_15g106470	no	3	sscle_01g003190	yes	3	sscle_11g085820	yes
sscle_01g003160	0	0	0	0	1	0	0	1	0	0				4	sscle_15g106520	no	4	sscle_15g106510	no	5	sscle_10g075560	no	4	sscle_04g035910	no	3	sscle_16g109150	yes	4	sscle_05g048070	no	4	sscle_15g106480	yes	3	sscle_01g003200	no	3	sscle_11g085830	no
sscle_01g003170	1	1	0	1	1	1	1	1	0	1				4	sscle_15g106530	no	4	sscle_15g106520	no	5	sscle_10g075570	no	4	sscle_04g035920	yes	3	sscle_16g109160	no	4	sscle_05g048080	no	4	sscle_15g106490	no	4	sscle_11g085820	no	3	sscle_11g085840	no
sscle_01g003180	0	1	1	0	0	0	0	1	0	1				4	sscle_15g106540	no	4	sscle_15g106530	no	6	sscle_11g081990	no	4	sscle_04g035930	no	3	sscle_16g109170	no	4	sscle_05g048090	no	4	sscle_15g106500	no	4	sscle_11g085830	no	3	sscle_11g085850	no
sscle_01g003190	0	0	0	0	0	0	0	1	0	0				5	sscle_04g035870	no	4	sscle_15g106540	no	6	sscle_11g082000	no	4	sscle_04g035940	yes	3	sscle_16g109180	no	4	sscle_05g048100	no	4	sscle_15g106510	no	4	sscle_11g085840	no	3	sscle_11g085860	no
sscle_01g003200	1	0	0	1	0	0	0	1	0	1				5	sscle_04g035880	no	5	sscle_04g035870	no	6	sscle_11g082010	no	4	sscle_04g035950	no	3	sscle_16g109190	no	5	sscle_03g024480	no	4	sscle_15g106520	no	4	sscle_11g085850	no	3	sscle_11g085870	no
sscle_01g003260	0	0	1	0	0	0	0	0	0	0				5	sscle_04g035890	no	5	sscle_04g035880	no	6	sscle_11g082020	no	5	sscle_15g106440	no	3	sscle_16g109200	no	5	sscle_03g024490	yes	4	sscle_15g106530	yes	4	sscle_11g085860	no	3	sscle_11g085880	no
sscle_01g003270	1	0	1	0	0	1	0	0	0	1				5	sscle_04g035900	no	5	sscle_04g035890	no	6	sscle_11g082030	yes	5	sscle_15g106450	no	3	sscle_16g109210	yes	5	sscle_03g024500	no	4	sscle_15g106540	no	4	sscle_11g085870	no	3	sscle_11g085900	no
sscle_01g003300	1	0	0	0	0	0	0	0	0	0				5	sscle_04g035910	no	5	sscle_04g035900	no	6	sscle_11g082040	no	5	sscle_15g106460	no	3	sscle_16g109220	yes	5	sscle_03g024510	yes	5	sscle_04g035850	no	4	sscle_11g085880	no	3	sscle_11g085910	no
sscle_01g003310	1	1	1	0	0	1	0	0	0	1	c			5	sscle_04g035920	yes	5	sscle_04g035910	no	6	sscle_11g082050	no	5	sscle_15g106470	no	3	sscle_16g109230	yes	5	sscle_03g024520	no	5	sscle_04g035860	yes	4	sscle_11g085890	yes	3	sscle_11g085920	no
sscle_01g003320	1	1	1	0	0	0	0	0	1	1	c			5	sscle_04g035930	no	5	sscle_04g035920	yes	7	sscle_02g013640	no	5	sscle_15g106480	yes	3	sscle_16g109240	no	5	sscle_03g024530	no	5	sscle_04g035870	no	4	sscle_11g085900	no	3	sscle_11g085930	no
sscle_01g003330	1	1	0	0	0	0	0	0	1	1	c			5	sscle_04g035940	no	5	sscle_04g035930	no	7	sscle_02g013650	no	5	sscle_15g106490	no	3	sscle_16g109250	no	5	sscle_03g024540	yes	5	sscle_04g035880	no	4	sscle_11g085910	no	3	sscle_11g085940	no
sscle_01g003440	0	0	1	0	0	0	0	0	1	0				5	sscle_04g035950	no	5	sscle_04g035940	no	7	sscle_02g013660	no	5	sscle_15g106500	no	4	sscle_10g075410	no	5	sscle_03g024550	no	5	sscle_04g035890	no	4	sscle_11g085920	no	4	sscle_11g081420	no
sscle_01g003450	1	1	1	0	0	0	0	0	1	1				6	sscle_05g044180	no	5	sscle_04g035950	no	7	sscle_02g013670	yes	5	sscle_15g106510	no	4	sscle_10g075420	no	5	sscle_03g024560	no	5	sscle_04g035900	no	4	sscle_11g085930	no	4	sscle_11g081440	no
sscle_01g003510	1	1	1	1	1	1	1	1	1	1				6	sscle_05g044190	no	6	sscle_04g034150	no	7	sscle_02g013680	no	5	sscle_15g106520	no	4	sscle_10g075430	no	5	sscle_03g024570	yes	5	sscle_04g035910	no	4	sscle_11g085940	no	4	sscle_11g081460	no
sscle_01g003520	1	1	1	1	1	1	1	1	1	1				6	sscle_05g044200	yes	6	sscle_04g034160	no	7	sscle_02g013690	no	5	sscle_15g106530	no	4	sscle_10g075440	yes	5	sscle_03g024580	no	5	sscle_04g035920	yes	5	sscle_05g047990	no	4	sscle_11g081470	no
sscle_01g004020	1	1	0	0	0	1	0	0	0	1				6	sscle_05g044210	no	6	sscle_04g034170	yes	8	sscle_03g027750	no	5	sscle_15g106540	no	4	sscle_10g075460	yes	6	sscle_04g035850	no	5	sscle_04g035930	no	5	sscle_05g048000	no	4	sscle_11g081490	no
sscle_01g004160	1	0	0	1	0	1	0	1	0	1	c			6	sscle_05g044220	no	6	sscle_04g034180	no	8	sscle_03g027760	no	6	sscle_05g044180	no	4	sscle_10g075470	no	6	sscle_04g035860	yes	6	sscle_05g044180	no	5	sscle_05g048010	yes	4	sscle_11g081520	no
sscle_01g004170	1	1	1	0	0	1	0	1	1	1	c			6	sscle_05g044230	no	6	sscle_04g034190	no	8	sscle_03g027770	yes	6	sscle_05g044190	no	4	sscle_10g075480	yes	6	sscle_04g035870	no	6	sscle_05g044190	no	5	sscle_05g048020	no	4	sscle_11g081530	no
sscle_01g004180	1	1	1	0	0	1	0	1	1	1	c			6	sscle_05g044240	no	6	sscle_04g034200	yes	8	sscle_03g027780	no	6	sscle_05g044200	yes	4	sscle_10g075490	yes	6	sscle_04g035880	no	6	sscle_05g044200	yes	5	sscle_05g048030	yes	4	sscle_11g081580	no
sscle_01g004190	1	1	1	1	1	1	1	1	0	1	c			6	sscle_05g044250	no	6	sscle_04g034210	no	8	sscle_03g027790	no	6	sscle_05g044210	no	4	sscle_10g075500	yes	6	sscle_04g035890	no	6	sscle_05g044210	no	5	sscle_05g048040	no	4	sscle_11g081600	yes
sscle_01g004200	1	1	0	0	0	0	0	1	0	1	c			6	sscle_05g044260	no	6	sscle_04g034220	no	8	sscle_03g027800	no	6	sscle_05g044220	no	4	sscle_10g075510	no	6	sscle_04g035900	no	6	sscle_05g044220	no	5	sscle_05g048050	no	4	sscle_11g081620	yes
sscle_01g004210	0	0	0	0	0	0	0	1	0	0				7	sscle_02g018600	no	7	sscle_04g039640	no	9	sscle_03g031780	no	6	sscle_05g044230	no	4	sscle_10g075520	yes	6	sscle_04g035910	no	6	sscle_05g044230	no	5	sscle_05g048060	no	4	sscle_11g081650	yes
sscle_01g004220	0	0	0	1	0	1	0	1	0	1				7	sscle_02g018610	no	7	sscle_04g039650	no	9	sscle_03g031790	no	6	sscle_05g044240	no	4	sscle_10g075530	no	6	sscle_04g035920	yes	6	sscle_05g044240	no	5	sscle_05g048070	no	4	sscle_11g081660	no
sscle_01g004430	0	0	0	1	1	1	1	1	0	1				7	sscle_02g018620	no	7	sscle_04g039660	no	9	sscle_03g031800	no	6	sscle_05g044250	no	4	sscle_10g075540	yes	6	sscle_04g035930	no	6	sscle_05g044250	no	5	sscle_05g048080	no	4	sscle_11g081670	no
sscle_01g004490	1	0	0	1	1	1	1	1	0	1				7	sscle_02g018630	yes	7	sscle_04g039670	yes	9	sscle_03g031810	no	6	sscle_05g044260	no	4	sscle_10g075550	yes	6	sscle_04g035940	yes	6	sscle_05g044260	no	5	sscle_05g048090	no	5	sscle_16g109080	no
sscle_01g004750	0	0	0	0	0	0	0	0	1	0				7	sscle_02g018640	no	7	sscle_04g039680	no	9	sscle_03g031820	no	7	sscle_05g043660	no	4	sscle_10g075560	no	6	sscle_04g035950	no	7	sscle_08g068000	no	5	sscle_05g048100	no	5	sscle_16g109090	no
sscle_01g004760	0	0	0	0	0	0	0	0	1	0				7	sscle_02g018650	yes	7	sscle_04g039690	yes	9	sscle_03g031830	no	7	sscle_05g043670	no	4	sscle_10g075570	no	7	sscle_15g106440	no	7	sscle_08g068010	no	6	sscle_13g095930	no	5	sscle_16g109100	yes
sscle_01g004830	1	1	1	1	0	1	0	1	1	1				7	sscle_02g018660	no	7	sscle_04g039700	no	10	sscle_05g044210	no	7	sscle_05g043680	no	5	sscle_11g081400	no	7	sscle_15g106450	no	7	sscle_08g068030	no	6	sscle_13g095940	yes	5	sscle_16g109110	no
sscle_01g004840	1	1	1	1	0	0	0	1	1	1				7	sscle_02g018670	no	7	sscle_04g039710	no	10	sscle_05g044220	no	7	sscle_05g043690	no	5	sscle_11g081420	no	7	sscle_15g106460	no	7	sscle_08g068040	no	6	sscle_13g095950	yes	5	sscle_16g109120	no
sscle_01g004940	0	0	1	0	0	0	0	0	1	0				8	sscle_03g027730	no	8	sscle_05g044190	no	10	sscle_05g044230	no	7	sscle_05g043700	no	5	sscle_11g081440	no	7	sscle_15g106470	no	7	sscle_08g068050	yes	6	sscle_13g095960	no	5	sscle_16g109130	yes
sscle_01g004950	0	0	1	0	0	0	0	0	1	0				8	sscle_03g027740	yes	8	sscle_05g044200	yes	10	sscle_05g044240	no	7	sscle_05g043710	yes	5	sscle_11g081460	no	7	sscle_15g106480	yes	7	sscle_08g068060	no	6	sscle_13g095970	no	5	sscle_16g109140	yes
sscle_01g005000	0	0	0	0	0	0	0	0	1	0				8	sscle_03g027750	no	8	sscle_05g044210	no	10	sscle_05g044250	no	7	sscle_05g043720	no	5	sscle_11g081470	no	7	sscle_15g106490	no	7	sscle_08g068070	no	6	sscle_13g095980	yes	5	sscle_16g109150	yes
sscle_01g005110	0	0	1	0	0	0	0	1	1	1	c			8	sscle_03g027760	no	8	sscle_05g044220	no	10	sscle_05g044260	no	7	sscle_05g043730	no	5	sscle_11g081490	no	7	sscle_15g106500	no	7	sscle_08g068080	no	6	sscle_13g095990	yes	5	sscle_16g109160	no
sscle_01g005120	0	1	1	1	1	0	1	1	1	1	c			8	sscle_03g027770	yes	8	sscle_05g044230	no	11	sscle_06g050780	no	8	sscle_04g033770	no	5	sscle_11g081520	no	7	sscle_15g106510	no	8	sscle_01g010220	no	6	sscle_13g096000	yes	5	sscle_16g109170	no
sscle_01g005130	0	0	0	1	1	0	1	1	0	1	c			8	sscle_03g027780	no	8	sscle_05g044240	no	11	sscle_06g050790	yes	8	sscle_04g033780	yes	5	sscle_11g081530	no	7	sscle_15g106520	no	8	sscle_01g010230	no	6	sscle_13g096010	no	5	sscle_16g109180	no
sscle_01g005140	0	0	0	1	1	0	1	1	0	1	c			8	sscle_03g027790	no	8	sscle_05g044250	no	11	sscle_06g050800	no	8	sscle_04g033790	no	5	sscle_11g081580	no	7	sscle_15g106530	no	8	sscle_01g010240	no	6	sscle_13g096020	no	5	sscle_16g109190	no
sscle_01g005190	0	1	1	0	0	0	0	0	1	1				8	sscle_03g027800	no	8	sscle_05g044260	no	11	sscle_06g050810	no	8	sscle_04g033800	no	5	sscle_11g081600	no	7	sscle_15g106540	no	8	sscle_01g010250	no	6	sscle_13g096030	yes	5	sscle_16g109200	no
sscle_01g005200	1	1	1	1	0	0	0	1	1	1				9	sscle_04g034150	no	9	sscle_02g018600	no	11	sscle_06g050820	yes	8	sscle_04g033810	yes	5	sscle_11g081620	yes	8	sscle_05g044180	no	8	sscle_01g010260	no	6	sscle_13g096040	no	6	sscle_04g034430	no
sscle_01g005480	0	0	0	1	0	0	0	1	0	0				9	sscle_04g034160	no	9	sscle_02g018610	no	11	sscle_06g050830	no	8	sscle_04g033820	no	5	sscle_11g081650	yes	8	sscle_05g044190	no	8	sscle_01g010270	no	7	sscle_04g035850	no	6	sscle_04g034440	yes
sscle_01g005560	0	0	0	0	0	1	0	0	0	0				9	sscle_04g034170	yes	9	sscle_02g018620	no	12	sscle_07g056570	no	8	sscle_04g033830	no	5	sscle_11g081660	no	8	sscle_05g044200	yes	8	sscle_01g010280	no	7	sscle_04g035860	yes	6	sscle_04g034450	yes
sscle_01g005590	0	0	0	0	1	1	1	0	0	1				9	sscle_04g034180	no	9	sscle_02g018630	yes	12	sscle_07g056580	no	9	sscle_04g035270	no	6	sscle_05g047990	no	8	sscle_05g044210	no	9	sscle_07g059580	no	7	sscle_04g035870	no	6	sscle_04g034460	yes
sscle_01g005670	0	1	0	0	0	0	0	0	0	0				9	sscle_04g034190	no	9	sscle_02g018640	no	12	sscle_07g056590	no	9	sscle_04g035280	no	6	sscle_05g048000	no	8	sscle_05g044220	no	9	sscle_07g059590	yes	7	sscle_04g035880	no	6	sscle_04g034470	no
sscle_01g005680	0	1	1	0	0	0	0	0	0	0				9	sscle_04g034200	yes	9	sscle_02g018650	yes	12	sscle_07g056600	no	9	sscle_04g035290	no	6	sscle_05g048010	yes	8	sscle_05g044230	no	9	sscle_07g059600	no	7	sscle_04g035890	no	6	sscle_04g034480	no
sscle_01g005690	1	1	1	0	0	0	0	0	0	1				9	sscle_04g034210	no	9	sscle_02g018660	no	12	sscle_07g056610	no	9	sscle_04g035300	no	6	sscle_05g048020	no	8	sscle_05g044240	no	9	sscle_07g059610	no	7	sscle_04g035900	no	6	sscle_04g034490	no
sscle_01g005820	0	0	1	0	0	0	0	0	1	0				9	sscle_04g034220	no	10	sscle_05g043660	no	12	sscle_07g056620	no	9	sscle_04g035310	no	6	sscle_05g048030	yes	8	sscle_05g044250	no	9	sscle_07g059620	no	7	sscle_04g035910	no	6	sscle_04g034500	yes
sscle_01g005830	0	0	0	0	0	0	0	0	1	0				10	sscle_05g043660	no	10	sscle_05g043670	no	13	sscle_07g056920	no	9	sscle_04g035320	yes	6	sscle_05g048040	yes	8	sscle_05g044260	no	9	sscle_07g059630	no	7	sscle_04g035920	yes	6	sscle_04g034510	no
sscle_01g005840	0	0	0	0	0	0	0	0	1	0				10	sscle_05g043670	no	10	sscle_05g043680	no	13	sscle_07g056930	no	9	sscle_04g035330	no	6	sscle_05g048050	no	9	sscle_02g014130	no	9	sscle_07g059640	no	7	sscle_04g035930	no	6	sscle_04g034520	no
sscle_01g005850	0	0	0	0	0	0	0	0	1	0				10	sscle_05g043680	yes	10	sscle_05g043690	yes	13	sscle_07g056940	yes	10	sscle_07g059580	no	6	sscle_05g048060	no	9	sscle_02g014140	yes	10	sscle_14g097870	no	7	sscle_04g035940	yes	7	sscle_05g046460	no
sscle_01g005860	0	1	1	1	0	0	0	1	1	1				10	sscle_05g043690	no	10	sscle_05g043700	no	13	sscle_07g056950	no	10	sscle_07g059590	yes	6	sscle_05g048070	no	9	sscle_02g014150	no	10	sscle_14g097880	no	7	sscle_04g035950	no	7	sscle_05g046470	yes
sscle_01g005870	0	0	1	1	1	0	1	1	1	1				10	sscle_05g043700	no	10	sscle_05g043710	yes	13	sscle_07g056960	no	10	sscle_07g059600	no	6	sscle_05g048080	no	9	sscle_02g014160	no	10	sscle_14g097890	yes	8	sscle_10g075800	no	7	sscle_05g046480	yes
sscle_01g005990	0	0	1	0	1	1	1	0	1	1				10	sscle_05g043710	yes	10	sscle_05g043720	no	13	sscle_07g056970	no	10	sscle_07g059610	no	6	sscle_05g048090	no	9	sscle_02g014190	yes	10	sscle_14g097900	no	8	sscle_10g075810	yes	7	sscle_05g046490	yes
sscle_01g006000	0	0	1	0	0	0	0	0	1	0				10	sscle_05g043720	no	11	sscle_05g048040	no	14	sscle_10g078260	no	10	sscle_07g059620	no	6	sscle_05g048100	no	9	sscle_02g014200	no	10	sscle_14g097910	no	8	sscle_10g075820	yes	7	sscle_05g046500	no
sscle_01g006070	1	0	0	0	0	0	0	0	0	0				10	sscle_05g043730	no	11	sscle_05g048050	no	14	sscle_10g078270	no	10	sscle_07g059630	no	7	sscle_13g095930	no	9	sscle_02g014210	yes	10	sscle_14g097920	no	8	sscle_10g075830	yes	7	sscle_05g046510	no
sscle_01g006080	1	1	0	0	0	1	0	0	0	1	c			11	sscle_08g062150	no	11	sscle_05g048060	no	14	sscle_10g078280	no	10	sscle_07g059640	no	7	sscle_13g095940	yes	9	sscle_02g014220	no	10	sscle_14g097930	no	8	sscle_10g075840	no	7	sscle_05g046520	yes
sscle_01g006090	1	1	1	0	0	1	0	0	1	1	c			11	sscle_08g062160	no	11	sscle_05g048070	no	14	sscle_10g078290	no	11	sscle_10g075840	no	7	sscle_13g095950	yes	10	sscle_08g068000	no	11	sscle_02g022030	no	8	sscle_10g075850	yes	7	sscle_05g046530	yes
sscle_01g006100	1	1	1	1	1	1	1	1	1	1	c			11	sscle_08g062170	no	11	sscle_05g048080	no	14	sscle_10g078300	no	11	sscle_10g075850	yes	7	sscle_13g095960	no	10	sscle_08g068010	yes	11	sscle_02g022040	no	8	sscle_10g075860	no	7	sscle_05g046540	no
sscle_01g006180	0	0	0	1	1	0	1	1	0	1				11	sscle_08g062180	no	11	sscle_05g048090	no	14	sscle_10g078310	no	11	sscle_10g075860	no	7	sscle_13g095970	no	10	sscle_08g068030	no	11	sscle_02g022050	yes	8	sscle_10g075870	yes	7	sscle_05g046550	no
sscle_01g006190	0	0	0	1	0	0	0	1	0	0				11	sscle_08g062190	no	11	sscle_05g048100	no	15	sscle_16g107420	no	11	sscle_10g075870	yes	7	sscle_13g095990	yes	10	sscle_08g068040	no	11	sscle_02g022060	no	8	sscle_10g075880	no	8	sscle_15g106450	no
sscle_01g006200	1	1	1	1	0	0	0	1	0	1				11	sscle_08g062200	no	12	sscle_08g062160	no	15	sscle_16g107430	no	11	sscle_10g075880	no	7	sscle_13g096000	yes	10	sscle_08g068050	yes	11	sscle_02g022070	no	8	sscle_10g075890	yes	8	sscle_15g106460	no
sscle_01g006210	0	0	0	1	0	0	0	1	0	0				11	sscle_08g062210	no	12	sscle_08g062170	yes	15	sscle_16g107440	yes	11	sscle_10g075890	yes	7	sscle_13g096010	no	10	sscle_08g068060	no	11	sscle_02g022080	no	8	sscle_10g075900	no	8	sscle_15g106470	no
sscle_01g006580	1	0	0	1	1	1	1	1	0	1				11	sscle_08g062220	no	12	sscle_08g062180	no	15	sscle_16g107450	no	11	sscle_10g075900	no	7	sscle_13g096020	no	10	sscle_08g068070	no	12	sscle_03g024530	no	9	sscle_15g106440	no	8	sscle_15g106480	yes
sscle_01g006850	0	0	0	0	0	0	0	1	0	0				12	sscle_10g075830	no	12	sscle_08g062190	no	15	sscle_16g107460	no	12	sscle_10g076490	no	7	sscle_13g096030	yes	10	sscle_08g068080	no	12	sscle_03g024540	yes	9	sscle_15g106450	no	8	sscle_15g106490	no
sscle_01g007290	1	1	0	0	0	0	0	0	0	0				12	sscle_10g075840	no	12	sscle_08g062200	no	15	sscle_16g107470	no	12	sscle_10g076500	no	7	sscle_13g096040	no	11	sscle_14g097860	no	12	sscle_03g024550	no	9	sscle_15g106460	no	8	sscle_15g106500	no
sscle_01g007300	1	1	1	0	0	0	0	0	1	1				12	sscle_10g075850	yes	12	sscle_08g062210	no	16	sscle_16g110130	no	12	sscle_10g076510	no	8	sscle_01g003080	no	11	sscle_14g097870	yes	12	sscle_03g024560	no	9	sscle_15g106470	no	8	sscle_15g106510	no
sscle_01g007310	1	1	0	0	0	0	0	0	0	0				12	sscle_10g075860	no	12	sscle_08g062220	no	16	sscle_16g110140	no	12	sscle_10g076520	no	8	sscle_01g003090	yes	11	sscle_14g097880	no	12	sscle_03g024570	yes	9	sscle_15g106480	yes	8	sscle_15g106520	no
sscle_01g007340	1	1	1	0	0	1	0	0	0	1				12	sscle_10g075870	yes	13	sscle_10g075510	no	16	sscle_16g110150	no	12	sscle_10g076530	yes	8	sscle_01g003100	yes	11	sscle_14g097890	yes	12	sscle_03g024580	no	9	sscle_15g106490	no	8	sscle_15g106530	no
sscle_01g007350	1	1	1	0	0	1	0	0	0	1				12	sscle_10g075880	no	13	sscle_10g075520	yes	16	sscle_16g110160	no	12	sscle_10g076540	no	8	sscle_01g003110	no	11	sscle_14g097900	no	13	sscle_03g031780	no	9	sscle_15g106500	no	8	sscle_15g106540	no
sscle_01g007360	0	0	0	1	0	0	0	1	0	0				12	sscle_10g075890	yes	13	sscle_10g075530	no	16	sscle_16g110170	no	12	sscle_10g076550	no	8	sscle_01g003120	yes	11	sscle_14g097910	no	13	sscle_03g031790	no	9	sscle_15g106510	no	9	sscle_05g044180	no
sscle_01g007770	0	0	0	0	0	0	0	0	1	0				12	sscle_10g075900	no	13	sscle_10g075540	yes	16	sscle_16g110180	no	13	sscle_10g079750	no	8	sscle_01g003130	yes	11	sscle_14g097920	no	13	sscle_03g031800	no	9	sscle_15g106520	no	9	sscle_05g044190	no
sscle_01g007780	0	1	0	1	1	1	1	1	1	1				13	sscle_10g076620	no	13	sscle_10g075550	no	17	sscle_04g033790	no	13	sscle_10g079760	no	8	sscle_01g003140	no	11	sscle_14g097930	no	13	sscle_03g031810	no	9	sscle_15g106530	no	9	sscle_05g044200	yes
sscle_01g007880	1	1	0	1	0	0	0	1	0	1				13	sscle_10g076630	yes	13	sscle_10g075560	no	17	sscle_04g033800	no	13	sscle_10g079770	no	8	sscle_01g003150	yes	12	sscle_04g033790	no	13	sscle_03g031820	no	9	sscle_15g106540	no	9	sscle_05g044210	no
sscle_01g008010	1	0	0	1	1	1	1	1	1	1				13	sscle_10g076640	no	13	sscle_10g075570	no	17	sscle_04g033810	yes	13	sscle_10g079780	no	8	sscle_01g003160	yes	12	sscle_04g033800	no	13	sscle_03g031830	no	10	sscle_16g107650	no	9	sscle_05g044220	no
sscle_01g008020	0	0	0	0	0	0	0	0	1	0				13	sscle_10g076650	no	14	sscle_10g075840	no	17	sscle_04g033820	no	13	sscle_10g079790	yes	8	sscle_01g003170	no	12	sscle_04g033810	yes	14	sscle_04g033770	no	10	sscle_16g107660	yes	9	sscle_05g044230	no
sscle_01g008110	1	0	0	0	0	1	0	0	0	0				13	sscle_10g076660	no	14	sscle_10g075850	yes	17	sscle_04g033830	no	13	sscle_10g079800	no	9	sscle_15g106450	no	12	sscle_04g033820	no	14	sscle_04g033780	yes	10	sscle_16g107670	no	9	sscle_05g044240	no
sscle_01g008140	1	0	0	1	1	1	1	1	0	1				13	sscle_10g076670	no	14	sscle_10g075860	no	18	sscle_04g033990	no	13	sscle_10g079810	no	9	sscle_15g106460	no	12	sscle_04g033830	no	14	sscle_04g033790	no	10	sscle_16g107680	no	9	sscle_05g044250	no
sscle_01g008150	0	0	0	0	0	0	0	1	0	0				13	sscle_10g076680	yes	14	sscle_10g075870	yes	18	sscle_04g034000	no	14	sscle_16g107650	no	9	sscle_15g106470	no	12	sscle_04g033840	yes	14	sscle_04g033800	no	10	sscle_16g107690	no	9	sscle_05g044260	no
sscle_01g008160	0	0	0	0	0	0	0	1	0	0				13	sscle_10g076690	no	14	sscle_10g075880	no	18	sscle_04g034010	no	14	sscle_16g107660	yes	9	sscle_15g106480	yes	12	sscle_04g033850	no	14	sscle_04g033810	yes	10	sscle_16g107700	yes	10	sscle_13g095930	no
sscle_01g008170	0	0	0	1	0	0	0	1	0	0				14	sscle_10g078260	no	14	sscle_10g075890	yes	18	sscle_04g034020	no	14	sscle_16g107670	no	9	sscle_15g106490	no	13	sscle_04g035270	no	14	sscle_04g033820	no	10	sscle_16g107710	no	10	sscle_13g095940	yes
sscle_01g008260	0	1	1	0	0	0	0	0	1	1				14	sscle_10g078270	no	14	sscle_10g075900	no	18	sscle_04g034030	no	14	sscle_16g107680	no	9	sscle_15g106500	no	13	sscle_04g035280	no	15	sscle_05g048050	no	10	sscle_16g107720	yes	10	sscle_13g095950	yes
sscle_01g008270	0	0	1	0	0	0	0	0	1	0				14	sscle_10g078280	no	15	sscle_11g081990	no	19	sscle_04g034510	no	14	sscle_16g107690	no	9	sscle_15g106510	no	13	sscle_04g035290	no	15	sscle_05g048060	no	10	sscle_16g107730	yes	10	sscle_13g095960	no
sscle_01g008330	0	0	0	0	0	0	0	0	1	0				14	sscle_10g078290	no	15	sscle_11g082000	no	19	sscle_04g034520	no	14	sscle_16g107700	yes	9	sscle_15g106520	no	13	sscle_04g035300	no	15	sscle_05g048070	no	10	sscle_16g107740	yes	10	sscle_13g095970	no
sscle_01g008340	0	0	0	0	0	0	0	0	1	0				14	sscle_10g078300	no	15	sscle_11g082010	no	19	sscle_04g034530	yes	14	sscle_16g107710	no	9	sscle_15g106530	yes	13	sscle_04g035310	no	15	sscle_05g048080	no	10	sscle_16g107750	no	10	sscle_13g095990	yes
sscle_01g008440	1	1	1	0	0	1	0	0	0	1	c			14	sscle_10g078310	no	15	sscle_11g082020	no	19	sscle_04g034540	no	15	sscle_02g022030	no	9	sscle_15g106540	no	13	sscle_04g035320	yes	15	sscle_05g048090	no	11	sscle_02g018130	no	10	sscle_13g096000	yes
sscle_01g008450	1	1	1	1	0	1	0	1	1	1	c			14	sscle_10g078320	yes	15	sscle_11g082030	yes	19	sscle_04g034550	no	15	sscle_02g022040	no	10	sscle_04g034410	no	13	sscle_04g035330	no	15	sscle_05g048100	no	11	sscle_02g018140	yes	10	sscle_13g096010	no
sscle_01g008460	1	1	1	1	0	1	0	1	0	1	c			14	sscle_10g078330	no	15	sscle_11g082040	no	20	sscle_04g035270	no	15	sscle_02g022050	yes	10	sscle_04g034420	yes	14	sscle_05g043670	no	16	sscle_07g056570	no	11	sscle_02g018150	no	10	sscle_13g096020	no
sscle_01g008520	0	0	0	0	1	1	1	0	0	1				15	sscle_14g097860	no	15	sscle_11g082050	no	20	sscle_04g035280	no	15	sscle_02g022060	no	10	sscle_04g034430	no	14	sscle_05g043680	yes	16	sscle_07g056580	no	11	sscle_02g018160	yes	11	sscle_02g012490	no
sscle_01g008530	0	0	0	0	1	1	1	0	0	1				15	sscle_14g097870	yes	16	sscle_16g109140	no	20	sscle_04g035290	no	15	sscle_02g022070	no	10	sscle_04g034440	yes	14	sscle_05g043690	no	16	sscle_07g056590	no	11	sscle_02g018170	yes	11	sscle_02g012500	no
sscle_01g008560	0	0	0	0	1	1	1	0	0	1				15	sscle_14g097880	no	16	sscle_16g109150	no	20	sscle_04g035300	no	15	sscle_02g022080	no	10	sscle_04g034450	yes	14	sscle_05g043700	no	16	sscle_07g056600	no	11	sscle_02g018180	yes	11	sscle_02g012510	no
sscle_01g008670	0	0	0	0	0	0	0	0	1	0				15	sscle_14g097890	yes	16	sscle_16g109160	yes	20	sscle_04g035310	no	16	sscle_03g024530	no	10	sscle_04g034460	yes	14	sscle_05g043710	yes	16	sscle_07g056610	no	11	sscle_02g018190	no	11	sscle_02g012520	yes
sscle_01g008680	1	1	1	0	0	0	0	0	1	1				15	sscle_14g097900	no	16	sscle_16g109170	no	21	sscle_05g040990	no	16	sscle_03g024540	yes	10	sscle_04g034470	no	14	sscle_05g043720	no	16	sscle_07g056620	no	11	sscle_02g018200	yes	11	sscle_02g012530	yes
sscle_01g008930	1	1	0	0	0	1	0	0	0	1	c			15	sscle_14g097910	no	16	sscle_16g109180	no	21	sscle_05g041000	no	16	sscle_03g024550	no	10	sscle_04g034480	yes	14	sscle_05g043730	no	17	sscle_12g088210	no	11	sscle_02g018210	no	11	sscle_02g012540	yes
sscle_01g008940	1	1	1	0	0	1	0	0	0	1	c			15	sscle_14g097920	no	16	sscle_16g109190	no	21	sscle_05g041010	yes	16	sscle_03g024560	no	10	sscle_04g034490	no	15	sscle_07g059580	no	17	sscle_12g088220	yes	11	sscle_02g018220	no	11	sscle_02g012550	no
sscle_01g008950	1	1	0	0	0	1	0	0	0	1	c			15	sscle_14g097930	no	16	sscle_16g109200	no	21	sscle_05g041020	no	16	sscle_03g024570	yes	11	sscle_04g035850	no	15	sscle_07g059590	yes	17	sscle_12g088230	no	12	sscle_07g056890	no	11	sscle_02g012560	no
sscle_01g009130	1	0	0	0	1	1	1	0	0	1				16	sscle_04g035270	no	17	sscle_03g027750	no	21	sscle_05g041030	no	16	sscle_03g024580	no	11	sscle_04g035860	yes	15	sscle_07g059600	no	17	sscle_12g088240	no	12	sscle_07g056900	yes	12	sscle_05g042560	no
sscle_01g009160	1	0	0	0	0	0	0	0	0	0				16	sscle_04g035280	no	17	sscle_03g027760	no	22	sscle_05g043630	no	17	sscle_03g031780	no	11	sscle_04g035870	no	15	sscle_07g059610	no	17	sscle_12g088270	yes	12	sscle_07g056910	yes	12	sscle_05g042570	no
sscle_01g009220	0	0	0	0	0	0	0	0	1	0				16	sscle_04g035290	no	17	sscle_03g027770	yes	22	sscle_05g043640	no	17	sscle_03g031790	no	11	sscle_04g035880	no	15	sscle_07g059620	no	17	sscle_12g088280	no	12	sscle_07g056920	no	12	sscle_05g042580	yes
sscle_01g009440	1	1	0	0	0	1	0	0	0	1				16	sscle_04g035300	no	17	sscle_03g027780	no	22	sscle_05g043650	yes	17	sscle_03g031800	no	11	sscle_04g035890	no	15	sscle_07g059630	no	18	sscle_13g093540	no	12	sscle_07g056930	no	12	sscle_05g042590	yes
sscle_01g009450	1	1	0	0	0	1	0	0	0	1				16	sscle_04g035310	no	17	sscle_03g027790	no	22	sscle_05g043660	no	17	sscle_03g031810	no	11	sscle_04g035900	no	15	sscle_07g059640	no	18	sscle_13g093550	no	12	sscle_07g056940	no	12	sscle_05g042600	yes
sscle_01g009460	1	1	0	0	0	0	0	0	0	0				16	sscle_04g035320	yes	17	sscle_03g027800	no	22	sscle_05g043670	no	17	sscle_03g031820	no	11	sscle_04g035910	no	16	sscle_10g079750	no	18	sscle_13g093560	no	12	sscle_07g056950	no	12	sscle_05g042610	no
sscle_01g009600	1	1	1	0	0	1	0	0	0	1				16	sscle_04g035330	no	18	sscle_03g031780	no	23	sscle_07g058740	no	17	sscle_03g031830	no	11	sscle_04g035920	yes	16	sscle_10g079760	no	18	sscle_13g093570	no	12	sscle_07g056960	yes	12	sscle_05g042620	no
sscle_01g009630	1	0	0	0	0	0	0	0	0	0				17	sscle_04g039640	no	18	sscle_03g031790	no	23	sscle_07g058750	no	18	sscle_07g056570	no	11	sscle_04g035930	no	16	sscle_10g079770	yes	18	sscle_13g093580	yes	12	sscle_07g056970	yes	12	sscle_05g042630	no
sscle_01g009830	0	0	0	0	0	0	0	0	1	0				17	sscle_04g039650	no	18	sscle_03g031800	no	23	sscle_07g058760	yes	18	sscle_07g056580	no	12	sscle_05g044180	no	16	sscle_10g079780	no	18	sscle_13g093590	no	12	sscle_07g056980	no	13	sscle_08g062150	no
sscle_01g009910	1	0	0	1	0	0	0	1	0	1				17	sscle_04g039660	no	18	sscle_03g031810	no	23	sscle_07g058770	no	18	sscle_07g056590	no	12	sscle_05g044190	no	16	sscle_10g079790	yes	19	sscle_15g105710	no	13	sscle_01g010390	no	13	sscle_08g062160	no
sscle_01g009920	0	0	0	1	0	0	0	1	0	0				17	sscle_04g039670	yes	18	sscle_03g031820	no	23	sscle_07g058780	no	18	sscle_07g056600	no	12	sscle_05g044200	yes	16	sscle_10g079800	no	19	sscle_15g105720	no	13	sscle_01g010400	yes	13	sscle_08g062170	yes
sscle_01g009930	0	1	1	1	0	0	0	1	1	1				17	sscle_04g039680	no	18	sscle_03g031830	no	24	sscle_08g063830	no	18	sscle_07g056610	no	12	sscle_05g044210	no	16	sscle_10g079810	no	19	sscle_15g105730	yes	13	sscle_01g010410	no	13	sscle_08g062180	yes
sscle_01g009940	1	0	1	1	1	1	1	1	1	1				17	sscle_04g039690	yes	19	sscle_04g037230	no	24	sscle_08g063840	no	18	sscle_07g056620	no	12	sscle_05g044220	no	17	sscle_16g107650	no	19	sscle_15g105740	no	13	sscle_01g010420	yes	13	sscle_08g062190	yes
sscle_01g009950	0	0	0	0	0	0	0	0	1	0				17	sscle_04g039700	no	19	sscle_04g037240	no	24	sscle_08g063850	yes	19	sscle_09g068980	no	12	sscle_05g044230	no	17	sscle_16g107660	yes	19	sscle_15g105750	no	13	sscle_01g010430	yes	13	sscle_08g062200	no
sscle_01g009960	0	0	0	0	0	0	0	0	1	0				18	sscle_07g059580	no	19	sscle_04g037250	yes	24	sscle_08g063860	no	19	sscle_09g068990	yes	12	sscle_05g044240	no	17	sscle_16g107670	no	19	sscle_15g105760	no	13	sscle_01g010440	yes	13	sscle_08g062210	yes
sscle_01g009970	0	0	0	0	0	0	0	0	1	0				18	sscle_07g059590	yes	19	sscle_04g037260	no	24	sscle_08g063870	no	19	sscle_09g069000	no	12	sscle_05g044250	no	17	sscle_16g107680	no	20	sscle_16g107420	no	13	sscle_01g010450	no	13	sscle_08g062220	no
sscle_01g010220	0	0	0	0	1	0	1	0	1	1	c			18	sscle_07g059600	no	19	sscle_04g037270	yes	25	sscle_10g076500	no	19	sscle_09g069010	no	12	sscle_05g044260	no	17	sscle_16g107690	no	20	sscle_16g107430	no	13	sscle_01g010460	no	14	sscle_02g016460	no
sscle_01g010230	0	0	0	0	1	1	1	0	1	1	c			18	sscle_07g059610	no	19	sscle_04g037280	no	25	sscle_10g076510	no	19	sscle_09g069020	yes	13	sscle_08g068000	no	17	sscle_16g107700	yes	20	sscle_16g107440	yes	13	sscle_01g010470	no	14	sscle_02g016470	yes
sscle_01g010240	0	0	0	0	1	1	1	0	1	1	c			18	sscle_07g059620	no	20	sscle_07g056570	no	25	sscle_10g076520	no	19	sscle_09g069030	no	13	sscle_08g068010	no	17	sscle_16g107710	no	20	sscle_16g107450	no	14	sscle_03g024400	no	14	sscle_02g016480	yes
sscle_01g010250	1	1	0	1	1	1	1	1	1	1	c			18	sscle_07g059630	no	20	sscle_07g056580	no	25	sscle_10g076530	no	20	sscle_11g081990	no	13	sscle_08g068030	no	18	sscle_16g109140	no	20	sscle_16g107460	no	14	sscle_03g024410	no	14	sscle_02g016490	yes
sscle_01g010260	1	1	0	1	1	1	1	1	1	1	c			18	sscle_07g059640	no	20	sscle_07g056590	no	25	sscle_10g076540	no	20	sscle_11g082000	no	13	sscle_08g068040	no	18	sscle_16g109150	no	20	sscle_16g107470	no	14	sscle_03g024420	no	14	sscle_02g016500	no
sscle_01g010270	1	1	0	1	1	1	1	1	1	1	c			19	sscle_10g075510	no	20	sscle_07g056600	no	26	sscle_10g076940	no	20	sscle_11g082010	no	13	sscle_08g068050	yes	18	sscle_16g109160	no	21	sscle_02g018600	no	14	sscle_03g024430	no	14	sscle_02g016510	no
sscle_01g010280	1	0	0	1	1	1	1	1	0	1	c			19	sscle_10g075520	yes	20	sscle_07g056610	no	26	sscle_10g076950	no	20	sscle_11g082020	no	13	sscle_08g068060	no	18	sscle_16g109170	no	21	sscle_02g018610	no	14	sscle_03g024440	yes	14	sscle_02g016520	no
sscle_01g010300	0	0	0	0	0	1	0	0	0	0				19	sscle_10g075530	no	20	sscle_07g056620	no	26	sscle_10g076960	yes	20	sscle_11g082030	yes	13	sscle_08g068070	no	18	sscle_16g109180	no	21	sscle_02g018620	no	14	sscle_03g024450	yes	15	sscle_02g019390	no
sscle_01g010310	0	1	1	0	0	1	0	0	0	1				19	sscle_10g075540	yes	21	sscle_07g056920	no	26	sscle_10g076970	no	20	sscle_11g082040	no	13	sscle_08g068080	no	18	sscle_16g109190	no	21	sscle_02g018630	yes	14	sscle_03g024460	yes	15	sscle_02g019400	no
sscle_01g010320	1	1	1	0	0	1	0	0	0	1				19	sscle_10g075550	no	21	sscle_07g056930	no	26	sscle_10g076980	no	21	sscle_13g093540	no	14	sscle_01g010220	no	18	sscle_16g109200	no	21	sscle_02g018640	no	14	sscle_03g024470	no	15	sscle_02g019410	yes
sscle_01g010330	0	0	0	0	0	1	0	0	0	0				19	sscle_10g075560	no	21	sscle_07g056940	no	27	sscle_10g077670	no	21	sscle_13g093550	no	14	sscle_01g010230	no	19	sscle_16g110130	no	22	sscle_02g021910	no	14	sscle_03g024480	no	15	sscle_02g019420	yes
sscle_01g010350	1	0	0	0	0	1	0	0	0	0				19	sscle_10g075570	no	21	sscle_07g056950	no	27	sscle_10g077680	no	21	sscle_13g093560	no	14	sscle_01g010240	no	19	sscle_16g110140	no	22	sscle_02g021920	yes	15	sscle_04g033770	no	15	sscle_02g019430	yes
sscle_01g010360	0	0	0	0	0	1	0	0	0	0				20	sscle_13g093440	no	21	sscle_07g056960	no	27	sscle_10g077690	yes	21	sscle_13g093570	no	14	sscle_01g010250	no	19	sscle_16g110150	yes	22	sscle_02g021930	no	15	sscle_04g033780	yes	15	sscle_02g019440	no
sscle_01g010390	1	1	0	1	0	1	0	1	0	1	c			20	sscle_13g093450	yes	21	sscle_07g056970	no	27	sscle_10g077700	no	21	sscle_13g093580	yes	14	sscle_01g010260	no	19	sscle_16g110160	no	22	sscle_02g021940	no	15	sscle_04g033790	no	15	sscle_02g019450	no
sscle_01g010400	1	1	1	0	0	1	0	1	0	1	c			20	sscle_13g093460	no	22	sscle_10g078260	no	27	sscle_10g077710	no	21	sscle_13g093590	no	14	sscle_01g010270	no	19	sscle_16g110170	no	22	sscle_02g021950	no	15	sscle_04g033800	no	16	sscle_02g022030	no
sscle_01g010410	1	1	1	0	0	1	0	1	0	1	c			20	sscle_13g093470	no	22	sscle_10g078270	no	28	sscle_10g078160	no	22	sscle_15g105710	no	14	sscle_01g010280	no	19	sscle_16g110180	no	23	sscle_04g033990	no	15	sscle_04g033810	yes	16	sscle_02g022040	no
sscle_01g010420	0	0	0	0	0	0	0	1	0	0				20	sscle_13g093480	no	22	sscle_10g078280	no	28	sscle_10g078170	no	22	sscle_15g105720	no	15	sscle_03g024400	no	19	sscle_16g110190	no	23	sscle_04g034000	no	15	sscle_04g033820	no	16	sscle_02g022050	yes
sscle_01g010430	0	0	0	0	0	0	0	1	0	0				20	sscle_13g093490	yes	22	sscle_10g078290	no	28	sscle_10g078180	yes	22	sscle_15g105730	yes	15	sscle_03g024410	no	20	sscle_02g022030	no	23	sscle_04g034010	no	15	sscle_04g033830	no	16	sscle_02g022060	no
sscle_01g010440	0	0	0	0	0	0	0	1	0	0				20	sscle_13g093500	no	22	sscle_10g078300	no	28	sscle_10g078190	no	22	sscle_15g105740	no	15	sscle_03g024420	no	20	sscle_02g022040	no	23	sscle_04g034020	no	15	sscle_04g033840	yes	16	sscle_02g022070	no
sscle_01g010450	1	1	1	1	0	1	0	1	0	1	c			21	sscle_16g109140	no	22	sscle_10g078310	no	28	sscle_10g078200	no	22	sscle_15g105750	no	15	sscle_03g024430	yes	20	sscle_02g022050	yes	23	sscle_04g034030	no	15	sscle_04g033850	no	16	sscle_02g022080	no
sscle_01g010460	1	1	1	1	1	1	1	1	1	1	c			21	sscle_16g109150	no	23	sscle_13g093540	no	29	sscle_15g103920	no	22	sscle_15g105760	no	15	sscle_03g024460	yes	20	sscle_02g022060	no	24	sscle_04g035290	no	16	sscle_05g044180	no	16	sscle_02g022090	no
sscle_01g010470	1	1	1	1	1	1	1	1	1	1	c			21	sscle_16g109160	yes	23	sscle_13g093550	no	29	sscle_15g103930	no	23	sscle_16g107420	no	15	sscle_03g024470	yes	20	sscle_02g022070	no	24	sscle_04g035300	no	16	sscle_05g044190	no	17	sscle_03g024050	no
sscle_01g010970	0	1	1	1	1	1	1	1	1	1				21	sscle_16g109170	no	23	sscle_13g093560	no	29	sscle_15g103940	yes	23	sscle_16g107430	no	15	sscle_03g024480	no	20	sscle_02g022080	no	24	sscle_04g035310	no	16	sscle_05g044200	yes	17	sscle_03g024060	no
sscle_01g010980	0	1	1	1	1	0	1	1	0	1				21	sscle_16g109180	no	23	sscle_13g093570	no	29	sscle_15g103950	no	23	sscle_16g107440	no	16	sscle_07g059580	no	21	sscle_03g031780	no	24	sscle_04g035320	yes	16	sscle_05g044210	no	17	sscle_03g024090	no
sscle_01g011410	0	0	0	0	0	0	0	0	1	0				21	sscle_16g109190	no	23	sscle_13g093580	yes	29	sscle_15g103960	no	23	sscle_16g107450	no	16	sscle_07g059590	yes	21	sscle_03g031790	no	24	sscle_04g035330	no	16	sscle_05g044220	no	17	sscle_03g024100	yes
sscle_01g011430	0	0	0	0	0	0	0	0	1	0				21	sscle_16g109200	no	23	sscle_13g093590	no	30	sscle_15g104080	no	23	sscle_16g107460	no	16	sscle_07g059600	no	21	sscle_03g031800	no	25	sscle_04g039640	no	16	sscle_05g044230	no	17	sscle_03g024110	yes
sscle_01g011550	0	0	0	1	0	0	0	1	0	0				22	sscle_16g110130	no	24	sscle_16g107420	no	30	sscle_15g104090	no	23	sscle_16g107470	no	16	sscle_07g059610	no	21	sscle_03g031810	no	25	sscle_04g039650	no	16	sscle_05g044240	no	17	sscle_03g024120	no
sscle_02g011690	0	0	0	1	1	1	1	1	0	1				22	sscle_16g110140	no	24	sscle_16g107430	no	30	sscle_15g104100	yes	24	sscle_02g018600	no	16	sscle_07g059620	no	21	sscle_03g031820	no	25	sscle_04g039660	no	16	sscle_05g044250	no	17	sscle_03g024140	no
sscle_02g011870	1	0	0	1	1	1	1	1	0	1				22	sscle_16g110150	yes	24	sscle_16g107440	yes	30	sscle_15g104110	no	24	sscle_02g018610	no	16	sscle_07g059630	no	21	sscle_03g031830	no	25	sscle_04g039670	yes	16	sscle_05g044260	no	18	sscle_03g024400	no
sscle_02g011950	0	0	0	1	1	1	1	1	0	1	c			22	sscle_16g110160	no	24	sscle_16g107450	no	30	sscle_15g104120	no	24	sscle_02g018620	no	16	sscle_07g059640	no	22	sscle_07g056570	no	25	sscle_04g039680	no	17	sscle_09g074270	no	18	sscle_03g024410	no
sscle_02g011960	1	1	1	1	1	1	1	1	1	1	c			22	sscle_16g110170	no	24	sscle_16g107460	no	31	sscle_15g105790	no	24	sscle_02g018630	yes	17	sscle_10g075840	no	22	sscle_07g056580	no	26	sscle_06g049280	no	17	sscle_09g074280	yes	18	sscle_03g024420	no
sscle_02g011970	1	1	1	1	1	1	1	1	0	1	c			22	sscle_16g110180	no	24	sscle_16g107470	no	31	sscle_15g105800	no	24	sscle_02g018640	no	17	sscle_10g075850	yes	22	sscle_07g056590	no	26	sscle_06g049290	yes	17	sscle_09g074290	yes	18	sscle_03g024430	yes
sscle_02g012030	1	1	1	1	1	1	1	1	1	1	c			22	sscle_16g110190	no	25	sscle_16g107900	no	31	sscle_15g105810	yes	25	sscle_02g019070	no	17	sscle_10g075860	no	22	sscle_07g056600	no	26	sscle_06g049300	no	17	sscle_09g074300	no	18	sscle_03g024460	yes
sscle_02g012040	1	1	1	1	1	1	1	1	1	1	c			23	sscle_02g017480	no	25	sscle_16g107910	no	31	sscle_15g105820	no	25	sscle_02g019080	yes	17	sscle_10g075870	yes	22	sscle_07g056610	no	26	sscle_06g049310	yes	17	sscle_09g074310	no	18	sscle_03g024470	no
sscle_02g012050	1	1	1	1	1	1	1	1	1	1	c			23	sscle_02g017490	yes	25	sscle_16g107920	yes	31	sscle_15g105830	no	25	sscle_02g019090	no	17	sscle_10g075880	no	22	sscle_07g056620	no	26	sscle_06g049320	no	17	sscle_09g074320	yes	18	sscle_03g024480	no
sscle_02g012200	0	0	0	1	0	0	0	1	0	0				23	sscle_02g017500	no	25	sscle_16g107930	no	32	sscle_16g109590	no	25	sscle_02g019100	no	17	sscle_10g075890	yes	23	sscle_08g062160	no	27	sscle_06g051370	no	17	sscle_09g074330	yes	19	sscle_06g052370	no
sscle_02g012310	0	0	0	0	0	0	0	0	1	0				23	sscle_02g017510	no	25	sscle_16g107940	yes	32	sscle_16g109600	yes	25	sscle_02g019110	no	17	sscle_10g075900	no	23	sscle_08g062170	yes	27	sscle_06g051380	no	17	sscle_09g074340	yes	19	sscle_06g052380	no
sscle_02g012320	0	0	0	1	1	0	1	1	1	1				23	sscle_02g017520	no	25	sscle_16g107950	no	32	sscle_16g109610	no	26	sscle_03g023800	no	18	sscle_11g084330	no	23	sscle_08g062180	no	27	sscle_06g051390	no	17	sscle_09g074350	no	19	sscle_06g052390	yes
sscle_02g012330	0	0	0	0	0	0	0	0	1	0				23	sscle_02g017530	no	26	sscle_02g016480	no	32	sscle_16g109620	no	26	sscle_03g023810	no	18	sscle_11g084340	yes	23	sscle_08g062190	no	27	sscle_06g051400	yes	18	sscle_16g109160	no	19	sscle_06g052400	yes
sscle_02g012340	0	1	1	0	0	0	0	0	1	1				24	sscle_03g031780	no	26	sscle_02g016490	yes	32	sscle_16g109630	no	26	sscle_03g023820	no	18	sscle_11g084350	yes	23	sscle_08g062200	no	27	sscle_06g051410	no	18	sscle_16g109170	no	19	sscle_06g052410	yes
sscle_02g012490	1	1	1	1	1	1	1	1	1	1	c			24	sscle_03g031790	no	26	sscle_02g016500	no	33	sscle_02g014030	no	26	sscle_03g023830	yes	18	sscle_11g084360	no	23	sscle_08g062210	no	28	sscle_06g054140	no	18	sscle_16g109180	no	19	sscle_06g052420	no
sscle_02g012500	1	1	1	1	1	1	1	1	1	1	c			24	sscle_03g031800	no	26	sscle_02g016510	no	33	sscle_02g014040	no	26	sscle_03g023840	no	18	sscle_11g084370	yes	24	sscle_10g076500	no	28	sscle_06g054150	yes	18	sscle_16g109190	no	19	sscle_06g052430	no
sscle_02g012510	1	1	1	1	1	1	1	1	1	1	c			24	sscle_03g031810	no	26	sscle_02g016520	no	33	sscle_02g014050	no	27	sscle_04g033990	no	18	sscle_11g084380	no	24	sscle_10g076510	no	28	sscle_06g054160	no	18	sscle_16g109200	no	20	sscle_07g059580	no
sscle_02g012520	0	0	0	0	0	0	0	1	1	0				24	sscle_03g031820	no	27	sscle_02g019530	no	33	sscle_02g014060	no	27	sscle_04g034000	no	18	sscle_11g084390	no	24	sscle_10g076520	no	28	sscle_06g054170	no	18	sscle_16g109210	yes	20	sscle_07g059590	yes
sscle_02g012530	0	0	0	0	0	0	0	1	1	0				24	sscle_03g031830	no	27	sscle_02g019540	no	34	sscle_02g016500	no	27	sscle_04g034010	no	19	sscle_14g097870	no	24	sscle_10g076530	no	28	sscle_06g054180	no	18	sscle_16g109220	yes	20	sscle_07g059600	yes
sscle_02g012540	0	0	0	0	0	0	0	1	1	0				25	sscle_05g048050	no	27	sscle_02g019550	no	34	sscle_02g016510	no	27	sscle_04g034020	no	19	sscle_14g097880	no	24	sscle_10g076540	no	29	sscle_07g060580	no	18	sscle_16g109230	yes	20	sscle_07g059610	no
sscle_02g012550	1	1	1	1	0	0	0	1	1	1				25	sscle_05g048060	no	27	sscle_02g019560	no	34	sscle_02g016520	no	27	sscle_04g034030	no	19	sscle_14g097890	yes	24	sscle_10g076550	no	29	sscle_07g060590	yes	18	sscle_16g109240	no	20	sscle_07g059620	no
sscle_02g012560	0	1	1	0	0	0	0	0	1	1				25	sscle_05g048070	no	27	sscle_02g019570	no	34	sscle_02g016530	no	28	sscle_04g034150	no	19	sscle_14g097900	no	25	sscle_10g076640	no	29	sscle_07g060600	no	19	sscle_02g019070	no	20	sscle_07g059630	no
sscle_02g012840	1	1	0	1	1	1	1	1	0	1	c			25	sscle_05g048080	no	28	sscle_02g022040	no	35	sscle_02g019540	no	28	sscle_04g034160	no	19	sscle_14g097910	no	25	sscle_10g076650	no	29	sscle_07g060610	no	19	sscle_02g019080	yes	20	sscle_07g059640	no
sscle_02g012850	1	1	1	1	1	1	1	1	1	1	c			25	sscle_05g048090	no	28	sscle_02g022050	yes	35	sscle_02g019550	no	28	sscle_04g034170	yes	19	sscle_14g097920	no	25	sscle_10g076660	no	29	sscle_07g060620	no	19	sscle_02g019090	no	21	sscle_07g060560	no
sscle_02g012860	1	1	1	1	1	1	1	1	1	1	c			25	sscle_05g048100	no	28	sscle_02g022060	no	35	sscle_02g019560	no	28	sscle_04g034180	no	19	sscle_14g097930	no	25	sscle_10g076670	no	30	sscle_09g069530	no	19	sscle_02g019100	no	21	sscle_07g060570	yes
sscle_02g012920	1	1	1	1	0	0	0	1	0	1	c			26	sscle_06g049270	no	28	sscle_02g022070	no	35	sscle_02g019570	no	28	sscle_04g034190	no	20	sscle_02g014150	no	25	sscle_10g076680	yes	30	sscle_09g069540	no	19	sscle_02g019110	no	21	sscle_07g060580	yes
sscle_02g012930	1	1	1	1	0	0	0	1	0	1	c			26	sscle_06g049280	no	28	sscle_02g022080	no	36	sscle_04g034190	no	29	sscle_04g039640	no	20	sscle_02g014160	no	25	sscle_10g076690	no	30	sscle_09g069550	no	19	sscle_02g019120	yes	21	sscle_07g060590	yes
sscle_02g012940	1	1	0	1	1	0	1	1	0	1	c			26	sscle_06g049290	yes	29	sscle_03g023800	no	36	sscle_04g034200	yes	29	sscle_04g039650	no	20	sscle_02g014190	yes	26	sscle_12g091620	no	30	sscle_09g069560	no	19	sscle_02g019130	yes	21	sscle_07g060600	no
sscle_02g013040	1	1	1	0	0	1	0	0	0	1				26	sscle_06g049300	no	29	sscle_03g023810	no	36	sscle_04g034210	no	29	sscle_04g039660	no	20	sscle_02g014200	yes	26	sscle_12g091650	yes	30	sscle_09g069570	no	19	sscle_02g019140	no	21	sscle_07g060610	no
sscle_02g013050	1	1	0	0	0	0	0	0	0	0				26	sscle_06g049310	yes	29	sscle_03g023820	no	36	sscle_04g034220	no	29	sscle_04g039670	yes	20	sscle_02g014210	yes	26	sscle_12g091660	no	31	sscle_10g075860	no	20	sscle_05g043270	no	21	sscle_07g060620	no
sscle_02g013130	0	0	0	1	0	0	0	1	0	0				26	sscle_06g049320	no	29	sscle_03g023830	yes	37	sscle_06g053790	no	29	sscle_04g039680	no	20	sscle_02g014220	no	26	sscle_12g091670	no	31	sscle_10g075870	yes	20	sscle_05g043280	yes	22	sscle_08g068010	no
sscle_02g013140	0	0	0	1	0	0	0	1	0	0				27	sscle_07g056570	no	29	sscle_03g023840	no	37	sscle_06g053800	no	30	sscle_06g049280	no	21	sscle_02g022030	no	26	sscle_12g091680	no	31	sscle_10g075880	no	20	sscle_05g043290	yes	22	sscle_08g068030	no
sscle_02g013270	1	1	1	1	1	1	1	1	1	1				27	sscle_07g056580	no	30	sscle_04g033990	no	37	sscle_06g053810	no	30	sscle_06g049290	yes	21	sscle_02g022040	no	26	sscle_12g091690	no	31	sscle_10g075890	yes	20	sscle_05g043300	no	22	sscle_08g068040	no
sscle_02g013280	0	1	1	1	1	1	1	1	1	1				27	sscle_07g056590	no	30	sscle_04g034000	no	37	sscle_06g053820	no	30	sscle_06g049300	no	21	sscle_02g022050	yes	27	sscle_13g093540	no	31	sscle_10g075900	no	20	sscle_05g043310	yes	22	sscle_08g068050	yes
sscle_02g013510	0	1	1	1	0	0	0	1	1	1				27	sscle_07g056600	no	30	sscle_04g034010	no	38	sscle_07g059610	no	30	sscle_06g049310	yes	21	sscle_02g022060	no	27	sscle_13g093550	yes	32	sscle_10g076500	no	20	sscle_05g043320	yes	22	sscle_08g068060	yes
sscle_02g013520	0	1	1	1	0	0	0	1	1	1				27	sscle_07g056610	no	30	sscle_04g034020	no	38	sscle_07g059620	no	30	sscle_06g049320	no	21	sscle_02g022070	no	27	sscle_13g093560	no	32	sscle_10g076510	no	20	sscle_05g043330	no	22	sscle_08g068070	no
sscle_02g013530	0	0	0	1	0	0	0	1	0	0				27	sscle_07g056620	no	30	sscle_04g034030	no	38	sscle_07g059630	no	31	sscle_06g051370	no	21	sscle_02g022080	no	27	sscle_13g093570	no	32	sscle_10g076520	no	20	sscle_05g043340	no	22	sscle_08g068080	no
sscle_02g013640	0	0	1	0	0	0	0	0	1	0				28	sscle_07g056920	no	31	sscle_04g035270	no	38	sscle_07g059640	no	31	sscle_06g051380	no	22	sscle_03g024060	no	27	sscle_13g093580	yes	32	sscle_10g076530	yes	21	sscle_05g043660	no	23	sscle_09g070620	no
sscle_02g013650	1	1	1	1	1	1	1	1	1	1	c			28	sscle_07g056930	yes	31	sscle_04g035280	no	39	sscle_07g060730	no	31	sscle_06g051390	no	22	sscle_03g024090	yes	27	sscle_13g093590	no	32	sscle_10g076540	no	21	sscle_05g043670	no	23	sscle_09g070630	yes
sscle_02g013660	0	0	1	1	0	0	0	1	1	1	c			28	sscle_07g056940	no	31	sscle_04g035290	no	39	sscle_07g060740	no	31	sscle_06g051400	yes	22	sscle_03g024100	yes	28	sscle_16g107420	no	33	sscle_10g078260	no	21	sscle_05g043680	no	23	sscle_09g070660	no
sscle_02g013670	0	0	1	1	0	0	0	1	1	1	c			28	sscle_07g056950	no	31	sscle_04g035300	no	39	sscle_07g060750	no	31	sscle_06g051410	no	22	sscle_03g024110	yes	28	sscle_16g107430	no	33	sscle_10g078270	no	21	sscle_05g043690	no	23	sscle_09g070670	no
sscle_02g013680	1	1	1	1	0	0	0	1	1	1	c			28	sscle_07g056960	no	31	sscle_04g035310	no	39	sscle_07g060760	no	32	sscle_06g054140	no	22	sscle_03g024120	no	28	sscle_16g107440	yes	33	sscle_10g078280	no	21	sscle_05g043700	no	23	sscle_09g070680	yes
sscle_02g013870	1	1	0	1	1	1	1	1	1	1	c			28	sscle_07g056970	no	32	sscle_07g058740	no	40	sscle_08g062190	no	32	sscle_06g054150	yes	22	sscle_03g024140	no	28	sscle_16g107450	no	33	sscle_10g078290	yes	21	sscle_05g043710	yes	23	sscle_09g070690	yes
sscle_02g013880	1	1	1	1	1	1	1	1	1	1	c			29	sscle_10g076500	no	32	sscle_07g058750	no	40	sscle_08g062200	no	32	sscle_06g054160	no	23	sscle_03g024530	no	28	sscle_16g107460	no	33	sscle_10g078300	no	21	sscle_05g043720	no	23	sscle_09g070700	no
sscle_02g013890	1	1	1	1	1	1	1	1	1	1	c			29	sscle_10g076510	no	32	sscle_07g058760	yes	40	sscle_08g062210	no	32	sscle_06g054170	no	23	sscle_03g024540	yes	28	sscle_16g107470	no	34	sscle_15g104080	no	21	sscle_05g043730	no	24	sscle_11g081990	no
sscle_02g013960	0	0	0	0	0	0	0	0	1	0				29	sscle_10g076520	no	32	sscle_07g058770	no	40	sscle_08g062220	no	32	sscle_06g054180	no	23	sscle_03g024550	no	29	sscle_02g017480	no	34	sscle_15g104090	no	22	sscle_08g064520	no	24	sscle_11g082000	no
sscle_02g014030	1	1	1	1	1	1	1	1	1	1	c			29	sscle_10g076530	no	32	sscle_07g058780	no	41	sscle_11g085310	no	33	sscle_07g057460	no	23	sscle_03g024560	no	29	sscle_02g017490	yes	34	sscle_15g104100	yes	22	sscle_08g064530	yes	24	sscle_11g082010	no
sscle_02g014040	1	1	1	1	1	1	1	1	1	1	c			29	sscle_10g076540	no	33	sscle_07g059600	no	41	sscle_11g085320	no	33	sscle_07g057470	no	23	sscle_03g024570	yes	29	sscle_02g017500	no	34	sscle_15g104110	no	22	sscle_08g064540	yes	24	sscle_11g082020	no
sscle_02g014050	1	1	1	1	1	1	1	1	1	1	c			29	sscle_10g076550	no	33	sscle_07g059610	no	41	sscle_11g085330	yes	33	sscle_07g057480	no	23	sscle_03g024580	no	29	sscle_02g017510	no	34	sscle_15g104120	no	22	sscle_08g064550	yes	24	sscle_11g082030	yes
sscle_02g014060	1	1	1	1	1	1	1	1	0	1	c			30	sscle_12g089180	no	33	sscle_07g059620	no	41	sscle_11g085340	no	33	sscle_07g057490	yes	24	sscle_03g031780	no	29	sscle_02g017520	no	35	sscle_16g107650	no	22	sscle_08g064560	no	24	sscle_11g082040	no
sscle_02g014130	1	1	0	1	0	1	0	1	0	1	c			30	sscle_12g089190	no	33	sscle_07g059630	no	42	sscle_12g089700	no	33	sscle_07g057500	no	24	sscle_03g031790	no	30	sscle_02g018600	no	35	sscle_16g107660	yes	22	sscle_08g064570	yes	24	sscle_11g082050	no
sscle_02g014140	1	1	0	0	0	1	0	1	0	1	c			30	sscle_12g089200	yes	33	sscle_07g059640	no	42	sscle_12g089710	no	34	sscle_08g067190	no	24	sscle_03g031800	no	30	sscle_02g018610	no	35	sscle_16g107670	no	22	sscle_08g064580	yes	25	sscle_14g097870	no
sscle_02g014150	1	1	0	0	1	1	1	1	1	1	c			30	sscle_12g089210	no	34	sscle_07g060580	no	42	sscle_12g089720	no	34	sscle_08g067200	yes	24	sscle_03g031810	no	30	sscle_02g018620	no	35	sscle_16g107680	no	22	sscle_08g064590	no	25	sscle_14g097880	yes
sscle_02g014160	0	0	0	0	1	1	1	0	0	1	c			30	sscle_12g089220	no	34	sscle_07g060590	yes	42	sscle_12g089730	no	34	sscle_08g067210	no	24	sscle_03g031820	no	30	sscle_02g018630	yes	35	sscle_16g107690	no	23	sscle_08g067190	no	25	sscle_14g097890	yes
sscle_02g014190	0	0	0	0	1	1	0	0	0	0				30	sscle_12g089230	no	34	sscle_07g060600	no	43	sscle_13g094410	no	34	sscle_08g067220	no	24	sscle_03g031830	no	30	sscle_02g018640	no	36	sscle_16g109160	no	23	sscle_08g067200	yes	25	sscle_14g097900	no
sscle_02g014200	0	1	0	0	1	1	0	0	0	1	c			31	sscle_13g093540	no	34	sscle_07g060610	no	43	sscle_13g094420	no	34	sscle_08g067230	no	25	sscle_04g033770	no	31	sscle_02g019530	no	36	sscle_16g109170	no	23	sscle_08g067210	no	25	sscle_14g097910	no
sscle_02g014210	0	1	0	0	1	1	0	0	0	1	c			31	sscle_13g093550	no	34	sscle_07g060620	no	43	sscle_13g094430	no	35	sscle_09g069530	no	25	sscle_04g033780	yes	31	sscle_02g019540	no	36	sscle_16g109180	no	23	sscle_08g067220	no	25	sscle_14g097920	no
sscle_02g014220	1	1	0	1	1	1	1	1	0	1	c			31	sscle_13g093560	no	35	sscle_10g076500	no	43	sscle_13g094440	no	35	sscle_09g069540	no	25	sscle_04g033790	no	31	sscle_02g019550	no	36	sscle_16g109190	no	23	sscle_08g067230	no	25	sscle_14g097930	no
sscle_02g014340	0	0	1	0	0	0	0	0	1	0				31	sscle_13g093570	no	35	sscle_10g076510	no	44	sscle_14g097900	no	35	sscle_09g069550	no	25	sscle_04g033800	no	31	sscle_02g019560	no	36	sscle_16g109200	no	23	sscle_08g067240	yes	26	sscle_15g103510	no
sscle_02g014350	0	0	1	0	0	0	0	0	1	0				31	sscle_13g093580	yes	35	sscle_10g076520	no	44	sscle_14g097910	no	35	sscle_09g069560	no	25	sscle_04g033810	yes	31	sscle_02g019570	no	37	sscle_01g001830	no	23	sscle_08g067250	yes	26	sscle_15g103520	no
sscle_02g014550	0	0	0	1	0	0	0	1	0	0				31	sscle_13g093590	no	35	sscle_10g076530	no	44	sscle_14g097920	no	35	sscle_09g069570	no	25	sscle_04g033820	no	32	sscle_04g033990	no	37	sscle_01g001840	yes	23	sscle_08g067260	no	26	sscle_15g103530	yes
sscle_02g014560	1	0	0	0	0	0	0	0	0	0				32	sscle_16g107420	no	35	sscle_10g076540	no	44	sscle_14g097930	no	36	sscle_09g070690	no	26	sscle_06g055060	no	32	sscle_04g034000	no	37	sscle_01g001850	no	24	sscle_14g102030	no	26	sscle_15g103560	yes
sscle_02g014590	1	0	0	0	0	0	0	0	0	0				32	sscle_16g107430	no	36	sscle_10g076940	no	45	sscle_15g107050	no	36	sscle_09g070700	yes	26	sscle_06g055070	no	32	sscle_04g034010	no	37	sscle_01g001860	no	24	sscle_14g102040	yes	26	sscle_15g103570	yes
sscle_02g014760	0	0	1	0	0	0	0	0	1	0				32	sscle_16g107440	yes	36	sscle_10g076950	no	45	sscle_15g107060	no	36	sscle_09g070710	no	26	sscle_06g055080	no	32	sscle_04g034020	no	38	sscle_02g014030	no	24	sscle_14g102050	no	26	sscle_15g103580	no
sscle_02g014900	0	0	0	0	0	0	0	1	1	0				32	sscle_16g107450	no	36	sscle_10g076960	no	45	sscle_15g107070	no	36	sscle_09g070720	yes	26	sscle_06g055090	yes	32	sscle_04g034030	no	38	sscle_02g014040	no	24	sscle_14g102060	yes	26	sscle_15g103590	no
sscle_02g014910	0	0	1	0	0	0	0	0	1	0				32	sscle_16g107460	no	36	sscle_10g076970	no	45	sscle_15g107080	no	36	sscle_09g070730	no	26	sscle_06g055100	yes	33	sscle_04g034150	no	38	sscle_02g014050	yes	24	sscle_14g102070	yes	27	sscle_16g109340	no
sscle_02g015000	0	0	0	1	0	0	0	1	0	0				32	sscle_16g107470	no	36	sscle_10g076980	no	46	sscle_01g000340	no	37	sscle_10g076950	no	26	sscle_06g055110	no	33	sscle_04g034160	no	38	sscle_02g014060	no	24	sscle_14g102080	yes	27	sscle_16g109350	no
sscle_02g015010	0	1	1	0	0	0	0	0	0	0				33	sscle_16g109580	no	37	sscle_11g085310	no	46	sscle_01g000350	no	37	sscle_10g076960	yes	27	sscle_07g056570	no	33	sscle_04g034170	yes	39	sscle_02g020880	no	24	sscle_14g102090	no	27	sscle_16g109370	yes
sscle_02g015020	0	0	1	0	0	0	0	0	0	0				33	sscle_16g109590	yes	37	sscle_11g085320	yes	46	sscle_01g000360	no	37	sscle_10g076970	no	27	sscle_07g056580	no	33	sscle_04g034180	no	39	sscle_02g020890	no	24	sscle_14g102100	no	27	sscle_16g109380	yes
sscle_02g015160	0	1	1	0	0	0	0	1	1	1				33	sscle_16g109600	no	37	sscle_11g085330	no	47	sscle_01g003080	no	37	sscle_10g076980	no	27	sscle_07g056590	no	33	sscle_04g034190	no	39	sscle_02g020900	yes	25	sscle_01g004160	no	27	sscle_16g109390	yes
sscle_02g015170	0	0	1	0	0	0	0	0	1	0				33	sscle_16g109610	yes	37	sscle_11g085340	yes	47	sscle_01g003090	no	37	sscle_10g076990	no	27	sscle_07g056600	no	34	sscle_04g039640	no	39	sscle_02g020910	no	25	sscle_01g004170	yes	27	sscle_16g109400	no
sscle_02g015300	1	1	1	1	1	1	1	1	1	1				33	sscle_16g109620	no	37	sscle_11g085350	no	47	sscle_01g003100	no	38	sscle_10g078260	no	27	sscle_07g056610	no	34	sscle_04g039650	no	40	sscle_02g021640	no	25	sscle_01g004180	yes	27	sscle_16g109410	no
sscle_02g015310	1	1	1	1	1	0	1	1	1	1				33	sscle_16g109630	no	38	sscle_12g089190	no	48	sscle_01g004170	no	38	sscle_10g078270	no	27	sscle_07g056620	no	34	sscle_04g039660	no	40	sscle_02g021650	no	25	sscle_01g004190	no	28	sscle_01g005820	no
sscle_02g015470	0	0	1	0	0	0	0	0	1	0				34	sscle_01g004160	no	38	sscle_12g089200	yes	48	sscle_01g004180	no	38	sscle_10g078280	no	28	sscle_12g088210	no	34	sscle_04g039670	yes	40	sscle_02g021660	no	25	sscle_01g004200	yes	28	sscle_01g005830	yes
sscle_02g015480	1	0	1	0	0	0	0	0	1	1				34	sscle_01g004170	no	38	sscle_12g089210	no	48	sscle_01g004190	no	38	sscle_10g078290	yes	28	sscle_12g088220	yes	34	sscle_04g039680	no	40	sscle_02g021670	no	25	sscle_01g004210	yes	28	sscle_01g005840	yes
sscle_02g015490	0	0	0	0	0	0	0	0	1	0				34	sscle_01g004180	no	38	sscle_12g089220	no	49	sscle_01g008440	no	38	sscle_10g078300	no	28	sscle_12g088230	no	35	sscle_07g056920	no	41	sscle_03g022740	no	25	sscle_01g004220	no	28	sscle_01g005850	yes
sscle_02g015500	0	0	0	0	0	0	0	0	1	0				34	sscle_01g004190	no	38	sscle_12g089230	no	49	sscle_01g008450	no	39	sscle_15g104080	no	28	sscle_12g088240	no	35	sscle_07g056930	yes	41	sscle_03g022750	no	26	sscle_02g012490	no	28	sscle_01g005860	no
sscle_02g015510	1	1	1	1	0	0	0	1	1	1				34	sscle_01g004200	no	39	sscle_13g093440	no	49	sscle_01g008460	no	39	sscle_15g104090	no	28	sscle_12g088270	yes	35	sscle_07g056940	no	41	sscle_03g022760	yes	26	sscle_02g012500	no	28	sscle_01g005870	no
sscle_02g015520	0	0	1	0	0	0	0	0	1	0				35	sscle_02g019530	no	39	sscle_13g093450	yes	50	sscle_01g010450	no	39	sscle_15g104100	yes	28	sscle_12g088280	no	35	sscle_07g056950	no	41	sscle_03g022770	no	26	sscle_02g012510	no	29	sscle_01g010220	no
sscle_02g015580	0	1	1	0	0	0	0	0	1	1				35	sscle_02g019540	no	39	sscle_13g093460	no	50	sscle_01g010460	no	39	sscle_15g104110	no	29	sscle_13g093540	no	35	sscle_07g056960	no	42	sscle_03g023810	no	26	sscle_02g012520	yes	29	sscle_01g010230	no
sscle_02g015590	0	0	1	1	0	0	0	1	1	1				35	sscle_02g019550	no	39	sscle_13g093470	no	50	sscle_01g010470	no	39	sscle_15g104120	no	29	sscle_13g093550	no	36	sscle_07g060580	no	42	sscle_03g023820	no	26	sscle_02g012530	yes	29	sscle_01g010240	yes
sscle_02g015650	0	1	0	1	0	0	0	1	0	1				35	sscle_02g019560	no	39	sscle_13g093480	no	51	sscle_02g012030	no	40	sscle_16g109160	no	29	sscle_13g093560	no	36	sscle_07g060590	yes	42	sscle_03g023830	yes	26	sscle_02g012540	yes	29	sscle_01g010250	yes
sscle_02g015790	1	1	0	0	0	0	0	0	0	0				35	sscle_02g019570	no	40	sscle_15g105720	no	51	sscle_02g012040	no	40	sscle_16g109170	no	29	sscle_13g093570	no	36	sscle_07g060600	no	42	sscle_03g023840	no	26	sscle_02g012550	no	29	sscle_01g010260	yes
sscle_02g015800	1	1	0	0	0	0	0	0	0	0				36	sscle_02g022030	no	40	sscle_15g105730	yes	51	sscle_02g012050	no	40	sscle_16g109180	no	29	sscle_13g093580	yes	36	sscle_07g060610	no	43	sscle_04g035740	no	27	sscle_03g027730	no	29	sscle_01g010270	no
sscle_02g015810	1	1	0	0	0	0	0	0	0	0				36	sscle_02g022040	no	40	sscle_15g105740	no	52	sscle_02g012490	no	40	sscle_16g109190	no	29	sscle_13g093590	no	36	sscle_07g060620	no	43	sscle_04g035750	yes	27	sscle_03g027740	yes	30	sscle_02g015470	no
sscle_02g015920	1	1	1	0	0	1	0	0	1	1	c			36	sscle_02g022050	yes	40	sscle_15g105750	no	52	sscle_02g012500	no	40	sscle_16g109200	no	30	sscle_15g105710	no	37	sscle_09g069530	no	43	sscle_04g035770	no	27	sscle_03g027750	yes	30	sscle_02g015480	no
sscle_02g015930	1	1	1	1	1	1	1	1	1	1	c			36	sscle_02g022060	no	40	sscle_15g105760	no	52	sscle_02g012510	no	41	sscle_16g109600	no	30	sscle_15g105720	no	37	sscle_09g069540	no	43	sscle_04g035780	no	27	sscle_03g027760	no	30	sscle_02g015490	yes
sscle_02g015940	1	1	1	0	0	0	0	0	0	1	c			36	sscle_02g022070	no	41	sscle_16g109580	no	53	sscle_02g015920	no	41	sscle_16g109610	no	30	sscle_15g105730	yes	37	sscle_09g069550	no	44	sscle_05g043700	no	27	sscle_03g027770	yes	30	sscle_02g015500	yes
sscle_02g016000	1	1	1	0	0	1	0	0	0	1	c			37	sscle_03g023800	no	41	sscle_16g109590	yes	53	sscle_02g015930	no	41	sscle_16g109620	no	30	sscle_15g105740	no	37	sscle_09g069560	no	44	sscle_05g043710	yes	27	sscle_03g027780	no	30	sscle_02g015510	no
sscle_02g016010	1	1	1	0	1	1	1	0	1	1	c			37	sscle_03g023810	no	41	sscle_16g109600	no	53	sscle_02g015940	no	41	sscle_16g109630	no	30	sscle_15g105750	no	37	sscle_09g069570	no	44	sscle_05g043720	no	27	sscle_03g027790	no	30	sscle_02g015520	no
sscle_02g016020	1	1	1	0	0	1	0	0	1	1	c			37	sscle_03g023820	no	41	sscle_16g109610	yes	54	sscle_02g016000	no	41	sscle_16g109640	no	30	sscle_15g105760	no	38	sscle_10g076940	no	44	sscle_05g043730	no	28	sscle_04g035270	no	31	sscle_02g017440	no
sscle_02g016460	0	0	0	0	0	1	0	0	1	0				37	sscle_03g023830	yes	41	sscle_16g109620	no	54	sscle_02g016010	no	42	sscle_01g001830	no	31	sscle_16g107420	no	38	sscle_10g076950	no	45	sscle_05g047850	no	28	sscle_04g035280	no	31	sscle_02g017450	no
sscle_02g016470	0	0	0	0	0	0	0	0	1	0				37	sscle_03g023840	no	42	sscle_01g003080	no	54	sscle_02g016020	no	42	sscle_01g001840	yes	31	sscle_16g107430	no	38	sscle_10g076960	no	45	sscle_05g047860	no	28	sscle_04g035290	no	31	sscle_02g017480	yes
sscle_02g016480	0	1	0	0	0	0	0	0	1	0				38	sscle_03g024380	no	42	sscle_01g003090	no	55	sscle_02g017180	no	42	sscle_01g001850	no	31	sscle_16g107440	yes	38	sscle_10g076970	no	45	sscle_05g047870	no	28	sscle_04g035300	no	31	sscle_02g017490	yes
sscle_02g016490	0	1	0	0	0	0	0	0	1	0				38	sscle_03g024390	yes	42	sscle_01g003100	no	55	sscle_02g017190	no	42	sscle_01g001860	no	31	sscle_16g107450	no	38	sscle_10g076980	no	45	sscle_05g047880	no	28	sscle_04g035310	no	31	sscle_02g017500	yes
sscle_02g016500	1	1	1	1	1	1	1	1	1	1	c			38	sscle_03g024400	no	42	sscle_01g003110	no	55	sscle_02g017200	no	43	sscle_01g003080	no	31	sscle_16g107460	no	39	sscle_10g078260	no	46	sscle_05g047990	no	28	sscle_04g035320	yes	31	sscle_02g017510	no
sscle_02g016510	1	1	1	1	1	1	1	1	1	1	c			38	sscle_03g024410	no	43	sscle_01g004170	no	56	sscle_02g017500	no	43	sscle_01g003090	yes	31	sscle_16g107470	no	39	sscle_10g078270	no	46	sscle_05g048000	no	28	sscle_04g035330	no	32	sscle_03g030540	no
sscle_02g016520	1	1	1	1	1	1	1	1	1	1	c			38	sscle_03g024420	no	43	sscle_01g004180	no	56	sscle_02g017510	no	43	sscle_01g003100	no	32	sscle_16g107970	no	39	sscle_10g078280	no	46	sscle_05g048010	yes	29	sscle_04g038730	no	32	sscle_03g030550	no
sscle_02g016530	0	0	1	0	0	0	0	0	0	0				39	sscle_04g033790	no	43	sscle_01g004190	no	56	sscle_02g017520	no	43	sscle_01g003110	no	32	sscle_16g107980	yes	39	sscle_10g078290	yes	46	sscle_05g048020	no	29	sscle_04g038740	yes	32	sscle_03g030560	yes
sscle_02g016570	0	0	1	0	0	0	0	0	0	0				39	sscle_04g033800	no	43	sscle_01g004200	no	57	sscle_02g022060	no	44	sscle_01g006180	no	32	sscle_16g107990	no	39	sscle_10g078300	no	47	sscle_06g052060	no	29	sscle_04g038750	no	32	sscle_03g030590	no
sscle_02g016580	0	0	1	0	0	0	0	0	0	0				39	sscle_04g033810	yes	44	sscle_02g014030	no	57	sscle_02g022070	no	44	sscle_01g006190	yes	32	sscle_16g108000	yes	40	sscle_11g081460	no	47	sscle_06g052070	yes	29	sscle_04g038760	yes	32	sscle_03g030600	no
sscle_02g017180	0	1	1	0	0	0	0	0	1	1	c			39	sscle_04g033820	no	44	sscle_02g014040	no	57	sscle_02g022080	no	44	sscle_01g006200	no	32	sscle_16g108010	yes	40	sscle_11g081470	no	47	sscle_06g052090	no	29	sscle_04g038770	yes	32	sscle_03g030610	no
sscle_02g017190	1	1	1	1	1	0	1	1	1	1	c			39	sscle_04g033830	no	44	sscle_02g014050	no	58	sscle_03g022740	no	44	sscle_01g006210	no	32	sscle_16g108020	no	40	sscle_11g081490	yes	47	sscle_06g052110	no	29	sscle_04g038780	yes	33	sscle_03g031780	no
sscle_02g017200	1	0	1	1	1	1	1	1	0	1	c			40	sscle_04g033990	no	44	sscle_02g014060	no	58	sscle_03g022750	no	45	sscle_01g009910	no	33	sscle_02g018600	no	40	sscle_11g081520	no	48	sscle_06g053790	no	29	sscle_04g038790	no	33	sscle_03g031790	no
sscle_02g017280	1	0	0	1	1	1	1	1	0	1				40	sscle_04g034000	no	45	sscle_02g020880	no	58	sscle_03g022760	no	45	sscle_01g009920	yes	33	sscle_02g018610	no	40	sscle_11g081530	no	48	sscle_06g053800	no	30	sscle_06g049390	no	33	sscle_03g031800	no
sscle_02g017290	0	0	0	0	1	0	0	1	0	0				40	sscle_04g034010	no	45	sscle_02g020890	no	59	sscle_03g024400	no	45	sscle_01g009930	no	33	sscle_02g018620	no	41	sscle_12g089180	no	48	sscle_06g053810	no	30	sscle_06g049400	no	33	sscle_03g031810	no
sscle_02g017300	0	0	0	0	1	0	0	1	0	0				40	sscle_04g034020	no	45	sscle_02g020900	yes	59	sscle_03g024410	no	45	sscle_01g009940	no	33	sscle_02g018630	yes	41	sscle_12g089190	no	48	sscle_06g053820	no	30	sscle_06g049410	yes	33	sscle_03g031820	no
sscle_02g017310	1	0	0	1	1	0	1	1	0	1				40	sscle_04g034030	no	45	sscle_02g020910	no	59	sscle_03g024420	no	46	sscle_01g010250	no	33	sscle_02g018640	no	41	sscle_12g089200	yes	49	sscle_07g056920	no	30	sscle_06g049420	no	33	sscle_03g031830	no
sscle_02g017440	0	0	1	0	0	0	0	0	1	0				41	sscle_07g060580	no	46	sscle_03g022740	no	60	sscle_03g029240	no	46	sscle_01g010260	yes	34	sscle_02g019100	no	41	sscle_12g089210	no	49	sscle_07g056930	no	30	sscle_06g049430	yes	34	sscle_04g036860	no
sscle_02g017450	0	0	1	0	0	0	0	0	1	0				41	sscle_07g060590	yes	46	sscle_03g022750	no	60	sscle_03g029250	no	46	sscle_01g010270	no	34	sscle_02g019110	no	41	sscle_12g089220	no	49	sscle_07g056940	no	30	sscle_06g049440	yes	34	sscle_04g036870	no
sscle_02g017480	1	0	0	1	0	1	0	1	1	1	c			41	sscle_07g060600	no	46	sscle_03g022760	no	60	sscle_03g029260	no	46	sscle_01g010280	no	34	sscle_02g019120	yes	42	sscle_15g103150	no	49	sscle_07g056950	no	30	sscle_06g049450	no	34	sscle_04g036880	yes
sscle_02g017490	1	0	0	1	0	1	0	1	1	1	c			41	sscle_07g060610	no	46	sscle_03g022770	no	61	sscle_04g035390	no	47	sscle_02g013650	no	34	sscle_02g019130	yes	42	sscle_15g103160	yes	50	sscle_07g058490	no	31	sscle_07g059580	no	34	sscle_04g036890	yes
sscle_02g017500	1	1	1	1	1	1	1	1	1	1	c			41	sscle_07g060620	no	47	sscle_03g024400	no	61	sscle_04g035400	no	47	sscle_02g013660	no	34	sscle_02g019140	no	42	sscle_15g103170	no	50	sscle_07g058500	yes	31	sscle_07g059590	yes	34	sscle_04g036900	no
sscle_02g017510	1	1	1	1	1	1	1	1	1	1	c			42	sscle_09g069530	no	47	sscle_03g024410	no	61	sscle_04g035410	no	47	sscle_02g013670	yes	35	sscle_02g021910	no	42	sscle_15g103180	no	50	sscle_07g058510	no	31	sscle_07g059600	no	34	sscle_04g036910	no
sscle_02g017520	1	1	1	0	0	1	0	0	0	1	c			42	sscle_09g069540	no	47	sscle_03g024420	no	62	sscle_04g035880	no	47	sscle_02g013680	no	35	sscle_02g021920	yes	42	sscle_15g103190	no	50	sscle_07g058520	no	31	sscle_07g059610	no	35	sscle_05g045800	no
sscle_02g017530	1	0	0	0	0	0	0	0	0	0				42	sscle_09g069550	no	47	sscle_03g024430	no	62	sscle_04g035890	no	48	sscle_02g014030	no	35	sscle_02g021930	no	43	sscle_15g104080	no	51	sscle_07g060890	no	31	sscle_07g059620	no	35	sscle_05g045810	yes
sscle_02g017700	1	0	1	1	0	0	0	1	0	1				42	sscle_09g069560	no	48	sscle_04g033140	no	62	sscle_04g035900	no	48	sscle_02g014040	no	35	sscle_02g021940	no	43	sscle_15g104090	no	51	sscle_07g060900	no	31	sscle_07g059630	no	35	sscle_05g045820	yes
sscle_02g017710	0	0	0	0	0	0	0	1	0	0				42	sscle_09g069570	no	48	sscle_04g033150	no	63	sscle_04g038180	no	48	sscle_02g014050	yes	35	sscle_02g021950	no	43	sscle_15g104100	yes	51	sscle_07g060910	no	31	sscle_07g059640	no	35	sscle_05g045830	yes
sscle_02g017720	0	0	0	0	0	0	0	1	0	0				43	sscle_10g076940	no	48	sscle_04g033160	yes	63	sscle_04g038190	no	48	sscle_02g014060	no	36	sscle_04g033990	no	43	sscle_15g104110	no	51	sscle_07g060920	no	32	sscle_10g076490	no	35	sscle_05g045840	no
sscle_02g017730	0	0	0	1	0	0	0	1	0	0				43	sscle_10g076950	no	48	sscle_04g033170	no	63	sscle_04g038200	no	49	sscle_02g017480	no	36	sscle_04g034000	no	43	sscle_15g104120	no	52	sscle_08g062150	no	32	sscle_10g076500	no	35	sscle_05g045850	no
sscle_02g017960	1	1	0	0	0	1	0	0	0	1	c			43	sscle_10g076960	no	49	sscle_04g034410	no	64	sscle_04g039640	no	49	sscle_02g017490	yes	36	sscle_04g034010	no	44	sscle_15g105720	no	52	sscle_08g062160	no	32	sscle_10g076510	no	36	sscle_05g046740	no
sscle_02g017970	1	1	1	0	0	1	0	0	0	1	c			43	sscle_10g076970	no	49	sscle_04g034420	yes	64	sscle_04g039650	no	49	sscle_02g017500	no	36	sscle_04g034020	no	44	sscle_15g105730	yes	52	sscle_08g062170	yes	32	sscle_10g076520	no	36	sscle_05g046750	no
sscle_02g017980	1	1	0	1	1	1	1	1	0	1	c			43	sscle_10g076980	no	49	sscle_04g034430	no	64	sscle_04g039660	no	49	sscle_02g017510	no	36	sscle_04g034030	no	44	sscle_15g105740	no	52	sscle_08g062180	no	32	sscle_10g076530	yes	36	sscle_05g046760	yes
sscle_02g018130	0	0	0	1	0	0	0	1	0	0				44	sscle_11g081990	no	49	sscle_04g034440	no	65	sscle_05g046240	no	50	sscle_02g018190	no	37	sscle_04g034150	no	44	sscle_15g105750	no	53	sscle_08g064050	no	32	sscle_10g076540	no	36	sscle_05g046770	yes
sscle_02g018140	0	0	0	1	0	0	0	1	0	0				44	sscle_11g082000	no	50	sscle_04g038180	no	65	sscle_05g046250	no	50	sscle_02g018200	yes	37	sscle_04g034160	no	44	sscle_15g105760	no	53	sscle_08g064060	no	32	sscle_10g076550	no	36	sscle_05g046780	yes
sscle_02g018150	0	1	0	1	1	1	1	1	0	1				44	sscle_11g082010	no	50	sscle_04g038190	no	65	sscle_05g046260	no	50	sscle_02g018210	no	37	sscle_04g034170	yes	45	sscle_01g001830	no	53	sscle_08g064070	yes	33	sscle_10g079750	no	36	sscle_05g046790	no
sscle_02g018160	0	0	0	0	0	0	0	1	0	0				44	sscle_11g082020	no	50	sscle_04g038200	no	66	sscle_05g047860	no	50	sscle_02g018220	no	37	sscle_04g034180	yes	45	sscle_01g001840	no	53	sscle_08g064090	no	33	sscle_10g079760	no	37	sscle_06g055060	no
sscle_02g018170	0	0	0	0	0	0	0	1	0	0				44	sscle_11g082030	no	50	sscle_04g038210	no	66	sscle_05g047870	no	51	sscle_02g020880	no	37	sscle_04g034190	no	45	sscle_01g001850	yes	54	sscle_08g066960	no	33	sscle_10g079770	no	37	sscle_06g055070	no
sscle_02g018180	0	0	0	0	0	0	0	1	0	0				45	sscle_15g104080	no	51	sscle_06g053790	no	66	sscle_05g047880	no	51	sscle_02g020890	no	38	sscle_04g035290	no	45	sscle_01g001860	no	54	sscle_08g066970	no	33	sscle_10g079780	no	37	sscle_06g055080	yes
sscle_02g018190	0	0	0	1	0	0	0	1	0	0				45	sscle_15g104090	no	51	sscle_06g053800	no	67	sscle_06g048860	no	51	sscle_02g020900	yes	38	sscle_04g035300	no	46	sscle_01g002020	no	54	sscle_08g066980	no	33	sscle_10g079790	yes	37	sscle_06g055090	yes
sscle_02g018200	0	0	0	1	0	0	0	1	0	0				45	sscle_15g104100	yes	51	sscle_06g053810	no	67	sscle_06g048870	no	51	sscle_02g020910	no	38	sscle_04g035310	no	46	sscle_01g002030	no	54	sscle_08g066990	no	33	sscle_10g079800	no	37	sscle_06g055100	no
sscle_02g018210	0	0	0	1	1	0	1	1	1	1				45	sscle_15g104110	no	51	sscle_06g053820	no	67	sscle_06g048880	no	52	sscle_02g021640	no	38	sscle_04g035320	yes	46	sscle_01g002040	yes	55	sscle_09g068980	no	33	sscle_10g079810	no	37	sscle_06g055110	no
sscle_02g018220	1	0	0	1	1	1	1	1	0	1				45	sscle_15g104120	no	52	sscle_07g060730	no	68	sscle_06g051370	no	52	sscle_02g021650	no	38	sscle_04g035330	no	46	sscle_01g002060	no	55	sscle_09g068990	yes	34	sscle_11g081990	no	38	sscle_07g056570	no
sscle_02g018600	1	1	1	1	1	1	1	1	1	1	c			46	sscle_01g000330	no	52	sscle_07g060740	no	68	sscle_06g051380	no	52	sscle_02g021660	no	39	sscle_04g039640	no	47	sscle_01g003080	no	55	sscle_09g069000	no	34	sscle_11g082000	no	38	sscle_07g056580	no
sscle_02g018610	1	1	1	1	1	1	1	1	1	1	c			46	sscle_01g000340	no	52	sscle_07g060750	no	68	sscle_06g051390	no	52	sscle_02g021670	no	39	sscle_04g039650	no	47	sscle_01g003090	no	55	sscle_09g069010	no	34	sscle_11g082010	no	38	sscle_07g056590	no
sscle_02g018620	1	1	0	1	1	1	1	1	1	1	c			46	sscle_01g000350	no	52	sscle_07g060760	no	69	sscle_06g052370	no	53	sscle_03g022740	no	39	sscle_04g039660	no	47	sscle_01g003100	no	56	sscle_10g080570	no	34	sscle_11g082020	no	38	sscle_07g056600	no
sscle_02g018630	1	1	0	1	1	1	1	1	0	1	c			46	sscle_01g000360	no	53	sscle_08g062690	no	69	sscle_06g052380	no	53	sscle_03g022750	no	39	sscle_04g039670	yes	47	sscle_01g003110	no	56	sscle_10g080580	yes	34	sscle_11g082030	yes	38	sscle_07g056610	no
sscle_02g018640	1	1	0	1	1	1	1	1	0	1	c			47	sscle_01g001830	no	53	sscle_08g062700	no	69	sscle_06g052390	no	53	sscle_03g022760	no	39	sscle_04g039680	no	48	sscle_01g004160	no	56	sscle_10g080590	no	34	sscle_11g082040	no	38	sscle_07g056620	no
sscle_02g018650	1	1	0	0	0	0	0	0	0	0				47	sscle_01g001840	yes	53	sscle_08g062710	no	70	sscle_07g060600	no	53	sscle_03g022770	no	40	sscle_06g049280	no	48	sscle_01g004170	no	56	sscle_10g080600	no	34	sscle_11g082050	no	39	sscle_08g062960	no
sscle_02g018660	1	1	1	0	0	0	0	0	0	1				47	sscle_01g001850	no	53	sscle_08g062720	no	70	sscle_07g060610	no	54	sscle_03g024400	no	40	sscle_06g049290	yes	48	sscle_01g004180	no	57	sscle_11g081990	no	35	sscle_11g084330	no	39	sscle_08g062970	no
sscle_02g018670	1	0	1	0	0	0	0	0	0	0				47	sscle_01g001860	no	54	sscle_10g076640	no	70	sscle_07g060620	no	54	sscle_03g024410	no	40	sscle_06g049300	no	48	sscle_01g004190	no	57	sscle_11g082000	no	35	sscle_11g084340	yes	39	sscle_08g062980	yes
sscle_02g018940	1	0	1	1	0	0	0	1	1	1				48	sscle_01g003080	no	54	sscle_10g076650	no	71	sscle_07g060790	no	54	sscle_03g024420	no	40	sscle_06g049310	yes	49	sscle_02g014030	no	57	sscle_11g082010	no	35	sscle_11g084350	yes	39	sscle_08g062990	yes
sscle_02g018950	0	0	1	0	0	0	0	0	1	0				48	sscle_01g003090	no	54	sscle_10g076660	no	71	sscle_07g060800	no	54	sscle_03g024430	no	40	sscle_06g049320	no	49	sscle_02g014040	no	57	sscle_11g082020	no	35	sscle_11g084360	no	39	sscle_08g063000	no
sscle_02g019070	0	0	0	1	0	0	0	1	1	1	c			48	sscle_01g003100	no	54	sscle_10g076670	no	71	sscle_07g060810	no	55	sscle_03g026370	no	41	sscle_06g049450	no	49	sscle_02g014050	yes	58	sscle_11g082170	no	35	sscle_11g084370	yes	39	sscle_08g063010	no
sscle_02g019080	0	0	0	1	0	0	0	1	1	1	c			48	sscle_01g003110	no	55	sscle_11g084360	no	72	sscle_07g060890	no	55	sscle_03g026380	no	41	sscle_06g049470	yes	49	sscle_02g014060	no	58	sscle_11g082180	no	35	sscle_11g084380	no	40	sscle_08g064480	no
sscle_02g019090	0	1	0	1	0	0	0	1	1	1	c			49	sscle_01g003300	no	55	sscle_11g084370	yes	72	sscle_07g060900	no	55	sscle_03g026390	yes	41	sscle_06g049480	yes	50	sscle_02g020880	no	58	sscle_11g082190	yes	35	sscle_11g084390	no	40	sscle_08g064490	yes
sscle_02g019100	1	1	1	1	1	1	1	1	1	1	c			49	sscle_01g003310	no	55	sscle_11g084380	no	72	sscle_07g060910	no	55	sscle_03g026400	no	41	sscle_06g049490	yes	50	sscle_02g020890	no	58	sscle_11g082200	no	36	sscle_02g022030	no	40	sscle_08g064500	yes
sscle_02g019110	1	1	1	1	1	1	1	1	1	1	c			49	sscle_01g003320	yes	55	sscle_11g084390	no	73	sscle_08g064240	no	56	sscle_03g027760	no	41	sscle_06g049500	no	50	sscle_02g020900	yes	59	sscle_11g084360	no	36	sscle_02g022040	no	40	sscle_08g064510	no
sscle_02g019120	0	0	0	0	1	0	0	1	0	0				49	sscle_01g003330	no	56	sscle_11g085610	no	73	sscle_08g064250	no	56	sscle_03g027770	yes	42	sscle_06g051370	no	50	sscle_02g020910	no	59	sscle_11g084370	yes	36	sscle_02g022050	yes	40	sscle_08g064520	no
sscle_02g019130	0	0	0	0	1	0	0	1	0	0				50	sscle_01g006070	no	56	sscle_11g085620	no	73	sscle_08g064260	no	56	sscle_03g027780	no	42	sscle_06g051380	no	51	sscle_02g021640	no	59	sscle_11g084380	no	36	sscle_02g022060	no	40	sscle_08g064530	no
sscle_02g019140	1	1	0	1	1	1	1	1	0	1				50	sscle_01g006080	no	56	sscle_11g085630	no	74	sscle_08g064510	no	56	sscle_03g027790	no	42	sscle_06g051390	no	51	sscle_02g021650	no	59	sscle_11g084390	no	36	sscle_02g022070	no	41	sscle_10g080180	no
sscle_02g019280	0	0	0	0	0	0	0	0	1	0				50	sscle_01g006090	no	56	sscle_11g085640	no	74	sscle_08g064520	no	57	sscle_04g034410	no	42	sscle_06g051400	yes	51	sscle_02g021660	no	60	sscle_12g089190	no	36	sscle_02g022080	no	41	sscle_10g080190	no
sscle_02g019290	0	0	0	0	0	0	0	0	1	0				50	sscle_01g006100	no	57	sscle_12g086750	no	74	sscle_08g064530	no	57	sscle_04g034420	yes	42	sscle_06g051410	no	51	sscle_02g021670	no	60	sscle_12g089200	yes	37	sscle_03g024530	no	41	sscle_10g080200	yes
sscle_02g019390	0	0	1	1	1	0	1	1	1	1				51	sscle_01g010250	no	57	sscle_12g086760	yes	75	sscle_08g066960	no	57	sscle_04g034430	no	43	sscle_06g054140	no	52	sscle_03g022740	no	60	sscle_12g089210	no	37	sscle_03g024540	yes	41	sscle_10g080210	yes
sscle_02g019400	0	1	1	1	1	0	1	1	1	1				51	sscle_01g010260	yes	57	sscle_12g086770	no	75	sscle_08g066970	no	57	sscle_04g034440	no	43	sscle_06g054150	yes	52	sscle_03g022750	no	60	sscle_12g089220	no	37	sscle_03g024550	no	41	sscle_10g080220	no
sscle_02g019410	0	0	0	0	0	0	0	0	1	0				51	sscle_01g010270	no	57	sscle_12g086780	no	75	sscle_08g066980	no	58	sscle_04g034490	no	43	sscle_06g054160	no	52	sscle_03g022760	no	61	sscle_12g089700	no	37	sscle_03g024560	no	41	sscle_10g080230	no
sscle_02g019420	0	0	0	0	0	0	0	0	1	0				51	sscle_01g010280	no	58	sscle_12g089700	no	76	sscle_10g076650	no	58	sscle_04g034500	yes	43	sscle_06g054170	no	52	sscle_03g022770	no	61	sscle_12g089710	yes	37	sscle_03g024570	yes	42	sscle_13g096230	no
sscle_02g019430	0	0	0	0	0	0	0	0	1	0				52	sscle_02g014030	no	58	sscle_12g089710	no	76	sscle_10g076660	no	58	sscle_04g034510	no	43	sscle_06g054180	no	53	sscle_03g023810	no	61	sscle_12g089720	no	37	sscle_03g024580	no	42	sscle_13g096240	yes
sscle_02g019440	0	1	1	0	0	0	0	0	1	1				52	sscle_02g014040	no	58	sscle_12g089720	no	76	sscle_10g076670	no	58	sscle_04g034520	no	44	sscle_07g060580	no	53	sscle_03g023820	no	61	sscle_12g089730	no	38	sscle_03g025660	no	42	sscle_13g096250	yes
sscle_02g019450	1	1	1	0	0	0	0	0	1	1				52	sscle_02g014050	no	58	sscle_12g089730	no	77	sscle_10g079750	no	59	sscle_04g034690	no	44	sscle_07g060590	yes	53	sscle_03g023830	yes	62	sscle_12g090230	no	38	sscle_03g025670	yes	42	sscle_13g096260	no
sscle_02g019500	1	1	0	0	0	0	0	0	0	0				52	sscle_02g014060	no	59	sscle_12g091660	no	77	sscle_10g079760	no	59	sscle_04g034700	no	44	sscle_07g060600	no	53	sscle_03g023840	no	62	sscle_12g090240	no	38	sscle_03g025680	no	42	sscle_13g096270	no
sscle_02g019530	1	1	0	0	0	1	0	0	0	1	c			53	sscle_02g020880	no	59	sscle_12g091670	no	77	sscle_10g079770	no	59	sscle_04g034710	yes	44	sscle_07g060610	no	54	sscle_03g024380	no	62	sscle_12g090270	yes	38	sscle_03g025690	yes	42	sscle_13g096280	no
sscle_02g019540	1	1	1	0	0	1	0	0	0	1	c			53	sscle_02g020890	no	59	sscle_12g091680	no	78	sscle_11g082760	no	59	sscle_04g034720	no	44	sscle_07g060620	no	54	sscle_03g024390	yes	62	sscle_12g090280	no	38	sscle_03g025700	yes	43	sscle_13g096980	no
sscle_02g019550	1	1	1	1	1	1	1	1	1	1	c			53	sscle_02g020900	yes	59	sscle_12g091690	no	78	sscle_11g082770	no	60	sscle_05g043090	no	45	sscle_08g068290	no	54	sscle_03g024400	no	63	sscle_12g091660	no	38	sscle_03g025710	no	43	sscle_13g096990	no
sscle_02g019560	1	1	1	1	1	1	1	1	1	1	c			53	sscle_02g020910	no	60	sscle_13g094410	no	78	sscle_11g082780	no	60	sscle_05g043100	no	45	sscle_08g068300	no	54	sscle_03g024410	no	63	sscle_12g091670	no	39	sscle_03g031780	no	43	sscle_13g097000	yes
sscle_02g019570	1	1	1	1	1	1	1	1	0	1	c			54	sscle_02g021640	no	60	sscle_13g094420	no	79	sscle_11g083870	no	60	sscle_05g043110	yes	45	sscle_08g068310	yes	55	sscle_03g027760	no	63	sscle_12g091680	yes	39	sscle_03g031790	no	43	sscle_14g097020	yes
sscle_02g019820	0	0	1	0	0	0	0	0	1	0				54	sscle_02g021650	no	60	sscle_13g094430	no	79	sscle_11g083880	no	60	sscle_05g043120	no	45	sscle_08g068320	yes	55	sscle_03g027770	yes	63	sscle_12g091690	no	39	sscle_03g031800	no	43	sscle_14g097030	no
sscle_02g019830	0	0	1	1	0	0	0	1	1	1				54	sscle_02g021660	no	60	sscle_13g094440	no	79	sscle_11g083890	no	61	sscle_05g047850	no	45	sscle_08g068330	no	55	sscle_03g027780	no	64	sscle_13g092160	no	39	sscle_03g031810	no	43	sscle_14g097040	no
sscle_02g019890	0	0	0	0	0	0	0	0	1	0				54	sscle_02g021670	no	61	sscle_14g097900	no	80	sscle_11g084610	no	61	sscle_05g047860	no	46	sscle_09g069530	no	55	sscle_03g027790	no	64	sscle_13g092170	yes	39	sscle_03g031820	no	44	sscle_15g105710	no
sscle_02g019900	0	0	0	0	0	0	0	0	1	0				55	sscle_03g022740	no	61	sscle_14g097910	no	80	sscle_11g084620	no	61	sscle_05g047870	no	46	sscle_09g069540	no	56	sscle_04g034410	no	64	sscle_13g092180	no	39	sscle_03g031830	no	44	sscle_15g105720	no
sscle_02g020120	0	1	1	0	0	0	0	0	1	1				55	sscle_03g022750	no	61	sscle_14g097920	no	80	sscle_11g084630	no	61	sscle_05g047880	no	46	sscle_09g069550	no	56	sscle_04g034420	yes	64	sscle_13g092190	no	40	sscle_07g056570	no	44	sscle_15g105730	yes
sscle_02g020130	0	0	1	0	0	0	0	0	1	0				55	sscle_03g022760	no	61	sscle_14g097930	no	81	sscle_11g086690	no	62	sscle_06g049390	no	46	sscle_09g069560	no	56	sscle_04g034430	no	65	sscle_13g094410	no	40	sscle_07g056580	no	44	sscle_15g105740	yes
sscle_02g020180	1	0	0	0	0	0	0	0	0	0				55	sscle_03g022770	no	62	sscle_15g104090	no	81	sscle_11g086700	no	62	sscle_06g049400	no	46	sscle_09g069570	no	56	sscle_04g034440	no	65	sscle_13g094420	no	40	sscle_07g056590	no	44	sscle_15g105750	no
sscle_02g020190	1	0	1	1	1	1	1	1	1	1				56	sscle_03g023490	no	62	sscle_15g104100	yes	81	sscle_11g086710	no	62	sscle_06g049410	yes	47	sscle_10g076500	no	57	sscle_04g035740	no	65	sscle_13g094430	no	40	sscle_07g056600	no	44	sscle_15g105760	no
sscle_02g020200	0	1	1	1	0	0	0	1	1	1				56	sscle_03g023500	yes	62	sscle_15g104110	no	82	sscle_12g089210	no	62	sscle_06g049420	no	47	sscle_10g076510	no	57	sscle_04g035750	yes	65	sscle_13g094440	no	40	sscle_07g056610	no	45	sscle_16g107420	no
sscle_02g020310	1	1	0	0	0	1	0	0	0	1	c			56	sscle_03g023510	no	62	sscle_15g104120	no	82	sscle_12g089220	no	63	sscle_06g053790	no	47	sscle_10g076520	no	57	sscle_04g035770	no	66	sscle_13g096010	no	40	sscle_07g056620	no	45	sscle_16g107430	no
sscle_02g020320	1	0	1	0	0	1	0	0	1	1	c			56	sscle_03g023520	no	63	sscle_15g105790	no	82	sscle_12g089230	no	63	sscle_06g053800	no	47	sscle_10g076530	yes	57	sscle_04g035780	no	66	sscle_13g096020	no	41	sscle_07g057730	no	45	sscle_16g107440	yes
sscle_02g020330	1	0	0	1	1	1	1	1	1	1	c			57	sscle_03g028010	no	63	sscle_15g105800	no	83	sscle_12g089320	no	63	sscle_06g053810	no	47	sscle_10g076540	no	58	sscle_04g038180	no	66	sscle_13g096030	yes	41	sscle_07g057740	yes	45	sscle_16g107450	no
sscle_02g020400	1	1	1	1	0	1	0	1	1	1				57	sscle_03g028020	no	63	sscle_15g105810	yes	83	sscle_12g089330	no	63	sscle_06g053820	no	48	sscle_10g078260	no	58	sscle_04g038190	no	66	sscle_13g096040	no	41	sscle_07g057750	no	45	sscle_16g107460	no
sscle_02g020410	1	1	1	1	0	0	0	1	1	1				57	sscle_03g028030	yes	63	sscle_15g105820	no	83	sscle_12g089340	no	64	sscle_07g056920	no	48	sscle_10g078270	no	58	sscle_04g038200	no	67	sscle_14g097490	no	41	sscle_07g057760	yes	45	sscle_16g107470	no
sscle_02g020760	0	0	0	0	0	0	0	0	1	0				57	sscle_03g028040	no	64	sscle_15g107050	no	84	sscle_12g090840	no	64	sscle_07g056930	no	48	sscle_10g078280	no	58	sscle_04g038210	no	67	sscle_14g097500	no	41	sscle_07g057770	yes	46	sscle_16g109590	no
sscle_02g020780	0	0	0	0	0	0	0	0	1	0				58	sscle_03g028710	no	64	sscle_15g107060	no	84	sscle_12g090850	no	64	sscle_07g056940	no	48	sscle_10g078290	yes	59	sscle_05g046230	no	67	sscle_14g097510	yes	41	sscle_07g057780	no	46	sscle_16g109600	no
sscle_02g020880	1	1	1	1	1	1	1	1	1	1	c			58	sscle_03g028720	yes	64	sscle_15g107070	no	84	sscle_12g090860	no	64	sscle_07g056950	no	48	sscle_10g078300	no	59	sscle_05g046240	no	67	sscle_14g097520	no	42	sscle_08g068280	no	46	sscle_16g109610	no
sscle_02g020890	1	1	1	1	1	1	1	1	1	1	c			58	sscle_03g028730	no	64	sscle_15g107080	no	85	sscle_12g091660	no	65	sscle_07g058490	no	49	sscle_15g104080	no	59	sscle_05g046250	no	68	sscle_15g103960	no	42	sscle_08g068290	no	46	sscle_16g109620	no
sscle_02g020900	1	1	0	1	1	1	1	1	0	1	c			58	sscle_03g028740	no	65	sscle_16g107650	no	85	sscle_12g091670	no	65	sscle_07g058500	yes	49	sscle_15g104090	no	59	sscle_05g046260	no	68	sscle_15g103990	no	42	sscle_08g068300	no	46	sscle_16g109630	no
sscle_02g020910	1	1	0	1	1	1	1	1	0	1	c			59	sscle_03g030440	no	65	sscle_16g107660	yes	85	sscle_12g091680	no	65	sscle_07g058510	no	49	sscle_15g104100	yes	60	sscle_05g047850	no	68	sscle_15g104000	yes	42	sscle_08g068310	yes	46	sscle_16g109640	no
sscle_02g021030	0	0	1	0	0	0	0	0	1	0				59	sscle_03g030450	yes	65	sscle_16g107670	no	86	sscle_13g093460	no	65	sscle_07g058520	no	49	sscle_15g104110	no	60	sscle_05g047860	no	68	sscle_15g104010	no	42	sscle_08g068320	yes	47	sscle_01g009930	no
sscle_02g021180	0	0	1	0	0	0	0	0	1	0				59	sscle_03g030460	no	65	sscle_16g107680	no	86	sscle_13g093470	no	66	sscle_07g058740	no	49	sscle_15g104120	no	60	sscle_05g047870	no	69	sscle_16g109090	no	42	sscle_08g068330	no	47	sscle_01g009940	yes
sscle_02g021190	0	0	1	0	0	0	0	0	1	0				59	sscle_03g030470	no	66	sscle_16g110160	no	86	sscle_13g093480	no	66	sscle_07g058750	no	50	sscle_16g107650	no	60	sscle_05g047880	no	69	sscle_16g109100	yes	43	sscle_09g068980	no	47	sscle_01g009950	yes
sscle_02g021250	0	1	1	0	0	0	0	0	1	1				60	sscle_04g033140	no	66	sscle_16g110170	no	87	sscle_13g093550	no	66	sscle_07g058760	yes	50	sscle_16g107660	yes	61	sscle_06g053790	no	69	sscle_16g109110	no	43	sscle_09g068990	yes	47	sscle_01g009960	yes
sscle_02g021260	0	1	1	0	0	0	0	0	1	1				60	sscle_04g033150	no	66	sscle_16g110180	no	87	sscle_13g093560	no	66	sscle_07g058770	no	50	sscle_16g107670	no	61	sscle_06g053800	no	69	sscle_16g109120	no	43	sscle_09g069000	no	47	sscle_01g009970	no
sscle_02g021640	1	1	0	1	1	1	1	1	1	1	c			60	sscle_04g033160	yes	66	sscle_16g110190	no	87	sscle_13g093570	no	67	sscle_07g060890	no	50	sscle_16g107680	no	61	sscle_06g053810	no	70	sscle_16g109600	no	43	sscle_09g069010	no	48	sscle_02g013640	no
sscle_02g021650	1	1	1	1	1	1	1	1	1	1	c			60	sscle_04g033170	no	67	sscle_01g000340	no	88	sscle_13g094580	no	67	sscle_07g060900	no	50	sscle_16g107690	no	61	sscle_06g053820	no	70	sscle_16g109610	no	43	sscle_09g069020	yes	48	sscle_02g013650	no
sscle_02g021660	1	1	1	1	1	1	1	1	1	1	c			61	sscle_04g034410	no	67	sscle_01g000350	no	88	sscle_13g094590	no	67	sscle_07g060910	no	51	sscle_01g001830	no	62	sscle_07g058490	no	70	sscle_16g109620	no	43	sscle_09g069030	no	48	sscle_02g013660	no
sscle_02g021670	1	0	0	1	1	1	1	1	0	1	c			61	sscle_04g034420	yes	67	sscle_01g000360	no	88	sscle_13g094600	no	67	sscle_07g060920	no	51	sscle_01g001840	yes	62	sscle_07g058500	yes	70	sscle_16g109630	no	44	sscle_13g093540	no	48	sscle_02g013670	yes
sscle_02g021770	0	0	1	0	0	0	0	0	1	0				61	sscle_04g034430	no	68	sscle_01g000960	no	89	sscle_13g096260	no	68	sscle_07g061260	no	51	sscle_01g001850	no	62	sscle_07g058510	no	71	sscle_01g005120	no	44	sscle_13g093550	no	48	sscle_02g013680	no
sscle_02g021780	0	0	1	0	0	0	0	0	1	0				61	sscle_04g034440	no	68	sscle_01g000970	yes	89	sscle_13g096270	no	68	sscle_07g061270	no	51	sscle_01g001860	no	62	sscle_07g058520	no	71	sscle_01g005130	yes	44	sscle_13g093560	no	49	sscle_02g019070	no
sscle_02g021910	0	0	0	0	1	0	1	0	0	0				62	sscle_04g034690	no	68	sscle_01g000980	no	89	sscle_13g096280	no	68	sscle_07g061280	yes	52	sscle_02g014030	no	63	sscle_07g060730	no	71	sscle_01g005140	no	44	sscle_13g093570	no	49	sscle_02g019080	yes
sscle_02g021920	0	0	0	0	1	0	1	0	0	0				62	sscle_04g034700	no	69	sscle_01g001300	no	90	sscle_13g096540	no	68	sscle_07g061290	no	52	sscle_02g014040	no	63	sscle_07g060740	no	72	sscle_01g008520	no	44	sscle_13g093580	yes	49	sscle_02g019090	yes
sscle_02g021930	0	0	0	0	1	0	1	0	0	0				62	sscle_04g034710	yes	69	sscle_01g001310	yes	90	sscle_13g096550	no	69	sscle_08g062150	no	52	sscle_02g014050	yes	63	sscle_07g060750	yes	72	sscle_01g008530	yes	44	sscle_13g093590	no	49	sscle_02g019100	no
sscle_02g021940	0	0	0	0	1	0	1	0	1	1				62	sscle_04g034720	no	69	sscle_01g001320	no	90	sscle_13g096560	no	69	sscle_08g062160	no	52	sscle_02g014060	no	63	sscle_07g060760	no	72	sscle_01g008560	no	45	sscle_15g103960	no	49	sscle_02g019110	no
sscle_02g021950	1	0	0	1	1	1	1	1	0	1				63	sscle_04g036610	no	70	sscle_01g001840	no	91	sscle_14g100540	no	69	sscle_08g062170	yes	53	sscle_02g017280	no	64	sscle_07g060890	no	73	sscle_02g011950	no	45	sscle_15g103970	yes	50	sscle_04g033990	no
sscle_02g022030	1	0	1	1	1	1	1	1	1	1	c			63	sscle_04g036620	no	70	sscle_01g001850	no	91	sscle_14g100550	no	69	sscle_08g062180	no	53	sscle_02g017290	yes	64	sscle_07g060900	no	73	sscle_02g011960	no	45	sscle_15g103980	yes	50	sscle_04g034000	no
sscle_02g022040	1	1	0	1	1	1	1	1	1	1	c			63	sscle_04g036630	yes	70	sscle_01g001860	no	91	sscle_14g100560	no	70	sscle_08g066960	no	53	sscle_02g017300	yes	64	sscle_07g060910	no	73	sscle_02g011970	no	45	sscle_15g103990	no	50	sscle_04g034010	no
sscle_02g022050	1	1	0	1	1	1	1	1	1	1	c			63	sscle_04g036640	no	71	sscle_01g003310	no	92	sscle_14g101100	no	70	sscle_08g066970	no	53	sscle_02g017310	no	64	sscle_07g060920	no	74	sscle_02g012030	no	45	sscle_15g104000	yes	50	sscle_04g034020	no
sscle_02g022060	1	1	1	1	1	1	1	1	1	1	c			64	sscle_04g037230	no	71	sscle_01g003320	no	92	sscle_14g101110	no	70	sscle_08g066980	no	54	sscle_02g020880	no	65	sscle_08g062690	no	74	sscle_02g012040	no	45	sscle_15g104010	no	50	sscle_04g034030	no
sscle_02g022070	1	1	1	1	1	1	1	1	1	1	c			64	sscle_04g037240	no	71	sscle_01g003330	no	92	sscle_14g101120	no	70	sscle_08g066990	no	54	sscle_02g020890	no	65	sscle_08g062700	no	74	sscle_02g012050	no	46	sscle_15g105710	no	51	sscle_05g048060	no
sscle_02g022080	0	1	1	1	1	1	1	1	1	1	c			64	sscle_04g037250	yes	72	sscle_01g005670	no	93	sscle_14g102030	no	71	sscle_08g067910	no	54	sscle_02g020900	yes	65	sscle_08g062710	yes	75	sscle_02g012490	no	46	sscle_15g105720	no	51	sscle_05g048070	no
sscle_02g022090	0	0	0	0	0	0	0	0	1	0				64	sscle_04g037260	no	72	sscle_01g005680	yes	93	sscle_14g102040	no	71	sscle_08g067920	yes	54	sscle_02g020910	no	65	sscle_08g062720	no	75	sscle_02g012500	no	46	sscle_15g105730	yes	51	sscle_05g048080	no
sscle_02g022130	1	0	0	0	0	0	0	0	0	0				65	sscle_04g038180	no	72	sscle_01g005690	no	93	sscle_14g102050	no	71	sscle_08g067930	no	55	sscle_02g021640	no	66	sscle_08g064050	no	75	sscle_02g012510	no	46	sscle_15g105740	no	51	sscle_05g048090	no
sscle_02g022140	1	1	0	0	0	0	0	0	0	0				65	sscle_04g038190	no	73	sscle_01g006080	no	94	sscle_15g102790	no	71	sscle_08g067940	no	55	sscle_02g021650	no	66	sscle_08g064060	no	76	sscle_02g012840	no	46	sscle_15g105750	no	51	sscle_05g048100	no
sscle_02g022160	0	0	1	0	0	0	0	0	1	0				65	sscle_04g038200	no	73	sscle_01g006090	no	94	sscle_15g102800	no	72	sscle_10g080570	no	55	sscle_02g021660	no	66	sscle_08g064070	yes	76	sscle_02g012850	no	46	sscle_15g105760	no	52	sscle_06g048860	no
sscle_03g022420	1	0	1	1	1	1	1	1	1	1				65	sscle_04g038210	no	73	sscle_01g006100	no	94	sscle_15g102810	no	72	sscle_10g080580	yes	55	sscle_02g021670	no	66	sscle_08g064090	no	76	sscle_02g012860	no	47	sscle_16g107420	no	52	sscle_06g048870	no
sscle_03g022430	0	1	0	0	0	0	0	1	0	0				66	sscle_05g043880	no	74	sscle_01g007290	no	95	sscle_15g103650	no	72	sscle_10g080590	no	56	sscle_03g022740	no	67	sscle_08g066960	no	77	sscle_02g013870	no	47	sscle_16g107430	no	52	sscle_06g048880	yes
sscle_03g022440	0	1	0	0	0	0	0	1	0	0				66	sscle_05g043890	yes	74	sscle_01g007300	no	95	sscle_15g103660	no	72	sscle_10g080600	no	56	sscle_03g022750	no	67	sscle_08g066970	no	77	sscle_02g013880	no	47	sscle_16g107440	no	52	sscle_06g048890	yes
sscle_03g022450	1	1	0	1	0	1	0	1	0	1				66	sscle_05g043900	no	74	sscle_01g007310	no	95	sscle_15g103670	no	73	sscle_11g084360	no	56	sscle_03g022760	yes	67	sscle_08g066980	no	77	sscle_02g013890	no	47	sscle_16g107450	no	52	sscle_06g048900	no
sscle_03g022740	1	1	1	1	1	1	1	1	1	1	c			66	sscle_05g043910	no	75	sscle_01g008440	no	96	sscle_15g105520	no	73	sscle_11g084370	yes	56	sscle_03g022770	no	67	sscle_08g066990	no	78	sscle_02g016500	no	47	sscle_16g107460	no	53	sscle_06g049490	no
sscle_03g022750	1	1	1	1	1	1	1	1	1	1	c			67	sscle_05g045520	no	75	sscle_01g008450	no	96	sscle_15g105530	no	73	sscle_11g084380	no	57	sscle_03g023810	no	68	sscle_09g068980	no	78	sscle_02g016510	no	47	sscle_16g107470	no	53	sscle_06g049500	no
sscle_03g022760	1	1	1	1	1	1	1	1	1	1	c			67	sscle_05g045530	no	75	sscle_01g008460	no	96	sscle_15g105540	no	73	sscle_11g084390	no	57	sscle_03g023820	no	68	sscle_09g068990	yes	78	sscle_02g016520	no	48	sscle_02g018600	no	53	sscle_06g049510	yes
sscle_03g022770	1	1	0	1	1	1	1	1	0	1	c			67	sscle_05g045540	yes	76	sscle_01g008930	no	97	sscle_15g106030	no	74	sscle_12g089190	no	57	sscle_03g023830	yes	68	sscle_09g069000	no	79	sscle_02g019550	no	48	sscle_02g018610	no	53	sscle_06g049520	yes
sscle_03g022970	1	0	0	0	0	0	0	0	0	0				67	sscle_05g045550	no	76	sscle_01g008940	yes	97	sscle_15g106040	no	74	sscle_12g089200	yes	57	sscle_03g023840	no	68	sscle_09g069010	no	79	sscle_02g019560	yes	48	sscle_02g018620	no	53	sscle_06g049530	no
sscle_03g023140	0	0	0	0	0	0	0	0	1	0				68	sscle_05g047490	no	76	sscle_01g008950	no	97	sscle_15g106050	no	74	sscle_12g089210	no	58	sscle_03g027760	no	69	sscle_09g073000	no	79	sscle_02g019570	no	48	sscle_02g018630	yes	54	sscle_07g058740	no
sscle_03g023150	0	0	0	0	0	0	0	0	1	0				68	sscle_05g047500	no	77	sscle_01g009440	no	98	sscle_16g107840	no	74	sscle_12g089220	no	58	sscle_03g027770	yes	69	sscle_09g073010	no	80	sscle_03g024400	no	48	sscle_02g018640	no	54	sscle_07g058750	no
sscle_03g023330	0	0	0	0	0	0	0	0	1	0				68	sscle_05g047510	yes	77	sscle_01g009450	no	98	sscle_16g107850	no	75	sscle_12g089700	no	58	sscle_03g027780	no	69	sscle_09g073020	yes	80	sscle_03g024410	no	49	sscle_03g023800	no	54	sscle_07g058760	yes
sscle_03g023490	1	0	0	0	0	0	0	0	0	0				68	sscle_05g047520	no	77	sscle_01g009460	no	98	sscle_16g107860	no	75	sscle_12g089710	no	58	sscle_03g027790	no	69	sscle_09g073030	no	80	sscle_03g024420	no	49	sscle_03g023810	no	54	sscle_07g058770	no
sscle_03g023500	1	0	0	0	0	0	0	0	0	0				69	sscle_06g053790	no	78	sscle_01g010250	no	99	sscle_16g109180	no	75	sscle_12g089720	no	59	sscle_04g034690	no	70	sscle_11g081990	no	81	sscle_03g026380	no	49	sscle_03g023820	no	54	sscle_07g058780	no
sscle_03g023510	1	1	0	1	1	0	1	1	1	1				69	sscle_06g053800	no	78	sscle_01g010260	yes	99	sscle_16g109190	no	75	sscle_12g089730	no	59	sscle_04g034700	yes	70	sscle_11g082000	no	81	sscle_03g026390	yes	49	sscle_03g023830	yes	55	sscle_08g063730	no
sscle_03g023520	1	0	0	1	0	0	0	1	1	1				69	sscle_06g053810	no	78	sscle_01g010270	no	99	sscle_16g109200	no	76	sscle_13g094410	no	59	sscle_04g034710	yes	70	sscle_11g082010	no	81	sscle_03g026400	no	49	sscle_03g023840	no	55	sscle_08g063740	no
sscle_03g023590	1	1	1	0	0	1	0	0	0	1				69	sscle_06g053820	no	79	sscle_01g010390	no	100	sscle_01g001240	no	76	sscle_13g094420	no	59	sscle_04g034720	no	70	sscle_11g082020	no	82	sscle_03g027060	no	50	sscle_04g033990	no	55	sscle_08g063750	yes
sscle_03g023600	1	1	1	0	0	0	0	0	0	1				70	sscle_07g055830	no	79	sscle_01g010400	yes	100	sscle_01g001250	no	76	sscle_13g094430	no	60	sscle_04g035740	no	71	sscle_11g084360	no	82	sscle_03g027080	yes	50	sscle_04g034000	no	55	sscle_08g063760	no
sscle_03g023770	0	1	1	0	0	0	0	0	0	0				70	sscle_07g055840	yes	79	sscle_01g010410	no	101	sscle_01g001700	no	76	sscle_13g094440	no	60	sscle_04g035750	yes	71	sscle_11g084370	no	82	sscle_03g027090	no	50	sscle_04g034010	no	55	sscle_08g063770	no
sscle_03g023780	0	0	1	0	0	0	0	0	0	0				70	sscle_07g055850	no	80	sscle_01g010450	no	101	sscle_01g001710	no	77	sscle_13g096010	no	60	sscle_04g035770	no	71	sscle_11g084380	no	83	sscle_03g029240	no	50	sscle_04g034020	no	56	sscle_11g081280	no
sscle_03g023800	1	1	0	1	0	0	0	1	0	1	c			70	sscle_07g055860	no	80	sscle_01g010460	no	102	sscle_01g002020	no	77	sscle_13g096020	no	60	sscle_04g035780	no	71	sscle_11g084390	no	83	sscle_03g029250	no	50	sscle_04g034030	no	56	sscle_11g081290	no
sscle_03g023810	1	1	1	1	1	1	1	1	1	1	c			71	sscle_07g058490	no	80	sscle_01g010470	no	102	sscle_01g002030	no	77	sscle_13g096030	yes	61	sscle_05g043300	no	72	sscle_11g085750	no	83	sscle_03g029260	no	51	sscle_04g034150	no	56	sscle_11g081300	yes
sscle_03g023820	1	1	1	1	1	1	1	1	1	1	c			71	sscle_07g058500	yes	81	sscle_02g012030	no	103	sscle_01g002230	no	77	sscle_13g096040	no	61	sscle_05g043310	yes	72	sscle_11g085760	yes	84	sscle_03g029780	no	51	sscle_04g034160	no	56	sscle_11g081310	no
sscle_03g023830	1	1	0	1	1	1	1	1	0	1	c			71	sscle_07g058510	no	81	sscle_02g012040	no	103	sscle_01g002240	no	78	sscle_14g097490	no	61	sscle_05g043320	yes	72	sscle_11g085770	no	84	sscle_03g029790	yes	51	sscle_04g034170	yes	56	sscle_11g081320	no
sscle_03g023840	1	1	0	1	1	1	1	1	0	1	c			71	sscle_07g058520	no	81	sscle_02g012050	no	104	sscle_01g002350	no	78	sscle_14g097500	no	61	sscle_05g043330	no	72	sscle_11g085780	no	84	sscle_03g029800	no	51	sscle_04g034180	no	57	sscle_13g093190	no
sscle_03g023950	0	0	0	0	1	0	1	0	0	0				72	sscle_07g060730	no	82	sscle_02g012490	no	104	sscle_01g002360	no	78	sscle_14g097510	yes	62	sscle_05g043700	no	73	sscle_12g086760	no	85	sscle_03g030150	no	51	sscle_04g034190	no	57	sscle_13g093200	no
sscle_03g024050	0	1	1	0	0	0	0	0	1	1				72	sscle_07g060740	no	82	sscle_02g012500	no	105	sscle_01g002940	no	78	sscle_14g097520	no	62	sscle_05g043710	yes	73	sscle_12g086770	yes	85	sscle_03g030160	yes	52	sscle_04g039640	no	57	sscle_13g093210	yes
sscle_03g024060	1	1	1	1	1	1	1	1	1	1				72	sscle_07g060750	no	82	sscle_02g012510	no	105	sscle_01g002950	no	79	sscle_14g097900	no	62	sscle_05g043720	no	73	sscle_12g086780	no	85	sscle_03g030170	no	52	sscle_04g039650	no	57	sscle_13g093220	no
sscle_03g024090	0	0	0	0	1	1	0	0	1	1	c			72	sscle_07g060760	no	83	sscle_02g012840	no	106	sscle_01g003260	no	79	sscle_14g097910	no	62	sscle_05g043730	no	73	sscle_12g086790	no	86	sscle_03g030590	no	52	sscle_04g039660	no	57	sscle_13g093230	no
sscle_03g024100	0	0	1	0	1	0	0	0	1	1	c			73	sscle_08g062690	no	83	sscle_02g012850	no	106	sscle_01g003270	no	79	sscle_14g097920	no	63	sscle_05g045810	no	74	sscle_12g089700	no	86	sscle_03g030600	no	52	sscle_04g039670	yes	58	sscle_15g104080	no
sscle_03g024110	0	0	1	0	1	0	0	0	1	1	c			73	sscle_08g062700	no	83	sscle_02g012860	no	107	sscle_01g003310	no	79	sscle_14g097930	no	63	sscle_05g045820	yes	74	sscle_12g089710	no	86	sscle_03g030610	no	52	sscle_04g039680	no	58	sscle_15g104090	no
sscle_03g024120	0	0	0	0	1	0	1	0	1	1	c			73	sscle_08g062710	yes	84	sscle_02g012920	no	107	sscle_01g003320	no	80	sscle_15g102520	no	63	sscle_05g045830	yes	74	sscle_12g089720	no	87	sscle_03g031340	no	53	sscle_06g049280	no	58	sscle_15g104100	yes
sscle_03g024140	0	0	0	0	1	0	1	0	1	1				73	sscle_08g062720	no	84	sscle_02g012930	no	108	sscle_01g003440	no	80	sscle_15g102530	no	63	sscle_05g045840	no	74	sscle_12g089730	no	87	sscle_03g031350	yes	53	sscle_06g049290	yes	58	sscle_15g104110	yes
sscle_03g024330	1	0	0	1	1	1	1	1	1	1				74	sscle_09g068980	no	84	sscle_02g012940	no	108	sscle_01g003450	no	80	sscle_15g102540	yes	64	sscle_05g046750	no	75	sscle_12g090230	no	87	sscle_03g031360	no	53	sscle_06g049300	no	58	sscle_15g104120	no
sscle_03g024340	0	0	0	1	0	0	0	1	0	0				74	sscle_09g068990	yes	85	sscle_02g013030	no	109	sscle_01g003510	no	80	sscle_15g102550	no	64	sscle_05g046760	yes	75	sscle_12g090240	no	88	sscle_04g034410	no	53	sscle_06g049310	yes	59	sscle_02g012310	no
sscle_03g024350	0	1	0	1	0	0	0	1	1	1				74	sscle_09g069000	no	85	sscle_02g013040	no	109	sscle_01g003520	no	81	sscle_01g000340	no	64	sscle_05g046770	yes	75	sscle_12g090270	yes	88	sscle_04g034420	yes	53	sscle_06g049320	no	59	sscle_02g012320	yes
sscle_03g024380	1	0	0	0	0	1	0	0	0	0				74	sscle_09g069010	no	85	sscle_02g013050	no	110	sscle_01g004830	no	81	sscle_01g000350	no	64	sscle_05g046780	no	75	sscle_12g090280	no	88	sscle_04g034430	no	54	sscle_06g051370	no	59	sscle_02g012330	yes
sscle_03g024390	1	0	0	0	0	1	0	0	0	0				75	sscle_09g071930	no	86	sscle_02g013870	no	110	sscle_01g004840	no	81	sscle_01g000360	no	65	sscle_05g047850	no	76	sscle_13g094410	no	89	sscle_04g034470	no	54	sscle_06g051380	no	59	sscle_02g012340	no
sscle_03g024400	1	1	1	1	1	1	1	1	1	1	c			75	sscle_09g071940	no	86	sscle_02g013880	no	111	sscle_01g004940	no	82	sscle_01g000960	no	65	sscle_05g047860	no	76	sscle_13g094420	no	89	sscle_04g034480	yes	54	sscle_06g051390	no	60	sscle_06g053790	no
sscle_03g024410	1	1	1	1	1	1	1	1	1	1	c			75	sscle_09g071950	yes	86	sscle_02g013890	no	111	sscle_01g004950	no	82	sscle_01g000970	yes	65	sscle_05g047870	no	76	sscle_13g094430	no	89	sscle_04g034490	no	54	sscle_06g051400	yes	60	sscle_06g053800	no
sscle_03g024420	1	1	1	1	1	0	1	1	1	1	c			75	sscle_09g071960	no	87	sscle_02g014130	no	112	sscle_01g005110	no	82	sscle_01g000980	no	65	sscle_05g047880	no	76	sscle_13g094440	no	90	sscle_04g038730	no	54	sscle_06g051410	no	60	sscle_06g053810	no
sscle_03g024430	0	1	0	1	1	0	0	1	1	1	c			76	sscle_09g073000	no	87	sscle_02g014140	yes	112	sscle_01g005120	no	83	sscle_01g001120	no	66	sscle_06g052060	no	77	sscle_13g096010	no	90	sscle_04g038740	yes	55	sscle_06g054140	no	60	sscle_06g053820	no
sscle_03g024440	0	0	0	0	0	0	0	1	0	0				76	sscle_09g073010	no	87	sscle_02g014150	no	113	sscle_01g005190	no	83	sscle_01g001130	yes	66	sscle_06g052070	yes	77	sscle_13g096020	no	90	sscle_04g038750	no	55	sscle_06g054150	yes	61	sscle_07g056920	no
sscle_03g024450	0	0	0	0	0	0	0	1	0	0				76	sscle_09g073020	yes	88	sscle_02g014200	no	113	sscle_01g005200	no	83	sscle_01g001140	no	66	sscle_06g052090	no	77	sscle_13g096030	yes	91	sscle_04g039960	no	55	sscle_06g054160	no	61	sscle_07g056930	no
sscle_03g024460	0	0	0	0	1	0	0	1	1	1	c			76	sscle_09g073030	no	88	sscle_02g014210	yes	114	sscle_01g005680	no	84	sscle_01g005120	no	66	sscle_06g052110	no	77	sscle_13g096040	no	91	sscle_04g039990	yes	55	sscle_06g054170	no	61	sscle_07g056940	no
sscle_03g024470	1	1	1	1	1	0	0	1	1	1	c			77	sscle_09g074410	no	88	sscle_02g014220	no	114	sscle_01g005690	no	84	sscle_01g005130	yes	67	sscle_06g053790	no	78	sscle_14g098500	no	91	sscle_04g040000	no	55	sscle_06g054180	no	61	sscle_07g056950	no
sscle_03g024480	1	1	1	1	1	1	1	1	1	1	c			77	sscle_09g074420	no	89	sscle_02g015790	no	115	sscle_01g005810	no	84	sscle_01g005140	no	67	sscle_06g053800	no	78	sscle_14g098510	yes	92	sscle_05g040990	no	56	sscle_07g057460	no	62	sscle_09g068990	no
sscle_03g024490	1	1	0	0	0	1	0	0	0	1	c			77	sscle_09g074430	yes	89	sscle_02g015800	yes	115	sscle_01g005820	no	85	sscle_01g010450	no	67	sscle_06g053810	no	78	sscle_14g098520	no	92	sscle_05g041000	no	56	sscle_07g057470	no	62	sscle_09g069000	no
sscle_03g024500	1	1	0	0	0	1	0	0	0	1	c			77	sscle_09g074440	no	89	sscle_02g015810	no	116	sscle_01g005860	no	85	sscle_01g010460	no	67	sscle_06g053820	no	78	sscle_14g098530	no	92	sscle_05g041010	no	56	sscle_07g057480	no	62	sscle_09g069010	no
sscle_03g024510	1	1	1	0	0	1	0	0	0	1	c			78	sscle_11g084360	no	90	sscle_02g015920	no	116	sscle_01g005870	no	85	sscle_01g010470	no	68	sscle_07g056920	no	79	sscle_15g103960	no	93	sscle_05g042610	no	56	sscle_07g057490	yes	62	sscle_09g069030	no
sscle_03g024520	1	1	1	0	0	1	0	0	0	1	c			78	sscle_11g084370	yes	90	sscle_02g015930	no	117	sscle_01g005990	no	86	sscle_02g011950	no	68	sscle_07g056930	no	79	sscle_15g103990	no	93	sscle_05g042620	no	56	sscle_07g057500	no	63	sscle_09g073850	no
sscle_03g024530	1	1	0	1	1	1	1	1	0	1	c			78	sscle_11g084380	no	90	sscle_02g015940	no	117	sscle_01g006000	no	86	sscle_02g011960	no	68	sscle_07g056940	no	79	sscle_15g104000	yes	93	sscle_05g042630	no	57	sscle_09g069530	no	63	sscle_09g073860	no
sscle_03g024540	1	1	0	1	1	1	1	1	0	1	c			78	sscle_11g084390	no	91	sscle_02g016000	no	118	sscle_01g006090	no	86	sscle_02g011970	no	68	sscle_07g056950	no	79	sscle_15g104010	no	94	sscle_05g044350	no	57	sscle_09g069540	no	63	sscle_09g073870	no
sscle_03g024550	1	1	1	1	1	1	1	1	1	1	c			79	sscle_11g084420	no	91	sscle_02g016010	no	118	sscle_01g006100	no	87	sscle_02g012030	no	69	sscle_07g057750	no	80	sscle_15g105520	no	94	sscle_05g044360	yes	57	sscle_09g069550	no	63	sscle_09g073880	no
sscle_03g024560	1	1	1	1	1	1	1	1	1	1	c			79	sscle_11g084430	no	91	sscle_02g016020	no	119	sscle_01g006730	no	87	sscle_02g012040	no	69	sscle_07g057760	yes	80	sscle_15g105530	no	94	sscle_05g044370	no	57	sscle_09g069560	no	64	sscle_11g082170	no
sscle_03g024570	1	1	0	1	1	1	1	1	0	1	c			79	sscle_11g084440	yes	92	sscle_02g017500	no	119	sscle_01g006740	no	87	sscle_02g012050	no	69	sscle_07g057770	yes	80	sscle_15g105540	no	95	sscle_05g045410	no	57	sscle_09g069570	no	64	sscle_11g082180	no
sscle_03g024580	1	1	0	1	1	1	1	1	0	1	c			79	sscle_11g084450	no	92	sscle_02g017510	no	120	sscle_01g007340	no	88	sscle_02g012490	no	69	sscle_07g057780	no	80	sscle_15g105550	no	95	sscle_05g045420	no	58	sscle_09g070690	no	64	sscle_11g082190	yes
sscle_03g024660	0	0	0	0	1	0	1	0	0	0				80	sscle_11g084920	no	92	sscle_02g017520	no	120	sscle_01g007350	no	88	sscle_02g012500	no	70	sscle_07g058490	no	81	sscle_15g107050	no	95	sscle_05g045430	no	58	sscle_09g070700	yes	64	sscle_11g082200	no
sscle_03g024670	0	0	0	0	1	0	1	0	0	0				80	sscle_11g084930	no	93	sscle_02g017960	no	121	sscle_01g008260	no	88	sscle_02g012510	no	70	sscle_07g058500	yes	81	sscle_15g107060	no	96	sscle_05g046240	no	58	sscle_09g070710	no	65	sscle_12g087430	no
sscle_03g024720	1	1	1	0	0	0	0	0	0	1	c			80	sscle_11g084940	yes	93	sscle_02g017970	no	121	sscle_01g008270	no	89	sscle_02g012840	no	70	sscle_07g058510	no	81	sscle_15g107070	no	96	sscle_05g046250	no	58	sscle_09g070720	yes	65	sscle_12g087440	no
sscle_03g024730	1	1	0	1	1	1	1	1	0	1	c			80	sscle_11g084950	no	93	sscle_02g017980	no	122	sscle_01g008680	no	89	sscle_02g012850	no	70	sscle_07g058520	no	81	sscle_15g107080	no	96	sscle_05g046260	no	58	sscle_09g070730	no	65	sscle_12g087450	no
sscle_03g024740	1	1	0	1	1	1	1	1	0	1	c			81	sscle_11g085600	no	94	sscle_02g019090	no	122	sscle_01g008690	no	89	sscle_02g012860	no	71	sscle_07g060890	no	82	sscle_16g108160	no	97	sscle_05g047070	no	59	sscle_10g076950	no	65	sscle_12g087480	no
sscle_03g024750	1	1	0	1	1	1	1	1	1	1	c			81	sscle_11g085610	yes	94	sscle_02g019100	no	123	sscle_01g009590	no	90	sscle_02g012920	no	71	sscle_07g060900	no	82	sscle_16g108170	no	97	sscle_05g047080	no	59	sscle_10g076960	yes	66	sscle_12g089700	no
sscle_03g024760	1	1	0	1	1	1	1	1	1	1	c			81	sscle_11g085620	no	94	sscle_02g019110	no	123	sscle_01g009600	no	90	sscle_02g012930	yes	71	sscle_07g060910	no	82	sscle_16g108180	yes	97	sscle_05g047090	no	59	sscle_10g076970	no	66	sscle_12g089710	no
sscle_03g024770	1	1	0	1	1	1	1	1	1	1	c			81	sscle_11g085630	no	95	sscle_02g021640	no	124	sscle_01g009930	no	90	sscle_02g012940	no	71	sscle_07g060920	no	82	sscle_16g108190	no	98	sscle_05g047230	no	59	sscle_10g076980	no	66	sscle_12g089720	no
sscle_03g024780	1	1	1	1	1	1	1	1	1	1	c			82	sscle_12g086760	no	95	sscle_02g021650	no	124	sscle_01g009940	no	91	sscle_02g013510	no	72	sscle_08g062150	no	83	sscle_16g109600	no	98	sscle_05g047240	yes	59	sscle_10g076990	no	66	sscle_12g089730	no
sscle_03g024790	1	1	1	1	1	1	1	1	1	1	c			82	sscle_12g086770	no	95	sscle_02g021660	no	125	sscle_01g010310	no	91	sscle_02g013520	no	72	sscle_08g062160	no	83	sscle_16g109610	no	98	sscle_05g047250	no	60	sscle_10g078260	no	67	sscle_13g094410	no
sscle_03g024800	1	1	1	1	1	1	1	1	1	1	c			82	sscle_12g086780	no	96	sscle_03g022430	no	125	sscle_01g010320	no	91	sscle_02g013530	no	72	sscle_08g062170	yes	83	sscle_16g109620	no	99	sscle_06g051970	no	60	sscle_10g078270	no	67	sscle_13g094420	no
sscle_03g024810	1	1	1	1	1	1	1	1	1	1	c			82	sscle_12g086790	no	96	sscle_03g022440	yes	126	sscle_01g010400	no	92	sscle_02g013870	no	72	sscle_08g062180	no	83	sscle_16g109630	no	99	sscle_06g051980	yes	60	sscle_10g078280	no	67	sscle_13g094430	no
sscle_03g024820	1	1	1	1	1	1	1	1	1	1	c			83	sscle_12g089700	no	96	sscle_03g022450	no	126	sscle_01g010410	no	92	sscle_02g013880	no	73	sscle_08g064050	no	84	sscle_01g000340	no	99	sscle_06g051990	no	60	sscle_10g078290	yes	67	sscle_13g094440	no
sscle_03g024830	1	1	1	1	1	1	1	1	1	1	c			83	sscle_12g089710	no	97	sscle_03g029240	no	127	sscle_01g010970	no	92	sscle_02g013890	no	73	sscle_08g064060	no	84	sscle_01g000350	no	100	sscle_07g057460	no	60	sscle_10g078300	no	68	sscle_02g012030	no
sscle_03g024840	1	1	1	1	1	1	1	1	1	1	c			83	sscle_12g089720	no	97	sscle_03g029250	no	127	sscle_01g010980	no	93	sscle_02g016500	no	73	sscle_08g064070	yes	84	sscle_01g000360	no	100	sscle_07g057470	no	61	sscle_15g102940	no	68	sscle_02g012040	no
sscle_03g024850	1	1	1	1	1	1	1	1	1	1	c			83	sscle_12g089730	no	97	sscle_03g029260	no	128	sscle_02g011960	no	93	sscle_02g016510	no	73	sscle_08g064090	no	85	sscle_01g006080	no	100	sscle_07g057480	no	61	sscle_15g102950	yes	68	sscle_02g012050	no
sscle_03g024860	0	0	1	1	1	0	0	1	1	1	c			84	sscle_12g091660	no	98	sscle_03g029320	no	128	sscle_02g011970	no	93	sscle_02g016520	no	74	sscle_08g066960	no	85	sscle_01g006090	no	101	sscle_07g058920	no	61	sscle_15g102960	yes	69	sscle_02g013870	no
sscle_03g024870	0	0	1	1	1	0	0	1	1	1	c			84	sscle_12g091670	no	98	sscle_03g029330	yes	129	sscle_02g012550	no	94	sscle_02g018130	no	74	sscle_08g066970	no	85	sscle_01g006100	no	101	sscle_07g058930	yes	61	sscle_15g102970	yes	69	sscle_02g013880	no
sscle_03g024880	1	1	0	1	1	1	1	1	1	1	c			84	sscle_12g091680	no	98	sscle_03g029340	no	129	sscle_02g012560	no	94	sscle_02g018140	yes	74	sscle_08g066980	no	86	sscle_01g008440	no	101	sscle_07g058940	no	61	sscle_15g102980	no	69	sscle_02g013890	no
sscle_03g024890	0	0	0	0	1	0	0	1	1	1	c			84	sscle_12g091690	no	99	sscle_03g029780	no	130	sscle_02g012850	no	94	sscle_02g018150	no	74	sscle_08g066990	no	86	sscle_01g008450	no	102	sscle_07g061260	no	62	sscle_15g104080	no	70	sscle_02g014030	no
sscle_03g024900	0	0	0	0	1	0	0	1	1	1	c			85	sscle_13g094410	no	99	sscle_03g029790	yes	130	sscle_02g012860	no	95	sscle_02g019550	no	75	sscle_09g068980	no	86	sscle_01g008460	no	102	sscle_07g061270	no	62	sscle_15g104090	no	70	sscle_02g014040	no
sscle_03g024910	1	1	1	1	1	1	1	1	1	1	c			85	sscle_13g094420	no	99	sscle_03g029800	no	131	sscle_02g012920	no	95	sscle_02g019560	no	75	sscle_09g068990	yes	87	sscle_01g008520	no	102	sscle_07g061290	no	62	sscle_15g104100	yes	70	sscle_02g014050	no
sscle_03g024920	1	1	1	1	1	1	1	1	1	1	c			85	sscle_13g094430	no	100	sscle_03g030000	no	131	sscle_02g012930	no	95	sscle_02g019570	no	75	sscle_09g069000	no	87	sscle_01g008530	yes	103	sscle_08g062420	no	62	sscle_15g104110	no	71	sscle_02g018600	no
sscle_03g024930	0	0	0	0	0	0	0	0	1	0				85	sscle_13g094440	no	100	sscle_03g030010	yes	132	sscle_02g013030	no	96	sscle_03g024330	no	75	sscle_09g069010	no	87	sscle_01g008560	no	103	sscle_08g062430	yes	62	sscle_15g104120	no	71	sscle_02g018610	no
sscle_03g025320	0	0	0	0	0	0	0	0	1	0				86	sscle_13g096010	no	100	sscle_03g030020	no	132	sscle_02g013040	no	96	sscle_03g024340	yes	76	sscle_10g080570	no	88	sscle_01g008930	no	103	sscle_08g062440	no	63	sscle_16g109600	no	71	sscle_02g018620	no
sscle_03g025330	0	0	0	0	0	0	0	0	1	0				86	sscle_13g096020	no	101	sscle_03g030440	no	133	sscle_02g013270	no	96	sscle_03g024350	no	76	sscle_10g080580	yes	88	sscle_01g008940	yes	104	sscle_08g064330	no	63	sscle_16g109610	no	72	sscle_02g021640	no
sscle_03g025360	0	1	0	0	0	0	0	0	0	0				86	sscle_13g096030	yes	101	sscle_03g030450	yes	133	sscle_02g013280	no	97	sscle_03g025660	no	76	sscle_10g080590	no	88	sscle_01g008950	no	104	sscle_08g064340	no	63	sscle_16g109620	no	72	sscle_02g021650	no
sscle_03g025660	1	1	0	1	0	0	0	1	0	1	c			86	sscle_13g096040	no	101	sscle_03g030460	no	134	sscle_02g013510	no	97	sscle_03g025670	yes	76	sscle_10g080600	no	89	sscle_01g010390	no	104	sscle_08g064350	no	63	sscle_16g109630	no	72	sscle_02g021660	no
sscle_03g025670	1	0	0	1	0	0	0	1	0	1	c			87	sscle_14g098500	no	102	sscle_04g034670	no	134	sscle_02g013520	no	97	sscle_03g025680	no	77	sscle_11g081990	no	89	sscle_01g010400	yes	105	sscle_08g066080	no	63	sscle_16g109640	no	73	sscle_03g022740	no
sscle_03g025680	1	0	0	1	1	1	1	1	0	1	c			87	sscle_14g098510	yes	102	sscle_04g034680	yes	135	sscle_02g013880	no	98	sscle_03g027480	no	77	sscle_11g082000	no	89	sscle_01g010410	no	105	sscle_08g066090	no	64	sscle_01g001290	no	73	sscle_03g022750	no
sscle_03g025690	0	0	0	0	0	0	0	1	0	0				87	sscle_14g098520	no	102	sscle_04g034690	no	135	sscle_02g013890	no	98	sscle_03g027490	yes	77	sscle_11g082010	no	90	sscle_01g010450	no	105	sscle_08g066100	no	64	sscle_01g001300	no	73	sscle_03g022760	no
sscle_03g025700	0	0	0	0	0	0	0	1	0	0				87	sscle_14g098530	no	103	sscle_04g035390	no	136	sscle_02g014340	no	98	sscle_03g027500	no	77	sscle_11g082020	no	90	sscle_01g010460	no	106	sscle_08g067210	no	64	sscle_01g001310	yes	74	sscle_03g029240	no
sscle_03g025710	1	0	0	1	0	0	0	1	0	1				88	sscle_15g105440	no	103	sscle_04g035400	no	136	sscle_02g014350	no	99	sscle_03g029240	no	78	sscle_11g082170	no	90	sscle_01g010470	no	106	sscle_08g067220	yes	64	sscle_01g001320	no	74	sscle_03g029250	no
sscle_03g025780	0	1	1	0	0	0	0	0	1	1				88	sscle_15g105450	no	103	sscle_04g035410	no	137	sscle_02g015010	no	99	sscle_03g029250	no	78	sscle_11g082180	no	91	sscle_02g011950	no	106	sscle_08g067230	no	65	sscle_01g001830	no	74	sscle_03g029260	no
sscle_03g025790	0	1	1	0	0	0	0	0	1	1				88	sscle_15g105460	yes	104	sscle_04g038730	no	137	sscle_02g015020	no	99	sscle_03g029260	no	78	sscle_11g082190	yes	91	sscle_02g011960	no	107	sscle_09g070410	no	65	sscle_01g001840	yes	75	sscle_04g035290	no
sscle_03g025920	0	0	0	1	0	0	0	1	0	0				88	sscle_15g105470	no	104	sscle_04g038740	yes	138	sscle_02g015160	no	100	sscle_03g029780	no	78	sscle_11g082200	no	91	sscle_02g011970	no	107	sscle_09g070420	no	65	sscle_01g001850	no	75	sscle_04g035300	no
sscle_03g026200	0	0	1	1	1	0	0	1	0	1				89	sscle_15g105790	no	104	sscle_04g038750	no	138	sscle_02g015170	no	100	sscle_03g029790	yes	79	sscle_12g086760	no	92	sscle_02g012030	no	107	sscle_09g070430	no	65	sscle_01g001860	no	75	sscle_04g035310	no
sscle_03g026210	0	0	0	0	0	0	0	1	0	0				89	sscle_15g105800	no	105	sscle_04g039100	no	139	sscle_02g015300	no	100	sscle_03g029800	no	79	sscle_12g086770	yes	92	sscle_02g012040	no	108	sscle_09g070690	no	66	sscle_01g005110	no	76	sscle_04g035880	no
sscle_03g026220	0	0	0	0	0	0	0	1	0	0				89	sscle_15g105810	yes	105	sscle_04g039110	yes	139	sscle_02g015310	no	101	sscle_03g030150	no	79	sscle_12g086780	yes	92	sscle_02g012050	no	108	sscle_09g070700	yes	66	sscle_01g005120	no	76	sscle_04g035890	no
sscle_03g026230	0	0	0	1	0	0	0	1	0	0				89	sscle_15g105820	no	105	sscle_04g039120	no	140	sscle_02g015470	no	101	sscle_03g030160	no	79	sscle_12g086790	no	93	sscle_02g012490	no	108	sscle_09g070710	no	66	sscle_01g005130	yes	76	sscle_04g035900	no
sscle_03g026370	0	0	1	1	0	0	0	1	1	1	c			90	sscle_15g107050	no	106	sscle_05g042270	no	140	sscle_02g015480	no	101	sscle_03g030170	no	80	sscle_12g089190	no	93	sscle_02g012500	no	109	sscle_10g075410	no	66	sscle_01g005140	no	77	sscle_05g046240	no
sscle_03g026380	1	1	1	1	1	1	1	1	1	1	c			90	sscle_15g107060	no	106	sscle_05g042280	no	141	sscle_02g015510	no	102	sscle_03g031340	no	80	sscle_12g089200	yes	93	sscle_02g012510	no	109	sscle_10g075420	no	67	sscle_01g006180	no	77	sscle_05g046250	no
sscle_03g026390	1	0	0	1	1	1	1	1	0	1	c			90	sscle_15g107070	no	106	sscle_05g042290	no	141	sscle_02g015520	no	102	sscle_03g031350	yes	80	sscle_12g089210	no	94	sscle_02g012840	no	109	sscle_10g075430	no	67	sscle_01g006190	yes	77	sscle_05g046260	no
sscle_03g026400	1	0	0	1	1	1	1	1	0	1	c			90	sscle_15g107080	no	107	sscle_05g043880	no	142	sscle_02g015580	no	102	sscle_03g031360	no	80	sscle_12g089220	no	94	sscle_02g012850	no	110	sscle_10g075510	no	67	sscle_01g006200	no	78	sscle_05g047230	no
sscle_03g026860	1	0	1	0	0	1	0	0	0	1				91	sscle_16g107650	no	107	sscle_05g043890	yes	142	sscle_02g015590	no	103	sscle_04g038180	no	81	sscle_12g089700	no	94	sscle_02g012860	no	110	sscle_10g075520	yes	67	sscle_01g006210	no	78	sscle_05g047240	no
sscle_03g027050	0	0	1	0	0	0	0	0	1	0				91	sscle_16g107660	yes	107	sscle_05g043900	no	143	sscle_02g016570	no	103	sscle_04g038190	no	81	sscle_12g089710	no	95	sscle_02g013870	no	110	sscle_10g075530	no	68	sscle_01g008140	no	78	sscle_05g047250	no
sscle_03g027060	1	0	0	1	1	1	1	1	0	1				91	sscle_16g107670	no	108	sscle_05g045410	no	143	sscle_02g016580	no	103	sscle_04g038200	no	81	sscle_12g089720	no	95	sscle_02g013880	yes	111	sscle_10g076000	no	68	sscle_01g008150	yes	79	sscle_05g047860	no
sscle_03g027070	0	0	0	0	0	0	0	1	0	0				91	sscle_16g107680	no	108	sscle_05g045420	no	144	sscle_02g017440	no	104	sscle_04g038730	no	81	sscle_12g089730	no	95	sscle_02g013890	no	111	sscle_10g076010	yes	68	sscle_01g008160	yes	79	sscle_05g047870	no
sscle_03g027080	0	0	0	0	1	0	1	1	0	1				92	sscle_16g107900	no	108	sscle_05g045430	no	144	sscle_02g017450	no	104	sscle_04g038740	yes	82	sscle_12g090230	no	96	sscle_02g016000	no	111	sscle_10g076020	no	68	sscle_01g008170	no	79	sscle_05g047880	no
sscle_03g027090	0	0	0	1	1	0	1	1	0	1				92	sscle_16g107910	no	109	sscle_05g046240	no	145	sscle_02g018600	no	104	sscle_04g038750	no	82	sscle_12g090240	no	96	sscle_02g016010	no	112	sscle_10g079750	no	69	sscle_01g009910	no	80	sscle_07g057460	no
sscle_03g027300	0	0	0	0	0	0	0	0	1	0				92	sscle_16g107920	yes	109	sscle_05g046250	no	145	sscle_02g018610	no	105	sscle_05g042270	no	82	sscle_12g090270	yes	96	sscle_02g016020	no	112	sscle_10g079760	no	69	sscle_01g009920	yes	80	sscle_07g057470	no
sscle_03g027310	0	0	0	0	0	0	0	0	1	0				92	sscle_16g107930	no	109	sscle_05g046260	no	146	sscle_02g018660	no	105	sscle_05g042280	no	82	sscle_12g090280	no	97	sscle_02g016500	no	112	sscle_10g079770	no	69	sscle_01g009930	no	80	sscle_07g057480	no
sscle_03g027480	0	0	0	1	0	0	0	1	0	0				93	sscle_01g000960	no	110	sscle_05g047070	no	146	sscle_02g018670	no	105	sscle_05g042290	no	83	sscle_12g090360	no	97	sscle_02g016510	no	113	sscle_10g080320	no	69	sscle_01g009940	no	81	sscle_07g060890	no
sscle_03g027490	0	0	0	1	0	0	0	1	0	0				93	sscle_01g000970	yes	110	sscle_05g047080	no	147	sscle_02g018820	no	106	sscle_05g045410	no	83	sscle_12g090370	no	97	sscle_02g016520	no	113	sscle_10g080330	no	70	sscle_01g010250	no	81	sscle_07g060900	no
sscle_03g027500	1	0	0	1	1	0	0	1	0	1				93	sscle_01g000980	no	110	sscle_05g047090	no	147	sscle_02g018830	no	106	sscle_05g045420	no	83	sscle_12g090380	yes	98	sscle_02g017960	no	113	sscle_10g080340	no	70	sscle_01g010260	yes	81	sscle_07g060910	no
sscle_03g027530	1	0	0	0	0	0	0	0	0	0				94	sscle_01g007290	no	111	sscle_05g047230	no	148	sscle_02g018940	no	106	sscle_05g045430	no	83	sscle_12g090390	no	98	sscle_02g017970	yes	114	sscle_11g081150	no	70	sscle_01g010270	no	82	sscle_08g065320	no
sscle_03g027560	1	0	0	0	0	1	0	0	0	0				94	sscle_01g007300	yes	111	sscle_05g047240	yes	148	sscle_02g018950	no	107	sscle_05g046240	no	84	sscle_12g091660	no	98	sscle_02g017980	no	114	sscle_11g081160	yes	70	sscle_01g010280	no	82	sscle_08g065330	no
sscle_03g027590	1	0	0	0	0	0	0	0	0	0				94	sscle_01g007310	no	111	sscle_05g047250	no	149	sscle_02g019100	no	107	sscle_05g046250	no	84	sscle_12g091670	no	99	sscle_02g020310	no	114	sscle_11g081170	no	71	sscle_02g013650	no	82	sscle_08g065340	no
sscle_03g027730	1	0	0	1	0	1	0	1	0	1				95	sscle_01g008440	no	112	sscle_05g047860	no	149	sscle_02g019110	no	107	sscle_05g046260	no	84	sscle_12g091680	yes	99	sscle_02g020320	yes	115	sscle_11g082670	no	71	sscle_02g013660	no	83	sscle_08g066960	no
sscle_03g027740	1	0	0	0	0	0	0	1	0	0				95	sscle_01g008450	no	112	sscle_05g047870	no	150	sscle_02g019390	no	108	sscle_05g047070	no	84	sscle_12g091690	no	99	sscle_02g020330	no	115	sscle_11g082680	no	71	sscle_02g013670	yes	83	sscle_08g066970	no
sscle_03g027750	1	1	1	0	0	0	0	1	0	1	c			95	sscle_01g008460	no	112	sscle_05g047880	no	150	sscle_02g019400	no	108	sscle_05g047080	no	85	sscle_13g092160	no	100	sscle_03g026380	no	115	sscle_11g082690	no	71	sscle_02g013680	no	83	sscle_08g066980	no
sscle_03g027760	1	1	1	1	1	1	1	1	0	1	c			96	sscle_01g008930	no	113	sscle_06g048860	no	151	sscle_02g019440	no	108	sscle_05g047090	no	85	sscle_13g092170	yes	100	sscle_03g026390	yes	116	sscle_12g089320	no	72	sscle_02g014030	no	84	sscle_09g069540	no
sscle_03g027770	1	1	1	1	1	1	0	1	0	1	c			96	sscle_01g008940	yes	113	sscle_06g048870	no	151	sscle_02g019450	no	109	sscle_05g047230	no	85	sscle_13g092180	no	100	sscle_03g026400	no	116	sscle_12g089330	no	72	sscle_02g014040	no	84	sscle_09g069550	no
sscle_03g027780	1	1	1	1	1	1	0	1	1	1	c			96	sscle_01g008950	no	113	sscle_06g048880	no	152	sscle_02g019630	no	109	sscle_05g047240	no	85	sscle_13g092190	no	101	sscle_03g029240	no	116	sscle_12g089340	no	72	sscle_02g014050	yes	84	sscle_09g069560	no
sscle_03g027790	1	1	1	1	1	1	1	1	1	1	c			97	sscle_01g009440	no	114	sscle_06g049120	no	152	sscle_02g019640	no	109	sscle_05g047250	no	86	sscle_13g094410	no	101	sscle_03g029250	no	117	sscle_12g090370	no	72	sscle_02g014060	no	85	sscle_10g076500	no
sscle_03g027800	1	1	1	0	0	0	0	0	0	1	c			97	sscle_01g009450	no	114	sscle_06g049130	no	153	sscle_02g019680	no	110	sscle_06g048860	no	86	sscle_13g094420	no	101	sscle_03g029260	no	117	sscle_12g090380	yes	73	sscle_02g017280	no	85	sscle_10g076510	no
sscle_03g027950	0	1	1	0	0	0	0	0	1	1				97	sscle_01g009460	no	114	sscle_06g049140	no	153	sscle_02g019690	no	110	sscle_06g048870	no	86	sscle_13g094430	no	102	sscle_03g029780	no	117	sscle_12g090390	no	73	sscle_02g017290	yes	85	sscle_10g076520	no
sscle_03g027960	0	0	1	0	0	0	0	0	1	0				98	sscle_01g010390	no	115	sscle_06g049280	no	154	sscle_02g019820	no	110	sscle_06g048880	no	86	sscle_13g094440	no	102	sscle_03g029790	yes	118	sscle_13g096260	no	73	sscle_02g017300	yes	86	sscle_10g078260	no
sscle_03g028010	1	0	0	1	0	0	0	1	0	1				98	sscle_01g010400	yes	115	sscle_06g049290	yes	154	sscle_02g019830	no	111	sscle_06g051970	no	87	sscle_14g097490	no	102	sscle_03g029800	no	118	sscle_13g096270	no	73	sscle_02g017310	no	86	sscle_10g078270	no
sscle_03g028020	1	1	0	0	0	0	0	1	0	1				98	sscle_01g010410	no	115	sscle_06g049300	no	155	sscle_02g020120	no	111	sscle_06g051980	yes	87	sscle_14g097500	no	103	sscle_03g030150	no	118	sscle_13g096280	no	74	sscle_02g017480	no	86	sscle_10g078280	no
sscle_03g028030	1	0	0	0	0	0	0	1	0	0				99	sscle_01g010450	no	116	sscle_06g051370	no	155	sscle_02g020130	no	111	sscle_06g051990	no	87	sscle_14g097510	yes	103	sscle_03g030160	no	119	sscle_14g098500	no	74	sscle_02g017490	yes	87	sscle_10g079750	no
sscle_03g028040	1	0	0	1	1	1	1	1	0	1				99	sscle_01g010460	no	116	sscle_06g051380	no	156	sscle_02g020190	no	112	sscle_07g056460	no	87	sscle_14g097520	no	103	sscle_03g030170	no	119	sscle_14g098510	yes	74	sscle_02g017500	no	87	sscle_10g079760	no
sscle_03g028440	0	0	1	0	0	0	0	0	1	0				99	sscle_01g010470	no	116	sscle_06g051390	no	156	sscle_02g020200	no	112	sscle_07g056470	yes	88	sscle_15g103960	no	104	sscle_04g038730	no	119	sscle_14g098520	no	74	sscle_02g017510	no	87	sscle_10g079770	no
sscle_03g028450	0	0	1	0	0	0	0	0	1	0				100	sscle_02g012030	no	117	sscle_06g052270	no	157	sscle_02g020400	no	112	sscle_07g056480	no	88	sscle_15g103990	no	104	sscle_04g038740	yes	120	sscle_14g101100	no	75	sscle_02g017700	no	88	sscle_12g089210	no
sscle_03g028710	1	0	0	0	0	0	0	0	0	0				100	sscle_02g012040	no	117	sscle_06g052280	no	157	sscle_02g020410	no	113	sscle_07g058920	no	88	sscle_15g104000	yes	104	sscle_04g038750	no	120	sscle_14g101110	yes	75	sscle_02g017710	yes	88	sscle_12g089220	no
sscle_03g028720	1	0	0	0	0	0	0	0	0	0				100	sscle_02g012050	no	117	sscle_06g052290	no	158	sscle_02g020880	no	113	sscle_07g058930	yes	88	sscle_15g104010	no	105	sscle_05g040990	no	120	sscle_14g101120	no	75	sscle_02g017720	yes	88	sscle_12g089230	no
sscle_03g028730	1	1	0	0	0	0	0	0	0	0				101	sscle_02g012490	no	118	sscle_06g052370	no	158	sscle_02g020890	no	113	sscle_07g058940	no	89	sscle_15g104250	no	105	sscle_05g041000	no	121	sscle_15g102790	no	75	sscle_02g017730	no	89	sscle_12g089320	no
sscle_03g028740	1	0	0	0	0	0	0	0	0	0				101	sscle_02g012500	no	118	sscle_06g052380	no	159	sscle_02g021180	no	114	sscle_07g060600	no	89	sscle_15g104260	yes	105	sscle_05g041010	no	121	sscle_15g102800	no	76	sscle_02g020880	no	89	sscle_12g089330	no
sscle_03g028860	0	0	0	1	0	0	0	1	0	0				101	sscle_02g012510	no	118	sscle_06g052390	no	159	sscle_02g021190	no	114	sscle_07g060610	no	89	sscle_15g104280	yes	106	sscle_05g042270	no	121	sscle_15g102810	no	76	sscle_02g020890	no	89	sscle_12g089340	no
sscle_03g028870	0	0	0	0	0	0	0	1	0	0				102	sscle_02g012840	no	119	sscle_06g054010	no	160	sscle_02g021250	no	114	sscle_07g060620	no	89	sscle_15g104290	no	106	sscle_05g042280	no	122	sscle_15g105520	no	76	sscle_02g020900	yes	90	sscle_12g090230	no
sscle_03g028880	0	0	0	0	0	0	0	1	0	0				102	sscle_02g012850	no	119	sscle_06g054020	no	160	sscle_02g021260	no	115	sscle_08g064330	no	90	sscle_16g109600	no	106	sscle_05g042290	no	122	sscle_15g105530	no	76	sscle_02g020910	no	90	sscle_12g090240	no
sscle_03g028890	0	0	0	1	0	0	0	1	0	0				102	sscle_02g012860	no	119	sscle_06g054030	no	161	sscle_02g021650	no	115	sscle_08g064340	no	90	sscle_16g109610	no	107	sscle_05g045410	no	122	sscle_15g105540	no	77	sscle_02g021640	no	90	sscle_12g090270	no
sscle_03g029040	0	0	0	1	0	0	0	1	0	0				103	sscle_02g012920	no	120	sscle_06g054430	no	161	sscle_02g021660	no	115	sscle_08g064350	no	90	sscle_16g109620	no	107	sscle_05g045420	no	123	sscle_15g107060	no	77	sscle_02g021650	no	91	sscle_12g091660	no
sscle_03g029240	1	1	1	1	1	1	1	1	1	1	c			103	sscle_02g012930	yes	120	sscle_06g054440	yes	162	sscle_02g021770	no	116	sscle_08g066080	no	90	sscle_16g109630	no	107	sscle_05g045430	no	123	sscle_15g107070	yes	77	sscle_02g021660	no	91	sscle_12g091670	no
sscle_03g029250	1	1	1	1	1	1	1	1	1	1	c			103	sscle_02g012940	no	120	sscle_06g054450	no	162	sscle_02g021780	no	116	sscle_08g066090	no	91	sscle_01g005120	no	108	sscle_05g047230	no	123	sscle_15g107080	no	77	sscle_02g021670	no	91	sscle_12g091680	no
sscle_03g029260	1	1	1	1	1	1	1	1	1	1	c			104	sscle_02g013870	no	121	sscle_06g054510	no	163	sscle_02g022150	no	116	sscle_08g066100	no	91	sscle_01g005130	yes	108	sscle_05g047240	yes	124	sscle_16g107840	no	78	sscle_03g022420	no	92	sscle_14g099170	no
sscle_03g029320	1	1	0	0	0	0	0	0	0	0				104	sscle_02g013880	no	121	sscle_06g054520	yes	163	sscle_02g022160	no	117	sscle_08g068060	no	91	sscle_01g005140	no	108	sscle_05g047250	no	124	sscle_16g107850	no	78	sscle_03g022430	yes	92	sscle_14g099180	no
sscle_03g029350	0	0	1	0	0	0	0	0	1	0				104	sscle_02g013890	no	121	sscle_06g054530	no	164	sscle_03g023590	no	117	sscle_08g068070	no	92	sscle_01g008520	no	109	sscle_06g048860	no	124	sscle_16g107860	no	78	sscle_03g022440	yes	92	sscle_14g099190	no
sscle_03g029460	1	1	0	0	0	0	0	0	0	0				105	sscle_02g014130	no	122	sscle_06g055060	no	164	sscle_03g023600	no	117	sscle_08g068080	no	92	sscle_01g008530	yes	109	sscle_06g048870	no	125	sscle_16g107970	no	78	sscle_03g022450	no	93	sscle_15g102790	no
sscle_03g029780	1	1	0	1	1	1	1	1	0	1	c			105	sscle_02g014140	yes	122	sscle_06g055070	no	165	sscle_03g023630	no	118	sscle_08g068280	no	92	sscle_01g008560	no	109	sscle_06g048880	no	125	sscle_16g107980	yes	79	sscle_03g022740	no	93	sscle_15g102800	no
sscle_03g029790	1	1	1	1	1	1	1	1	1	1	c			105	sscle_02g014150	no	122	sscle_06g055080	no	165	sscle_03g023640	no	118	sscle_08g068290	no	93	sscle_02g011950	no	110	sscle_06g049300	no	125	sscle_16g107990	no	79	sscle_03g022750	no	93	sscle_15g102810	no
sscle_03g029800	1	1	0	1	1	1	1	1	0	1	c			106	sscle_02g015790	no	123	sscle_07g055830	no	166	sscle_03g023770	no	118	sscle_08g068300	no	93	sscle_02g011960	no	110	sscle_06g049310	yes	126	sscle_01g000340	no	79	sscle_03g022760	no	94	sscle_15g103950	no
sscle_03g029850	0	0	0	1	0	0	0	1	0	0				106	sscle_02g015800	yes	123	sscle_07g055840	yes	166	sscle_03g023780	no	119	sscle_09g070000	no	93	sscle_02g011970	no	110	sscle_06g049320	no	126	sscle_01g000350	no	79	sscle_03g022770	no	94	sscle_15g103960	no
sscle_03g030000	1	1	0	0	0	0	0	0	0	0				106	sscle_02g015810	no	123	sscle_07g055850	no	167	sscle_03g023810	no	119	sscle_09g070010	no	94	sscle_02g012030	no	111	sscle_06g051370	no	127	sscle_01g003510	no	80	sscle_03g026200	no	94	sscle_15g103990	no
sscle_03g030010	1	1	0	0	0	0	0	0	0	0				107	sscle_02g015920	no	124	sscle_07g056460	no	167	sscle_03g023820	no	119	sscle_09g070020	no	94	sscle_02g012040	no	111	sscle_06g051380	no	127	sscle_01g003520	no	80	sscle_03g026210	yes	95	sscle_15g105520	no
sscle_03g030020	1	1	0	1	1	1	1	1	0	1				107	sscle_02g015930	no	124	sscle_07g056470	yes	168	sscle_03g024050	no	120	sscle_09g070410	no	94	sscle_02g012050	no	111	sscle_06g051390	no	128	sscle_01g010460	no	80	sscle_03g026220	yes	95	sscle_15g105530	no
sscle_03g030100	1	1	1	0	0	1	0	0	0	1				107	sscle_02g015940	no	124	sscle_07g056480	no	168	sscle_03g024060	no	120	sscle_09g070420	no	95	sscle_02g012490	no	112	sscle_06g055060	no	128	sscle_01g010470	no	80	sscle_03g026230	no	95	sscle_15g105540	no
sscle_03g030110	1	1	1	0	0	0	0	0	0	1				108	sscle_02g016000	no	125	sscle_07g057460	no	169	sscle_03g024100	no	120	sscle_09g070430	no	95	sscle_02g012500	no	112	sscle_06g055070	no	129	sscle_01g010970	no	81	sscle_03g026370	no	96	sscle_15g106030	no
sscle_03g030150	1	1	1	1	1	1	1	1	1	1	c			108	sscle_02g016010	no	125	sscle_07g057470	no	169	sscle_03g024110	no	121	sscle_09g074020	no	95	sscle_02g012510	no	112	sscle_06g055080	no	129	sscle_01g010980	no	81	sscle_03g026380	no	96	sscle_15g106040	no
sscle_03g030160	1	1	1	1	1	1	1	1	1	1	c			108	sscle_02g016020	no	125	sscle_07g057480	no	170	sscle_03g024470	no	121	sscle_09g074030	yes	96	sscle_02g012840	no	113	sscle_07g057460	no	130	sscle_02g013270	no	81	sscle_03g026390	yes	96	sscle_15g106050	no
sscle_03g030170	0	0	0	1	1	1	1	1	0	1	c			109	sscle_02g016500	no	126	sscle_07g057780	no	170	sscle_03g024480	no	121	sscle_09g074040	no	96	sscle_02g012850	no	113	sscle_07g057470	no	130	sscle_02g013280	no	81	sscle_03g026400	no	97	sscle_16g107840	no
sscle_03g030440	1	1	0	0	0	1	0	0	0	1	c			109	sscle_02g016510	no	126	sscle_07g057790	yes	171	sscle_03g024510	no	122	sscle_10g075510	no	96	sscle_02g012860	no	113	sscle_07g057480	no	131	sscle_02g014150	no	82	sscle_03g027060	no	97	sscle_16g107850	no
sscle_03g030450	1	1	0	0	0	1	0	0	0	1	c			109	sscle_02g016520	no	126	sscle_07g057800	no	171	sscle_03g024520	no	122	sscle_10g075520	yes	97	sscle_02g013870	no	114	sscle_07g058920	no	131	sscle_02g014160	no	82	sscle_03g027070	yes	97	sscle_16g107860	no
sscle_03g030460	1	1	1	0	0	0	0	0	0	1	c			110	sscle_02g017960	no	127	sscle_07g060790	no	172	sscle_03g024550	no	122	sscle_10g075530	no	97	sscle_02g013880	no	114	sscle_07g058930	yes	132	sscle_02g015300	no	82	sscle_03g027080	yes	98	sscle_01g000340	no
sscle_03g030470	1	0	1	0	0	0	0	0	0	0				110	sscle_02g017970	yes	127	sscle_07g060800	no	172	sscle_03g024560	no	123	sscle_10g076000	no	97	sscle_02g013890	no	114	sscle_07g058940	no	132	sscle_02g015310	no	82	sscle_03g027090	no	98	sscle_01g000350	no
sscle_03g030540	0	0	1	0	0	0	0	0	1	0				110	sscle_02g017980	no	127	sscle_07g060810	no	173	sscle_03g024910	no	123	sscle_10g076010	yes	98	sscle_02g016500	no	115	sscle_07g060790	no	133	sscle_02g017190	no	83	sscle_03g028010	no	99	sscle_01g000570	no
sscle_03g030550	0	0	1	0	0	0	0	0	1	0				111	sscle_02g020310	no	128	sscle_07g060900	no	173	sscle_03g024920	no	123	sscle_10g076020	no	98	sscle_02g016510	no	115	sscle_07g060800	no	133	sscle_02g017200	no	83	sscle_03g028020	yes	99	sscle_01g000580	no
sscle_03g030560	0	0	0	0	0	0	0	0	1	0				111	sscle_02g020320	yes	128	sscle_07g060910	no	174	sscle_03g025560	no	124	sscle_10g077220	no	98	sscle_02g016520	no	115	sscle_07g060810	no	134	sscle_02g017500	no	83	sscle_03g028030	yes	100	sscle_01g001300	no
sscle_03g030590	0	0	0	0	1	0	1	0	1	1	c			111	sscle_02g020330	no	128	sscle_07g060920	no	174	sscle_03g025570	no	124	sscle_10g077230	yes	99	sscle_02g019550	no	116	sscle_07g061260	no	134	sscle_02g017510	no	83	sscle_03g028040	no	100	sscle_01g001310	no
sscle_03g030600	0	0	0	0	1	0	1	0	1	1	c			112	sscle_03g025660	no	129	sscle_08g064240	no	175	sscle_03g025780	no	124	sscle_10g077240	no	99	sscle_02g019560	yes	116	sscle_07g061270	no	135	sscle_02g018210	no	84	sscle_03g028860	no	101	sscle_01g001840	no
sscle_03g030610	0	0	0	0	1	0	1	0	1	1	c			112	sscle_03g025670	yes	129	sscle_08g064250	no	175	sscle_03g025790	no	125	sscle_10g080320	no	99	sscle_02g019570	no	116	sscle_07g061290	no	135	sscle_02g018220	no	84	sscle_03g028870	yes	101	sscle_01g001850	no
sscle_03g030670	0	0	0	0	0	0	0	0	1	0				112	sscle_03g025680	no	129	sscle_08g064260	no	176	sscle_03g026370	no	125	sscle_10g080330	no	100	sscle_03g026380	no	117	sscle_08g064330	no	136	sscle_02g019100	no	84	sscle_03g028880	yes	102	sscle_01g002230	no
sscle_03g031340	0	0	0	1	1	0	1	1	0	1	c			113	sscle_03g026380	no	130	sscle_08g064330	no	176	sscle_03g026380	no	125	sscle_10g080340	no	100	sscle_03g026390	yes	117	sscle_08g064340	yes	136	sscle_02g019110	no	84	sscle_03g028890	no	102	sscle_01g002240	no
sscle_03g031350	0	0	0	1	1	0	1	1	1	1	c			113	sscle_03g026390	yes	130	sscle_08g064340	yes	177	sscle_03g026860	no	126	sscle_11g081150	no	100	sscle_03g026400	no	117	sscle_08g064350	no	137	sscle_02g019390	no	85	sscle_04g034410	no	103	sscle_01g002350	no
sscle_03g031360	0	0	0	1	1	0	1	1	0	1	c			113	sscle_03g026400	no	130	sscle_08g064350	no	177	sscle_03g026870	no	126	sscle_11g081160	no	101	sscle_03g027060	no	118	sscle_08g066080	no	137	sscle_02g019400	no	85	sscle_04g034420	yes	103	sscle_01g002360	no
sscle_03g031470	0	0	0	0	0	0	0	0	1	0				114	sscle_03g029240	no	131	sscle_08g065780	no	178	sscle_03g027950	no	126	sscle_11g081170	no	101	sscle_03g027080	yes	118	sscle_08g066090	no	138	sscle_03g024120	no	85	sscle_04g034430	no	104	sscle_01g002630	no
sscle_03g031480	0	0	0	0	0	0	0	0	1	0				114	sscle_03g029250	no	131	sscle_08g065790	yes	178	sscle_03g027960	no	127	sscle_11g082670	no	101	sscle_03g027090	no	118	sscle_08g066100	no	138	sscle_03g024140	no	85	sscle_04g034440	no	104	sscle_01g002640	no
sscle_03g031580	0	0	0	0	0	0	0	0	1	0				114	sscle_03g029260	no	131	sscle_08g065800	no	179	sscle_03g028440	no	127	sscle_11g082680	no	102	sscle_03g029240	no	119	sscle_09g070410	no	139	sscle_03g024660	no	86	sscle_04g034490	no	105	sscle_01g002940	no
sscle_03g031680	1	1	0	1	0	0	0	1	0	1				115	sscle_03g029780	no	132	sscle_08g066080	no	179	sscle_03g028450	no	127	sscle_11g082690	no	102	sscle_03g029250	no	119	sscle_09g070420	no	139	sscle_03g024670	no	86	sscle_04g034500	yes	105	sscle_01g002950	no
sscle_03g031690	0	0	1	0	0	0	0	0	1	0				115	sscle_03g029790	yes	132	sscle_08g066090	no	180	sscle_03g029900	no	128	sscle_11g085610	no	102	sscle_03g029260	no	119	sscle_09g070430	no	140	sscle_03g024910	no	86	sscle_04g034510	no	106	sscle_01g003320	no
sscle_03g031780	1	1	1	1	1	1	1	1	1	1	c			115	sscle_03g029800	no	132	sscle_08g066100	no	180	sscle_03g029910	no	128	sscle_11g085620	no	103	sscle_03g029780	no	120	sscle_09g070520	no	140	sscle_03g024920	no	86	sscle_04g034520	no	106	sscle_01g003330	no
sscle_03g031790	1	1	1	1	1	1	1	1	1	1	c			116	sscle_03g030000	no	133	sscle_08g066960	no	181	sscle_03g030100	no	128	sscle_11g085630	no	103	sscle_03g029790	no	120	sscle_09g070530	no	141	sscle_04g034150	no	87	sscle_04g034690	no	107	sscle_01g003440	no
sscle_03g031800	1	1	1	1	1	1	1	1	1	1	c			116	sscle_03g030010	yes	133	sscle_08g066970	no	181	sscle_03g030110	no	129	sscle_12g089320	no	103	sscle_03g029800	no	120	sscle_09g070540	no	141	sscle_04g034160	no	87	sscle_04g034700	no	107	sscle_01g003450	no
sscle_03g031810	1	1	1	1	1	1	1	1	1	1	c			116	sscle_03g030020	no	133	sscle_08g066980	no	182	sscle_03g030150	no	129	sscle_12g089330	no	104	sscle_03g030150	no	121	sscle_09g070690	no	142	sscle_04g035390	no	87	sscle_04g034710	yes	108	sscle_01g003510	no
sscle_03g031820	1	1	1	1	1	1	1	1	1	1	c			117	sscle_04g038730	no	134	sscle_08g067190	no	182	sscle_03g030160	no	129	sscle_12g089340	no	104	sscle_03g030160	yes	121	sscle_09g070700	yes	142	sscle_04g035400	no	87	sscle_04g034720	no	108	sscle_01g003520	no
sscle_03g031830	1	1	1	1	1	1	1	1	1	1	c			117	sscle_04g038740	yes	134	sscle_08g067200	yes	183	sscle_03g030460	no	130	sscle_12g090370	no	104	sscle_03g030170	no	121	sscle_09g070710	no	143	sscle_05g042270	no	88	sscle_04g035740	no	109	sscle_01g004170	no
sscle_03g031890	1	1	1	1	0	0	0	1	1	1				117	sscle_04g038750	no	134	sscle_08g067210	no	183	sscle_03g030470	no	130	sscle_12g090380	yes	105	sscle_03g030590	no	122	sscle_09g071940	no	143	sscle_05g042280	no	88	sscle_04g035750	yes	109	sscle_01g004180	no
sscle_03g031900	1	1	1	0	0	1	0	0	1	1				118	sscle_05g042270	no	135	sscle_08g068060	no	184	sscle_03g030540	no	130	sscle_12g090390	no	105	sscle_03g030600	no	122	sscle_09g071950	yes	144	sscle_05g045320	no	88	sscle_04g035760	yes	110	sscle_01g004750	no
sscle_04g032050	1	1	1	1	1	1	1	1	1	1				118	sscle_05g042280	no	135	sscle_08g068070	no	184	sscle_03g030550	no	131	sscle_13g096260	no	105	sscle_03g030610	no	122	sscle_09g071960	no	144	sscle_05g045330	no	88	sscle_04g035770	no	110	sscle_01g004760	no
sscle_04g032060	0	1	0	1	0	0	0	1	1	1				118	sscle_05g042290	no	135	sscle_08g068080	no	185	sscle_03g031890	no	131	sscle_13g096270	no	106	sscle_03g031340	no	123	sscle_10g075510	no	145	sscle_06g048870	no	89	sscle_05g043090	no	111	sscle_01g004830	no
sscle_04g032220	1	1	1	0	0	1	0	0	0	1				119	sscle_05g045410	no	136	sscle_09g070410	no	185	sscle_03g031900	no	131	sscle_13g096280	no	106	sscle_03g031350	yes	123	sscle_10g075520	yes	145	sscle_06g048880	no	89	sscle_05g043100	no	111	sscle_01g004840	no
sscle_04g032230	1	1	1	0	0	0	0	0	0	1				119	sscle_05g045420	no	136	sscle_09g070420	no	186	sscle_04g032220	no	132	sscle_14g098330	no	106	sscle_03g031360	no	123	sscle_10g075530	no	146	sscle_06g055060	no	89	sscle_05g043110	yes	112	sscle_01g004940	no
sscle_04g032350	0	1	1	0	0	0	0	0	0	0				119	sscle_05g045430	no	136	sscle_09g070430	no	186	sscle_04g032230	no	132	sscle_14g098340	no	107	sscle_04g038730	no	124	sscle_10g075880	no	146	sscle_06g055070	no	89	sscle_05g043120	no	112	sscle_01g004950	no
sscle_04g032660	1	0	0	0	0	0	0	0	0	0				120	sscle_05g046240	no	137	sscle_09g070690	no	187	sscle_04g032340	no	132	sscle_14g098350	no	107	sscle_04g038740	yes	124	sscle_10g075890	yes	147	sscle_07g060730	no	90	sscle_05g045810	no	113	sscle_01g005110	no
sscle_04g032930	0	0	1	0	0	0	0	0	0	0				120	sscle_05g046250	no	137	sscle_09g070700	yes	187	sscle_04g032350	no	133	sscle_14g098500	no	107	sscle_04g038750	no	124	sscle_10g075900	no	147	sscle_07g060740	no	90	sscle_05g045820	yes	113	sscle_01g005120	no
sscle_04g033140	1	1	1	0	0	1	0	0	0	1				120	sscle_05g046260	no	137	sscle_09g070710	no	188	sscle_04g033140	no	133	sscle_14g098510	yes	108	sscle_04g039960	no	125	sscle_11g081150	no	148	sscle_07g060800	no	90	sscle_05g045830	yes	114	sscle_01g005190	no
sscle_04g033150	1	1	1	0	0	0	0	0	0	1				121	sscle_05g047070	no	138	sscle_09g071140	no	188	sscle_04g033150	no	133	sscle_14g098520	no	108	sscle_04g039990	yes	125	sscle_11g081160	yes	148	sscle_07g060810	no	90	sscle_05g045840	no	114	sscle_01g005200	no
sscle_04g033160	1	1	0	0	0	0	0	0	0	0				121	sscle_05g047080	no	138	sscle_09g071150	yes	189	sscle_04g033580	no	134	sscle_14g101100	no	108	sscle_04g040000	no	125	sscle_11g081170	no	149	sscle_08g066560	no	91	sscle_05g047850	no	115	sscle_01g005990	no
sscle_04g033170	1	1	0	0	0	1	0	0	0	1				121	sscle_05g047090	no	138	sscle_09g071160	no	189	sscle_04g033590	no	134	sscle_14g101110	no	109	sscle_05g040990	no	126	sscle_11g084430	no	149	sscle_08g066570	no	91	sscle_05g047860	no	115	sscle_01g006000	no
sscle_04g033240	1	1	1	0	0	0	0	0	0	1				122	sscle_05g047230	no	139	sscle_09g073010	no	190	sscle_04g034150	no	134	sscle_14g101120	no	109	sscle_05g041000	no	126	sscle_11g084440	yes	150	sscle_08g067930	no	91	sscle_05g047870	no	116	sscle_01g006090	no
sscle_04g033680	0	0	0	0	1	0	1	0	0	0				122	sscle_05g047240	yes	139	sscle_09g073020	yes	190	sscle_04g034160	no	135	sscle_14g102030	no	109	sscle_05g041010	no	126	sscle_11g084450	no	150	sscle_08g067940	no	91	sscle_05g047880	no	116	sscle_01g006100	no
sscle_04g033770	0	0	0	1	1	0	1	1	0	1	c			122	sscle_05g047250	no	139	sscle_09g073030	no	191	sscle_04g034430	no	135	sscle_14g102040	yes	110	sscle_05g042610	no	127	sscle_11g084610	no	151	sscle_08g068290	no	92	sscle_06g053790	no	117	sscle_01g007770	no
sscle_04g033780	0	0	0	1	1	0	1	1	0	1	c			123	sscle_05g047860	no	140	sscle_10g075220	no	191	sscle_04g034440	no	135	sscle_14g102050	no	110	sscle_05g042620	no	127	sscle_11g084620	no	151	sscle_08g068300	no	92	sscle_06g053800	no	117	sscle_01g007780	no
sscle_04g033790	1	1	1	1	1	1	1	1	1	1	c			123	sscle_05g047870	no	140	sscle_10g075230	yes	192	sscle_04g035770	no	136	sscle_15g102790	no	110	sscle_05g042630	no	127	sscle_11g084630	no	152	sscle_09g070000	no	92	sscle_06g053810	no	118	sscle_01g008010	no
sscle_04g033800	1	1	1	1	1	1	1	1	1	1	c			123	sscle_05g047880	no	140	sscle_10g075240	no	192	sscle_04g035780	no	136	sscle_15g102800	no	111	sscle_05g044350	no	128	sscle_12g089320	no	152	sscle_09g070010	no	92	sscle_06g053820	no	118	sscle_01g008020	no
sscle_04g033810	1	0	1	1	1	1	1	1	0	1	c			124	sscle_06g048860	no	141	sscle_10g077120	no	193	sscle_04g035930	no	136	sscle_15g102810	no	111	sscle_05g044360	yes	128	sscle_12g089330	no	153	sscle_09g071010	no	93	sscle_07g057150	no	119	sscle_01g008260	no
sscle_04g033820	1	0	1	1	1	1	1	1	0	1	c			124	sscle_06g048870	no	141	sscle_10g077130	no	193	sscle_04g035940	no	137	sscle_15g103650	no	111	sscle_05g044370	no	128	sscle_12g089340	no	153	sscle_09g071020	no	93	sscle_07g057160	yes	119	sscle_01g008270	no
sscle_04g033830	1	1	1	1	0	1	0	1	0	1	c			124	sscle_06g048880	no	141	sscle_10g077140	no	194	sscle_04g036420	no	137	sscle_15g103660	yes	112	sscle_05g045410	no	129	sscle_12g090370	no	154	sscle_09g072870	no	93	sscle_07g057170	yes	120	sscle_01g008330	no
sscle_04g033840	0	0	0	0	0	1	0	1	0	0				125	sscle_06g051370	no	142	sscle_10g079750	no	194	sscle_04g036430	no	137	sscle_15g103670	no	112	sscle_05g045420	no	129	sscle_12g090380	yes	154	sscle_09g072880	no	93	sscle_07g057180	no	120	sscle_01g008340	no
sscle_04g033850	0	0	0	0	0	1	0	1	0	0				125	sscle_06g051380	no	142	sscle_10g079760	no	195	sscle_04g036610	no	138	sscle_15g103990	no	112	sscle_05g045430	no	129	sscle_12g090390	no	155	sscle_09g074010	no	94	sscle_07g058190	no	121	sscle_01g008670	no
sscle_04g033990	1	1	1	1	1	1	1	1	1	1	c			125	sscle_06g051390	no	142	sscle_10g079770	no	195	sscle_04g036620	no	138	sscle_15g104000	yes	113	sscle_05g046240	no	130	sscle_13g096260	no	155	sscle_09g074020	no	94	sscle_07g058200	yes	121	sscle_01g008680	no
sscle_04g034000	1	1	1	1	1	1	1	1	1	1	c			126	sscle_06g052270	no	143	sscle_11g080970	no	196	sscle_04g036860	no	138	sscle_15g104010	no	113	sscle_05g046250	no	130	sscle_13g096270	no	156	sscle_09g074300	no	94	sscle_07g058210	yes	122	sscle_01g010460	no
sscle_04g034010	1	1	1	1	1	1	1	1	1	1	c			126	sscle_06g052280	yes	143	sscle_11g080980	no	196	sscle_04g036870	no	139	sscle_15g105520	no	113	sscle_05g046260	no	130	sscle_13g096280	no	156	sscle_09g074310	no	94	sscle_07g058220	no	122	sscle_01g010470	no
sscle_04g034020	1	1	1	1	1	1	1	1	1	1	c			126	sscle_06g052290	no	143	sscle_11g080990	no	197	sscle_04g037230	no	139	sscle_15g105530	no	114	sscle_05g047070	no	131	sscle_13g096540	no	157	sscle_10g075560	no	95	sscle_07g058490	no	123	sscle_01g011410	no
sscle_04g034030	1	1	1	1	1	1	1	1	1	1	c			127	sscle_06g052370	no	144	sscle_11g081150	no	197	sscle_04g037240	no	139	sscle_15g105540	no	114	sscle_05g047080	no	131	sscle_13g096550	no	157	sscle_10g075570	no	95	sscle_07g058500	yes	123	sscle_01g011430	no
sscle_04g034150	1	1	1	1	1	1	1	1	1	1	c			127	sscle_06g052380	no	144	sscle_11g081160	no	198	sscle_04g040060	no	140	sscle_15g106030	no	114	sscle_05g047090	no	131	sscle_13g096560	no	158	sscle_10g077040	no	95	sscle_07g058510	no	124	sscle_02g012850	no
sscle_04g034160	1	1	1	1	1	1	1	1	1	1	c			127	sscle_06g052390	no	144	sscle_11g081170	no	198	sscle_04g040070	no	140	sscle_15g106040	no	115	sscle_05g047230	no	132	sscle_14g097500	no	158	sscle_10g077050	no	95	sscle_07g058520	no	124	sscle_02g012860	no
sscle_04g034170	1	1	0	1	1	1	0	1	0	1	c			128	sscle_07g056460	no	145	sscle_11g082670	no	199	sscle_05g040820	no	140	sscle_15g106050	no	115	sscle_05g047240	yes	132	sscle_14g097510	yes	159	sscle_10g077130	no	96	sscle_07g058740	no	125	sscle_02g013270	no
sscle_04g034180	1	1	0	1	1	1	0	1	0	1	c			128	sscle_07g056470	yes	145	sscle_11g082680	no	199	sscle_05g040830	no	141	sscle_16g107840	no	115	sscle_05g047250	no	132	sscle_14g097520	no	159	sscle_10g077140	no	96	sscle_07g058750	no	125	sscle_02g013280	no
sscle_04g034190	1	1	1	1	1	1	1	1	0	1	c			128	sscle_07g056480	no	145	sscle_11g082690	no	200	sscle_05g041300	no	141	sscle_16g107850	no	116	sscle_06g051970	no	133	sscle_14g100540	no	160	sscle_11g084920	no	96	sscle_07g058760	yes	126	sscle_02g013510	no
sscle_04g034200	1	1	1	0	0	0	0	0	0	1	c			129	sscle_07g057460	no	146	sscle_11g082760	no	200	sscle_05g041310	no	141	sscle_16g107860	no	116	sscle_06g051980	yes	133	sscle_14g100550	no	160	sscle_11g084930	no	96	sscle_07g058770	no	126	sscle_02g013520	no
sscle_04g034210	1	1	1	0	0	0	0	0	0	1	c			129	sscle_07g057470	no	146	sscle_11g082770	yes	201	sscle_05g041400	no	142	sscle_16g107910	no	116	sscle_06g051990	no	133	sscle_14g100560	no	161	sscle_13g094580	no	97	sscle_07g060890	no	127	sscle_02g014340	no
sscle_04g034220	1	1	1	0	0	0	0	0	0	1	c			129	sscle_07g057480	no	146	sscle_11g082780	no	201	sscle_05g041410	no	142	sscle_16g107920	yes	117	sscle_07g057460	no	134	sscle_14g101100	no	161	sscle_13g094590	no	97	sscle_07g060900	no	127	sscle_02g014350	no
sscle_04g034410	1	1	0	1	1	1	1	1	0	1	c			130	sscle_07g058920	no	147	sscle_11g083870	no	202	sscle_05g041440	no	142	sscle_16g107930	no	117	sscle_07g057470	no	134	sscle_14g101110	no	162	sscle_13g095960	no	97	sscle_07g060910	no	128	sscle_02g014900	no
sscle_04g034420	1	1	0	1	1	1	1	1	0	1	c			130	sscle_07g058930	yes	147	sscle_11g083880	no	202	sscle_05g041450	no	143	sscle_16g109090	no	117	sscle_07g057480	no	134	sscle_14g101120	no	162	sscle_13g095970	no	97	sscle_07g060920	no	128	sscle_02g014910	no
sscle_04g034430	1	1	1	1	1	1	1	1	1	1	c			130	sscle_07g058940	no	147	sscle_11g083890	no	203	sscle_05g041730	no	143	sscle_16g109100	yes	118	sscle_07g058920	no	135	sscle_15g102790	no	163	sscle_14g097350	no	98	sscle_07g061260	no	129	sscle_02g015160	no
sscle_04g034440	1	1	1	1	1	1	0	1	1	1	c			131	sscle_07g060790	no	148	sscle_11g084610	no	203	sscle_05g041740	no	143	sscle_16g109110	no	118	sscle_07g058930	yes	135	sscle_15g102800	no	163	sscle_14g097360	no	98	sscle_07g061270	no	129	sscle_02g015170	no
sscle_04g034450	0	0	0	0	1	0	0	0	1	0				131	sscle_07g060800	no	148	sscle_11g084620	no	204	sscle_05g042270	no	144	sscle_01g001290	no	118	sscle_07g058940	no	135	sscle_15g102810	no	164	sscle_14g099600	no	98	sscle_07g061280	yes	130	sscle_02g015300	no
sscle_04g034460	0	0	0	0	1	0	0	0	1	0				131	sscle_07g060810	no	148	sscle_11g084630	no	204	sscle_05g042280	no	144	sscle_01g001300	no	119	sscle_07g061260	no	136	sscle_15g106030	no	164	sscle_14g099610	no	98	sscle_07g061290	no	130	sscle_02g015310	no
sscle_04g034470	0	0	0	0	1	0	1	0	1	1	c			132	sscle_08g064240	no	149	sscle_12g089070	no	205	sscle_05g042560	no	145	sscle_01g003510	no	119	sscle_07g061270	no	136	sscle_15g106040	no	165	sscle_14g100540	no	99	sscle_08g062150	no	131	sscle_02g015580	no
sscle_04g034480	0	0	1	0	1	0	1	0	1	1	c			132	sscle_08g064250	no	149	sscle_12g089080	yes	205	sscle_05g042570	no	145	sscle_01g003520	no	119	sscle_07g061290	no	136	sscle_15g106050	no	165	sscle_14g100550	no	99	sscle_08g062160	no	131	sscle_02g015590	no
sscle_04g034490	0	0	0	1	1	0	1	1	1	1	c			132	sscle_08g064260	no	149	sscle_12g089090	no	206	sscle_05g043060	no	146	sscle_01g004830	no	120	sscle_08g062420	no	137	sscle_16g109090	no	166	sscle_14g102090	no	99	sscle_08g062170	yes	132	sscle_02g015920	no
sscle_04g034500	0	0	0	1	0	0	0	1	1	1	c			133	sscle_08g064330	no	150	sscle_12g089320	no	206	sscle_05g043070	no	146	sscle_01g004840	no	120	sscle_08g062430	yes	137	sscle_16g109100	yes	166	sscle_14g102100	no	99	sscle_08g062180	no	132	sscle_02g015930	no
sscle_04g034510	0	1	1	1	0	0	0	1	1	1	c			133	sscle_08g064340	yes	150	sscle_12g089330	no	207	sscle_05g043330	no	147	sscle_01g005860	no	120	sscle_08g062440	no	137	sscle_16g109110	no	167	sscle_16g109240	no	100	sscle_08g066960	no	133	sscle_02g016010	no
sscle_04g034520	0	0	1	1	0	0	0	1	1	1	c			133	sscle_08g064350	no	150	sscle_12g089340	no	207	sscle_05g043340	no	147	sscle_01g005870	no	121	sscle_08g064330	no	138	sscle_16g109390	no	167	sscle_16g109250	no	100	sscle_08g066970	no	133	sscle_02g016020	no
sscle_04g034690	1	1	0	1	1	1	1	1	0	1	c			134	sscle_08g066080	no	151	sscle_12g090370	no	208	sscle_05g043720	no	148	sscle_01g008450	no	121	sscle_08g064340	no	138	sscle_16g109400	no	168	sscle_16g109400	no	100	sscle_08g066980	no	134	sscle_02g017180	no
sscle_04g034700	1	0	0	1	1	0	0	1	0	1	c			134	sscle_08g066090	no	151	sscle_12g090380	yes	208	sscle_05g043730	no	148	sscle_01g008460	no	121	sscle_08g064350	no	138	sscle_16g109410	no	168	sscle_16g109410	no	100	sscle_08g066990	no	134	sscle_02g017190	no
sscle_04g034710	1	0	0	1	1	0	0	1	0	1	c			134	sscle_08g066100	no	151	sscle_12g090390	no	209	sscle_05g043820	no	149	sscle_01g010970	no	122	sscle_08g066080	no	139	sscle_01g003510	no	169	sscle_01g000090	no	101	sscle_08g067910	no	135	sscle_02g018940	no
sscle_04g034720	1	1	0	1	1	0	1	1	0	1	c			135	sscle_08g066960	no	152	sscle_12g090840	no	209	sscle_05g043830	no	149	sscle_01g010980	no	122	sscle_08g066090	no	139	sscle_01g003520	no	170	sscle_01g001040	no	101	sscle_08g067920	yes	135	sscle_02g018950	no
sscle_04g034830	1	0	0	0	0	0	0	0	0	0				135	sscle_08g066970	no	152	sscle_12g090850	no	210	sscle_05g044690	no	150	sscle_02g013130	no	122	sscle_08g066100	no	140	sscle_01g007340	no	171	sscle_01g001300	no	101	sscle_08g067930	no	136	sscle_02g019280	no
sscle_04g035020	0	0	0	1	1	1	1	1	1	1				135	sscle_08g066980	no	152	sscle_12g090860	no	210	sscle_05g044700	no	150	sscle_02g013140	no	123	sscle_08g067210	no	140	sscle_01g007350	no	172	sscle_01g002230	no	101	sscle_08g067940	no	136	sscle_02g019290	no
sscle_04g035270	1	1	1	1	0	1	0	1	0	1	c			136	sscle_08g068060	no	153	sscle_13g094580	no	211	sscle_05g045320	no	151	sscle_02g013270	no	123	sscle_08g067220	yes	141	sscle_01g009440	no	173	sscle_01g003080	no	102	sscle_09g071310	no	137	sscle_02g019550	no
sscle_04g035280	1	1	1	1	0	1	0	1	0	1	c			136	sscle_08g068070	no	153	sscle_13g094590	no	211	sscle_05g045330	no	151	sscle_02g013280	no	123	sscle_08g067230	no	141	sscle_01g009450	no	174	sscle_01g003110	no	102	sscle_09g071320	yes	137	sscle_02g019560	no
sscle_04g035290	1	1	1	1	1	1	1	1	1	1	c			136	sscle_08g068080	no	153	sscle_13g094600	no	212	sscle_05g045840	no	152	sscle_02g015300	no	124	sscle_09g070410	no	142	sscle_02g013270	no	175	sscle_01g003140	no	102	sscle_09g071330	yes	138	sscle_02g019820	no
sscle_04g035300	1	1	1	1	1	1	1	1	1	1	c			137	sscle_09g070520	no	154	sscle_13g095920	no	212	sscle_05g045850	no	152	sscle_02g015310	no	124	sscle_09g070420	no	142	sscle_02g013280	no	176	sscle_01g003170	no	102	sscle_09g071340	no	138	sscle_02g019830	no
sscle_04g035310	1	1	1	1	1	1	1	1	1	1	c			137	sscle_09g070530	no	154	sscle_13g095930	no	213	sscle_05g046500	no	153	sscle_02g017190	no	124	sscle_09g070430	no	143	sscle_02g015920	no	177	sscle_01g004190	no	103	sscle_10g076640	no	139	sscle_02g019890	no
sscle_04g035320	1	0	0	1	1	1	1	1	0	1	c			137	sscle_09g070540	no	154	sscle_13g095940	no	213	sscle_05g046510	no	153	sscle_02g017200	no	125	sscle_09g070690	no	143	sscle_02g015930	no	178	sscle_01g004430	no	103	sscle_10g076650	yes	139	sscle_02g019900	no
sscle_04g035330	1	0	0	1	1	1	1	1	0	1	c			138	sscle_10g077120	no	155	sscle_13g096260	no	214	sscle_05g046540	no	154	sscle_02g019390	no	125	sscle_09g070700	yes	144	sscle_02g019100	no	179	sscle_01g004490	no	103	sscle_10g076660	yes	140	sscle_02g020120	no
sscle_04g035390	1	1	1	1	1	1	1	1	1	1				138	sscle_10g077130	no	155	sscle_13g096270	no	214	sscle_05g046550	no	154	sscle_02g019400	no	125	sscle_09g070710	no	144	sscle_02g019110	no	180	sscle_01g005590	no	103	sscle_10g076670	no	140	sscle_02g020130	no
sscle_04g035400	1	1	1	1	1	1	1	1	1	1				138	sscle_10g077140	no	155	sscle_13g096280	no	215	sscle_05g047070	no	155	sscle_02g020190	no	126	sscle_10g076000	no	145	sscle_03g024060	no	181	sscle_01g005870	no	104	sscle_10g077890	no	141	sscle_02g020190	no
sscle_04g035560	1	0	0	1	1	1	1	1	1	1				139	sscle_10g079750	no	156	sscle_13g096540	no	215	sscle_05g047080	no	155	sscle_02g020200	no	126	sscle_10g076010	yes	145	sscle_03g024090	no	182	sscle_01g005990	no	104	sscle_10g077900	yes	141	sscle_02g020200	no
sscle_04g035740	0	0	0	1	1	1	1	1	0	1				139	sscle_10g079760	no	156	sscle_13g096550	no	216	sscle_05g047170	no	156	sscle_02g020400	no	126	sscle_10g076020	no	146	sscle_03g024910	no	183	sscle_01g006100	no	104	sscle_10g077910	yes	142	sscle_02g020320	no
sscle_04g035750	0	0	0	0	1	1	1	1	0	1				139	sscle_10g079770	no	156	sscle_13g096560	no	216	sscle_05g047180	no	156	sscle_02g020410	no	127	sscle_10g079750	no	146	sscle_03g024920	no	184	sscle_01g006180	no	104	sscle_10g077920	no	142	sscle_02g020330	no
sscle_04g035760	0	0	0	0	0	0	0	1	0	0				140	sscle_11g080970	no	157	sscle_14g098330	no	217	sscle_05g047230	no	157	sscle_03g023510	no	127	sscle_10g079760	no	147	sscle_03g030440	no	185	sscle_01g006580	no	105	sscle_10g079000	no	143	sscle_02g020400	no
sscle_04g035770	1	1	1	1	1	1	1	1	1	1				140	sscle_11g080980	no	157	sscle_14g098340	no	217	sscle_05g047240	no	157	sscle_03g023520	no	127	sscle_10g079770	no	147	sscle_03g030450	no	186	sscle_01g007780	no	105	sscle_10g079010	yes	143	sscle_02g020410	no
sscle_04g035780	0	0	1	0	1	1	1	0	1	1				140	sscle_11g080990	no	157	sscle_14g098350	no	218	sscle_05g047490	no	158	sscle_03g024470	no	128	sscle_10g080320	no	148	sscle_04g035390	no	187	sscle_01g008010	no	105	sscle_10g079020	yes	144	sscle_02g020760	no
sscle_04g035850	0	0	0	1	1	1	1	1	0	1	c			141	sscle_11g081150	no	158	sscle_14g098850	no	218	sscle_05g047500	no	158	sscle_03g024480	no	128	sscle_10g080330	no	148	sscle_04g035400	no	188	sscle_01g008140	no	105	sscle_10g079030	no	144	sscle_02g020780	no
sscle_04g035860	0	0	0	1	1	1	1	1	0	1	c			141	sscle_11g081160	yes	158	sscle_14g098860	yes	219	sscle_05g047990	no	159	sscle_03g024910	no	128	sscle_10g080340	no	149	sscle_04g036610	no	189	sscle_01g009130	no	106	sscle_10g080570	no	145	sscle_02g020880	no
sscle_04g035870	1	1	0	1	1	1	1	1	0	1	c			141	sscle_11g081170	no	158	sscle_14g098870	no	219	sscle_05g048000	no	159	sscle_03g024920	no	129	sscle_11g081150	no	149	sscle_04g036620	no	190	sscle_01g009940	no	106	sscle_10g080580	yes	145	sscle_02g020890	no
sscle_04g035880	1	1	1	1	1	1	1	1	1	1	c			142	sscle_11g082670	no	159	sscle_14g100540	no	220	sscle_05g048340	no	160	sscle_04g032050	no	129	sscle_11g081160	yes	150	sscle_04g038960	no	191	sscle_02g011690	no	106	sscle_10g080590	no	146	sscle_02g021180	no
sscle_04g035890	1	1	1	1	1	1	1	1	1	1	c			142	sscle_11g082680	no	159	sscle_14g100550	no	220	sscle_05g048350	no	160	sscle_04g032060	no	129	sscle_11g081170	no	150	sscle_04g038970	no	192	sscle_02g011870	no	106	sscle_10g080600	no	146	sscle_02g021190	no
sscle_04g035900	1	1	1	1	1	1	1	1	1	1	c			142	sscle_11g082690	no	159	sscle_14g100560	no	221	sscle_06g049130	no	161	sscle_04g035390	no	130	sscle_11g082670	no	151	sscle_05g042560	no	193	sscle_02g012320	no	107	sscle_11g084920	no	147	sscle_02g021250	no
sscle_04g035910	1	1	0	1	1	1	1	1	0	1	c			143	sscle_11g082760	no	160	sscle_14g101100	no	221	sscle_06g049140	no	161	sscle_04g035400	no	130	sscle_11g082680	no	151	sscle_05g042570	no	194	sscle_02g012940	no	107	sscle_11g084930	no	147	sscle_02g021260	no
sscle_04g035920	1	1	0	1	1	1	1	1	0	1	c			143	sscle_11g082770	yes	160	sscle_14g101110	no	222	sscle_06g049380	no	162	sscle_04g036610	no	130	sscle_11g082690	no	152	sscle_05g043330	no	195	sscle_02g013650	no	107	sscle_11g084940	yes	148	sscle_02g021770	no
sscle_04g035930	1	1	1	1	1	1	1	1	0	1	c			143	sscle_11g082780	no	160	sscle_14g101120	no	222	sscle_06g049390	no	162	sscle_04g036620	no	131	sscle_12g089320	no	152	sscle_05g043340	no	196	sscle_02g014220	no	107	sscle_11g084950	no	148	sscle_02g021780	no
sscle_04g035940	1	1	1	1	0	1	0	1	0	1	c			144	sscle_11g083870	no	161	sscle_14g102030	no	223	sscle_06g049520	no	163	sscle_04g036970	no	131	sscle_12g089330	no	153	sscle_05g045320	no	197	sscle_02g015930	no	108	sscle_12g086760	no	149	sscle_03g023140	no
sscle_04g035950	1	1	0	1	0	1	0	1	0	1	c			144	sscle_11g083880	no	161	sscle_14g102040	no	223	sscle_06g049530	no	163	sscle_04g036980	no	131	sscle_12g089340	no	153	sscle_05g045330	no	198	sscle_02g016010	no	108	sscle_12g086770	yes	149	sscle_03g023150	no
sscle_04g036330	0	0	0	0	0	0	0	0	1	0				144	sscle_11g083890	no	161	sscle_14g102050	no	224	sscle_06g049730	no	164	sscle_04g038960	no	132	sscle_13g096260	no	154	sscle_05g047070	no	199	sscle_02g017280	no	108	sscle_12g086780	yes	150	sscle_03g023510	no
sscle_04g036350	0	1	0	0	0	0	0	0	0	0				145	sscle_11g084610	no	162	sscle_15g102790	no	224	sscle_06g049740	no	164	sscle_04g038970	no	132	sscle_13g096270	no	154	sscle_05g047080	no	200	sscle_02g017310	no	108	sscle_12g086790	no	150	sscle_03g023520	no
sscle_04g036420	0	0	1	0	0	0	0	0	0	0				145	sscle_11g084620	no	162	sscle_15g102800	no	225	sscle_06g049900	no	165	sscle_05g040990	no	132	sscle_13g096280	no	155	sscle_05g047490	no	201	sscle_02g017980	no	109	sscle_12g089190	no	151	sscle_03g023810	no
sscle_04g036430	0	0	1	0	0	0	0	0	0	0				145	sscle_11g084630	no	162	sscle_15g102810	no	225	sscle_06g049910	no	165	sscle_05g041000	no	133	sscle_14g098500	no	155	sscle_05g047500	no	202	sscle_02g018150	no	109	sscle_12g089200	yes	151	sscle_03g023820	no
sscle_04g036610	1	1	1	1	1	1	1	1	1	1				146	sscle_12g089320	no	163	sscle_15g102920	no	226	sscle_06g050600	no	166	sscle_05g043330	no	133	sscle_14g098510	yes	156	sscle_06g049810	no	203	sscle_02g019140	no	109	sscle_12g089210	no	152	sscle_03g024330	no
sscle_04g036620	1	1	1	1	0	1	0	1	1	1				146	sscle_12g089330	no	163	sscle_15g102930	yes	226	sscle_06g050610	no	166	sscle_05g043340	no	133	sscle_14g098520	no	156	sscle_06g049820	no	204	sscle_02g020190	no	109	sscle_12g089220	no	152	sscle_03g024350	no
sscle_04g036630	1	0	0	0	0	0	0	0	0	0				146	sscle_12g089340	no	163	sscle_15g102940	no	227	sscle_06g050710	no	167	sscle_05g045320	no	134	sscle_14g101100	no	157	sscle_06g054010	no	205	sscle_02g020330	no	110	sscle_12g089700	no	153	sscle_03g024550	no
sscle_04g036640	1	0	0	0	0	0	0	0	0	0				147	sscle_12g090370	no	164	sscle_15g103170	no	227	sscle_06g050720	no	167	sscle_05g045330	no	134	sscle_14g101110	yes	157	sscle_06g054020	no	206	sscle_03g022420	no	110	sscle_12g089710	no	153	sscle_03g024560	no
sscle_04g036860	0	0	1	0	0	0	0	0	1	0				147	sscle_12g090380	yes	164	sscle_15g103180	no	228	sscle_06g052840	no	168	sscle_05g045520	no	134	sscle_14g101120	no	158	sscle_06g054170	no	207	sscle_03g023510	no	110	sscle_12g089720	no	154	sscle_03g025320	no
sscle_04g036870	0	0	1	0	0	0	0	0	1	0				147	sscle_12g090390	no	164	sscle_15g103190	no	228	sscle_06g052850	no	168	sscle_05g045530	no	135	sscle_15g102790	no	158	sscle_06g054180	no	208	sscle_03g023950	no	110	sscle_12g089730	no	154	sscle_03g025330	no
sscle_04g036880	0	0	0	0	0	0	0	0	1	0				148	sscle_12g090840	no	165	sscle_15g103650	no	229	sscle_06g052930	no	169	sscle_05g047170	no	135	sscle_15g102800	no	159	sscle_07g059760	no	209	sscle_03g024060	no	111	sscle_12g090860	no	155	sscle_03g025780	no
sscle_04g036890	0	0	0	0	0	0	0	0	1	0				148	sscle_12g090850	no	165	sscle_15g103660	no	229	sscle_06g052940	no	169	sscle_05g047180	no	135	sscle_15g102810	no	159	sscle_07g059770	no	210	sscle_03g024330	no	111	sscle_12g090870	yes	155	sscle_03g025790	no
sscle_04g036900	0	0	0	0	1	0	1	0	1	1				148	sscle_12g090860	no	165	sscle_15g103670	no	230	sscle_06g053670	no	170	sscle_06g048710	no	136	sscle_15g105520	no	160	sscle_08g064240	no	211	sscle_03g024480	no	111	sscle_12g090880	yes	156	sscle_03g026370	no
sscle_04g036910	0	0	0	0	0	0	0	0	1	0				149	sscle_13g094580	no	166	sscle_15g103910	no	230	sscle_06g053680	no	170	sscle_06g048720	no	136	sscle_15g105530	no	160	sscle_08g064250	no	212	sscle_03g024880	no	111	sscle_12g090890	no	156	sscle_03g026380	no
sscle_04g036960	0	1	0	0	0	0	0	0	0	0				149	sscle_13g094590	no	166	sscle_15g103920	no	231	sscle_06g054010	no	171	sscle_06g055060	no	136	sscle_15g105540	no	161	sscle_08g068290	no	213	sscle_03g025680	no	112	sscle_13g094410	no	157	sscle_03g027300	no
sscle_04g036970	1	1	1	1	1	1	1	1	1	1				149	sscle_13g094600	no	166	sscle_15g103930	no	231	sscle_06g054020	no	171	sscle_06g055070	no	137	sscle_15g107060	no	161	sscle_08g068300	no	214	sscle_03g027760	no	112	sscle_13g094420	no	157	sscle_03g027310	no
sscle_04g036980	0	0	0	1	0	0	0	1	0	0				150	sscle_13g096260	no	167	sscle_15g105520	no	232	sscle_06g054170	no	172	sscle_07g056800	no	137	sscle_15g107070	yes	162	sscle_09g070000	no	215	sscle_03g027790	no	112	sscle_13g094430	no	158	sscle_03g027780	no
sscle_04g037230	1	1	1	0	0	0	0	0	0	1				150	sscle_13g096270	no	167	sscle_15g105530	no	232	sscle_06g054180	no	172	sscle_07g056810	no	137	sscle_15g107080	no	162	sscle_09g070010	no	216	sscle_03g028040	no	112	sscle_13g094440	no	158	sscle_03g027790	no
sscle_04g037240	1	1	1	0	0	1	0	0	0	1				150	sscle_13g096280	no	167	sscle_15g105540	no	233	sscle_06g054240	no	173	sscle_07g060730	no	138	sscle_16g107840	no	163	sscle_09g071010	no	217	sscle_03g030020	no	113	sscle_14g097490	no	159	sscle_03g027950	no
sscle_04g037250	1	1	0	0	0	0	0	0	0	0				151	sscle_13g096540	no	168	sscle_15g106030	no	233	sscle_06g054250	no	173	sscle_07g060740	no	138	sscle_16g107850	no	163	sscle_09g071020	no	218	sscle_04g032050	no	113	sscle_14g097500	no	159	sscle_03g027960	no
sscle_04g037260	1	1	0	0	0	0	0	0	0	0				151	sscle_13g096550	no	168	sscle_15g106040	no	234	sscle_06g054930	no	174	sscle_07g060800	no	138	sscle_16g107860	no	164	sscle_09g072870	no	219	sscle_04g033680	no	113	sscle_14g097510	yes	160	sscle_03g028440	no
sscle_04g037750	0	0	0	0	0	0	0	0	1	0				151	sscle_13g096560	no	168	sscle_15g106050	no	234	sscle_06g054940	no	174	sscle_07g060810	no	139	sscle_01g000340	no	164	sscle_09g072880	no	220	sscle_04g034190	no	113	sscle_14g097520	no	160	sscle_03g028450	no
sscle_04g037830	0	0	0	0	0	0	0	0	1	0				152	sscle_14g098850	no	169	sscle_15g106630	no	235	sscle_06g055060	no	175	sscle_08g062960	no	139	sscle_01g000350	no	165	sscle_09g074010	no	221	sscle_04g034690	no	114	sscle_14g097900	no	161	sscle_03g030150	no
sscle_04g037840	0	0	1	1	0	0	0	1	1	1				152	sscle_14g098860	yes	169	sscle_15g106640	yes	235	sscle_06g055070	no	175	sscle_08g062970	no	140	sscle_01g003510	no	165	sscle_09g074020	no	222	sscle_04g034720	no	114	sscle_14g097910	no	161	sscle_03g030160	no
sscle_04g037940	0	0	0	1	0	0	0	1	0	0				152	sscle_14g098870	no	169	sscle_15g106650	no	236	sscle_07g055350	no	176	sscle_08g064240	no	140	sscle_01g003520	no	166	sscle_09g074300	no	223	sscle_04g035020	no	114	sscle_14g097920	no	162	sscle_03g031470	no
sscle_04g038040	0	0	0	0	0	0	0	1	0	0				153	sscle_14g100540	no	170	sscle_16g107840	no	236	sscle_07g055360	no	176	sscle_08g064250	no	141	sscle_01g010460	no	166	sscle_09g074310	no	224	sscle_04g035560	no	114	sscle_14g097930	no	162	sscle_03g031480	no
sscle_04g038070	1	0	0	0	0	0	0	0	0	0				153	sscle_14g100550	no	170	sscle_16g107850	no	237	sscle_07g055970	no	177	sscle_08g066560	no	141	sscle_01g010470	no	167	sscle_09g074600	no	225	sscle_04g036610	no	115	sscle_15g102520	no	163	sscle_03g031890	no
sscle_04g038180	1	1	1	1	0	1	0	1	0	1	c			153	sscle_14g100560	no	170	sscle_16g107860	no	237	sscle_07g055980	no	177	sscle_08g066570	no	142	sscle_01g010970	no	167	sscle_09g074610	no	226	sscle_04g036900	no	115	sscle_15g102530	no	163	sscle_03g031900	no
sscle_04g038190	1	1	1	1	0	1	0	1	1	1	c			154	sscle_14g101100	no	171	sscle_16g109090	no	238	sscle_07g056200	no	178	sscle_08g066840	no	142	sscle_01g010980	no	168	sscle_10g075560	no	227	sscle_04g036970	no	115	sscle_15g102540	yes	164	sscle_04g032050	no
sscle_04g038200	1	1	1	1	0	1	0	1	0	1	c			154	sscle_14g101110	no	171	sscle_16g109100	yes	238	sscle_07g056210	no	178	sscle_08g066850	no	143	sscle_02g013270	no	168	sscle_10g075570	no	228	sscle_04g038970	no	115	sscle_15g102550	no	164	sscle_04g032060	no
sscle_04g038210	1	1	0	0	0	1	0	0	0	1	c			154	sscle_14g101120	no	171	sscle_16g109110	no	239	sscle_07g056290	no	179	sscle_09g070520	no	143	sscle_02g013280	no	169	sscle_10g075600	no	229	sscle_05g043300	no	116	sscle_16g107990	no	165	sscle_04g033790	no
sscle_04g038730	1	1	0	1	1	1	1	1	0	1	c			155	sscle_14g102030	no	172	sscle_16g109390	no	239	sscle_07g056300	no	179	sscle_09g070530	no	144	sscle_02g015300	no	169	sscle_10g075610	no	230	sscle_05g043330	no	116	sscle_16g108000	yes	165	sscle_04g033800	no
sscle_04g038740	1	1	0	1	1	1	1	1	1	1	c			155	sscle_14g102040	no	172	sscle_16g109400	no	240	sscle_07g056800	no	180	sscle_09g071010	no	144	sscle_02g015310	no	170	sscle_10g077040	no	231	sscle_05g043880	no	116	sscle_16g108010	yes	166	sscle_04g034150	no
sscle_04g038750	1	1	0	1	1	1	1	1	0	1	c			155	sscle_14g102050	no	172	sscle_16g109410	no	240	sscle_07g056810	no	180	sscle_09g071020	no	145	sscle_02g017190	no	170	sscle_10g077050	no	232	sscle_05g044670	no	116	sscle_16g108020	no	166	sscle_04g034160	no
sscle_04g038760	0	0	0	0	0	0	0	1	0	0				156	sscle_15g102790	no	173	sscle_16g109750	no	241	sscle_07g056880	no	181	sscle_09g072870	no	145	sscle_02g017200	no	171	sscle_10g077130	no	233	sscle_05g045520	no	117	sscle_01g000340	no	167	sscle_04g035390	no
sscle_04g038770	0	0	0	0	0	0	0	1	0	0				156	sscle_15g102800	no	173	sscle_16g109760	yes	241	sscle_07g056890	no	181	sscle_09g072880	no	146	sscle_02g017500	no	171	sscle_10g077140	no	234	sscle_05g045810	no	117	sscle_01g000350	no	167	sscle_04g035400	no
sscle_04g038780	0	0	0	0	0	0	0	1	0	0				156	sscle_15g102810	no	173	sscle_16g109770	no	242	sscle_07g057010	no	182	sscle_09g074300	no	146	sscle_02g017510	no	172	sscle_11g082670	no	235	sscle_05g045840	no	117	sscle_01g000360	no	168	sscle_04g035770	no
sscle_04g038790	0	0	1	1	0	0	0	1	0	1				157	sscle_15g103170	no	174	sscle_01g001700	no	242	sscle_07g057020	no	182	sscle_09g074310	no	147	sscle_02g018210	no	172	sscle_11g082680	no	236	sscle_05g046330	no	118	sscle_01g000960	no	168	sscle_04g035780	no
sscle_04g038960	1	1	0	1	0	1	0	1	0	1				157	sscle_15g103180	no	174	sscle_01g001710	no	243	sscle_07g057170	no	183	sscle_10g075460	no	147	sscle_02g018220	no	173	sscle_11g084920	no	237	sscle_05g046750	no	118	sscle_01g000970	yes	169	sscle_04g036610	no
sscle_04g038970	1	1	1	1	1	1	1	1	1	1				157	sscle_15g103190	no	175	sscle_01g002230	no	243	sscle_07g057180	no	183	sscle_10g075470	no	148	sscle_02g019390	no	173	sscle_11g084930	no	238	sscle_05g046780	no	118	sscle_01g000980	no	169	sscle_04g036620	no
sscle_04g039500	0	0	1	0	0	0	0	0	0	0				158	sscle_15g103650	no	175	sscle_01g002240	no	244	sscle_07g057470	no	184	sscle_10g075560	no	148	sscle_02g019400	no	174	sscle_11g085620	no	239	sscle_05g048510	no	119	sscle_01g001120	no	170	sscle_04g037830	no
sscle_04g039640	1	1	1	1	1	1	1	1	0	1	c			158	sscle_15g103660	yes	176	sscle_01g003170	no	244	sscle_07g057480	no	184	sscle_10g075570	no	149	sscle_03g024660	no	174	sscle_11g085630	no	240	sscle_06g048720	no	119	sscle_01g001130	yes	170	sscle_04g037840	no
sscle_04g039650	1	1	1	1	1	1	1	1	1	1	c			158	sscle_15g103670	no	176	sscle_01g003180	no	245	sscle_07g057560	no	185	sscle_10g077040	no	149	sscle_03g024670	no	175	sscle_13g093460	no	241	sscle_06g049140	no	119	sscle_01g001140	no	171	sscle_05g040560	no
sscle_04g039660	1	1	1	1	1	1	1	1	0	1	c			159	sscle_15g103990	no	177	sscle_01g003510	no	245	sscle_07g057570	no	185	sscle_10g077050	no	150	sscle_04g035390	no	175	sscle_13g093470	no	242	sscle_06g049400	no	120	sscle_02g011950	no	171	sscle_05g040570	no
sscle_04g039670	1	1	0	1	1	1	1	1	0	1	c			159	sscle_15g104000	yes	177	sscle_01g003520	no	246	sscle_07g057740	no	186	sscle_10g077130	no	150	sscle_04g035400	no	176	sscle_13g094580	no	243	sscle_06g049450	no	120	sscle_02g011960	no	172	sscle_05g040990	no
sscle_04g039680	1	1	0	1	1	1	1	1	0	1	c			159	sscle_15g104010	no	178	sscle_01g004830	no	246	sscle_07g057750	no	186	sscle_10g077140	no	151	sscle_05g042270	no	176	sscle_13g094590	no	244	sscle_06g049500	no	120	sscle_02g011970	no	172	sscle_05g041000	no
sscle_04g039690	1	1	0	0	0	0	0	0	0	0				160	sscle_15g105520	no	178	sscle_01g004840	no	247	sscle_07g058180	no	187	sscle_11g084920	no	151	sscle_05g042280	no	177	sscle_13g095240	no	245	sscle_06g052370	no	121	sscle_02g012030	no	173	sscle_05g041300	no
sscle_04g039700	1	1	0	0	0	0	0	0	0	0				160	sscle_15g105530	no	179	sscle_01g005190	no	247	sscle_07g058190	no	187	sscle_11g084930	no	152	sscle_05g045320	no	177	sscle_13g095250	no	246	sscle_06g052610	no	121	sscle_02g012040	no	173	sscle_05g041310	no
sscle_04g039710	0	1	0	0	0	0	0	0	0	0				160	sscle_15g105540	no	179	sscle_01g005200	no	248	sscle_07g058680	no	188	sscle_11g085200	no	152	sscle_05g045330	no	178	sscle_13g095960	no	247	sscle_06g053130	no	121	sscle_02g012050	no	174	sscle_05g042270	no
sscle_04g039960	0	0	0	0	1	0	1	0	0	0				161	sscle_15g105740	no	180	sscle_01g007340	no	248	sscle_07g058690	no	188	sscle_11g085210	no	153	sscle_06g048870	no	178	sscle_13g095970	no	248	sscle_06g053670	no	122	sscle_02g012840	no	174	sscle_05g042280	no
sscle_04g039990	0	0	0	0	1	0	1	0	0	0				161	sscle_15g105750	no	180	sscle_01g007350	no	249	sscle_07g058970	no	189	sscle_12g089590	no	153	sscle_06g048880	no	179	sscle_14g098330	no	249	sscle_06g055110	no	122	sscle_02g012850	no	175	sscle_05g043330	no
sscle_04g040000	0	0	0	0	1	0	1	0	0	0				161	sscle_15g105760	no	181	sscle_01g008680	no	249	sscle_07g058980	no	189	sscle_12g089600	no	154	sscle_07g060730	no	179	sscle_14g098340	no	250	sscle_07g056200	no	122	sscle_02g012860	no	175	sscle_05g043340	no
sscle_04g040220	0	0	0	1	0	0	0	1	0	0				162	sscle_15g106030	no	181	sscle_01g008690	no	250	sscle_07g059110	no	190	sscle_12g091670	no	154	sscle_07g060740	no	180	sscle_14g099600	no	251	sscle_07g056290	no	123	sscle_02g012920	no	176	sscle_05g043720	no
sscle_05g040560	0	0	0	0	0	0	0	0	1	0				162	sscle_15g106040	no	182	sscle_01g009590	no	250	sscle_07g059120	no	190	sscle_12g091680	no	155	sscle_07g060800	no	180	sscle_14g099610	no	252	sscle_07g056460	no	123	sscle_02g012930	yes	176	sscle_05g043730	no
sscle_05g040570	0	0	0	0	0	0	0	0	1	0				162	sscle_15g106050	no	182	sscle_01g009600	no	251	sscle_07g059340	no	191	sscle_13g094580	no	155	sscle_07g060810	no	181	sscle_14g102090	no	253	sscle_07g057180	no	123	sscle_02g012940	no	177	sscle_05g043820	no
sscle_05g040990	0	1	1	1	1	1	1	1	1	1	c			163	sscle_16g107840	no	183	sscle_01g010310	no	251	sscle_07g059350	no	191	sscle_13g094590	no	156	sscle_08g066560	no	181	sscle_14g102100	no	254	sscle_07g057750	no	124	sscle_02g013510	no	177	sscle_05g043830	no
sscle_05g041000	0	1	1	1	1	1	1	1	1	1	c			163	sscle_16g107850	no	183	sscle_01g010320	no	252	sscle_07g059720	no	192	sscle_13g095960	no	156	sscle_08g066570	no	182	sscle_15g105360	no	255	sscle_07g057780	no	124	sscle_02g013520	no	178	sscle_05g045320	no
sscle_05g041010	0	0	1	0	1	1	1	0	0	1	c			163	sscle_16g107860	no	184	sscle_01g010970	no	252	sscle_07g059730	no	192	sscle_13g095970	no	157	sscle_08g067930	no	182	sscle_15g105370	no	256	sscle_07g058190	no	124	sscle_02g013530	no	178	sscle_05g045330	no
sscle_05g041020	0	0	1	0	0	0	0	0	0	0				164	sscle_16g109090	no	184	sscle_01g010980	no	253	sscle_07g059760	no	193	sscle_13g096550	no	157	sscle_08g067940	no	183	sscle_16g107910	no	257	sscle_07g059800	no	125	sscle_02g013870	no	179	sscle_05g045410	no
sscle_05g041030	0	0	1	0	0	0	0	0	0	0				164	sscle_16g109100	yes	185	sscle_02g011960	no	253	sscle_07g059770	no	193	sscle_13g096560	no	158	sscle_09g070000	no	183	sscle_16g107930	no	258	sscle_07g061860	no	125	sscle_02g013880	no	179	sscle_05g045420	no
sscle_05g041300	0	0	1	0	0	0	0	0	1	0				164	sscle_16g109110	no	185	sscle_02g011970	no	254	sscle_07g060240	no	194	sscle_14g097350	no	158	sscle_09g070010	no	184	sscle_16g109240	no	259	sscle_08g062960	no	125	sscle_02g013890	no	180	sscle_05g045690	no
sscle_05g041310	0	0	1	0	0	0	0	0	1	0				165	sscle_16g109390	no	186	sscle_02g012550	no	254	sscle_07g060250	no	194	sscle_14g097360	no	159	sscle_09g071010	no	184	sscle_16g109250	no	260	sscle_08g063370	no	126	sscle_02g014130	no	180	sscle_05g045700	no
sscle_05g041440	0	0	1	0	0	0	0	0	1	0				165	sscle_16g109400	no	186	sscle_02g012560	no	255	sscle_07g061370	no	195	sscle_14g099170	no	159	sscle_09g071020	no	185	sscle_01g000090	no	261	sscle_08g064240	no	126	sscle_02g014140	yes	181	sscle_05g046060	no
sscle_05g041740	1	1	1	0	0	0	0	0	0	1				165	sscle_16g109410	no	187	sscle_02g013270	no	255	sscle_07g061380	no	195	sscle_14g099180	no	160	sscle_09g072870	no	186	sscle_01g000980	no	262	sscle_08g064520	no	126	sscle_02g014150	no	181	sscle_05g046070	no
sscle_05g042270	1	1	1	1	1	1	1	1	1	1	c			166	sscle_01g000570	no	187	sscle_02g013280	no	256	sscle_08g062150	no	196	sscle_14g099600	no	160	sscle_09g072880	no	187	sscle_01g001040	no	263	sscle_08g064590	no	127	sscle_02g016500	no	182	sscle_05g047070	no
sscle_05g042280	1	1	1	1	1	1	1	1	1	1	c			166	sscle_01g000580	no	188	sscle_02g013510	no	256	sscle_08g062160	no	196	sscle_14g099610	no	161	sscle_09g074010	no	188	sscle_01g001320	no	264	sscle_08g064900	no	127	sscle_02g016510	no	182	sscle_05g047080	no
sscle_05g042290	1	1	0	1	0	1	0	1	0	1	c			167	sscle_01g001700	no	188	sscle_02g013520	no	257	sscle_08g062270	no	197	sscle_14g100540	no	161	sscle_09g074020	no	189	sscle_01g002230	no	265	sscle_08g065330	no	127	sscle_02g016520	no	183	sscle_05g047170	no
sscle_05g042560	1	1	1	0	0	1	0	0	1	1				167	sscle_01g001710	no	189	sscle_02g015300	no	257	sscle_08g062280	no	197	sscle_14g100550	no	162	sscle_09g074300	no	190	sscle_01g003170	no	266	sscle_08g066290	no	128	sscle_02g019550	no	183	sscle_05g047180	no
sscle_05g042570	1	1	1	0	0	1	0	0	1	1				168	sscle_01g003510	no	189	sscle_02g015310	no	258	sscle_08g062690	no	198	sscle_14g101530	no	162	sscle_09g074310	no	191	sscle_01g003270	no	267	sscle_08g067120	no	128	sscle_02g019560	no	184	sscle_05g047990	no
sscle_05g042580	0	0	0	0	0	0	0	0	1	0				168	sscle_01g003520	no	190	sscle_02g017180	no	258	sscle_08g062700	no	198	sscle_14g101540	no	163	sscle_10g077040	no	192	sscle_01g003310	no	268	sscle_08g068330	no	128	sscle_02g019570	no	184	sscle_05g048000	no
sscle_05g042590	0	0	0	0	0	0	0	0	1	0				169	sscle_01g004830	no	190	sscle_02g017190	no	259	sscle_08g062960	no	199	sscle_14g102090	no	163	sscle_10g077050	no	193	sscle_01g004020	no	269	sscle_09g070520	no	129	sscle_03g024330	no	185	sscle_05g048340	no
sscle_05g042600	0	0	0	0	0	0	0	0	1	0				169	sscle_01g004840	no	191	sscle_02g019440	no	259	sscle_08g062970	no	199	sscle_14g102100	no	164	sscle_10g077130	no	194	sscle_01g004220	no	270	sscle_09g070780	no	129	sscle_03g024340	yes	185	sscle_05g048350	no
sscle_05g042610	0	0	0	0	1	0	1	0	1	1	c			170	sscle_01g007340	no	191	sscle_02g019450	no	260	sscle_08g063390	no	200	sscle_15g103170	no	164	sscle_10g077140	no	195	sscle_01g004430	no	271	sscle_09g071310	no	129	sscle_03g024350	no	186	sscle_06g049130	no
sscle_05g042620	0	0	0	0	1	0	1	0	1	1	c			170	sscle_01g007350	no	192	sscle_02g019680	no	260	sscle_08g063400	no	200	sscle_15g103180	no	165	sscle_11g084920	no	196	sscle_01g004490	no	272	sscle_09g071400	no	130	sscle_03g027480	no	186	sscle_06g049140	no
sscle_05g042630	0	0	0	0	1	0	1	0	1	1	c			171	sscle_02g011960	no	192	sscle_02g019690	no	261	sscle_08g064050	no	201	sscle_15g103580	no	165	sscle_11g084930	no	197	sscle_01g004830	no	273	sscle_09g071980	no	130	sscle_03g027490	yes	187	sscle_06g049730	no
sscle_05g043090	0	0	0	1	0	0	0	1	0	0				171	sscle_02g011970	no	193	sscle_02g020400	no	261	sscle_08g064060	no	201	sscle_15g103590	no	166	sscle_12g088540	no	198	sscle_01g005560	no	274	sscle_09g073010	no	130	sscle_03g027500	no	187	sscle_06g049740	no
sscle_05g043100	0	0	0	1	0	0	0	1	0	0				172	sscle_02g013040	no	193	sscle_02g020410	no	262	sscle_08g064200	no	202	sscle_15g105360	no	166	sscle_12g088550	no	199	sscle_01g005590	no	275	sscle_09g074600	no	131	sscle_03g029240	no	188	sscle_06g050280	no
sscle_05g043110	0	0	0	1	0	0	0	1	0	0				172	sscle_02g013050	no	194	sscle_02g021250	no	262	sscle_08g064210	no	202	sscle_15g105370	no	167	sscle_13g094580	no	200	sscle_01g005990	no	276	sscle_10g075220	no	131	sscle_03g029250	no	188	sscle_06g050290	no
sscle_05g043120	0	0	0	1	0	0	0	1	0	0				173	sscle_02g015300	no	194	sscle_02g021260	no	263	sscle_08g065540	no	203	sscle_16g109400	no	167	sscle_13g094590	no	201	sscle_01g006580	no	277	sscle_10g075470	no	131	sscle_03g029260	no	189	sscle_06g050600	no
sscle_05g043270	0	0	0	1	0	0	0	1	0	0				173	sscle_02g015310	no	195	sscle_02g022140	no	263	sscle_08g065550	no	203	sscle_16g109410	no	168	sscle_14g097350	no	202	sscle_01g007780	no	278	sscle_10g077920	no	132	sscle_03g029780	no	189	sscle_06g050610	no
sscle_05g043280	0	0	0	0	0	0	0	1	0	0				174	sscle_02g017190	no	195	sscle_02g022150	no	264	sscle_08g066080	no	204	sscle_16g110130	no	168	sscle_14g097360	no	203	sscle_01g008010	no	279	sscle_10g079030	no	132	sscle_03g029790	yes	190	sscle_06g050710	no
sscle_05g043290	0	0	0	0	0	0	0	1	0	0				174	sscle_02g017200	no	196	sscle_03g023590	no	264	sscle_08g066090	no	204	sscle_16g110140	no	169	sscle_14g099600	no	204	sscle_01g008110	no	280	sscle_10g080490	no	132	sscle_03g029800	no	190	sscle_06g050720	no
sscle_05g043300	1	0	0	1	1	1	1	1	0	1				175	sscle_02g019100	no	196	sscle_03g023600	no	265	sscle_08g066560	no	205	sscle_01g000090	no	169	sscle_14g099610	no	205	sscle_01g008140	no	281	sscle_11g081320	no	133	sscle_03g030150	no	191	sscle_06g050800	no
sscle_05g043310	0	0	0	0	1	0	0	1	0	0				175	sscle_02g019110	no	197	sscle_03g024050	no	265	sscle_08g066570	no	206	sscle_01g000580	no	170	sscle_14g100540	no	206	sscle_01g009130	no	282	sscle_11g081660	no	133	sscle_03g030160	no	191	sscle_06g050810	no
sscle_05g043320	0	0	0	0	1	0	0	1	0	0				176	sscle_02g020180	no	197	sscle_03g024060	no	266	sscle_08g066680	no	207	sscle_01g000900	no	170	sscle_14g100550	no	207	sscle_01g009600	no	283	sscle_11g081910	no	133	sscle_03g030170	no	192	sscle_06g051380	no
sscle_05g043330	1	1	1	1	1	1	1	1	1	1				176	sscle_02g020190	no	198	sscle_03g024910	no	266	sscle_08g066690	no	208	sscle_01g001040	no	171	sscle_14g102090	no	208	sscle_01g009940	no	284	sscle_11g082410	no	134	sscle_03g031340	no	192	sscle_06g051390	no
sscle_05g043340	1	1	1	1	0	1	0	1	1	1				177	sscle_02g020400	no	198	sscle_03g024920	no	267	sscle_08g067120	no	209	sscle_01g001450	no	171	sscle_14g102100	no	209	sscle_01g010970	no	285	sscle_11g082780	no	134	sscle_03g031350	yes	193	sscle_06g053670	no
sscle_05g043660	1	1	1	1	0	0	0	1	0	1	c			177	sscle_02g020410	no	199	sscle_03g025780	no	267	sscle_08g067130	no	210	sscle_01g002240	no	172	sscle_16g109400	no	210	sscle_01g011440	no	286	sscle_11g084330	no	134	sscle_03g031360	no	193	sscle_06g053680	no
sscle_05g043670	1	1	1	1	0	1	0	1	0	1	c			178	sscle_02g022130	no	199	sscle_03g025790	no	268	sscle_08g067490	no	211	sscle_01g003140	no	172	sscle_16g109410	no	211	sscle_02g011690	no	287	sscle_11g084610	no	135	sscle_04g038180	no	194	sscle_06g054170	no
sscle_05g043680	1	1	0	1	0	1	0	1	0	1	c			178	sscle_02g022140	no	200	sscle_03g030100	no	268	sscle_08g067500	no	212	sscle_01g003170	no	173	sscle_01g000090	no	212	sscle_02g011870	no	288	sscle_12g086760	no	135	sscle_04g038190	no	194	sscle_06g054180	no
sscle_05g043690	1	1	0	1	0	1	0	1	0	1	c			179	sscle_03g023590	no	200	sscle_03g030110	no	269	sscle_08g067750	no	213	sscle_01g003200	no	174	sscle_01g001040	no	213	sscle_02g013040	no	289	sscle_12g086790	no	135	sscle_04g038200	no	195	sscle_06g054240	no
sscle_05g043700	1	1	0	1	1	1	1	1	0	1	c			179	sscle_03g023600	no	201	sscle_03g030150	no	269	sscle_08g067760	no	214	sscle_01g004160	no	175	sscle_01g001300	no	214	sscle_02g013650	no	290	sscle_12g087450	no	136	sscle_05g042270	no	195	sscle_06g054250	no
sscle_05g043710	1	1	0	1	1	1	1	1	0	1	c			180	sscle_03g024910	no	201	sscle_03g030160	no	270	sscle_08g068070	no	215	sscle_01g004190	no	176	sscle_01g002230	no	215	sscle_02g014290	no	291	sscle_12g087770	no	136	sscle_05g042280	no	196	sscle_06g054500	no
sscle_05g043720	1	1	1	1	1	1	1	1	1	1	c			180	sscle_03g024920	no	202	sscle_03g031890	no	270	sscle_08g068080	no	216	sscle_01g004220	no	177	sscle_01g004190	no	216	sscle_02g015300	no	292	sscle_12g088550	no	136	sscle_05g042290	no	196	sscle_06g054510	no
sscle_05g043730	1	0	1	1	1	1	1	1	1	1	c			181	sscle_03g030100	no	202	sscle_03g031900	no	271	sscle_08g068160	no	217	sscle_01g004430	no	178	sscle_01g004430	no	217	sscle_02g016460	no	293	sscle_12g088710	no	137	sscle_05g045410	no	197	sscle_06g054930	no
sscle_05g043820	0	0	1	0	0	0	0	0	1	0				181	sscle_03g030110	no	203	sscle_04g032050	no	271	sscle_08g068170	no	218	sscle_01g004490	no	179	sscle_01g004490	no	218	sscle_02g017200	no	294	sscle_12g088920	no	137	sscle_05g045420	no	197	sscle_06g054940	no
sscle_05g043830	0	1	1	0	0	0	0	0	1	1				182	sscle_03g030150	no	203	sscle_04g032060	no	272	sscle_08g068290	no	219	sscle_01g005200	no	180	sscle_01g005590	no	219	sscle_02g017280	no	295	sscle_12g089070	no	137	sscle_05g045430	no	198	sscle_07g055440	no
sscle_05g043880	1	1	0	1	1	1	1	1	0	1				182	sscle_03g030160	no	204	sscle_04g032220	no	272	sscle_08g068300	no	220	sscle_01g005480	no	181	sscle_01g005870	no	220	sscle_02g018150	no	296	sscle_12g089980	no	138	sscle_05g046240	no	198	sscle_07g055450	no
sscle_05g043890	1	1	0	0	0	0	0	0	0	0				183	sscle_03g031890	no	204	sscle_04g032230	no	273	sscle_08g068480	no	221	sscle_01g006100	no	182	sscle_01g005990	no	221	sscle_02g018220	no	297	sscle_12g091560	no	138	sscle_05g046250	no	199	sscle_07g056200	no
sscle_05g043900	1	1	0	0	0	0	0	0	0	0				183	sscle_03g031900	no	205	sscle_04g032340	no	273	sscle_08g068490	no	222	sscle_01g006580	no	183	sscle_01g006100	no	222	sscle_02g019140	no	298	sscle_13g093010	no	138	sscle_05g046260	no	199	sscle_07g056210	no
sscle_05g043910	1	0	0	0	0	0	0	0	0	0				184	sscle_04g032220	no	205	sscle_04g032350	no	274	sscle_09g068990	no	223	sscle_01g007360	no	184	sscle_01g006180	no	223	sscle_02g019670	no	299	sscle_13g093230	no	139	sscle_05g047070	no	200	sscle_07g056290	no
sscle_05g044000	0	0	1	0	0	0	0	0	1	0				184	sscle_04g032230	no	206	sscle_04g033790	no	274	sscle_09g069000	no	224	sscle_01g007780	no	185	sscle_01g006580	no	224	sscle_02g020190	no	300	sscle_13g095930	no	139	sscle_05g047080	no	200	sscle_07g056300	no
sscle_05g044180	1	0	0	1	1	1	1	1	1	1	c			185	sscle_04g035390	no	206	sscle_04g033800	no	275	sscle_09g069190	no	225	sscle_01g007880	no	186	sscle_01g007780	no	225	sscle_02g020400	no	301	sscle_13g096560	no	139	sscle_05g047090	no	201	sscle_07g056800	no
sscle_05g044190	1	1	0	1	1	1	1	1	1	1	c			185	sscle_04g035400	no	207	sscle_04g034540	no	275	sscle_09g069200	no	226	sscle_01g008010	no	187	sscle_01g008010	no	226	sscle_02g021950	no	302	sscle_14g097070	no	140	sscle_05g047230	no	201	sscle_07g056810	no
sscle_05g044200	1	1	0	1	1	1	1	1	1	1	c			186	sscle_04g038960	no	207	sscle_04g034550	no	276	sscle_09g069550	no	227	sscle_01g008140	no	188	sscle_01g008140	no	227	sscle_03g022420	no	303	sscle_14g097590	no	140	sscle_05g047240	no	202	sscle_07g057170	no
sscle_05g044210	1	1	1	1	1	1	1	1	1	1	c			186	sscle_04g038970	no	208	sscle_04g036610	no	276	sscle_09g069560	no	228	sscle_01g008170	no	189	sscle_01g009130	no	228	sscle_03g022450	no	304	sscle_14g098350	no	140	sscle_05g047250	no	202	sscle_07g057180	no
sscle_05g044220	1	1	1	1	1	1	1	1	1	1	c			187	sscle_05g042560	no	208	sscle_04g036620	no	277	sscle_09g070000	no	229	sscle_01g010390	no	190	sscle_01g009940	no	229	sscle_03g023590	no	305	sscle_14g100930	no	141	sscle_06g048860	no	203	sscle_07g057560	no
sscle_05g044230	1	1	1	1	1	1	1	1	1	1	c			187	sscle_05g042570	no	209	sscle_04g036960	no	277	sscle_09g070010	no	230	sscle_01g011550	no	191	sscle_02g011690	no	230	sscle_03g024330	no	306	sscle_14g101530	no	141	sscle_06g048870	no	203	sscle_07g057570	no
sscle_05g044240	1	1	1	1	1	1	1	1	1	1	c			188	sscle_05g043330	no	209	sscle_04g036970	no	278	sscle_09g070270	no	231	sscle_02g011690	no	192	sscle_02g011870	no	231	sscle_03g024880	no	307	sscle_14g101970	no	141	sscle_06g048880	no	204	sscle_07g057740	no
sscle_05g044250	1	1	1	1	1	1	1	1	1	1	c			188	sscle_05g043340	no	210	sscle_04g038960	no	278	sscle_09g070280	no	232	sscle_02g011870	no	193	sscle_02g012320	no	232	sscle_03g025680	no	308	sscle_14g102030	no	142	sscle_06g051970	no	204	sscle_07g057750	no
sscle_05g044260	1	1	1	1	1	1	1	1	1	1	c			189	sscle_05g047170	no	210	sscle_04g038970	no	279	sscle_09g070520	no	233	sscle_02g012200	no	194	sscle_02g012940	no	233	sscle_03g026860	no	309	sscle_15g102480	no	142	sscle_06g051980	yes	205	sscle_07g057900	no
sscle_05g044350	0	0	0	0	1	0	1	0	0	0				189	sscle_05g047180	no	211	sscle_05g040990	no	279	sscle_09g070530	no	234	sscle_02g012320	no	195	sscle_02g013650	no	234	sscle_03g027060	no	310	sscle_15g102980	no	142	sscle_06g051990	no	205	sscle_07g057930	no
sscle_05g044360	0	0	0	0	1	0	1	0	0	0				190	sscle_06g054010	no	211	sscle_05g041000	no	280	sscle_09g071010	no	235	sscle_02g012550	no	196	sscle_02g015930	no	235	sscle_03g027560	no	311	sscle_15g103040	no	143	sscle_07g056460	no	206	sscle_07g058180	no
sscle_05g044370	0	0	0	0	1	0	1	0	0	0				190	sscle_06g054020	no	212	sscle_05g041730	no	280	sscle_09g071020	no	236	sscle_02g014130	no	197	sscle_02g016010	no	236	sscle_03g027730	no	312	sscle_15g103670	no	143	sscle_07g056470	yes	206	sscle_07g058190	no
sscle_05g044670	0	0	0	1	1	0	1	1	0	1				191	sscle_06g054170	no	212	sscle_05g041740	no	281	sscle_09g071210	no	237	sscle_02g014220	no	198	sscle_02g017980	no	237	sscle_03g028040	no	313	sscle_15g104250	no	143	sscle_07g056480	no	207	sscle_07g058680	no
sscle_05g044690	0	0	1	0	0	0	0	0	0	0				191	sscle_06g054180	no	213	sscle_05g042560	no	281	sscle_09g071220	no	238	sscle_02g014550	no	199	sscle_02g018150	no	238	sscle_03g030020	no	314	sscle_15g104290	no	144	sscle_07g058920	no	207	sscle_07g058690	no
sscle_05g044700	0	0	1	0	0	0	0	0	0	0				192	sscle_06g055060	no	213	sscle_05g042570	no	282	sscle_09g071390	no	239	sscle_02g015000	no	200	sscle_02g020190	no	239	sscle_03g030100	no	315	sscle_15g104800	no	144	sscle_07g058930	yes	208	sscle_07g059110	no
sscle_05g044750	1	0	1	0	0	0	0	0	0	0				192	sscle_06g055070	no	214	sscle_05g043330	no	282	sscle_09g071400	no	240	sscle_02g015510	no	201	sscle_02g020330	no	240	sscle_03g030920	no	316	sscle_15g105360	no	144	sscle_07g058940	no	208	sscle_07g059120	no
sscle_05g045140	1	1	0	0	0	0	0	0	0	0				193	sscle_07g055450	no	214	sscle_05g043340	no	283	sscle_09g072870	no	241	sscle_02g015590	no	202	sscle_03g022420	no	241	sscle_03g031900	no	317	sscle_15g106040	no	145	sscle_07g060600	no	209	sscle_07g059720	no
sscle_05g045150	0	0	1	0	0	0	0	0	0	0				193	sscle_07g055460	no	215	sscle_05g045320	no	283	sscle_09g072880	no	242	sscle_02g015650	no	203	sscle_03g023510	no	242	sscle_04g032050	no	318	sscle_16g108020	no	145	sscle_07g060610	no	209	sscle_07g059730	no
sscle_05g045320	0	1	1	1	1	1	1	1	1	1				194	sscle_07g059720	no	215	sscle_05g045330	no	284	sscle_09g073000	no	243	sscle_02g015930	no	204	sscle_03g023950	no	243	sscle_04g032220	no	319	sscle_16g108190	no	145	sscle_07g060620	no	210	sscle_07g059800	no
sscle_05g045330	0	1	1	1	1	1	1	1	1	1				194	sscle_07g059730	no	216	sscle_05g047170	no	284	sscle_09g073010	no	244	sscle_02g017280	no	205	sscle_03g024330	no	244	sscle_04g033140	no	320	sscle_16g108420	no	146	sscle_08g064330	no	210	sscle_07g059810	no
sscle_05g045410	1	1	0	1	1	1	1	1	1	1	c			195	sscle_07g059760	no	216	sscle_05g047180	no	285	sscle_09g073850	no	245	sscle_02g017310	no	206	sscle_03g025680	no	245	sscle_04g033170	no	321	sscle_16g109750	no	146	sscle_08g064340	no	211	sscle_07g060180	no
sscle_05g045420	1	1	1	1	1	1	1	1	1	1	c			195	sscle_07g059770	no	217	sscle_05g047490	no	285	sscle_09g073860	no	246	sscle_02g017700	no	207	sscle_03g026200	no	246	sscle_04g034690	no				146	sscle_08g064350	no	211	sscle_07g060190	no
sscle_05g045430	1	1	0	1	1	1	1	1	0	1	c			196	sscle_07g060900	no	217	sscle_05g047500	no	286	sscle_09g074300	no	247	sscle_02g017730	no	208	sscle_03g027500	no	247	sscle_04g035020	no				147	sscle_08g066080	no	212	sscle_07g060240	no
sscle_05g045520	1	0	0	1	1	1	1	1	0	1				196	sscle_07g060910	no	218	sscle_06g049380	no	286	sscle_09g074310	no	248	sscle_02g017980	no	209	sscle_03g028040	no	248	sscle_04g035560	no				147	sscle_08g066090	no	212	sscle_07g060250	no
sscle_05g045530	1	1	0	1	0	0	0	1	0	1				197	sscle_08g064200	no	218	sscle_06g049390	no	287	sscle_09g074600	no	249	sscle_02g018940	no	210	sscle_03g030020	no	249	sscle_04g036970	no				147	sscle_08g066100	no	213	sscle_07g060730	no
sscle_05g045540	1	0	0	0	0	0	0	0	0	0				197	sscle_08g064210	no	219	sscle_06g049730	no	287	sscle_09g074610	no	250	sscle_02g019140	no	211	sscle_04g032050	no	250	sscle_04g037240	no				148	sscle_08g068060	no	213	sscle_07g060740	no
sscle_05g045550	1	0	0	0	0	1	0	0	0	0				198	sscle_08g068290	no	219	sscle_06g049740	no	288	sscle_10g074840	no	251	sscle_02g019830	no	212	sscle_04g033680	no	251	sscle_05g043300	no				148	sscle_08g068070	no	214	sscle_07g060800	no
sscle_05g045690	0	0	0	0	0	0	0	0	1	0				198	sscle_08g068300	no	220	sscle_06g049810	no	288	sscle_10g074850	no	252	sscle_02g020330	no	213	sscle_04g035020	no	252	sscle_05g043880	no				148	sscle_08g068080	no	214	sscle_07g060810	no
sscle_05g045700	0	1	0	0	0	0	0	0	1	0				199	sscle_09g070000	no	220	sscle_06g049820	no	289	sscle_10g074970	no	253	sscle_02g021950	no	214	sscle_04g035560	no	253	sscle_05g045520	no				149	sscle_09g070000	no	215	sscle_07g061260	no
sscle_05g045800	0	0	0	0	0	0	0	0	1	0				199	sscle_09g070010	no	221	sscle_06g050600	no	289	sscle_10g074980	no	254	sscle_03g022420	no	215	sscle_04g036610	no	254	sscle_05g045550	no				149	sscle_09g070010	no	215	sscle_07g061270	no
sscle_05g045810	0	0	0	1	1	1	1	1	1	1	c			200	sscle_09g070410	no	221	sscle_06g050610	no	290	sscle_10g075020	no	255	sscle_03g022450	no	216	sscle_04g036900	no	255	sscle_05g045810	no				149	sscle_09g070020	no	216	sscle_08g062270	no
sscle_05g045820	0	0	0	0	1	0	0	1	1	1	c			200	sscle_09g070420	no	222	sscle_06g053120	no	290	sscle_10g075030	no	256	sscle_03g024060	no	217	sscle_04g036970	no	256	sscle_05g045840	no				150	sscle_09g070410	no	216	sscle_08g062280	no
sscle_05g045830	0	0	0	0	1	0	0	1	1	1	c			201	sscle_09g071010	no	222	sscle_06g053130	no	291	sscle_10g075460	no	257	sscle_03g025710	no	218	sscle_04g038970	no	257	sscle_05g046430	no				150	sscle_09g070420	no	217	sscle_08g063830	no
sscle_05g045840	1	1	1	1	1	1	1	1	1	1	c			201	sscle_09g071020	no	223	sscle_06g053670	no	291	sscle_10g075470	no	258	sscle_03g025920	no	219	sscle_05g043880	no	258	sscle_05g046780	no				150	sscle_09g070430	no	217	sscle_08g063840	no
sscle_05g045850	0	0	1	0	0	0	0	0	1	0				202	sscle_09g072870	no	223	sscle_06g053680	no	292	sscle_10g075600	no	259	sscle_03g026200	no	220	sscle_05g044670	no	259	sscle_05g048510	no				151	sscle_09g074020	no	218	sscle_08g064240	no
sscle_05g046060	0	0	0	0	0	0	0	0	1	0				202	sscle_09g072880	no	224	sscle_06g054170	no	292	sscle_10g075610	no	260	sscle_03g026230	no	221	sscle_05g045520	no	260	sscle_06g048720	no				151	sscle_09g074030	yes	218	sscle_08g064250	no
sscle_05g046070	0	0	0	0	0	0	0	0	1	0				203	sscle_09g074300	no	224	sscle_06g054180	no	293	sscle_10g075910	no	261	sscle_03g027060	no	222	sscle_05g046330	no	261	sscle_06g049140	no				151	sscle_09g074040	no	219	sscle_08g064330	no
sscle_05g046240	1	1	1	1	1	1	1	1	1	1	c			203	sscle_09g074310	no	225	sscle_06g054240	no	293	sscle_10g075920	no	262	sscle_03g027090	no	223	sscle_05g048510	no	262	sscle_06g051630	no				152	sscle_10g076000	no	219	sscle_08g064340	no
sscle_05g046250	1	1	1	1	1	1	1	1	1	1	c			204	sscle_09g074600	no	225	sscle_06g054250	no	294	sscle_10g077040	no	263	sscle_03g027730	no	224	sscle_06g048720	no	263	sscle_06g052060	no				152	sscle_10g076010	yes	220	sscle_08g064900	no
sscle_05g046260	1	1	1	1	1	1	1	1	1	1	c			204	sscle_09g074610	no	226	sscle_07g055350	no	294	sscle_10g077050	no	264	sscle_03g028010	no	225	sscle_06g049140	no	264	sscle_06g052110	no				152	sscle_10g076020	no	220	sscle_08g064910	no
sscle_05g046330	0	0	0	1	1	0	1	1	0	1				205	sscle_10g075460	no	226	sscle_07g055360	no	295	sscle_10g077130	no	265	sscle_03g028040	no	226	sscle_06g049400	no	265	sscle_06g052270	no				153	sscle_10g077220	no	221	sscle_08g066080	no
sscle_05g046430	1	1	0	0	0	1	0	0	0	1				205	sscle_10g075470	no	227	sscle_07g056290	no	295	sscle_10g077140	no	266	sscle_03g028860	no	227	sscle_06g052370	no	266	sscle_06g052610	no				153	sscle_10g077230	yes	221	sscle_08g066090	no
sscle_05g046460	0	0	0	0	0	0	0	0	1	0				206	sscle_10g075600	no	227	sscle_07g056300	no	296	sscle_10g077190	no	267	sscle_03g028890	no	228	sscle_06g052610	no	267	sscle_06g053130	no				153	sscle_10g077240	no	222	sscle_08g066560	no
sscle_05g046470	0	0	0	0	0	0	0	0	1	0				206	sscle_10g075610	no	228	sscle_07g057170	no	296	sscle_10g077200	no	268	sscle_03g029040	no	229	sscle_06g053130	no	268	sscle_06g053670	no				154	sscle_10g080320	no	222	sscle_08g066570	no
sscle_05g046480	0	0	0	0	0	0	0	0	1	0				207	sscle_10g077040	no	228	sscle_07g057180	no	297	sscle_10g077990	no	269	sscle_03g029850	no	230	sscle_06g053670	no	269	sscle_06g054140	no				154	sscle_10g080330	no	223	sscle_08g067930	no
sscle_05g046490	0	0	0	0	0	0	0	0	1	0				207	sscle_10g077050	no	229	sscle_07g059720	no	297	sscle_10g078000	no	270	sscle_03g030020	no	231	sscle_06g054930	no	270	sscle_07g055360	no				154	sscle_10g080340	no	223	sscle_08g067940	no
sscle_05g046500	0	0	1	0	0	0	0	0	1	0				208	sscle_10g079800	no	229	sscle_07g059730	no	298	sscle_10g078500	no	271	sscle_03g031680	no	232	sscle_07g056200	no	271	sscle_07g055630	no				155	sscle_11g081150	no	224	sscle_08g068290	no
sscle_05g046510	0	0	1	0	0	0	0	0	1	0				208	sscle_10g079810	no	230	sscle_07g060180	no	298	sscle_10g078510	no	272	sscle_03g031890	no	233	sscle_07g056290	no	272	sscle_07g055730	no				155	sscle_11g081160	no	224	sscle_08g068300	no
sscle_05g046520	0	0	0	0	0	0	0	0	1	0				209	sscle_10g080330	no	230	sscle_07g060190	no	299	sscle_10g078660	no	273	sscle_04g035020	no	234	sscle_07g056460	no	273	sscle_07g055830	no				155	sscle_11g081170	no	225	sscle_09g069190	no
sscle_05g046530	0	0	0	0	0	0	0	0	1	0				209	sscle_10g080340	no	231	sscle_08g062960	no	299	sscle_10g078670	no	274	sscle_04g035560	no	235	sscle_07g057180	no	274	sscle_07g055860	no				156	sscle_11g082670	no	225	sscle_09g069200	no
sscle_05g046540	0	0	1	0	0	0	0	0	1	0				210	sscle_12g089070	no	231	sscle_08g062970	no	300	sscle_10g079460	no	275	sscle_04g035740	no	236	sscle_07g058190	no	275	sscle_07g056460	no				156	sscle_11g082680	no	226	sscle_09g069460	no
sscle_05g046550	1	1	1	1	0	0	0	1	1	1				210	sscle_12g089080	no	232	sscle_08g064200	no	300	sscle_10g079470	no	276	sscle_04g035770	no	237	sscle_07g059800	no	276	sscle_07g056800	no				156	sscle_11g082690	no	226	sscle_09g069470	no
sscle_05g046740	0	0	0	0	0	0	0	0	1	0				211	sscle_12g090420	no	232	sscle_08g064210	no	301	sscle_10g079800	no	277	sscle_04g037840	no	238	sscle_07g061860	no	277	sscle_07g056890	no				157	sscle_11g085610	no	227	sscle_09g070000	no
sscle_05g046750	0	0	0	1	1	0	1	1	1	1				211	sscle_12g090430	no	233	sscle_08g066560	no	301	sscle_10g079810	no	278	sscle_04g037940	no	239	sscle_08g062960	no	278	sscle_07g057150	no				157	sscle_11g085620	no	227	sscle_09g070010	no
sscle_05g046760	0	0	0	0	1	0	0	0	1	0				212	sscle_13g095240	no	233	sscle_08g066570	no	302	sscle_10g080090	no	279	sscle_04g038790	no	240	sscle_08g063370	no	279	sscle_07g057180	no				157	sscle_11g085630	no	228	sscle_09g070520	no
sscle_05g046770	0	0	0	0	1	0	0	0	1	0				212	sscle_13g095250	no	234	sscle_08g067490	no	302	sscle_10g080100	no	280	sscle_04g040220	no	241	sscle_08g064240	no	280	sscle_07g057750	no				158	sscle_12g089320	no	228	sscle_09g070530	no
sscle_05g046780	0	0	0	0	1	1	1	0	1	1				213	sscle_13g095340	no	234	sscle_08g067500	no	303	sscle_10g080180	no	281	sscle_05g043270	no	242	sscle_08g064520	no	281	sscle_07g058190	no				158	sscle_12g089330	no	229	sscle_09g071010	no
sscle_05g046790	0	1	0	0	0	0	0	0	1	0				213	sscle_13g095350	no	235	sscle_08g068290	no	303	sscle_10g080190	no	282	sscle_05g043300	no	243	sscle_08g064590	no	282	sscle_07g058220	no				158	sscle_12g089340	no	229	sscle_09g071020	no
sscle_05g047070	1	1	1	1	1	1	1	1	1	1	c			214	sscle_13g095930	no	235	sscle_08g068300	no	304	sscle_10g080220	no	283	sscle_05g043880	no	244	sscle_08g064900	no	283	sscle_07g059730	no				159	sscle_12g090370	no	230	sscle_09g071210	no
sscle_05g047080	1	1	1	1	1	1	1	1	1	1	c			214	sscle_13g095940	no	236	sscle_08g068480	no	304	sscle_10g080230	no	284	sscle_05g044670	no	245	sscle_08g065330	no	284	sscle_07g059800	no				159	sscle_12g090380	yes	230	sscle_09g071220	no
sscle_05g047090	1	1	0	1	1	0	1	1	0	1	c			215	sscle_14g097350	no	236	sscle_08g068490	no	305	sscle_10g080330	no	285	sscle_05g045810	no	246	sscle_08g066290	no	285	sscle_07g061110	no				159	sscle_12g090390	no	231	sscle_09g071390	no
sscle_05g047170	1	1	1	1	0	0	0	1	1	1				215	sscle_14g097360	no	237	sscle_09g068990	no	305	sscle_10g080340	no	286	sscle_05g045840	no	247	sscle_08g067120	no	286	sscle_08g062960	no				160	sscle_13g096260	no	231	sscle_09g071400	no
sscle_05g047180	1	1	1	1	0	0	0	1	1	1				216	sscle_14g097590	no	237	sscle_09g069000	no	306	sscle_11g080970	no	287	sscle_05g046330	no	248	sscle_09g070520	no	287	sscle_08g063100	no				160	sscle_13g096270	no	232	sscle_09g072700	no
sscle_05g047230	1	1	1	1	1	1	1	1	1	1	c			216	sscle_14g097600	no	238	sscle_09g070000	no	306	sscle_11g080980	no	288	sscle_05g046550	no	249	sscle_09g070780	no	288	sscle_08g064520	no				160	sscle_13g096280	no	232	sscle_09g072710	no
sscle_05g047240	1	1	1	1	1	1	1	1	1	1	c			217	sscle_14g098330	no	238	sscle_09g070010	no	307	sscle_11g081310	no	289	sscle_05g046750	no	250	sscle_09g071310	no	289	sscle_08g064900	no				161	sscle_14g098330	no	233	sscle_09g072870	no
sscle_05g047250	1	1	0	1	1	1	1	1	1	1	c			217	sscle_14g098340	no	239	sscle_09g070520	no	307	sscle_11g081320	no	290	sscle_05g047370	no	251	sscle_09g071400	no	290	sscle_08g066290	no				161	sscle_14g098340	no	233	sscle_09g072880	no
sscle_05g047370	0	0	0	1	0	0	0	1	0	0				218	sscle_14g099600	no	239	sscle_09g070530	no	308	sscle_11g081650	no	291	sscle_05g048420	no	252	sscle_09g071980	no	291	sscle_08g066560	no				161	sscle_14g098350	no	234	sscle_09g073000	no
sscle_05g047490	1	1	1	0	0	1	0	0	0	1				218	sscle_14g099610	no	240	sscle_09g071210	no	308	sscle_11g081660	no	292	sscle_05g048510	no	253	sscle_09g073010	no	292	sscle_08g066840	no				162	sscle_14g098500	no	234	sscle_09g073010	no
sscle_05g047500	1	1	1	0	0	1	0	0	0	1				219	sscle_14g101530	no	240	sscle_09g071220	no	309	sscle_11g082670	no	293	sscle_06g049140	no	254	sscle_09g074600	no	293	sscle_08g067190	no				162	sscle_14g098510	yes	235	sscle_09g074300	no
sscle_05g047510	1	0	0	0	0	0	0	0	0	0				219	sscle_14g101540	no	241	sscle_09g071390	no	309	sscle_11g082680	no	294	sscle_06g049450	no	255	sscle_10g075220	no	294	sscle_08g067930	no				162	sscle_14g098520	no	235	sscle_09g074310	no
sscle_05g047520	1	0	0	0	0	0	0	0	0	0				220	sscle_15g103920	no	241	sscle_09g071400	no	310	sscle_11g083010	no	295	sscle_06g050290	no	256	sscle_10g077920	no	295	sscle_08g068330	no				163	sscle_14g101100	no	236	sscle_09g074600	no
sscle_05g047780	0	0	1	0	0	0	0	0	1	0				220	sscle_15g103930	no	242	sscle_09g072870	no	310	sscle_11g083020	no	296	sscle_06g051630	no	257	sscle_10g079030	no	296	sscle_09g071160	no				163	sscle_14g101110	no	236	sscle_09g074610	no
sscle_05g047850	0	0	0	1	1	1	1	1	0	1	c			221	sscle_15g104370	no	242	sscle_09g072880	no	311	sscle_11g084380	no	297	sscle_06g052370	no	258	sscle_10g080490	no	297	sscle_09g071310	no				163	sscle_14g101120	no	237	sscle_10g077040	no
sscle_05g047860	1	1	1	1	1	1	1	1	1	1	c			221	sscle_15g104380	no	243	sscle_09g073850	no	311	sscle_11g084390	no	298	sscle_06g052610	no	259	sscle_11g081320	no	298	sscle_09g071340	no				164	sscle_15g102790	no	237	sscle_10g077050	no
sscle_05g047870	1	1	1	1	1	1	1	1	1	1	c			222	sscle_15g105360	no	243	sscle_09g073860	no	312	sscle_11g084420	no	299	sscle_06g052950	no	260	sscle_11g081910	no	299	sscle_09g074420	no				164	sscle_15g102800	no	238	sscle_10g077130	no
sscle_05g047880	1	1	1	1	1	1	1	1	1	1	c			222	sscle_15g105370	no	244	sscle_09g074300	no	312	sscle_11g084430	no	300	sscle_06g053130	no	261	sscle_11g082410	no	300	sscle_10g074970	no				164	sscle_15g102810	no	238	sscle_10g077140	no
sscle_05g047990	1	0	1	1	1	1	1	1	1	1	c			223	sscle_16g108160	no	244	sscle_09g074310	no	313	sscle_11g084920	no	301	sscle_06g053670	no	262	sscle_11g082780	no	301	sscle_10g075020	no				165	sscle_15g103650	no	239	sscle_10g077990	no
sscle_05g048000	0	1	1	1	1	1	1	1	1	1	c			223	sscle_16g108170	no	245	sscle_10g074970	no	313	sscle_11g084930	no	302	sscle_06g054240	no	263	sscle_11g084610	no	302	sscle_10g075220	no				165	sscle_15g103660	yes	239	sscle_10g078000	no
sscle_05g048010	0	0	0	1	1	1	1	1	0	1	c			224	sscle_16g109240	no	245	sscle_10g074980	no	314	sscle_11g085200	no	303	sscle_06g054930	no	264	sscle_12g087450	no	303	sscle_10g075430	no				165	sscle_15g103670	no	240	sscle_10g078160	no
sscle_05g048020	1	0	0	1	1	1	1	1	0	1	c			224	sscle_16g109250	no	246	sscle_10g075020	no	314	sscle_11g085210	no	304	sscle_07g055860	no	265	sscle_12g087770	no	304	sscle_10g075470	no				166	sscle_15g105520	no	240	sscle_10g078170	no
sscle_05g048030	0	0	0	1	1	1	0	1	0	1	c			225	sscle_16g109340	no	246	sscle_10g075030	no	315	sscle_11g085620	no	305	sscle_07g056200	no	266	sscle_12g088710	no	305	sscle_10g075800	no				166	sscle_15g105530	no	241	sscle_10g078500	no
sscle_05g048040	0	1	0	1	1	1	0	1	0	1	c			225	sscle_16g109350	no	247	sscle_10g075460	no	315	sscle_11g085630	no	306	sscle_07g056290	no	267	sscle_12g088920	no	306	sscle_10g076020	no				166	sscle_15g105540	no	241	sscle_10g078510	no
sscle_05g048050	1	1	1	1	1	1	1	1	0	1	c			226	sscle_16g110780	no	247	sscle_10g075470	no	316	sscle_12g086770	no	307	sscle_07g056890	no	268	sscle_12g089070	no	307	sscle_10g077190	no				167	sscle_15g106030	no	242	sscle_10g078990	no
sscle_05g048060	1	1	1	1	1	1	1	1	1	1	c			226	sscle_16g110790	no	248	sscle_10g075600	no	316	sscle_12g086780	no	308	sscle_07g056980	no	269	sscle_12g089980	no	308	sscle_10g077920	no				167	sscle_15g106040	no	242	sscle_10g079000	no
sscle_05g048070	1	1	1	1	1	1	1	1	1	1	c			227	sscle_01g000090	no	248	sscle_10g075610	no	317	sscle_12g087320	no	309	sscle_07g057150	no	270	sscle_12g091560	no	309	sscle_10g080090	no				167	sscle_15g106050	no	243	sscle_10g080090	no
sscle_05g048080	1	1	1	1	1	1	1	1	1	1	c			228	sscle_01g000790	no	249	sscle_10g077040	no	317	sscle_12g087330	no	310	sscle_07g057180	no	271	sscle_13g093010	no	310	sscle_10g080330	no				168	sscle_16g107840	no	243	sscle_10g080100	no
sscle_05g048090	1	1	1	1	1	1	1	1	1	1	c			229	sscle_01g001040	no	249	sscle_10g077050	no	318	sscle_12g087430	no	311	sscle_07g057570	no	272	sscle_13g093230	no	311	sscle_10g080490	no				168	sscle_16g107850	no	244	sscle_10g080330	no
sscle_05g048100	1	1	1	1	1	1	1	1	1	1	c			230	sscle_01g001120	no	250	sscle_10g077990	no	318	sscle_12g087440	no	312	sscle_07g057750	no	273	sscle_13g096560	no	312	sscle_10g080570	no				168	sscle_16g107860	no	244	sscle_10g080340	no
sscle_05g048110	0	0	1	0	0	0	0	0	0	0				231	sscle_01g001320	no	250	sscle_10g078000	no	319	sscle_12g088920	no	313	sscle_07g057780	no	274	sscle_14g097070	no	313	sscle_11g080970	no				169	sscle_16g107910	no	245	sscle_11g080970	no
sscle_05g048120	0	0	1	0	0	0	0	0	0	0				232	sscle_01g001420	no	251	sscle_10g078160	no	319	sscle_12g088930	no	314	sscle_07g057900	no	275	sscle_14g097590	no	314	sscle_11g081320	no				169	sscle_16g107920	yes	245	sscle_11g080980	no
sscle_05g048130	0	0	1	0	0	0	0	0	0	0				233	sscle_01g002030	no	251	sscle_10g078170	no	320	sscle_12g089070	no	315	sscle_07g058190	no	276	sscle_14g098350	no	315	sscle_11g081660	no				169	sscle_16g107930	no	246	sscle_11g081160	no
sscle_05g048210	1	0	0	0	0	0	0	0	0	0				234	sscle_01g002060	no	252	sscle_10g080220	no	320	sscle_12g089080	no	316	sscle_07g058220	no	277	sscle_14g100930	no	316	sscle_11g082200	no				170	sscle_16g109090	no	246	sscle_11g081170	no
sscle_05g048340	0	0	1	0	0	0	0	0	1	0				235	sscle_01g002240	no	252	sscle_10g080230	no	321	sscle_12g089130	no	317	sscle_07g058690	no	278	sscle_14g101530	no	317	sscle_11g082410	no				170	sscle_16g109100	yes	247	sscle_11g081910	no
sscle_05g048350	0	1	1	0	0	0	0	0	1	1				236	sscle_01g003170	no	253	sscle_10g080330	no	321	sscle_12g089140	no	318	sscle_07g059730	no	279	sscle_14g101970	no	318	sscle_11g083410	no				170	sscle_16g109110	no	247	sscle_11g081920	no
sscle_05g048420	0	0	0	1	0	0	0	1	0	0				237	sscle_01g003200	no	253	sscle_10g080340	no	322	sscle_12g089590	no	319	sscle_07g059800	no	280	sscle_14g102030	no	319	sscle_11g084330	no				171	sscle_01g003510	no	248	sscle_11g082670	no
sscle_05g048480	1	0	0	0	0	0	0	0	0	0				238	sscle_01g003270	no	254	sscle_11g081650	no	322	sscle_12g089600	no	320	sscle_07g060250	no	281	sscle_15g102480	no	320	sscle_11g085330	no				171	sscle_01g003520	no	248	sscle_11g082680	no
sscle_05g048510	0	0	0	1	1	1	1	1	0	1				239	sscle_01g003450	no	254	sscle_11g081660	no	323	sscle_12g090030	no	321	sscle_07g060370	no	282	sscle_15g102980	no	321	sscle_12g087330	no				172	sscle_01g004830	no	249	sscle_11g082770	no
sscle_06g048710	0	0	0	1	0	0	0	1	1	1				240	sscle_01g004020	no	255	sscle_11g084420	no	323	sscle_12g090040	no	322	sscle_08g063890	no	283	sscle_15g103040	no	322	sscle_12g087770	no				172	sscle_01g004840	no	249	sscle_11g082780	no
sscle_06g048720	1	1	0	1	1	1	1	1	0	1				241	sscle_01g004490	no	255	sscle_11g084430	no	324	sscle_12g090230	no	323	sscle_08g064520	no	284	sscle_15g103670	no	323	sscle_12g088550	no				173	sscle_01g005860	no	250	sscle_11g083010	no
sscle_06g048860	1	1	1	1	0	1	0	1	1	1	c			242	sscle_01g005200	no	256	sscle_11g084920	no	324	sscle_12g090240	no	324	sscle_08g064560	no	285	sscle_15g104800	no	324	sscle_12g088710	no				173	sscle_01g005870	no	250	sscle_11g083020	no
sscle_06g048870	1	1	1	1	1	1	1	1	1	1	c			243	sscle_01g005690	no	256	sscle_11g084930	no	325	sscle_12g090420	no	325	sscle_08g064590	no	286	sscle_15g105360	no	325	sscle_12g089070	no				174	sscle_01g008450	no	251	sscle_11g084380	no
sscle_06g048880	1	1	1	1	1	1	1	1	1	1	c			244	sscle_01g006200	no	257	sscle_11g085200	no	325	sscle_12g090430	no	326	sscle_08g064910	no	287	sscle_15g106040	no	326	sscle_12g090860	no				174	sscle_01g008460	no	251	sscle_11g084390	no
sscle_06g048890	0	0	0	0	0	0	0	0	1	0				245	sscle_01g006580	no	257	sscle_11g085210	no	326	sscle_13g093010	no	327	sscle_08g066290	no	288	sscle_16g108190	no	327	sscle_12g090890	no				175	sscle_01g010970	no	252	sscle_11g084610	no
sscle_06g048900	0	0	0	0	0	0	0	0	1	0				246	sscle_01g007880	no	258	sscle_12g089590	no	326	sscle_13g093020	no	328	sscle_08g067260	no	289	sscle_16g108420	no	328	sscle_13g092180	no				175	sscle_01g010980	no	252	sscle_11g084620	no
sscle_06g049130	0	1	1	0	0	0	0	0	1	1				247	sscle_01g008010	no	258	sscle_12g089600	no	327	sscle_13g093190	no	329	sscle_08g068330	no	290	sscle_16g109750	no	329	sscle_13g093010	no				176	sscle_02g013130	no	253	sscle_11g084920	no
sscle_06g049140	1	1	1	1	1	1	1	1	1	1				248	sscle_01g008110	no	259	sscle_12g090420	no	327	sscle_13g093200	no	330	sscle_09g071160	no				330	sscle_13g095930	no				176	sscle_02g013140	no	253	sscle_11g084930	no
sscle_06g049270	1	0	0	0	0	0	0	0	0	0				249	sscle_01g008140	no	259	sscle_12g090430	no	328	sscle_13g093230	no	331	sscle_09g071310	no				331	sscle_14g097590	no				177	sscle_02g013270	no	254	sscle_11g085200	no
sscle_06g049280	1	1	0	1	1	0	1	1	0	1	c			250	sscle_01g008680	no	260	sscle_13g093010	no	328	sscle_13g093240	no	332	sscle_09g071340	no				332	sscle_14g098720	no				177	sscle_02g013280	no	254	sscle_11g085210	no
sscle_06g049290	1	1	0	1	1	0	1	1	0	1	c			251	sscle_01g009130	no	260	sscle_13g093020	no	329	sscle_13g093280	no	333	sscle_09g071400	no				333	sscle_14g101530	no				178	sscle_02g015300	no	255	sscle_12g087320	no
sscle_06g049300	1	1	0	1	1	1	1	1	0	1	c			252	sscle_01g009160	no	261	sscle_13g095240	no	329	sscle_13g093290	no	334	sscle_09g071680	no				334	sscle_14g101560	no				178	sscle_02g015310	no	255	sscle_12g087330	no
sscle_06g049310	1	0	0	1	1	1	1	1	0	1	c			253	sscle_01g009600	no	261	sscle_13g095250	no	330	sscle_13g093700	no	335	sscle_09g071980	no				335	sscle_14g102030	no				179	sscle_02g017190	no	256	sscle_12g088540	no
sscle_06g049320	1	0	0	1	1	1	1	1	0	1	c			254	sscle_01g009630	no	262	sscle_13g095340	no	330	sscle_13g093710	no	336	sscle_09g073010	no				336	sscle_15g102980	no				179	sscle_02g017200	no	256	sscle_12g088550	no
sscle_06g049380	0	1	1	0	0	0	0	0	0	0				255	sscle_01g009910	no	262	sscle_13g095350	no	331	sscle_13g093810	no	337	sscle_09g073230	no				337	sscle_15g103040	no				180	sscle_02g019390	no	257	sscle_12g088780	no
sscle_06g049390	1	1	1	1	0	0	0	1	1	1				256	sscle_01g009940	no	263	sscle_13g096010	no	331	sscle_13g093820	no	338	sscle_09g074270	no				338	sscle_15g103670	no				180	sscle_02g019400	no	257	sscle_12g088790	no
sscle_06g049400	0	0	0	1	1	0	1	1	0	1				257	sscle_01g010320	no	263	sscle_13g096020	no	332	sscle_13g095240	no	339	sscle_09g074350	no				339	sscle_15g104290	no				181	sscle_02g020190	no	258	sscle_12g088920	no
sscle_06g049410	0	0	0	1	0	0	0	1	0	0				258	sscle_01g010350	no	264	sscle_13g096980	no	332	sscle_13g095250	no	340	sscle_09g074600	no				340	sscle_15g104800	no				181	sscle_02g020200	no	258	sscle_12g088930	no
sscle_06g049420	0	0	0	1	0	0	0	1	0	0				259	sscle_02g011870	no	264	sscle_13g096990	no	333	sscle_13g095340	no	341	sscle_10g075220	no				341	sscle_16g107850	no				182	sscle_02g020400	no	259	sscle_12g089130	no
sscle_06g049430	0	0	0	0	0	0	0	1	0	0				260	sscle_02g012550	no	265	sscle_14g097350	no	333	sscle_13g095350	no	342	sscle_10g075320	no				342	sscle_16g107990	no				182	sscle_02g020410	no	259	sscle_12g089140	no
sscle_06g049440	0	0	0	0	0	0	0	1	0	0				261	sscle_02g013270	no	265	sscle_14g097360	no	334	sscle_13g095430	no	343	sscle_10g075600	no				343	sscle_16g108020	no				183	sscle_03g023510	no	260	sscle_12g089590	no
sscle_06g049450	0	0	0	1	1	0	1	1	0	1				262	sscle_02g013650	no	266	sscle_14g097590	no	334	sscle_13g095440	no	344	sscle_10g075800	no				344	sscle_16g108420	no				183	sscle_03g023520	no	260	sscle_12g089600	no
sscle_06g049470	0	0	0	0	1	0	0	0	0	0				263	sscle_02g013680	no	266	sscle_14g097600	no	335	sscle_13g095920	no	345	sscle_10g076340	no				345	sscle_16g109350	no				184	sscle_04g032050	no	261	sscle_13g092180	no
sscle_06g049480	0	0	0	0	1	0	0	0	0	0				264	sscle_02g014220	no	267	sscle_14g101530	no	335	sscle_13g095930	no	346	sscle_10g076640	no				346	sscle_16g109750	no				184	sscle_04g032060	no	261	sscle_13g092190	no
sscle_06g049490	0	0	0	0	1	0	0	0	1	0				265	sscle_02g014560	no	267	sscle_14g101540	no	336	sscle_13g096010	no	347	sscle_10g076670	no				347	sscle_16g110230	no				185	sscle_04g035390	no	262	sscle_13g093010	no
sscle_06g049500	0	0	0	0	1	0	1	0	1	1				266	sscle_02g014590	no	268	sscle_14g102090	no	336	sscle_13g096020	no	348	sscle_10g077890	no										185	sscle_04g035400	no	262	sscle_13g093020	no
sscle_06g049510	0	0	0	0	0	0	0	0	1	0				267	sscle_02g015480	no	268	sscle_14g102100	no	337	sscle_13g096440	no	349	sscle_10g077920	no										186	sscle_04g036610	no	263	sscle_13g093550	no
sscle_06g049520	0	0	1	0	0	0	0	0	1	0				268	sscle_02g015510	no	269	sscle_15g102970	no	337	sscle_13g096450	no	350	sscle_10g078160	no										186	sscle_04g036620	no	263	sscle_13g093560	no
sscle_06g049530	0	0	1	0	0	0	0	0	1	0				269	sscle_02g017280	no	269	sscle_15g102980	no	338	sscle_13g096750	no	351	sscle_10g079000	no										187	sscle_04g036970	no	264	sscle_13g093810	no
sscle_06g049730	0	1	1	0	0	0	0	0	1	1				270	sscle_02g017310	no	270	sscle_15g103030	no	338	sscle_13g096760	no	352	sscle_10g079030	no										187	sscle_04g036980	no	264	sscle_13g093820	no
sscle_06g049740	0	1	1	0	0	0	0	0	1	1				271	sscle_02g017700	no	270	sscle_15g103040	no	339	sscle_13g096980	no	353	sscle_10g079880	no										188	sscle_04g038960	no	265	sscle_13g094580	no
sscle_06g049820	1	1	0	0	0	1	0	0	0	1				272	sscle_02g018220	no	271	sscle_15g104540	no	339	sscle_13g096990	no	354	sscle_10g080090	no										188	sscle_04g038970	no	265	sscle_13g094590	no
sscle_06g050280	0	0	0	0	0	0	0	1	1	0				273	sscle_02g018940	no	271	sscle_15g104550	no	340	sscle_14g097350	no	355	sscle_10g080490	no										189	sscle_05g040990	no	266	sscle_13g095430	no
sscle_06g050290	0	0	1	1	0	0	0	1	1	1				274	sscle_02g019140	no	272	sscle_15g104720	no	340	sscle_14g097360	no	356	sscle_11g080970	no										189	sscle_05g041000	no	266	sscle_13g095440	no
sscle_06g050600	0	1	1	0	0	0	0	0	1	1				275	sscle_02g019450	no	272	sscle_15g104730	no	341	sscle_14g097590	no	357	sscle_11g081910	no										190	sscle_05g045320	no	267	sscle_14g097350	no
sscle_06g050610	0	1	1	0	0	0	0	0	1	1				276	sscle_02g019500	no	273	sscle_15g105360	no	341	sscle_14g097600	no	358	sscle_11g082410	no										190	sscle_05g045330	no	267	sscle_14g097360	no
sscle_06g050710	0	0	1	0	0	0	0	0	1	0				277	sscle_02g021950	no	273	sscle_15g105370	no	342	sscle_14g098330	no	359	sscle_11g082780	no										191	sscle_05g045520	no	268	sscle_14g097590	no
sscle_06g050720	0	0	1	0	0	0	0	0	1	0				278	sscle_03g022420	no	274	sscle_15g107270	no	342	sscle_14g098340	no	360	sscle_11g084330	no										191	sscle_05g045530	no	268	sscle_14g097600	no
sscle_06g050800	0	0	1	0	0	0	0	0	1	0				279	sscle_03g022450	no	274	sscle_15g107280	no	343	sscle_14g098520	no	361	sscle_11g084610	no										192	sscle_05g047170	no	269	sscle_14g098340	no
sscle_06g050810	0	0	1	0	0	0	0	0	1	0				280	sscle_03g022970	no	275	sscle_16g107350	no	343	sscle_14g098530	no	362	sscle_11g085330	no										192	sscle_05g047180	no	269	sscle_14g098350	no
sscle_06g051370	1	1	1	1	1	1	1	1	0	1	c			281	sscle_03g024060	no	275	sscle_16g107360	no	344	sscle_14g099170	no	363	sscle_12g086760	no										193	sscle_06g048710	no	270	sscle_14g098410	no
sscle_06g051380	1	1	1	1	1	1	1	1	1	1	c			282	sscle_03g024330	no	276	sscle_16g108160	no	344	sscle_14g099180	no	364	sscle_12g086790	no										193	sscle_06g048720	no	270	sscle_14g098420	no
sscle_06g051390	1	1	1	1	1	1	1	1	1	1	c			283	sscle_03g024880	no	276	sscle_16g108170	no	345	sscle_14g099600	no	365	sscle_12g087770	no										194	sscle_06g050280	no	271	sscle_14g098850	no
sscle_06g051400	0	0	0	1	1	0	1	1	0	1	c			284	sscle_03g025710	no	277	sscle_16g109240	no	345	sscle_14g099610	no	366	sscle_12g088540	no										194	sscle_06g050290	no	271	sscle_14g098870	no
sscle_06g051410	0	0	0	1	1	0	1	1	0	1	c			285	sscle_03g026860	no	277	sscle_16g109250	no	346	sscle_14g099690	no	367	sscle_12g088710	no										195	sscle_06g055060	no	272	sscle_14g099600	no
sscle_06g051570	1	1	0	0	0	0	0	0	0	0				286	sscle_03g027060	no	278	sscle_16g109340	no	346	sscle_14g099700	no	368	sscle_12g088920	no										195	sscle_06g055070	no	272	sscle_14g099610	no
sscle_06g051630	1	1	0	1	0	1	0	1	0	1				287	sscle_03g027500	no	278	sscle_16g109350	no	347	sscle_14g099910	no	369	sscle_12g089070	no										196	sscle_07g056800	no	273	sscle_14g100540	no
sscle_06g051970	0	0	0	1	1	0	1	1	0	1	c			288	sscle_03g027530	no	279	sscle_16g110780	no	347	sscle_14g099920	no	370	sscle_12g089130	no										196	sscle_07g056810	no	273	sscle_14g100550	no
sscle_06g051980	0	0	0	1	1	0	1	1	0	1	c			289	sscle_03g027560	no	279	sscle_16g110790	no	348	sscle_14g100670	no	371	sscle_12g090860	no										197	sscle_07g058680	no	274	sscle_14g101100	no
sscle_06g051990	0	0	0	1	1	0	1	1	0	1	c			290	sscle_03g027590	no	280	sscle_01g000110	no	348	sscle_14g100680	no	372	sscle_12g090890	no										197	sscle_07g058690	no	274	sscle_14g101110	no
sscle_06g052060	0	0	0	0	1	1	1	0	0	1				291	sscle_03g029320	no	281	sscle_01g000410	no	349	sscle_14g101530	no	373	sscle_13g092190	no										198	sscle_07g060730	no	275	sscle_14g101220	no
sscle_06g052070	0	0	0	0	1	0	1	0	0	0				292	sscle_03g029460	no	282	sscle_01g000570	no	349	sscle_14g101540	no	374	sscle_13g093010	no										198	sscle_07g060740	no	275	sscle_14g101230	no
sscle_06g052090	1	0	0	0	1	0	1	0	0	1				293	sscle_03g031680	no	283	sscle_01g001040	no	350	sscle_14g101590	no	375	sscle_13g093470	no										199	sscle_07g060800	no	276	sscle_14g102090	no
sscle_06g052110	0	0	0	0	1	1	1	0	0	1				294	sscle_04g032050	no	284	sscle_01g001120	no	350	sscle_14g101600	no	376	sscle_13g095430	no										199	sscle_07g060810	no	276	sscle_14g102100	no
sscle_06g052270	1	1	0	0	0	1	0	0	0	1				295	sscle_04g032660	no	285	sscle_01g001900	no	351	sscle_14g102090	no	377	sscle_13g095930	no										200	sscle_08g062960	no	277	sscle_15g102480	no
sscle_06g052280	1	1	1	0	0	0	0	0	0	1				296	sscle_04g033240	no	286	sscle_01g002350	no	351	sscle_14g102100	no	378	sscle_13g096870	no										200	sscle_08g062970	no	277	sscle_15g102490	no
sscle_06g052290	1	1	0	0	0	0	0	0	0	0				297	sscle_04g034830	no	287	sscle_01g003450	no	352	sscle_15g102970	no	379	sscle_13g096980	no										201	sscle_08g063880	no	278	sscle_15g102970	no
sscle_06g052370	1	1	1	1	1	0	1	1	1	1	c			298	sscle_04g035560	no	288	sscle_01g004020	no	352	sscle_15g102980	no	380	sscle_14g097590	no										201	sscle_08g063890	no	278	sscle_15g102980	no
sscle_06g052380	1	1	1	0	0	0	0	0	1	1	c			299	sscle_04g035770	no	289	sscle_01g005120	no	353	sscle_15g103030	no	381	sscle_14g098720	no										202	sscle_08g064240	no	279	sscle_15g103030	no
sscle_06g052390	1	1	1	0	0	0	0	0	1	1	c			300	sscle_04g036970	no	290	sscle_01g005860	no	353	sscle_15g103040	no	382	sscle_14g100910	no										202	sscle_08g064250	no	279	sscle_15g103040	no
sscle_06g052400	0	0	0	0	0	0	0	0	1	0				301	sscle_04g038070	no	291	sscle_01g006200	no	354	sscle_15g103180	no	383	sscle_15g102940	no										203	sscle_08g066560	no	280	sscle_15g104800	no
sscle_06g052410	0	0	0	0	0	0	0	0	1	0				302	sscle_05g041740	no	292	sscle_01g007780	no	354	sscle_15g103190	no	384	sscle_15g102980	no										203	sscle_08g066570	no	280	sscle_15g104810	no
sscle_06g052420	0	0	1	0	0	0	0	0	1	0				303	sscle_05g043300	no	293	sscle_01g007880	no	355	sscle_15g103580	no	385	sscle_15g103960	no										204	sscle_08g066840	no	281	sscle_15g105360	no
sscle_06g052430	0	0	0	0	0	0	0	0	1	0				304	sscle_05g044750	no	294	sscle_01g008260	no	355	sscle_15g103590	no	386	sscle_15g104720	no										204	sscle_08g066850	no	281	sscle_15g105370	no
sscle_06g052610	1	1	0	1	1	1	1	1	0	1				305	sscle_05g045140	no	295	sscle_01g009760	no	356	sscle_15g104370	no	387	sscle_15g104800	no										205	sscle_09g070520	no	282	sscle_15g106340	no
sscle_06g052950	0	0	0	1	0	0	0	1	0	0				306	sscle_05g045840	no	296	sscle_01g009930	no	356	sscle_15g104380	no	388	sscle_15g105440	no										205	sscle_09g070530	no	282	sscle_15g106350	no
sscle_06g053060	0	0	0	0	0	0	0	0	1	0				307	sscle_05g046430	no	297	sscle_02g012340	no	357	sscle_15g104540	no	389	sscle_15g106340	no										206	sscle_09g071010	no	283	sscle_16g107680	no
sscle_06g053130	1	1	1	1	1	1	1	1	1	1				308	sscle_05g046550	no	298	sscle_02g013650	no	357	sscle_15g104550	no	390	sscle_15g107080	no										206	sscle_09g071020	no	283	sscle_16g107690	no
sscle_06g053670	1	1	1	1	1	1	1	1	1	1				309	sscle_05g047990	no	299	sscle_02g013680	no	358	sscle_15g104800	no	391	sscle_16g107750	no										207	sscle_09g072870	no	284	sscle_16g108310	no
sscle_06g053680	0	1	1	0	0	0	0	0	1	1				310	sscle_05g048020	no	300	sscle_02g014310	no	358	sscle_15g104810	no	392	sscle_16g107990	no										207	sscle_09g072880	no	284	sscle_16g108320	no
sscle_06g053790	1	1	1	1	1	1	1	1	1	1	c			311	sscle_05g048210	no	301	sscle_02g015010	no	359	sscle_15g105270	no	393	sscle_16g108020	no										208	sscle_10g077040	no	285	sscle_16g108460	no
sscle_06g053800	1	1	1	1	1	1	1	1	1	1	c			312	sscle_05g048480	no	302	sscle_02g015160	no	359	sscle_15g105280	no	394	sscle_16g108190	no										208	sscle_10g077050	no	285	sscle_16g108470	no
sscle_06g053810	1	1	1	1	1	1	1	1	1	1	c			313	sscle_06g048720	no	303	sscle_02g015510	no	360	sscle_15g105360	no	395	sscle_16g108400	no										209	sscle_10g077130	no	286	sscle_16g109930	no
sscle_06g053820	1	1	1	1	1	1	1	1	1	1	c			314	sscle_06g049140	no	304	sscle_02g015580	no	360	sscle_15g105370	no	396	sscle_16g109240	no										209	sscle_10g077140	no	286	sscle_16g109940	no
sscle_06g054010	1	1	1	0	0	1	0	0	0	1				315	sscle_06g049390	no	305	sscle_02g015650	no	361	sscle_15g105470	no	397	sscle_16g109340	no										210	sscle_11g085200	no	287	sscle_16g110130	no
sscle_06g054020	1	1	1	0	0	1	0	0	1	1				316	sscle_06g049820	no	306	sscle_02g018150	no	361	sscle_15g105480	no	398	sscle_16g109750	no										210	sscle_11g085210	no	287	sscle_16g110140	no
sscle_06g054030	0	1	0	0	0	0	0	0	0	0				317	sscle_06g051570	no	307	sscle_02g019140	no	362	sscle_15g105710	no													211	sscle_12g088540	no	288	sscle_01g000100	no
sscle_06g054140	1	0	0	1	1	1	1	1	0	1	c			318	sscle_06g051630	no	308	sscle_02g019400	no	362	sscle_15g105720	no													211	sscle_12g088550	no	289	sscle_01g000900	no
sscle_06g054150	0	0	0	1	1	0	1	1	0	1	c			319	sscle_06g052090	no	309	sscle_02g019500	no	363	sscle_15g105750	no													212	sscle_12g089590	no	290	sscle_01g001120	no
sscle_06g054160	0	0	0	1	1	0	1	1	0	1	c			320	sscle_06g052610	no	310	sscle_02g020120	no	363	sscle_15g105760	no													212	sscle_12g089600	no	291	sscle_01g001450	no
sscle_06g054170	1	1	1	1	1	1	1	1	1	1	c			321	sscle_06g053130	no	311	sscle_02g020200	no	364	sscle_15g105930	no													213	sscle_12g091670	no	292	sscle_01g001700	no
sscle_06g054180	1	1	1	1	1	1	1	1	1	1	c			322	sscle_06g053670	no	312	sscle_02g020310	no	364	sscle_15g105940	no													213	sscle_12g091680	no	293	sscle_01g005000	no
sscle_06g054240	1	1	1	1	0	0	0	1	1	1				323	sscle_06g054140	no	313	sscle_03g023510	no	365	sscle_16g107350	no													214	sscle_13g094580	no	294	sscle_01g007300	no
sscle_06g054250	0	1	1	0	0	0	0	0	1	1				324	sscle_06g054240	no	314	sscle_03g023770	no	365	sscle_16g107360	no													214	sscle_13g094590	no	295	sscle_01g008450	no
sscle_06g054500	0	0	0	0	0	0	0	0	1	0				325	sscle_06g054510	no	315	sscle_03g024350	no	366	sscle_16g107900	no													215	sscle_13g096550	no	296	sscle_01g009220	no
sscle_06g054510	1	1	0	0	0	0	0	0	1	1				326	sscle_06g054920	no	316	sscle_03g024880	no	366	sscle_16g107910	no													215	sscle_13g096560	no	297	sscle_01g009830	no
sscle_06g054920	1	0	0	0	0	0	0	0	0	0				327	sscle_07g055360	no	317	sscle_03g025360	no	367	sscle_16g108160	no													216	sscle_14g097350	no	298	sscle_01g010970	no
sscle_06g054930	0	0	1	1	1	0	0	1	1	1				328	sscle_07g055630	no	318	sscle_03g025570	no	367	sscle_16g108170	no													216	sscle_14g097360	no	299	sscle_02g011960	no
sscle_06g054940	0	1	1	0	0	0	0	0	1	1				329	sscle_07g055730	no	319	sscle_03g025660	no	368	sscle_16g108700	no													217	sscle_14g099170	no	300	sscle_02g013960	no
sscle_06g055060	1	1	1	1	1	1	1	1	1	1	c			330	sscle_07g056290	no	320	sscle_03g026380	no	368	sscle_16g108710	no													217	sscle_14g099180	no	301	sscle_02g014150	no
sscle_06g055070	1	1	1	1	1	1	1	1	1	1	c			331	sscle_07g056800	no	321	sscle_03g027570	no	369	sscle_16g109140	no													218	sscle_14g099600	no	302	sscle_02g014760	no
sscle_06g055080	0	1	0	0	1	1	0	0	1	1	c			332	sscle_07g056890	no	322	sscle_03g027950	no	369	sscle_16g109150	no													218	sscle_14g099610	no	303	sscle_02g018210	no
sscle_06g055090	0	0	0	0	1	0	0	0	1	0				333	sscle_07g057150	no	323	sscle_03g028020	no	370	sscle_16g109240	no													219	sscle_14g100540	no	304	sscle_02g021030	no
sscle_06g055100	0	0	0	0	1	0	0	0	1	0				334	sscle_07g057180	no	324	sscle_03g028730	no	370	sscle_16g109250	no													219	sscle_14g100550	no	305	sscle_02g021940	no
sscle_06g055110	0	0	0	0	1	0	1	0	1	1				335	sscle_07g057570	no	325	sscle_03g029460	no	371	sscle_16g109340	no													220	sscle_14g101530	no	306	sscle_02g022160	no
sscle_07g055350	0	1	1	0	0	0	0	0	1	1				336	sscle_07g057750	no	326	sscle_03g031040	no	371	sscle_16g109350	no													220	sscle_14g101540	no	307	sscle_03g022420	no
sscle_07g055360	1	1	1	0	0	1	0	0	0	1				337	sscle_07g057780	no	327	sscle_03g031680	no	372	sscle_16g109390	no													221	sscle_15g103170	no	308	sscle_03g023330	no
sscle_07g055440	0	0	0	0	0	0	0	0	1	0				338	sscle_07g058190	no	328	sscle_04g033240	no	372	sscle_16g109400	no													221	sscle_15g103180	no	309	sscle_03g027050	no
sscle_07g055450	1	1	1	0	0	0	0	0	1	1				339	sscle_07g058220	no	329	sscle_04g033830	no	373	sscle_16g109770	no													222	sscle_15g103580	no	310	sscle_03g029350	no
sscle_07g055460	1	0	0	0	0	0	0	0	0	0				340	sscle_07g058440	no	330	sscle_04g034510	no	373	sscle_16g109780	no													222	sscle_15g103590	no	311	sscle_03g029790	no
sscle_07g055620	0	0	1	0	0	0	0	0	0	0				341	sscle_07g058740	no	331	sscle_04g034720	no	374	sscle_16g110590	no													223	sscle_15g105360	no	312	sscle_03g030670	no
sscle_07g055630	1	1	0	0	0	1	0	0	0	1				342	sscle_07g058970	no	332	sscle_04g035550	no	374	sscle_16g110600	no													223	sscle_15g105370	no	313	sscle_03g031350	no
sscle_07g055730	1	0	0	0	0	1	0	0	0	0				343	sscle_07g059120	no	333	sscle_04g035770	no	375	sscle_16g110780	no													224	sscle_16g109340	no	314	sscle_03g031580	no
sscle_07g055830	1	1	0	0	0	1	0	0	0	1				344	sscle_07g059800	no	334	sscle_04g035990	no	375	sscle_16g110790	no													224	sscle_16g109350	no	315	sscle_03g031690	no
sscle_07g055840	1	1	0	0	0	0	0	0	0	0				345	sscle_07g060180	no	335	sscle_04g036350	no	376	sscle_01g000100	no													225	sscle_16g109400	no	316	sscle_04g035020	no
sscle_07g055850	1	1	0	0	0	0	0	0	0	0				346	sscle_07g061110	no	336	sscle_05g040830	no	377	sscle_01g000570	no													225	sscle_16g109410	no	317	sscle_04g035560	no
sscle_07g055860	1	0	0	1	0	1	0	1	0	1				347	sscle_07g061600	no	337	sscle_05g043830	no	378	sscle_01g001120	no													226	sscle_16g110130	no	318	sscle_04g036330	no
sscle_07g056200	0	1	1	1	1	0	1	1	1	1				348	sscle_08g063100	no	338	sscle_05g045140	no	379	sscle_01g002640	no													226	sscle_16g110140	no	319	sscle_04g036970	no
sscle_07g056210	0	0	1	0	0	0	0	0	1	0				349	sscle_08g065780	no	339	sscle_05g045530	no	380	sscle_01g003180	no													227	sscle_01g000090	no	320	sscle_04g037750	no
sscle_07g056290	1	1	1	1	1	0	1	1	1	1				350	sscle_08g065850	no	340	sscle_05g045700	no	381	sscle_01g006200	no													228	sscle_01g000580	no	321	sscle_04g038190	no
sscle_07g056300	0	1	1	0	0	0	0	0	1	1				351	sscle_08g066290	no	341	sscle_05g045840	no	382	sscle_01g006230	no													229	sscle_01g000900	no	322	sscle_04g038740	no
sscle_07g056460	1	1	0	1	1	1	1	1	0	1	c			352	sscle_08g066560	no	342	sscle_05g046310	no	383	sscle_01g007300	no													230	sscle_01g001040	no	323	sscle_04g038970	no
sscle_07g056470	1	1	1	1	0	0	0	1	1	1	c			353	sscle_08g066840	no	343	sscle_05g046430	no	384	sscle_01g007440	no													231	sscle_01g001450	no	324	sscle_04g039650	no
sscle_07g056480	1	1	0	1	0	0	0	1	0	1	c			354	sscle_08g067190	no	344	sscle_05g046550	no	385	sscle_01g007890	no													232	sscle_01g002240	no	325	sscle_05g041440	no
sscle_07g056570	1	1	1	1	1	1	1	1	1	1	c			355	sscle_08g067930	no	345	sscle_05g046790	no	386	sscle_01g008940	no													233	sscle_01g004430	no	326	sscle_05g044000	no
sscle_07g056580	1	1	1	1	1	1	1	1	1	1	c			356	sscle_08g068330	no	346	sscle_05g048000	no	387	sscle_01g011390	no													234	sscle_01g004490	no	327	sscle_05g047780	no
sscle_07g056590	1	1	1	1	1	1	1	1	1	1	c			357	sscle_09g069690	no	347	sscle_05g048350	no	388	sscle_02g012340	no													235	sscle_01g005200	no	328	sscle_06g048710	no
sscle_07g056600	1	1	1	1	1	1	1	1	1	1	c			358	sscle_09g070710	no	348	sscle_06g048720	no	389	sscle_02g013780	no													236	sscle_01g005480	no	329	sscle_06g049390	no
sscle_07g056610	1	1	1	1	1	1	1	1	1	1	c			359	sscle_09g071160	no	349	sscle_06g050840	no	390	sscle_02g013850	no													237	sscle_01g006100	no	330	sscle_06g053060	no
sscle_07g056620	1	1	1	1	1	1	1	1	1	1	c			360	sscle_09g071310	no	350	sscle_06g051570	no	391	sscle_02g014760	no													238	sscle_01g006580	no	331	sscle_06g053130	no
sscle_07g056660	0	1	0	0	0	0	0	0	0	0				361	sscle_09g071340	no	351	sscle_06g051630	no	392	sscle_02g014910	no													239	sscle_01g006850	no	332	sscle_06g054020	no
sscle_07g056800	1	0	1	1	0	1	0	1	1	1				362	sscle_09g071400	no	352	sscle_06g052610	no	393	sscle_02g014960	no													240	sscle_01g007360	no	333	sscle_07g055350	no
sscle_07g056810	0	1	1	1	0	0	0	1	1	1				363	sscle_09g071450	no	353	sscle_06g054940	no	394	sscle_02g017700	no													241	sscle_01g007780	no	334	sscle_07g056470	no
sscle_07g056890	1	0	1	1	0	1	0	1	0	1				364	sscle_09g073230	no	354	sscle_07g055450	no	395	sscle_02g017970	no													242	sscle_01g007880	no	335	sscle_07g057010	no
sscle_07g056900	0	0	0	0	0	0	0	1	0	0				365	sscle_09g074270	no	355	sscle_07g055630	no	396	sscle_02g019510	no													243	sscle_01g008010	no	336	sscle_07g058520	no
sscle_07g056910	0	0	0	0	0	0	0	1	0	0				366	sscle_10g074970	no	356	sscle_07g056200	no	397	sscle_02g020320	no													244	sscle_01g011550	no	337	sscle_07g061450	no
sscle_07g056920	1	1	1	1	1	1	1	1	1	1	c			367	sscle_10g075020	no	357	sscle_07g056660	no	398	sscle_02g021030	no													245	sscle_02g011690	no	338	sscle_07g061630	no
sscle_07g056930	1	1	1	1	1	1	1	1	1	1	c			368	sscle_10g075220	no	358	sscle_07g056810	no	399	sscle_02g022030	no													246	sscle_02g011870	no	339	sscle_07g061880	no
sscle_07g056940	1	1	1	1	1	1	1	1	1	1	c			369	sscle_10g075800	no	359	sscle_07g056840	no	400	sscle_03g022420	no													247	sscle_02g012200	no	340	sscle_08g064590	no
sscle_07g056950	1	1	1	1	1	1	1	1	1	1	c			370	sscle_10g077920	no	360	sscle_07g057010	no	401	sscle_03g024720	no													248	sscle_02g012320	no	341	sscle_08g065550	no
sscle_07g056960	1	1	1	0	0	1	0	1	0	1	c			371	sscle_10g078160	no	361	sscle_07g057570	no	402	sscle_03g026200	no													249	sscle_02g014220	no	342	sscle_08g067130	no
sscle_07g056970	1	1	1	0	0	0	0	1	0	1	c			372	sscle_10g078230	no	362	sscle_07g057750	no	403	sscle_03g027050	no													250	sscle_02g014550	no	343	sscle_08g067220	no
sscle_07g056980	0	0	0	1	0	0	0	1	0	0				373	sscle_10g078670	no	363	sscle_07g058180	no	404	sscle_03g029350	no													251	sscle_02g014900	no	344	sscle_08g067490	no
sscle_07g057010	0	1	1	0	0	0	0	0	1	1				374	sscle_10g079030	no	364	sscle_07g058440	no	405	sscle_03g029790	no													252	sscle_02g015000	no	345	sscle_08g067660	no
sscle_07g057150	1	0	0	1	0	1	0	1	0	1				375	sscle_10g079880	no	365	sscle_07g058510	no	406	sscle_03g030890	no													253	sscle_02g015160	no	346	sscle_08g068490	no
sscle_07g057160	0	0	0	0	0	0	0	1	0	0				376	sscle_10g080090	no	366	sscle_07g058690	no	407	sscle_03g031030	no													254	sscle_02g015510	no	347	sscle_09g070420	no
sscle_07g057170	0	1	1	0	0	0	0	1	1	1				377	sscle_10g080490	no	367	sscle_07g058920	no	408	sscle_03g031690	no													255	sscle_02g015590	no	348	sscle_09g070820	no
sscle_07g057180	1	1	1	1	1	1	1	1	1	1				378	sscle_10g080570	no	368	sscle_07g059760	no	409	sscle_04g032050	no													256	sscle_02g015650	no	349	sscle_09g072120	no
sscle_07g057460	1	1	0	1	1	1	1	1	1	1	c			379	sscle_11g084330	no	369	sscle_07g060250	no	410	sscle_04g032930	no													257	sscle_02g015930	no	350	sscle_09g073260	no
sscle_07g057470	1	1	1	1	1	1	1	1	1	1	c			380	sscle_11g085210	no	370	sscle_07g061130	no	411	sscle_04g033240	no													258	sscle_02g017980	no	351	sscle_09g074010	no
sscle_07g057480	1	1	1	1	1	1	1	1	1	1	c			381	sscle_11g085330	no	371	sscle_07g061270	no	412	sscle_04g033390	no													259	sscle_02g018940	no	352	sscle_10g076340	no
sscle_07g057490	0	0	0	1	0	0	0	1	0	0				382	sscle_12g088590	no	372	sscle_07g061450	no	413	sscle_04g033750	no													260	sscle_02g019830	no	353	sscle_10g077200	no
sscle_07g057500	0	0	0	1	0	0	0	1	0	0				383	sscle_12g088710	no	373	sscle_08g063100	no	414	sscle_04g034480	no													261	sscle_02g020330	no	354	sscle_10g077930	no
sscle_07g057560	0	0	1	0	0	0	0	0	1	0				384	sscle_12g089600	no	374	sscle_08g063390	no	415	sscle_04g035550	no													262	sscle_02g021950	no	355	sscle_10g080600	no
sscle_07g057570	1	1	1	1	0	0	0	1	1	1				385	sscle_12g090040	no	375	sscle_08g064910	no	416	sscle_04g036280	no													263	sscle_03g024060	no	356	sscle_11g082420	no
sscle_07g057730	0	0	0	0	0	0	0	1	0	0				386	sscle_12g090890	no	376	sscle_08g065850	no	417	sscle_04g036970	no													264	sscle_03g025920	no	357	sscle_11g084110	no
sscle_07g057740	0	0	1	0	0	0	0	1	1	1				387	sscle_13g093010	no	377	sscle_08g066310	no	418	sscle_04g037270	no													265	sscle_03g029040	no	358	sscle_11g085340	no
sscle_07g057750	1	1	1	1	1	1	1	1	1	1				388	sscle_13g093710	no	378	sscle_08g066850	no	419	sscle_04g037840	no													266	sscle_03g029850	no	359	sscle_11g086710	no
sscle_07g057760	0	0	0	0	1	0	0	1	0	0				389	sscle_13g095430	no	379	sscle_08g067120	no	420	sscle_04g038790	no													267	sscle_03g030020	no	360	sscle_12g088630	no
sscle_07g057770	0	0	0	0	1	0	0	1	0	0				390	sscle_13g095970	no	380	sscle_08g067930	no	421	sscle_04g038970	no													268	sscle_03g031680	no	361	sscle_12g089990	no
sscle_07g057780	1	1	0	1	1	0	1	1	0	1				391	sscle_13g096980	no	381	sscle_09g068880	no	422	sscle_04g039500	no													269	sscle_03g031890	no	362	sscle_12g090370	no
sscle_07g057900	0	0	0	1	0	0	0	1	1	1				392	sscle_14g097520	no	382	sscle_09g069550	no	423	sscle_05g040860	no													270	sscle_04g035020	no	363	sscle_12g090860	no
sscle_07g057930	0	0	0	0	0	0	0	0	1	0				393	sscle_14g098230	no	383	sscle_09g071020	no	424	sscle_05g044000	no													271	sscle_04g035560	no	364	sscle_13g093470	no
sscle_07g058180	0	1	1	0	0	0	0	0	1	1				394	sscle_14g098560	no	384	sscle_09g071470	no	425	sscle_05g044750	no													272	sscle_04g037840	no	365	sscle_13g093700	no
sscle_07g058190	1	0	1	1	1	1	1	1	1	1				395	sscle_14g098690	no	385	sscle_09g071640	no	426	sscle_05g045150	no													273	sscle_04g037940	no	366	sscle_13g095240	no
sscle_07g058200	0	0	0	0	0	0	0	1	0	0				396	sscle_14g098720	no	386	sscle_09g071940	no	427	sscle_05g045420	no													274	sscle_04g038040	no	367	sscle_13g096550	no
sscle_07g058210	0	0	0	0	0	0	0	1	0	0				397	sscle_14g099170	no	387	sscle_09g073630	no	428	sscle_05g047360	no													275	sscle_04g040220	no	368	sscle_13g096760	no
sscle_07g058220	1	0	0	1	0	1	0	1	0	1				398	sscle_14g100140	no	388	sscle_09g074420	no	429	sscle_05g047780	no													276	sscle_05g043880	no	369	sscle_14g098520	no
sscle_07g058440	1	1	1	0	0	0	0	0	0	1				399	sscle_14g100670	no	389	sscle_09g074600	no	430	sscle_06g048660	no													277	sscle_05g044670	no	370	sscle_14g099550	no
sscle_07g058490	1	0	0	1	1	1	1	1	0	1	c			400	sscle_15g102320	no	390	sscle_10g076020	no	431	sscle_06g049810	no													278	sscle_05g046330	no	371	sscle_14g099740	no
sscle_07g058500	1	0	0	1	1	1	1	1	0	1	c			401	sscle_15g102530	no	391	sscle_10g077380	no	432	sscle_06g050290	no													279	sscle_05g046550	no	372	sscle_14g101530	no
sscle_07g058510	1	1	0	1	1	1	1	1	0	1	c			402	sscle_15g102640	no	392	sscle_10g077670	no	433	sscle_06g050510	no													280	sscle_05g046750	no	373	sscle_15g103160	no
sscle_07g058520	1	0	1	1	1	1	1	1	1	1	c			403	sscle_15g102980	no	393	sscle_10g078510	no	434	sscle_06g052280	no													281	sscle_05g047370	no	374	sscle_15g103660	no
sscle_07g058680	0	0	1	0	0	0	0	1	1	1				404	sscle_15g103960	no	394	sscle_10g079460	no	435	sscle_06g052420	no													282	sscle_05g048420	no	375	sscle_15g107060	no
sscle_07g058690	0	1	1	1	0	0	0	1	1	1				405	sscle_15g104540	no	395	sscle_10g079800	no	436	sscle_06g053130	no													283	sscle_05g048510	no	376	sscle_16g107910	no
sscle_07g058740	1	1	1	1	0	0	0	1	1	1	c			406	sscle_15g104720	no	396	sscle_10g080190	no	437	sscle_07g055450	no													284	sscle_06g049140	no
sscle_07g058750	0	1	1	1	0	0	0	1	1	1	c			407	sscle_15g104800	no	397	sscle_10g080490	no	438	sscle_07g055620	no													285	sscle_06g051630	no
sscle_07g058760	0	1	1	1	0	0	0	1	1	1	c			408	sscle_15g105150	no	398	sscle_10g080570	no	439	sscle_07g056470	no													286	sscle_06g052370	no
sscle_07g058770	0	1	1	1	0	0	0	1	1	1	c			409	sscle_15g107270	no	399	sscle_12g088710	no	440	sscle_07g058440	no													287	sscle_06g052610	no
sscle_07g058780	0	1	1	0	0	0	0	0	1	1	c			410	sscle_16g107360	no	400	sscle_12g090040	no	441	sscle_07g058520	no													288	sscle_06g052950	no
sscle_07g058920	1	1	1	1	1	1	1	1	0	1	c			411	sscle_16g107990	no	401	sscle_13g093190	no	442	sscle_07g058920	no													289	sscle_06g053130	no
sscle_07g058930	1	0	0	1	1	1	1	1	0	1	c			412	sscle_16g108020	no	402	sscle_13g093240	no	443	sscle_07g059190	no													290	sscle_06g053670	no
sscle_07g058940	1	0	0	1	1	1	1	1	0	1	c			413	sscle_16g109440	no	403	sscle_13g093700	no	444	sscle_07g059420	no													291	sscle_06g054240	no
sscle_07g058970	1	0	1	0	0	0	0	0	0	0				414	sscle_16g109750	no	404	sscle_13g093820	no	445	sscle_07g060190	no													292	sscle_06g054930	no
sscle_07g059110	0	0	1	0	0	0	0	0	1	0				415	sscle_16g109780	no	405	sscle_13g095430	no	446	sscle_07g060510	no													293	sscle_07g055860	no
sscle_07g059120	1	0	1	0	0	0	0	0	1	1				416	sscle_16g110100	no	406	sscle_13g096450	no	447	sscle_07g061160	no													294	sscle_07g056200	no
sscle_07g059580	1	0	0	1	1	1	1	1	1	1	c						407	sscle_14g097170	no	448	sscle_07g061260	no													295	sscle_07g056290	no
sscle_07g059590	1	0	0	1	1	1	1	1	1	1	c						408	sscle_14g097860	no	449	sscle_07g061450	no													296	sscle_07g057570	no
sscle_07g059600	1	1	0	1	1	1	1	1	1	1	c						409	sscle_14g098520	no	450	sscle_07g061630	no													297	sscle_07g057900	no
sscle_07g059610	1	1	1	1	1	1	1	1	1	1	c						410	sscle_14g099180	no	451	sscle_08g064480	no													298	sscle_07g059730	no
sscle_07g059620	1	1	1	1	1	1	1	1	1	1	c						411	sscle_14g099600	no	452	sscle_08g064910	no													299	sscle_07g059800	no
sscle_07g059630	1	1	1	1	1	1	1	1	1	1	c						412	sscle_14g099690	no	453	sscle_08g067200	no													300	sscle_07g060250	no
sscle_07g059640	1	1	1	1	1	1	1	1	1	1	c						413	sscle_14g099780	no	454	sscle_09g070190	no													301	sscle_07g060370	no
sscle_07g059720	1	1	1	0	0	0	0	0	1	1							414	sscle_14g099920	no	455	sscle_09g070420	no													302	sscle_08g064910	no
sscle_07g059730	1	1	1	1	0	1	0	1	1	1							415	sscle_14g100680	no	456	sscle_09g071150	no													303	sscle_08g066290	no
sscle_07g059760	1	1	1	0	0	1	0	0	0	1							416	sscle_14g100910	no	457	sscle_09g071940	no													304	sscle_09g071160	no
sscle_07g059770	1	0	1	0	0	1	0	0	0	1							417	sscle_14g101970	no	458	sscle_09g072120	no													305	sscle_09g071400	no
sscle_07g059800	1	0	0	1	1	1	1	1	1	1							418	sscle_15g102890	no	459	sscle_09g072450	no													306	sscle_09g071680	no
sscle_07g059810	0	0	0	0	0	0	0	0	1	0							419	sscle_15g103230	no	460	sscle_10g075800	no													307	sscle_09g071980	no
sscle_07g060180	1	1	0	0	0	0	0	0	1	1							420	sscle_15g103590	no	461	sscle_10g078990	no													308	sscle_09g073010	no
sscle_07g060190	0	1	1	0	0	0	0	0	1	1							421	sscle_15g104010	no	462	sscle_10g079880	no													309	sscle_09g073230	no
sscle_07g060240	0	0	1	0	0	0	0	0	1	0							422	sscle_15g104380	no	463	sscle_10g080420	no													310	sscle_09g074600	no
sscle_07g060250	0	1	1	1	0	0	0	1	1	1							423	sscle_15g105310	no	464	sscle_10g080600	no													311	sscle_10g075220	no
sscle_07g060370	0	0	0	1	0	0	0	1	0	0							424	sscle_15g105440	no	465	sscle_11g081160	no													312	sscle_10g075320	no
sscle_07g060560	0	0	0	0	0	0	0	0	1	0							425	sscle_15g106350	no	466	sscle_11g081920	no													313	sscle_10g076340	no
sscle_07g060570	0	0	0	0	0	0	0	0	1	0							426	sscle_16g108400	no	467	sscle_11g083980	no													314	sscle_10g078160	no
sscle_07g060580	1	1	0	0	1	1	1	0	1	1	c						427	sscle_16g110130	no	468	sscle_11g084700	no													315	sscle_10g079880	no
sscle_07g060590	1	1	0	0	1	1	1	0	1	1	c									469	sscle_11g085080	no													316	sscle_10g080090	no
sscle_07g060600	1	1	1	1	1	1	1	1	1	1	c									470	sscle_11g086460	no													317	sscle_10g080490	no
sscle_07g060610	1	1	1	1	1	1	1	1	1	1	c									471	sscle_12g087850	no													318	sscle_11g080970	no
sscle_07g060620	1	1	1	1	1	1	1	1	1	1	c									472	sscle_13g092190	no													319	sscle_11g081910	no
sscle_07g060730	1	1	1	1	1	1	1	1	1	1	c									473	sscle_13g095960	no													320	sscle_11g082410	no
sscle_07g060740	1	1	1	1	1	1	1	1	1	1	c									474	sscle_14g097180	no													321	sscle_11g082780	no
sscle_07g060750	1	1	1	0	0	1	0	0	0	1	c									475	sscle_14g097670	no													322	sscle_11g084610	no
sscle_07g060760	1	1	1	0	0	1	0	0	0	1	c									476	sscle_14g097860	no													323	sscle_11g085330	no
sscle_07g060790	1	1	1	0	0	1	0	0	0	1	c									477	sscle_14g099220	no													324	sscle_12g087770	no
sscle_07g060800	1	1	1	1	1	1	1	1	1	1	c									478	sscle_14g100500	no													325	sscle_12g088710	no
sscle_07g060810	1	1	1	1	1	1	1	1	1	1	c									479	sscle_15g102640	no													326	sscle_12g088920	no
sscle_07g060890	0	0	1	1	1	1	1	1	1	1	c									480	sscle_15g104720	no													327	sscle_12g089070	no
sscle_07g060900	1	1	1	1	1	1	1	1	1	1	c									481	sscle_15g105310	no													328	sscle_12g089130	no
sscle_07g060910	1	1	1	1	1	1	1	1	1	1	c									482	sscle_15g105440	no													329	sscle_13g092190	no
sscle_07g060920	0	1	0	1	1	1	1	1	0	1	c									483	sscle_15g106350	no													330	sscle_13g093010	no
sscle_07g061110	1	0	0	0	0	1	0	0	0	0										484	sscle_15g107270	no													331	sscle_13g093470	no
sscle_07g061130	0	1	0	0	0	0	0	0	0	0										485	sscle_16g107680	no													332	sscle_13g095430	no
sscle_07g061260	0	0	1	1	1	1	1	1	1	1																									333	sscle_13g096870	no
sscle_07g061270	0	1	0	1	1	1	1	1	1	1																									334	sscle_13g096980	no
sscle_07g061280	0	0	0	1	0	0	0	1	0	0																									335	sscle_14g097590	no
sscle_07g061290	0	0	0	1	1	1	1	1	0	1																									336	sscle_14g098720	no
sscle_07g061450	0	1	1	0	0	0	0	0	1	1																									337	sscle_14g100910	no
sscle_07g061600	1	0	0	0	0	0	0	0	0	0																									338	sscle_15g104720	no
sscle_07g061630	0	0	1	0	0	0	0	0	1	0																									339	sscle_15g104800	no
sscle_07g061860	0	0	0	0	1	0	1	0	0	0																									340	sscle_15g105440	no
sscle_07g061880	0	0	0	0	0	0	0	0	1	0																									341	sscle_15g106340	no
sscle_08g062150	1	0	1	1	1	0	1	1	1	1	c																								342	sscle_15g107080	no
sscle_08g062160	1	1	1	1	1	1	1	1	1	1	c																								343	sscle_16g108190	no
sscle_08g062170	1	1	0	1	1	1	1	1	1	1	c																								344	sscle_16g108400	no
sscle_08g062180	1	1	0	1	1	1	1	1	1	1	c																								345	sscle_16g109750	no
sscle_08g062190	1	1	1	0	0	1	0	0	1	1	c
sscle_08g062200	1	1	1	0	0	1	0	0	1	1	c
sscle_08g062210	1	1	1	0	0	1	0	0	1	1	c
sscle_08g062220	1	1	1	0	0	0	0	0	1	1	c
sscle_08g062270	0	0	1	0	0	0	0	0	1	0
sscle_08g062280	0	0	1	0	0	0	0	0	1	0
sscle_08g062420	0	0	0	0	1	0	1	0	0	0
sscle_08g062430	0	0	0	0	1	0	1	0	0	0
sscle_08g062440	0	0	0	0	1	0	1	0	0	0
sscle_08g062690	1	1	1	0	0	1	0	0	0	1	c
sscle_08g062700	1	1	1	0	0	1	0	0	0	1	c
sscle_08g062710	1	1	0	0	0	1	0	0	0	1	c
sscle_08g062720	1	1	0	0	0	1	0	0	0	1	c
sscle_08g062960	0	1	1	1	1	1	1	1	1	1
sscle_08g062970	0	1	1	1	0	0	0	1	1	1
sscle_08g062980	0	0	0	0	0	0	0	0	1	0
sscle_08g062990	0	0	0	0	0	0	0	0	1	0
sscle_08g063000	0	0	0	0	0	0	0	0	1	0
sscle_08g063010	0	0	0	0	0	0	0	0	1	0
sscle_08g063100	1	1	0	0	0	1	0	0	0	1
sscle_08g063370	0	0	0	0	1	0	1	0	0	0
sscle_08g063730	0	0	0	0	0	0	0	0	1	0
sscle_08g063740	0	0	0	0	0	0	0	0	1	0
sscle_08g063750	0	0	0	0	0	0	0	0	1	0
sscle_08g063760	0	0	0	0	0	0	0	0	1	0
sscle_08g063770	0	0	0	0	0	0	0	0	1	0
sscle_08g063830	0	0	1	0	0	0	0	0	1	0
sscle_08g063840	0	0	1	0	0	0	0	0	1	0
sscle_08g063880	0	0	0	0	0	0	0	1	0	0
sscle_08g063890	0	0	0	1	0	0	0	1	0	0
sscle_08g064050	0	0	1	0	1	1	1	0	0	1	c
sscle_08g064060	0	0	1	0	1	1	1	0	0	1	c
sscle_08g064070	0	0	0	0	1	1	1	0	0	1	c
sscle_08g064090	0	0	0	0	1	1	1	0	0	1
sscle_08g064200	1	1	1	0	0	0	0	0	0	1
sscle_08g064210	1	1	1	0	0	0	0	0	0	1
sscle_08g064240	1	1	1	1	1	1	1	1	1	1	c
sscle_08g064250	1	1	1	1	0	1	0	1	1	1	c
sscle_08g064260	1	1	1	0	0	0	0	0	0	1	c
sscle_08g064330	1	1	0	1	1	1	1	1	1	1	c
sscle_08g064340	1	1	0	1	1	1	1	1	1	1	c
sscle_08g064350	1	1	0	1	1	1	1	1	0	1	c
sscle_08g064480	0	0	1	0	0	0	0	0	1	0
sscle_08g064490	0	0	0	0	0	0	0	0	1	0
sscle_08g064500	0	0	0	0	0	0	0	0	1	0
sscle_08g064510	0	0	1	0	0	0	0	0	1	0
sscle_08g064520	0	0	1	1	1	1	1	1	1	1
sscle_08g064530	0	0	1	0	0	0	0	1	1	1
sscle_08g064540	0	0	0	0	0	0	0	1	0	0
sscle_08g064550	0	0	0	0	0	0	0	1	0	0
sscle_08g064560	0	0	0	1	0	0	0	1	0	0
sscle_08g064570	0	0	0	0	0	0	0	1	0	0
sscle_08g064580	0	0	0	0	0	0	0	1	0	0
sscle_08g064590	0	0	0	1	1	0	1	1	1	1
sscle_08g064900	0	0	0	0	1	1	1	0	1	1
sscle_08g064910	0	1	1	1	0	0	0	1	1	1
sscle_08g065320	0	0	0	0	0	0	0	0	1	0
sscle_08g065330	0	0	0	0	1	0	1	0	1	1
sscle_08g065340	0	0	0	0	0	0	0	0	1	0
sscle_08g065550	0	0	1	0	0	0	0	0	1	0
sscle_08g065780	1	1	0	0	0	0	0	0	0	0
sscle_08g065850	1	1	0	0	0	0	0	0	0	0
sscle_08g066080	1	1	1	1	1	1	1	1	1	1	c
sscle_08g066090	1	1	1	1	1	1	1	1	1	1	c
sscle_08g066100	1	1	0	1	1	1	1	1	0	1	c
sscle_08g066290	1	0	0	1	1	1	1	1	0	1
sscle_08g066310	0	1	0	0	0	0	0	0	0	0
sscle_08g066560	1	1	1	1	1	1	1	1	1	1
sscle_08g066570	0	1	1	1	1	0	1	1	1	1
sscle_08g066840	1	0	0	1	0	1	0	1	0	1
sscle_08g066850	0	1	0	1	0	0	0	1	0	1
sscle_08g066960	1	1	1	1	1	1	1	1	1	1	c
sscle_08g066970	1	1	1	1	1	1	1	1	1	1	c
sscle_08g066980	1	1	1	1	1	1	1	1	1	1	c
sscle_08g066990	0	0	0	1	1	1	1	1	0	1	c
sscle_08g067120	0	1	1	0	1	0	1	0	0	1
sscle_08g067130	0	0	1	0	0	0	0	0	1	0
sscle_08g067190	1	1	0	1	0	1	0	1	0	1	c
sscle_08g067200	0	1	1	1	0	0	0	1	0	1	c
sscle_08g067210	0	1	0	1	1	0	1	1	0	1	c
sscle_08g067220	0	0	0	1	1	0	1	1	1	1	c
sscle_08g067230	0	0	0	1	1	0	1	1	0	1	c
sscle_08g067240	0	0	0	0	0	0	0	1	0	0
sscle_08g067250	0	0	0	0	0	0	0	1	0	0
sscle_08g067260	0	0	0	1	0	0	0	1	0	0
sscle_08g067490	0	1	1	0	0	0	0	0	1	1
sscle_08g067660	0	0	0	0	0	0	0	0	1	0
sscle_08g067750	0	0	1	0	0	0	0	0	0	0
sscle_08g067760	0	0	1	0	0	0	0	0	0	0
sscle_08g067910	0	0	0	1	0	0	0	1	0	0
sscle_08g067920	0	0	0	1	0	0	0	1	0	0
sscle_08g067930	1	1	0	1	1	1	1	1	1	1
sscle_08g067940	0	0	0	1	1	0	1	1	1	1
sscle_08g068000	0	0	0	0	1	1	1	0	0	1
sscle_08g068010	0	0	0	0	1	1	1	0	1	1
sscle_08g068030	0	0	0	0	1	1	1	0	1	1	c
sscle_08g068040	0	0	0	0	1	1	1	0	1	1	c
sscle_08g068050	0	0	0	0	1	1	1	0	1	1	c
sscle_08g068060	1	1	0	1	1	1	1	1	1	1	c
sscle_08g068070	1	1	1	1	1	1	1	1	1	1	c
sscle_08g068080	1	1	1	1	1	1	1	1	1	1	c
sscle_08g068280	0	0	0	1	0	0	0	1	0	0
sscle_08g068290	1	1	1	1	1	1	1	1	1	1
sscle_08g068300	1	1	1	1	1	1	1	1	1	1
sscle_08g068310	0	0	0	0	1	0	0	1	0	0
sscle_08g068320	0	0	0	0	1	0	0	1	0	0
sscle_08g068330	1	0	0	1	1	1	1	1	0	1
sscle_08g068490	0	1	1	0	0	0	0	0	1	1
sscle_09g068980	1	0	0	1	1	1	1	1	0	1	c
sscle_09g068990	1	1	1	1	1	1	1	1	1	1	c
sscle_09g069000	1	1	1	1	1	1	1	1	1	1	c
sscle_09g069010	1	0	0	1	1	1	1	1	1	1	c
sscle_09g069020	0	0	0	1	0	0	0	1	0	0
sscle_09g069030	0	0	0	1	0	0	0	1	1	1
sscle_09g069190	0	0	1	0	0	0	0	0	1	0
sscle_09g069200	0	0	1	0	0	0	0	0	1	0
sscle_09g069460	0	0	0	0	0	0	0	0	1	0
sscle_09g069470	0	0	0	0	0	0	0	0	1	0
sscle_09g069530	1	0	0	1	1	1	1	1	0	1	c
sscle_09g069540	1	0	0	1	1	1	1	1	1	1	c
sscle_09g069550	1	1	1	1	1	1	1	1	1	1	c
sscle_09g069560	1	0	1	1	1	1	1	1	1	1	c
sscle_09g069570	1	0	0	1	1	1	1	1	0	1	c
sscle_09g069690	1	0	0	0	0	0	0	0	0	0
sscle_09g070000	1	1	1	1	1	1	1	1	1	1
sscle_09g070010	1	1	1	1	1	1	1	1	1	1
sscle_09g070020	0	0	0	1	0	0	0	1	0	0
sscle_09g070410	1	1	0	1	1	1	1	1	0	1	c
sscle_09g070420	1	1	1	1	1	1	1	1	1	1	c
sscle_09g070430	0	1	0	1	1	1	1	1	0	1	c
sscle_09g070520	1	1	1	1	1	1	1	1	1	1
sscle_09g070530	1	1	1	1	0	1	0	1	1	1
sscle_09g070540	1	0	0	0	0	1	0	0	0	0
sscle_09g070620	0	0	0	0	0	0	0	0	1	0
sscle_09g070630	0	0	0	0	0	0	0	0	1	0
sscle_09g070660	0	0	0	0	0	0	0	0	1	0
sscle_09g070670	0	0	0	0	0	0	0	0	1	0
sscle_09g070680	0	0	0	0	0	0	0	0	1	0
sscle_09g070690	0	1	0	1	1	1	1	1	1	1	c
sscle_09g070700	0	1	0	1	1	1	1	1	1	1	c
sscle_09g070710	1	1	0	1	1	1	1	1	0	1	c
sscle_09g070720	0	0	0	1	0	0	0	1	0	0
sscle_09g070730	0	0	0	1	0	0	0	1	0	0
sscle_09g070780	0	0	0	0	1	0	1	0	0	0
sscle_09g070820	0	0	0	0	0	0	0	0	1	0
sscle_09g071010	1	0	1	1	1	1	1	1	1	1
sscle_09g071020	1	1	1	1	1	1	1	1	1	1
sscle_09g071160	1	1	0	1	0	1	0	1	0	1
sscle_09g071210	0	1	1	0	0	0	0	0	1	1
sscle_09g071220	0	1	1	0	0	0	0	0	1	1
sscle_09g071310	1	0	0	1	1	1	1	1	0	1
sscle_09g071320	0	0	0	0	0	0	0	1	0	0
sscle_09g071330	0	0	0	0	0	0	0	1	0	0
sscle_09g071340	1	0	0	1	0	1	0	1	0	1
sscle_09g071390	0	1	1	0	0	0	0	0	1	1
sscle_09g071400	1	1	1	1	1	0	1	1	1	1
sscle_09g071450	1	0	0	0	0	0	0	0	0	0
sscle_09g071640	0	1	0	0	0	0	0	0	0	0
sscle_09g071680	0	0	0	1	0	0	0	1	0	0
sscle_09g071930	1	0	0	0	0	0	0	0	0	0
sscle_09g071940	1	1	1	0	0	1	0	0	0	1
sscle_09g071950	1	0	0	0	0	1	0	0	0	0
sscle_09g071960	1	0	0	0	0	1	0	0	0	0
sscle_09g071980	0	0	0	1	1	0	1	1	0	1
sscle_09g072120	0	0	1	0	0	0	0	0	1	0
sscle_09g072700	0	0	0	0	0	0	0	0	1	0
sscle_09g072710	0	0	0	0	0	0	0	0	1	0
sscle_09g072870	1	1	1	1	1	1	1	1	1	1
sscle_09g072880	1	1	1	1	1	1	1	1	1	1
sscle_09g073000	1	0	1	0	0	1	0	0	1	1	c
sscle_09g073010	1	1	1	1	1	1	1	1	1	1	c
sscle_09g073020	1	1	0	0	0	1	0	0	0	1	c
sscle_09g073030	1	1	0	0	0	1	0	0	0	1	c
sscle_09g073230	1	0	0	1	0	0	0	1	0	1
sscle_09g073260	0	0	0	0	0	0	0	0	1	0
sscle_09g073850	0	1	1	0	0	0	0	0	1	1
sscle_09g073860	0	1	1	0	0	0	0	0	1	1
sscle_09g073870	0	0	0	0	0	0	0	0	1	0
sscle_09g073880	0	0	0	0	0	0	0	0	1	0
sscle_09g074010	0	0	0	0	1	1	1	0	1	1
sscle_09g074020	0	0	0	1	1	1	1	1	0	1
sscle_09g074030	0	0	0	1	0	0	0	1	0	0
sscle_09g074040	0	0	0	1	0	0	0	1	0	0
sscle_09g074270	1	0	0	1	0	0	0	1	0	1
sscle_09g074280	0	0	0	0	0	0	0	1	0	0
sscle_09g074290	0	0	0	0	0	0	0	1	0	0
sscle_09g074300	1	1	1	1	1	1	1	1	1	1
sscle_09g074310	1	1	1	1	1	1	1	1	1	1
sscle_09g074320	0	0	0	0	0	0	0	1	0	0
sscle_09g074330	0	0	0	0	0	0	0	1	0	0
sscle_09g074340	0	0	0	0	0	0	0	1	0	0
sscle_09g074350	0	0	0	1	0	0	0	1	0	0
sscle_09g074410	1	0	0	0	0	0	0	0	0	0
sscle_09g074420	1	1	0	0	0	1	0	0	0	1
sscle_09g074430	1	0	0	0	0	0	0	0	0	0
sscle_09g074440	1	0	0	0	0	0	0	0	0	0
sscle_09g074600	1	1	1	1	1	1	1	1	1	1
sscle_09g074610	1	0	1	0	0	1	0	0	1	1
sscle_10g074970	1	1	1	0	0	1	0	0	0	1
sscle_10g075020	1	1	1	0	0	1	0	0	0	1
sscle_10g075220	1	1	0	1	1	1	1	1	0	1
sscle_10g075320	0	0	0	1	0	0	0	1	0	0
sscle_10g075410	0	0	0	0	1	0	1	0	1	1	c
sscle_10g075420	0	0	0	0	1	0	1	0	1	1	c
sscle_10g075430	0	0	0	0	1	1	1	0	1	1	c
sscle_10g075440	0	0	0	0	1	0	0	0	1	0
sscle_10g075460	1	1	1	1	1	0	0	1	1	1	c
sscle_10g075470	1	1	1	1	1	1	1	1	1	1	c
sscle_10g075480	0	0	0	0	1	0	0	1	1	1	c
sscle_10g075490	0	0	0	0	1	0	0	1	1	1	c
sscle_10g075500	0	0	0	0	1	0	0	1	1	1	c
sscle_10g075510	1	1	1	1	1	1	1	1	1	1	c
sscle_10g075520	1	1	1	1	1	1	1	1	1	1	c
sscle_10g075530	1	1	1	1	1	1	1	1	1	1	c
sscle_10g075540	1	1	1	0	1	0	0	1	1	1	c
sscle_10g075550	1	1	1	0	1	0	0	1	1	1	c
sscle_10g075560	1	1	1	1	1	1	1	1	1	1	c
sscle_10g075570	1	1	1	1	1	1	1	1	1	1	c
sscle_10g075580	0	0	0	0	0	0	0	1	1	0
sscle_10g075590	0	0	0	0	0	0	0	1	1	0
sscle_10g075600	1	1	1	1	0	1	0	1	1	1
sscle_10g075610	1	1	1	0	0	1	0	0	1	1
sscle_10g075800	1	0	1	1	0	1	0	1	0	1
sscle_10g075810	0	0	0	0	0	0	0	1	0	0
sscle_10g075820	0	0	0	0	0	0	0	1	0	0
sscle_10g075830	1	0	0	0	0	0	0	1	0	0
sscle_10g075840	1	1	0	1	1	0	0	1	0	1	c
sscle_10g075850	1	1	0	1	1	0	0	1	0	1	c
sscle_10g075860	1	1	0	1	1	0	1	1	0	1	c
sscle_10g075870	1	1	0	1	1	0	1	1	0	1	c
sscle_10g075880	1	1	0	1	1	1	1	1	0	1	c
sscle_10g075890	1	1	0	1	1	1	1	1	0	1	c
sscle_10g075900	1	1	0	1	1	1	1	1	0	1	c
sscle_10g076000	0	0	0	1	1	0	1	1	0	1	c
sscle_10g076010	0	0	0	1	1	0	1	1	0	1	c
sscle_10g076020	0	1	0	1	1	1	1	1	0	1	c
sscle_10g076340	0	0	0	1	0	0	0	1	1	1
sscle_10g076490	0	0	0	1	0	0	0	1	0	0
sscle_10g076500	1	1	1	1	1	1	1	1	1	1	c
sscle_10g076510	1	1	1	1	1	1	1	1	1	1	c
sscle_10g076520	1	1	1	1	1	1	1	1	1	1	c
sscle_10g076530	1	1	1	1	1	1	1	1	0	1	c
sscle_10g076540	1	1	1	1	1	1	1	1	0	1	c
sscle_10g076550	1	0	0	1	0	1	0	1	0	1	c
sscle_10g076620	1	0	0	0	0	0	0	0	0	0
sscle_10g076630	1	0	0	0	0	0	0	0	0	0
sscle_10g076640	1	1	0	1	0	1	0	1	0	1	c
sscle_10g076650	1	1	1	0	0	1	0	1	0	1	c
sscle_10g076660	1	1	1	0	0	1	0	1	0	1	c
sscle_10g076670	1	1	1	1	0	1	0	1	0	1	c
sscle_10g076680	1	0	0	0	0	1	0	0	0	0
sscle_10g076690	1	0	0	0	0	1	0	0	0	0
sscle_10g076940	1	1	1	0	0	1	0	0	0	1	c
sscle_10g076950	1	1	1	1	0	1	0	1	0	1	c
sscle_10g076960	1	1	1	1	0	1	0	1	0	1	c
sscle_10g076970	1	1	1	1	0	1	0	1	0	1	c
sscle_10g076980	1	1	1	1	0	1	0	1	0	1	c
sscle_10g076990	0	0	0	1	0	0	0	1	0	0
sscle_10g077040	1	1	1	1	1	1	1	1	1	1
sscle_10g077050	1	1	1	1	1	1	1	1	1	1
sscle_10g077120	1	1	0	0	0	0	0	0	0	0
sscle_10g077130	1	1	1	1	1	1	1	1	1	1
sscle_10g077140	1	1	1	1	1	1	1	1	1	1
sscle_10g077190	0	0	1	0	0	1	0	0	0	0
sscle_10g077200	0	0	1	0	0	0	0	0	1	0
sscle_10g077220	0	0	0	1	0	0	0	1	0	0
sscle_10g077230	0	0	0	1	0	0	0	1	0	0
sscle_10g077240	0	0	0	1	0	0	0	1	0	0
sscle_10g077890	0	0	0	1	0	0	0	1	0	0
sscle_10g077900	0	0	0	0	0	0	0	1	0	0
sscle_10g077910	0	0	0	0	0	0	0	1	0	0
sscle_10g077920	1	0	0	1	1	1	1	1	0	1
sscle_10g077930	0	0	0	0	0	0	0	0	1	0
sscle_10g077990	0	1	1	0	0	0	0	0	1	1
sscle_10g078000	0	1	1	0	0	0	0	0	1	1
sscle_10g078160	1	1	1	1	0	0	0	1	1	1
sscle_10g078170	0	1	1	0	0	0	0	0	1	1
sscle_10g078230	1	0	0	0	0	0	0	0	0	0
sscle_10g078260	1	1	1	1	1	1	1	1	1	1	c
sscle_10g078270	1	1	1	1	1	1	1	1	1	1	c
sscle_10g078280	1	1	1	1	1	1	1	1	1	1	c
sscle_10g078290	1	1	1	1	1	1	1	1	0	1	c
sscle_10g078300	1	1	1	1	1	1	1	1	0	1	c
sscle_10g078310	1	1	1	0	0	0	0	0	0	1	c
sscle_10g078320	1	0	0	0	0	0	0	0	0	0
sscle_10g078330	1	0	0	0	0	0	0	0	0	0
sscle_10g078500	0	0	1	0	0	0	0	0	1	0
sscle_10g078510	0	1	1	0	0	0	0	0	1	1
sscle_10g078670	1	0	1	0	0	0	0	0	0	0
sscle_10g078990	0	0	1	0	0	0	0	0	1	0
sscle_10g079000	0	0	0	1	0	0	0	1	1	1
sscle_10g079010	0	0	0	0	0	0	0	1	0	0
sscle_10g079020	0	0	0	0	0	0	0	1	0	0
sscle_10g079030	1	0	0	1	1	0	1	1	0	1
sscle_10g079750	1	1	1	1	1	1	1	1	1	1	c
sscle_10g079760	1	1	1	1	1	1	1	1	1	1	c
sscle_10g079770	1	1	1	1	1	1	1	1	1	1	c
sscle_10g079780	0	0	0	1	0	1	0	1	0	1	c
sscle_10g079790	0	0	0	1	0	1	0	1	0	1	c
sscle_10g079800	1	1	1	1	0	1	0	1	0	1	c
sscle_10g079810	1	0	1	1	0	1	0	1	0	1	c
sscle_10g079880	1	0	1	1	0	0	0	1	0	1
sscle_10g080090	1	0	1	1	0	1	0	1	1	1
sscle_10g080100	0	0	1	0	0	0	0	0	1	0
sscle_10g080180	0	0	1	0	0	0	0	0	1	0
sscle_10g080190	0	1	1	0	0	0	0	0	1	1
sscle_10g080200	0	0	0	0	0	0	0	0	1	0
sscle_10g080210	0	0	0	0	0	0	0	0	1	0
sscle_10g080220	0	1	1	0	0	0	0	0	1	1
sscle_10g080230	0	1	1	0	0	0	0	0	1	1
sscle_10g080320	0	0	0	1	1	0	1	1	0	1	c
sscle_10g080330	1	1	1	1	1	1	1	1	1	1	c
sscle_10g080340	1	1	1	1	1	0	1	1	1	1	c
sscle_10g080490	1	1	0	1	1	1	1	1	0	1
sscle_10g080570	1	1	0	1	1	1	1	1	0	1	c
sscle_10g080580	0	0	0	1	1	0	1	1	0	1	c
sscle_10g080590	0	0	0	1	1	0	1	1	0	1	c
sscle_10g080600	0	0	1	1	1	0	1	1	1	1	c
sscle_11g080970	1	1	1	1	0	1	0	1	1	1
sscle_11g080980	1	1	1	0	0	0	0	0	1	1
sscle_11g080990	1	1	0	0	0	0	0	0	0	0
sscle_11g081150	1	1	0	1	1	1	1	1	0	1	c
sscle_11g081160	1	1	1	1	1	1	1	1	1	1	c
sscle_11g081170	1	1	0	1	1	1	1	1	1	1	c
sscle_11g081280	0	0	0	0	0	0	0	0	1	0
sscle_11g081290	0	0	0	0	0	0	0	0	1	0
sscle_11g081300	0	0	0	0	0	0	0	0	1	0
sscle_11g081310	0	0	1	0	0	0	0	0	1	0
sscle_11g081320	0	0	1	0	1	1	1	0	1	1
sscle_11g081400	0	0	0	0	1	0	1	0	0	0
sscle_11g081420	0	0	0	0	1	0	1	0	1	1
sscle_11g081440	0	0	0	0	1	0	1	0	1	1
sscle_11g081460	0	0	0	0	1	1	1	0	1	1
sscle_11g081470	0	0	0	0	1	1	1	0	1	1
sscle_11g081490	0	0	0	0	1	1	1	0	1	1
sscle_11g081520	0	0	0	0	1	1	1	0	1	1
sscle_11g081530	0	0	0	0	1	1	1	0	1	1
sscle_11g081580	0	0	0	0	1	0	1	0	1	1
sscle_11g081600	0	0	0	0	1	0	1	0	1	1
sscle_11g081620	0	0	0	0	1	0	0	0	1	0
sscle_11g081650	0	1	1	0	1	0	0	0	1	1
sscle_11g081660	0	1	1	0	1	1	1	0	1	1
sscle_11g081670	0	0	0	0	0	0	0	0	1	0
sscle_11g081910	0	0	0	1	1	0	1	1	1	1
sscle_11g081920	0	0	1	0	0	0	0	0	1	0
sscle_11g081990	1	1	1	1	1	1	1	1	1	1	c
sscle_11g082000	1	1	1	1	1	1	1	1	1	1	c
sscle_11g082010	1	1	1	1	1	1	1	1	1	1	c
sscle_11g082020	1	1	1	1	1	1	1	1	1	1	c
sscle_11g082030	1	1	1	1	0	0	0	1	1	1	c
sscle_11g082040	0	1	1	1	0	0	0	1	1	1	c
sscle_11g082050	0	1	1	0	0	0	0	1	1	1	c
sscle_11g082170	0	0	0	0	1	0	1	0	1	1	c
sscle_11g082180	0	0	0	0	1	0	1	0	1	1	c
sscle_11g082190	0	0	0	0	1	0	1	0	1	1	c
sscle_11g082200	0	0	0	0	1	1	1	0	1	1	c
sscle_11g082410	0	0	0	1	1	1	1	1	0	1
sscle_11g082420	0	0	0	0	0	0	0	0	1	0
sscle_11g082670	1	1	1	1	1	1	1	1	1	1	c
sscle_11g082680	1	1	1	1	1	1	1	1	1	1	c
sscle_11g082690	1	1	0	1	1	0	1	1	0	1	c
sscle_11g082760	1	1	1	0	0	0	0	0	0	1	c
sscle_11g082770	1	1	1	0	0	0	0	0	1	1	c
sscle_11g082780	1	1	1	1	1	0	1	1	1	1	c
sscle_11g083010	0	0	1	0	0	0	0	0	1	0
sscle_11g083020	0	0	1	0	0	0	0	0	1	0
sscle_11g083870	1	1	1	0	0	0	0	0	0	1	c
sscle_11g083880	1	1	1	0	0	0	0	0	0	1	c
sscle_11g083890	1	1	1	0	0	0	0	0	0	1	c
sscle_11g084110	0	0	0	0	0	0	0	0	1	0
sscle_11g084330	1	0	0	1	1	1	1	1	0	1
sscle_11g084340	0	0	0	0	1	0	0	1	0	0
sscle_11g084350	0	0	0	0	1	0	0	1	0	0
sscle_11g084360	1	1	0	1	1	1	1	1	0	1	c
sscle_11g084370	1	1	0	1	1	1	1	1	0	1	c
sscle_11g084380	1	1	1	1	1	1	1	1	1	1	c
sscle_11g084390	1	1	1	1	1	1	1	1	1	1	c
sscle_11g084420	1	1	1	0	0	0	0	0	0	1
sscle_11g084430	1	1	1	0	0	1	0	0	0	1
sscle_11g084440	1	0	0	0	0	1	0	0	0	0
sscle_11g084450	1	0	0	0	0	1	0	0	0	0
sscle_11g084610	1	1	1	1	1	1	1	1	1	1	c
sscle_11g084620	1	1	1	0	0	1	0	0	1	1	c
sscle_11g084630	1	1	1	0	0	1	0	0	0	1	c
sscle_11g084700	0	0	1	0	0	0	0	0	0	0
sscle_11g084920	1	1	1	1	1	1	1	1	1	1
sscle_11g084930	1	1	1	1	1	1	1	1	1	1
sscle_11g084940	1	0	0	0	0	0	0	1	0	0
sscle_11g084950	1	0	0	0	0	0	0	1	0	0
sscle_11g085080	0	0	1	0	0	0	0	0	0	0
sscle_11g085200	0	1	1	1	0	0	0	1	1	1
sscle_11g085210	1	1	1	1	0	0	0	1	1	1
sscle_11g085330	1	1	1	1	0	1	0	1	0	1
sscle_11g085340	0	1	1	0	0	0	0	0	1	1
sscle_11g085600	1	0	0	0	0	0	0	0	0	0
sscle_11g085610	1	1	0	1	0	0	0	1	0	1	c
sscle_11g085620	1	1	1	1	0	1	0	1	0	1	c
sscle_11g085630	1	1	1	1	0	1	0	1	0	1	c
sscle_11g085740	0	0	0	0	1	0	1	0	1	1	c
sscle_11g085750	0	0	0	0	1	1	1	0	1	1	c
sscle_11g085760	0	0	0	0	1	1	1	0	1	1	c
sscle_11g085770	0	0	0	0	1	1	1	0	1	1	c
sscle_11g085780	0	0	0	0	1	1	1	0	1	1	c
sscle_11g085800	0	0	0	0	1	0	1	0	1	1	c
sscle_11g085810	0	0	0	0	1	0	1	0	1	1	c
sscle_11g085820	1	1	0	1	1	1	1	1	1	1	c
sscle_11g085830	1	1	1	1	1	1	1	1	1	1	c
sscle_11g085840	1	1	1	1	1	1	1	1	1	1	c
sscle_11g085850	1	1	1	1	1	1	1	1	1	1	c
sscle_11g085860	1	1	1	1	1	1	1	1	1	1	c
sscle_11g085870	1	1	1	1	1	1	1	1	1	1	c
sscle_11g085880	1	1	1	1	1	1	1	1	1	1	c
sscle_11g085890	1	1	1	1	0	0	0	1	0	1	c
sscle_11g085900	1	1	1	1	1	1	1	1	1	1	c
sscle_11g085910	1	1	1	1	1	1	1	1	1	1	c
sscle_11g085920	1	1	1	1	1	1	1	1	1	1	c
sscle_11g085930	1	1	1	1	1	1	1	1	1	1	c
sscle_11g085940	1	1	1	1	1	1	1	1	1	1	c
sscle_11g085960	0	0	0	0	1	1	1	0	0	1
sscle_11g085970	0	0	0	0	1	1	1	0	0	1
sscle_11g086710	0	0	1	0	0	0	0	0	1	0
sscle_12g086760	1	1	0	1	1	1	1	1	0	1	c
sscle_12g086770	1	1	1	0	1	1	0	1	0	1	c
sscle_12g086780	1	1	1	0	1	1	0	1	0	1	c
sscle_12g086790	1	0	0	1	1	1	1	1	0	1	c
sscle_12g087320	0	0	1	0	0	0	0	0	1	0
sscle_12g087330	0	0	1	0	0	1	0	0	1	1
sscle_12g087430	0	0	1	0	0	0	0	0	1	0
sscle_12g087440	0	0	1	0	0	0	0	0	1	0
sscle_12g087450	0	0	0	0	1	0	1	0	1	1
sscle_12g087480	0	0	0	0	0	0	0	0	1	0
sscle_12g087770	0	0	0	1	1	1	1	1	0	1
sscle_12g088210	0	0	0	0	1	0	1	0	0	0
sscle_12g088220	0	0	0	0	1	0	1	0	0	0
sscle_12g088230	0	0	0	0	1	0	1	0	0	0
sscle_12g088240	0	0	0	0	1	0	1	0	0	0
sscle_12g088270	0	0	0	0	1	0	1	0	0	0
sscle_12g088280	0	0	0	0	1	0	1	0	0	0
sscle_12g088540	0	0	0	1	1	0	0	1	1	1
sscle_12g088550	0	0	0	0	1	1	1	1	1	1
sscle_12g088590	1	0	0	0	0	0	0	0	0	0
sscle_12g088630	0	0	0	0	0	0	0	0	1	0
sscle_12g088710	1	1	0	1	1	1	1	1	0	1
sscle_12g088780	0	0	0	0	0	0	0	0	1	0
sscle_12g088790	0	0	0	0	0	0	0	0	1	0
sscle_12g088920	0	0	1	1	1	0	1	1	1	1
sscle_12g088930	0	0	1	0	0	0	0	0	1	0
sscle_12g089070	1	1	1	1	1	1	1	1	0	1
sscle_12g089080	1	1	1	0	0	0	0	0	0	1
sscle_12g089130	0	0	1	1	0	0	0	1	1	1
sscle_12g089140	0	0	1	0	0	0	0	0	1	0
sscle_12g089180	1	0	0	0	0	1	0	0	0	0
sscle_12g089190	1	1	0	1	1	1	1	1	0	1	c
sscle_12g089200	1	1	0	1	1	1	1	1	0	1	c
sscle_12g089210	1	1	1	1	1	1	1	1	1	1	c
sscle_12g089220	1	1	1	1	1	1	1	1	1	1	c
sscle_12g089230	1	1	1	0	0	0	0	0	1	1	c
sscle_12g089320	1	1	1	1	1	1	1	1	1	1	c
sscle_12g089330	1	1	1	1	1	1	1	1	1	1	c
sscle_12g089340	1	1	1	1	1	1	1	1	1	1	c
sscle_12g089590	0	1	1	1	0	0	0	1	1	1
sscle_12g089600	1	1	1	1	0	0	0	1	1	1
sscle_12g089700	1	1	1	1	1	1	1	1	1	1	c
sscle_12g089710	1	1	1	1	1	1	1	1	1	1	c
sscle_12g089720	1	1	1	1	1	1	1	1	1	1	c
sscle_12g089730	1	1	1	1	1	1	1	1	1	1	c
sscle_12g089980	0	0	0	0	1	0	1	0	0	0
sscle_12g089990	0	0	0	0	0	0	0	0	1	0
sscle_12g090040	1	1	1	0	0	0	0	0	0	1
sscle_12g090230	0	0	1	0	1	1	1	0	1	1
sscle_12g090240	0	0	1	0	1	1	1	0	1	1
sscle_12g090270	0	0	0	0	1	1	1	0	1	1
sscle_12g090280	0	0	0	0	1	1	1	0	0	1
sscle_12g090360	0	0	0	0	1	0	0	0	0	0
sscle_12g090370	1	1	0	1	1	1	1	1	1	1	c
sscle_12g090380	1	1	0	1	1	1	1	1	0	1	c
sscle_12g090390	1	1	0	1	1	1	1	1	0	1	c
sscle_12g090420	1	1	1	0	0	0	0	0	0	1
sscle_12g090430	1	1	1	0	0	0	0	0	0	1
sscle_12g090840	1	1	1	0	0	0	0	0	0	1	c
sscle_12g090850	1	1	1	0	0	0	0	0	0	1	c
sscle_12g090860	1	1	1	1	0	1	0	1	1	1	c
sscle_12g090870	0	0	0	0	0	0	0	1	0	0
sscle_12g090880	0	0	0	0	0	0	0	1	0	0
sscle_12g090890	1	0	0	1	0	1	0	1	0	1
sscle_12g091560	0	0	0	0	1	0	1	0	0	0
sscle_12g091660	1	1	1	0	1	1	1	0	1	1	c
sscle_12g091670	1	1	1	1	1	1	1	1	1	1	c
sscle_12g091680	1	1	1	1	1	1	1	1	1	1	c
sscle_12g091690	1	1	0	0	1	1	1	0	0	1	c
sscle_13g092160	0	0	0	0	1	0	1	0	0	0
sscle_13g092170	0	0	0	0	1	0	1	0	0	0
sscle_13g092180	0	0	0	0	1	1	1	0	1	1
sscle_13g092190	0	0	1	1	1	0	1	1	1	1
sscle_13g093010	1	1	1	1	1	1	1	1	1	1
sscle_13g093020	0	1	1	0	0	0	0	0	1	1
sscle_13g093190	0	1	1	0	0	0	0	0	1	1
sscle_13g093200	0	0	1	0	0	0	0	0	1	0
sscle_13g093210	0	0	0	0	0	0	0	0	1	0
sscle_13g093220	0	0	0	0	0	0	0	0	1	0
sscle_13g093230	0	0	1	0	1	0	1	0	1	1
sscle_13g093440	1	1	0	0	0	0	0	0	0	0
sscle_13g093450	1	1	0	0	0	0	0	0	0	0
sscle_13g093460	1	1	1	0	0	1	0	0	0	1	c
sscle_13g093470	1	1	1	1	0	1	0	1	1	1	c
sscle_13g093480	1	1	1	0	0	0	0	0	0	1	c
sscle_13g093490	1	0	0	0	0	0	0	0	0	0
sscle_13g093500	1	0	0	0	0	0	0	0	0	0
sscle_13g093540	1	1	0	1	1	1	1	1	0	1	c
sscle_13g093550	1	1	1	1	1	1	1	1	1	1	c
sscle_13g093560	1	1	1	1	1	1	1	1	1	1	c
sscle_13g093570	1	1	1	1	1	1	1	1	0	1	c
sscle_13g093580	1	1	0	1	1	1	1	1	0	1	c
sscle_13g093590	1	1	0	1	1	1	1	1	0	1	c
sscle_13g093700	0	1	1	0	0	0	0	0	1	1
sscle_13g093710	1	0	1	0	0	0	0	0	0	0
sscle_13g093810	0	0	1	0	0	0	0	0	1	0
sscle_13g093820	0	1	1	0	0	0	0	0	1	1
sscle_13g094410	1	1	1	1	1	1	1	1	1	1	c
sscle_13g094420	1	1	1	1	1	1	1	1	1	1	c
sscle_13g094430	1	1	1	1	1	1	1	1	1	1	c
sscle_13g094440	1	1	1	1	1	1	1	1	1	1	c
sscle_13g094580	1	1	1	1	1	1	1	1	1	1	c
sscle_13g094590	1	1	1	1	1	1	1	1	1	1	c
sscle_13g094600	1	1	1	0	0	0	0	0	0	1	c
sscle_13g095240	1	1	1	0	0	1	0	0	1	1
sscle_13g095250	1	1	1	0	0	1	0	0	0	1
sscle_13g095340	1	1	1	0	0	0	0	0	0	1
sscle_13g095350	1	1	1	0	0	0	0	0	0	1
sscle_13g095430	1	1	1	1	0	0	0	1	1	1
sscle_13g095440	0	0	1	0	0	0	0	0	1	0
sscle_13g095920	0	1	1	0	0	0	0	0	0	0
sscle_13g095930	1	1	1	1	1	1	1	1	1	1	c
sscle_13g095940	1	1	0	0	1	0	0	1	1	1	c
sscle_13g095950	0	0	0	0	1	0	0	1	1	1	c
sscle_13g095960	0	0	1	1	1	1	1	1	1	1	c
sscle_13g095970	1	0	0	1	1	1	1	1	1	1	c
sscle_13g095980	0	0	0	0	0	0	0	1	0	0
sscle_13g095990	0	0	0	0	1	0	0	1	1	1	c
sscle_13g096000	0	0	0	0	1	0	0	1	1	1	c
sscle_13g096010	1	1	1	1	1	1	1	1	1	1	c
sscle_13g096020	1	1	1	1	1	1	1	1	1	1	c
sscle_13g096030	1	0	0	1	1	1	1	1	0	1	c
sscle_13g096040	1	0	0	1	1	1	1	1	0	1	c
sscle_13g096230	0	0	0	0	0	0	0	0	1	0
sscle_13g096240	0	0	0	0	0	0	0	0	1	0
sscle_13g096250	0	0	0	0	0	0	0	0	1	0
sscle_13g096260	1	1	1	1	1	1	1	1	1	1	c
sscle_13g096270	1	1	1	1	1	1	1	1	1	1	c
sscle_13g096280	1	1	1	1	1	1	1	1	1	1	c
sscle_13g096440	0	0	1	0	0	0	0	0	0	0
sscle_13g096450	0	1	1	0	0	0	0	0	0	0
sscle_13g096540	1	1	1	0	0	1	0	0	0	1	c
sscle_13g096550	1	1	1	1	0	1	0	1	1	1	c
sscle_13g096560	1	1	1	1	1	1	1	1	0	1	c
sscle_13g096760	0	0	1	0	0	0	0	0	1	0
sscle_13g096870	0	0	0	1	0	0	0	1	0	0
sscle_13g096980	1	1	1	1	0	0	0	1	1	1
sscle_13g096990	0	1	1	0	0	0	0	0	1	1
sscle_13g097000	0	0	0	0	0	0	0	0	1	0
sscle_14g097020	0	0	0	0	0	0	0	0	1	0
sscle_14g097030	0	0	0	0	0	0	0	0	1	0
sscle_14g097040	0	0	0	0	0	0	0	0	1	0
sscle_14g097070	0	0	0	0	1	0	1	0	0	0
sscle_14g097350	1	1	1	1	1	0	1	1	1	1
sscle_14g097360	1	1	1	1	1	0	1	1	1	1
sscle_14g097490	0	0	0	1	1	0	1	1	0	1	c
sscle_14g097500	0	0	0	1	1	1	1	1	0	1	c
sscle_14g097510	0	0	0	1	1	1	1	1	0	1	c
sscle_14g097520	1	0	0	1	1	1	1	1	0	1	c
sscle_14g097590	1	1	1	1	1	1	1	1	1	1
sscle_14g097600	1	1	1	0	0	0	0	0	1	1
sscle_14g097860	1	1	1	0	0	1	0	0	0	1	c
sscle_14g097870	1	0	0	0	1	1	1	0	1	1	c
sscle_14g097880	1	0	0	0	1	1	1	0	1	1	c
sscle_14g097890	1	0	0	0	1	1	1	0	1	1	c
sscle_14g097900	1	1	1	1	1	1	1	1	1	1	c
sscle_14g097910	1	1	1	1	1	1	1	1	1	1	c
sscle_14g097920	1	1	1	1	1	1	1	1	1	1	c
sscle_14g097930	1	1	1	1	1	1	1	1	1	1	c
sscle_14g098230	1	0	0	0	0	0	0	0	0	0
sscle_14g098330	1	1	1	1	0	1	0	1	0	1	c
sscle_14g098340	1	1	1	1	0	1	0	1	1	1	c
sscle_14g098350	0	1	0	1	1	0	1	1	1	1	c
sscle_14g098410	0	0	0	0	0	0	0	0	1	0
sscle_14g098420	0	0	0	0	0	0	0	0	1	0
sscle_14g098500	1	0	0	1	1	1	1	1	0	1	c
sscle_14g098510	1	0	0	1	1	1	1	1	0	1	c
sscle_14g098520	1	1	1	1	1	1	1	1	1	1	c
sscle_14g098530	1	0	1	0	0	1	0	0	0	1	c
sscle_14g098560	1	0	0	0	0	0	0	0	0	0
sscle_14g098690	1	0	0	0	0	0	0	0	0	0
sscle_14g098720	1	0	0	1	0	1	0	1	0	1
sscle_14g098850	1	1	0	0	0	0	0	0	1	1
sscle_14g098860	1	1	0	0	0	0	0	0	0	0
sscle_14g098870	1	1	0	0	0	0	0	0	1	1
sscle_14g099170	1	0	1	1	0	0	0	1	1	1
sscle_14g099180	0	1	1	1	0	0	0	1	1	1
sscle_14g099190	0	0	0	0	0	0	0	0	1	0
sscle_14g099550	0	0	0	0	0	0	0	0	1	0
sscle_14g099600	1	1	1	1	1	1	1	1	1	1
sscle_14g099610	1	0	1	1	1	1	1	1	1	1
sscle_14g099740	0	0	0	0	0	0	0	0	1	0
sscle_14g100140	1	0	0	0	0	0	0	0	0	0
sscle_14g100540	1	1	1	1	1	1	1	1	1	1	c
sscle_14g100550	1	1	1	1	1	1	1	1	1	1	c
sscle_14g100560	1	1	1	0	0	1	0	0	0	1	c
sscle_14g100670	1	0	1	0	0	0	0	0	0	0
sscle_14g100910	0	1	0	1	0	0	0	1	0	1
sscle_14g100930	0	0	0	0	1	0	1	0	0	0
sscle_14g101100	1	1	1	1	1	1	1	1	1	1	c
sscle_14g101110	1	1	1	1	1	1	1	1	1	1	c
sscle_14g101120	1	1	1	1	1	1	1	1	0	1	c
sscle_14g101220	0	0	0	0	0	0	0	0	1	0
sscle_14g101230	0	0	0	0	0	0	0	0	1	0
sscle_14g101530	1	1	1	1	1	1	1	1	1	1
sscle_14g101540	1	1	1	1	0	0	0	1	0	1
sscle_14g101970	0	1	0	0	1	0	1	0	0	1
sscle_14g102030	1	1	1	1	1	1	1	1	0	1	c
sscle_14g102040	1	1	1	1	0	0	0	1	0	1	c
sscle_14g102050	1	1	1	1	0	0	0	1	0	1	c
sscle_14g102060	0	0	0	0	0	0	0	1	0	0
sscle_14g102070	0	0	0	0	0	0	0	1	0	0
sscle_14g102080	0	0	0	0	0	0	0	1	0	0
sscle_14g102090	0	1	1	1	1	1	1	1	1	1
sscle_14g102100	0	1	1	1	1	1	1	1	1	1
sscle_15g102320	1	0	0	0	0	0	0	0	0	0
sscle_15g102480	0	0	0	0	1	0	1	0	1	1
sscle_15g102490	0	0	0	0	0	0	0	0	1	0
sscle_15g102520	0	0	0	1	0	0	0	1	0	0
sscle_15g102530	1	0	0	1	0	0	0	1	0	1
sscle_15g102540	0	0	0	1	0	0	0	1	0	0
sscle_15g102550	0	0	0	1	0	0	0	1	0	0
sscle_15g102640	1	0	1	0	0	0	0	0	0	0
sscle_15g102790	1	1	1	1	1	1	1	1	1	1	c
sscle_15g102800	1	1	1	1	1	1	1	1	1	1	c
sscle_15g102810	1	1	1	1	1	1	1	1	1	1	c
sscle_15g102940	0	1	0	1	0	0	0	1	0	1
sscle_15g102950	0	0	0	0	0	0	0	1	0	0
sscle_15g102960	0	0	0	0	0	0	0	1	0	0
sscle_15g102970	0	1	1	0	0	0	0	1	1	1
sscle_15g102980	1	1	1	1	1	1	1	1	1	1
sscle_15g103030	0	1	1	0	0	0	0	0	1	1
sscle_15g103040	0	1	1	0	1	1	1	0	1	1
sscle_15g103160	0	0	0	0	0	1	0	0	1	0
sscle_15g103170	1	1	0	1	0	1	0	1	0	1	c
sscle_15g103180	1	1	1	1	0	1	0	1	0	1	c
sscle_15g103190	1	1	1	0	0	1	0	0	0	1	c
sscle_15g103510	0	0	0	0	0	0	0	0	1	0
sscle_15g103520	0	0	0	0	0	0	0	0	1	0
sscle_15g103530	0	0	0	0	0	0	0	0	1	0
sscle_15g103560	0	0	0	0	0	0	0	0	1	0
sscle_15g103570	0	0	0	0	0	0	0	0	1	0
sscle_15g103580	0	0	1	1	0	0	0	1	1	1
sscle_15g103590	0	1	1	1	0	0	0	1	1	1
sscle_15g103650	1	1	1	1	0	0	0	1	0	1	c
sscle_15g103660	1	1	1	1	0	0	0	1	1	1	c
sscle_15g103670	1	1	1	1	1	1	1	1	0	1	c
sscle_15g103920	1	1	1	0	0	0	0	0	0	1
sscle_15g103930	1	1	1	0	0	0	0	0	0	1
sscle_15g103940	0	0	1	0	0	0	0	0	0	0
sscle_15g103950	0	0	1	0	0	0	0	0	1	0
sscle_15g103960	1	0	1	1	1	1	1	1	1	1
sscle_15g103970	0	0	0	0	0	0	0	1	0	0
sscle_15g103980	0	0	0	0	0	0	0	1	0	0
sscle_15g103990	1	0	0	1	1	1	1	1	1	1	c
sscle_15g104000	1	0	0	1	1	1	1	1	0	1	c
sscle_15g104010	1	1	0	1	1	1	1	1	0	1	c
sscle_15g104080	1	0	1	1	1	1	1	1	1	1	c
sscle_15g104090	1	1	1	1	1	1	1	1	1	1	c
sscle_15g104100	1	1	1	1	1	1	1	1	1	1	c
sscle_15g104110	1	1	1	1	1	1	1	1	1	1	c
sscle_15g104120	1	1	1	1	1	1	1	1	1	1	c
sscle_15g104250	0	0	0	0	1	0	1	0	0	0
sscle_15g104260	0	0	0	0	1	0	0	0	0	0
sscle_15g104280	0	0	0	0	1	0	0	0	0	0
sscle_15g104290	0	0	0	0	1	1	1	0	0	1
sscle_15g104370	1	0	1	0	0	0	0	0	0	0
sscle_15g104380	1	1	1	0	0	0	0	0	0	1
sscle_15g104540	1	1	1	0	0	0	0	0	0	1
sscle_15g104720	1	1	1	1	0	0	0	1	0	1
sscle_15g104800	1	0	1	1	1	1	1	1	1	1
sscle_15g104810	0	0	1	0	0	0	0	0	1	0
sscle_15g105150	1	0	0	0	0	0	0	0	0	0
sscle_15g105360	1	1	1	1	1	1	1	1	1	1
sscle_15g105370	1	1	1	1	0	1	0	1	1	1
sscle_15g105440	1	1	1	1	0	0	0	1	0	1
sscle_15g105450	1	0	0	0	0	0	0	0	0	0
sscle_15g105460	1	0	0	0	0	0	0	0	0	0
sscle_15g105470	1	0	1	0	0	0	0	0	0	0
sscle_15g105520	1	1	1	1	1	1	1	1	1	1	c
sscle_15g105530	1	1	1	1	1	1	1	1	1	1	c
sscle_15g105540	1	1	1	1	1	1	1	1	1	1	c
sscle_15g105710	0	0	1	1	1	0	1	1	1	1	c
sscle_15g105720	0	1	1	1	1	1	1	1	1	1	c
sscle_15g105730	0	1	0	1	1	1	1	1	1	1	c
sscle_15g105740	1	1	0	1	1	1	1	1	1	1	c
sscle_15g105750	1	1	1	1	1	1	1	1	1	1	c
sscle_15g105760	1	1	1	1	1	1	1	1	1	1	c
sscle_15g105790	1	1	1	0	0	0	0	0	0	1	c
sscle_15g105800	1	1	1	0	0	0	0	0	0	1	c
sscle_15g105810	1	1	1	0	0	0	0	0	0	1	c
sscle_15g105820	1	1	1	0	0	0	0	0	0	1	c
sscle_15g106030	1	1	1	1	0	1	0	1	1	1	c
sscle_15g106040	1	1	1	1	1	1	1	1	1	1	c
sscle_15g106050	1	1	1	1	0	1	0	1	1	1	c
sscle_15g106340	0	0	0	1	0	0	0	1	1	1
sscle_15g106350	0	1	1	0	0	0	0	0	1	1
sscle_15g106440	1	1	1	1	0	1	0	1	0	1	c
sscle_15g106450	1	1	1	1	1	1	1	1	1	1	c
sscle_15g106460	1	1	1	1	1	1	1	1	1	1	c
sscle_15g106470	1	1	1	1	1	1	1	1	1	1	c
sscle_15g106480	1	1	1	1	1	1	1	1	1	1	c
sscle_15g106490	1	1	1	1	1	1	1	1	1	1	c
sscle_15g106500	1	1	1	1	1	1	1	1	1	1	c
sscle_15g106510	1	1	1	1	1	1	1	1	1	1	c
sscle_15g106520	1	1	1	1	1	1	1	1	1	1	c
sscle_15g106530	1	1	1	1	1	1	1	1	1	1	c
sscle_15g106540	1	1	1	1	1	1	1	1	1	1	c
sscle_15g106630	0	1	0	0	0	0	0	0	0	0
sscle_15g106640	0	1	0	0	0	0	0	0	0	0
sscle_15g106650	0	1	0	0	0	0	0	0	0	0
sscle_15g107050	1	1	1	0	0	1	0	0	0	1	c
sscle_15g107060	1	1	1	0	1	1	1	0	1	1	c
sscle_15g107070	1	1	1	0	1	1	1	0	0	1	c
sscle_15g107080	1	1	1	1	1	1	1	1	0	1	c
sscle_15g107270	1	1	1	0	0	0	0	0	0	1
sscle_16g107350	0	1	1	0	0	0	0	0	0	0
sscle_16g107360	1	1	1	0	0	0	0	0	0	1
sscle_16g107420	1	1	1	1	1	1	1	1	1	1	c
sscle_16g107430	1	1	1	1	1	1	1	1	1	1	c
sscle_16g107440	1	1	1	1	1	1	1	1	1	1	c
sscle_16g107450	1	1	1	1	1	1	1	1	1	1	c
sscle_16g107460	1	1	1	1	1	1	1	1	1	1	c
sscle_16g107470	1	1	1	1	1	1	1	1	1	1	c
sscle_16g107650	1	1	0	1	1	1	1	1	0	1	c
sscle_16g107660	1	1	0	1	1	1	1	1	0	1	c
sscle_16g107670	1	1	0	1	1	1	1	1	0	1	c
sscle_16g107680	1	1	1	1	1	1	1	1	1	1	c
sscle_16g107690	0	0	0	1	1	1	1	1	1	1	c
sscle_16g107700	0	0	0	1	0	1	0	1	0	1	c
sscle_16g107710	0	0	0	1	0	1	0	1	0	1	c
sscle_16g107720	0	0	0	0	0	0	0	1	0	0
sscle_16g107730	0	0	0	0	0	0	0	1	0	0
sscle_16g107740	0	0	0	0	0	0	0	1	0	0
sscle_16g107750	0	0	0	1	0	0	0	1	0	0
sscle_16g107840	1	1	1	1	1	0	1	1	1	1	c
sscle_16g107850	1	1	1	1	1	1	1	1	1	1	c
sscle_16g107860	1	1	1	1	1	0	1	1	1	1	c
sscle_16g107900	1	1	1	0	0	0	0	0	0	1	c
sscle_16g107910	1	1	1	1	0	1	0	1	1	1	c
sscle_16g107920	1	1	0	1	0	0	0	1	0	1	c
sscle_16g107930	1	1	0	1	0	1	0	1	0	1	c
sscle_16g107940	0	1	0	0	0	0	0	0	0	0
sscle_16g107950	0	1	0	0	0	0	0	0	0	0
sscle_16g107970	0	0	0	0	1	0	1	0	0	0
sscle_16g107980	0	0	0	0	1	0	1	0	0	0
sscle_16g107990	1	0	0	1	1	1	1	1	0	1
sscle_16g108000	0	0	0	0	1	0	0	1	0	0
sscle_16g108010	0	0	0	0	1	0	0	1	0	0
sscle_16g108020	1	0	0	1	1	1	1	1	0	1
sscle_16g108160	1	1	1	0	0	1	0	0	0	1
sscle_16g108170	1	1	1	0	0	1	0	0	0	1
sscle_16g108190	0	0	0	1	1	1	1	1	0	1
sscle_16g108310	0	0	0	0	0	0	0	0	1	0
sscle_16g108320	0	0	0	0	0	0	0	0	1	0
sscle_16g108400	0	1	0	1	0	0	0	1	0	1
sscle_16g108420	0	0	0	0	1	1	1	0	0	1
sscle_16g108460	0	0	0	0	0	0	0	0	1	0
sscle_16g108470	0	0	0	0	0	0	0	0	1	0
sscle_16g109080	0	0	0	0	0	0	0	0	1	0
sscle_16g109090	1	1	0	1	1	1	1	1	1	1	c
sscle_16g109100	1	1	0	1	1	1	1	1	1	1	c
sscle_16g109110	1	1	0	1	1	1	1	1	1	1	c
sscle_16g109120	0	0	0	0	1	0	1	0	1	1	c
sscle_16g109130	0	0	0	0	1	0	0	0	1	0
sscle_16g109140	1	1	1	0	1	1	0	0	1	1	c
sscle_16g109150	1	1	1	0	1	1	0	0	1	1	c
sscle_16g109160	1	1	0	1	1	1	1	1	1	1	c
sscle_16g109170	1	1	0	1	1	1	1	1	1	1	c
sscle_16g109180	1	1	1	1	1	1	1	1	1	1	c
sscle_16g109190	1	1	1	1	1	1	1	1	1	1	c
sscle_16g109200	1	1	1	1	1	1	1	1	1	1	c
sscle_16g109210	0	0	0	0	1	0	0	1	0	0
sscle_16g109220	0	0	0	0	1	0	0	1	0	0
sscle_16g109230	0	0	0	0	1	0	0	1	0	0
sscle_16g109240	1	1	1	1	1	1	1	1	0	1
sscle_16g109250	1	1	1	0	1	1	1	0	0	1
sscle_16g109340	1	1	1	1	0	0	0	1	1	1
sscle_16g109350	1	1	1	0	0	1	0	1	1	1
sscle_16g109370	0	0	0	0	0	0	0	0	1	0
sscle_16g109380	0	0	0	0	0	0	0	0	1	0
sscle_16g109390	1	1	1	0	0	1	0	0	1	1	c
sscle_16g109400	1	1	1	1	1	1	1	1	1	1	c
sscle_16g109410	1	1	0	1	1	1	1	1	1	1	c
sscle_16g109440	1	0	0	0	0	0	0	0	0	0
sscle_16g109580	1	1	0	0	0	0	0	0	0	0
sscle_16g109590	1	1	1	0	0	0	0	0	1	1	c
sscle_16g109600	1	1	1	1	1	1	1	1	1	1	c
sscle_16g109610	1	1	1	1	1	1	1	1	1	1	c
sscle_16g109620	1	1	1	1	1	1	1	1	1	1	c
sscle_16g109630	1	0	1	1	1	1	1	1	1	1	c
sscle_16g109640	0	0	0	1	0	0	0	1	1	1	c
sscle_16g109750	1	1	0	1	1	1	1	1	0	1
sscle_16g109780	1	0	1	0	0	0	0	0	0	0
sscle_16g109930	0	0	0	0	0	0	0	0	1	0
sscle_16g109940	0	0	0	0	0	0	0	0	1	0
sscle_16g110100	1	0	0	0	0	0	0	0	0	0
sscle_16g110130	1	1	1	1	0	1	0	1	1	1	c
sscle_16g110140	1	0	1	1	0	1	0	1	1	1	c
sscle_16g110150	1	0	1	0	0	1	0	0	0	1	c
sscle_16g110160	1	1	1	0	0	1	0	0	0	1	c
sscle_16g110170	1	1	1	0	0	1	0	0	0	1	c
sscle_16g110180	1	1	1	0	0	1	0	0	0	1	c
sscle_16g110190	1	1	0	0	0	1	0	0	0	1	c
sscle_16g110780	1	1	1	0	0	0	0	0	0	1
sscle_16g110790	1	1	1	0	0	0	0	0	0	1
										s
