# Supplementary material for: A detailed in silico analysis of secondary metabolite biosynthesis clusters in the genome of the broad host range plant pathogenic fungus Sclerotinia sclerotiorum
Source: BMC Genomics. 2020 Jan 2;21:7. doi: 10.1186/s12864-019-6424-4 (PMC6941272; doi:10.1186/s12864-019-6424-4)
Supplement: Supplementary file 4 — Additional file 4: Table S3. BGC cluster domains, expressions profiles and homology. [file 12864_2019_6424_MOESM4_ESM.xlsx]

## Sheet: Supplementary table 3a
Supplementary table 3a: BGC cluster domains, expression profiles and homology.
									Significantly down-regulated	Significantly up-regulated
List of biosynthetic backbone enzymes in Sclerotinia sclerotiorum					Fold change: green or red signifies significantly up- or downregulated in planta from in vitro (|logfc|>1,padj<0.05)						upregulated at >=1 time point in planta	top MultiGeneBlast hit
Gene	cluster	backbone type	domains (abbreviations from antiSMASH)	maximum FPKM (all time points)	hours post inoculation							species	blast score	% amino acid identity	% coverage(all HSPs)	e-value	Known metabolites
					1	3	6	12	24	48
sscle_01g000930	01_1	isoprenoid		66.1			3.04	6.53			y	Botrytis cinerea	390	84	89.8551	1e-132
sscle_01g002730	01_2	NRPS-like protein	A	123.2							n	Sclerotinia borealis	1356	92	99.2857	0
sscle_01g002760	01_2	PKS/NRPS-like protein	KR	139.9					2.89	5.42	y	Sclerotinia borealis	1702	93	100.221	0
sscle_01g003310	01_3	PKS/NRPS-like protein	Aminotran1-2	607.7						3.44	y	Botryotinia fuckeliana	1027	93	100	0
sscle_01g004240	01_4	monomodular NRPS	A-ACP-R	48.5		3.15	3.53				y	Botryotinia fuckeliana	1660	75	100	0
sscle_01g004450	01_4	Type I Iterative PKS	KS-AT-DH-ER-KR	25.3	3.31	5.5	6.8	4.89			y	Sclerotinia borealis	4039	87	100.044	0
sscle_01g005560	01_5	PKS/NRPS-like protein	Aminotran5	165.3					2.6	5.04	y	Botryotinia fuckeliana	711	85	100	0
sscle_01g005860	01_6	PKS/NRPS-like protein	ER	587.7	0.48				2.62		y	Botrytis cinerea	551	78	100.29	0
sscle_01g005910	01_6	Type I Iterative PKS	KS-AT-DH-cMT-ER-KR-A	1.8							n	Botrytis cinerea	4754	71	100.782	0
sscle_01g006000	01_6	Type I Iterative PKS	KS-AT-DH-cMT-ER-KR	31.9					35.51	61.63	y	Sclerotinia borealis	4365	79	100.114	0
sscle_01g010120	01_7	NRPS	A-T-C-A-NAD,	2.7							n	Sclerotinia borealis	2418	78	83.4641	0
sscle_01g010130	01_7	Hybrid PKS-NRPS	A-C	17.1							n	Sclerotinia borealis	1074	80	100	0
sscle_01g010450	01_8	PKS/NRPS-like protein	KS	65.2					5.31		y	Rutstroemia sp.	342	69	58.9109	2e-113
sscle_01g010470	01_8	monomodular NRPS	A-ACP-TD	557.7				5.81	11.25	8.54	y	Botrytis cinerea	1659	74	99.4419	0
sscle_02g015020	02_1	PKS/NRPS-like protein	ER	121.9	3.39				10.11	19.38	y	Botryotinia fuckeliana	614	83	100	0
sscle_02g016480	02_2	PKS/NRPS-like protein	NAD-binding4	31.9						40.81	y	Sclerotinia borealis	811	89	99.7685	0
sscle_02g017510	02_3	isoprenoid		39					10.39		y	Sclerotinia borealis	972	80	100.664	0	carotenoid
sscle_02g017720	02_3	PKS/NRPS-like protein	KR	117.3							n	Botryotinia fuckeliana	494	84	98.9796	2e-174
sscle_02g017800	02_3	PKS/NRPS-like protein	ER	1.7							n	Botrytis cinerea	577	76	99	0
sscle_02g018200	02_4	NRPS	A-T-C-T-C	19.1							n	Sclerotinia borealis	3692	85	100.048	0	extracellular siderophore
sscle_02g018210	02_4	PKS/NRPS-like protein	Enoyl-CoA hydratase	40.3							n	Botryotinia fuckeliana	524	91	100	0
sscle_02g019250	02_5	PKS/NRPS-like protein	PCP-TE	18.6							n	Lasallia pustulata	437	41	100.648	2e-131
sscle_02g019270	02_5	Hybrid PKS-NRPS	DH-cMT-KR-C	18.9	2.19	2.34			3.28		y	Lasallia pustulata	1122	41	68.908	0	Polyketide
sscle_02g019300	02_5	PKS/NRPS-like protein	ER	6.9							n	Penicillium vulpinum	330	48	96.4286	4e-108
sscle_02g021940	02_6	NRPS-like protein	A-ACP	1213.7	3.27	5.79	4.31	4.15	3.49	2.89	y	Rutstroemia sp.	1047	74	100	0
sscle_03g022820	03_1	PKS/NRPS-like protein	KR	53.2							n	Botryotinia fuckeliana	455	77	98.9437	3e-159
sscle_03g023950	03_2	isoprenoid		2.1							n	Rutstroemia sp.	333	62	85.0467	7e-105
sscle_03g024800	03_3	PKS/NRPS-like protein	ER	390.6		7.05	3.98	23.09			y	Botryotinia fuckeliana	699	95	95.5381	0
sscle_03g024830	03_3	NRPS-like protein	A-NAD-binding4	146.4							n	Botryotinia fuckeliana	2136	95	100	0
sscle_03g024850	03_3	monomodular NRPS	A-ACP-TD	58.3			3.14	23.9			y	Botryotinia fuckeliana	2067	95	100	0
sscle_03g025360	03_4	PKS/NRPS-like protein	NAD-binding4	19.6							n	Botryotinia fuckeliana	855	93	100.23	0
sscle_03g028220	03_5	PKS/NRPS-like protein	KR	246.8							n	Botrytis cinerea	682	82	100.247	0
sscle_03g028970	03_6	PKS/NRPS-like protein	MT-oMT	541.6							n	Botrytis cinerea	691	96	100	0
sscle_03g029010	03_6	PKS/NRPS-like protein	Thioesterase	48.8							n	Botryotinia fuckeliana	561	92	100	0
sscle_03g031480	03_7	PKS/NRPS-like protein	KR	131.1					0.19	0.2	n	Sclerotinia borealis	500	95	100	7e-178
sscle_03g031520	03_7	Type I Iterative PKS	KS-AT-DH-ACP-ACP-TE	6.6							n	Sclerotinia borealis	4138	92	100	0	conidial DHN melanin
sscle_04g032410	04_1	PKS/NRPS-like protein	ER	43.7							n	Botrytis cinerea	505	76	97.5758	1e-176
sscle_04g032810	04_2	Type I Iterative PKS	KS-AT-DH-ER-KR-ACP	2.1							n	Botrytis cinerea	3908	78	100.041	0
sscle_04g033830	04_3	PKS/NRPS-like protein	KR	57.5						2.17	y	Botryotinia fuckeliana	463	77	100	2e-162
sscle_04g033850	04_3	Type III PKS		48					2.12		y	Sclerotinia borealis	927	90	100	0	chalcone/stilbene synthase
sscle_04g033990	04_3	Type I Iterative PKS	KS-AT-DH-cMT-ER-KR-PP	558				5.84	8.36	5.79	n	Rutstroemia sp.	2250	44	104.871	0
sscle_04g035180	04_4	PKS/NRPS-like protein	Aminotran1-2	46.7						2.03	y	Botryotinia fuckeliana	764	92	92.723	0
sscle_04g035210	04_4	isoprenoid		121.7							n	Sclerotinia borealis	920	89	100	0
sscle_04g036410	04_5	NRPS-like protein	A-TD	45.7							n	Sclerotinia borealis	1628	73	99.9066	0
sscle_04g036520	04_5	PKS/NRPS-like protein	ER	9.3							n	Botryotinia fuckeliana	473	66	103.333	1e-164
sscle_04g036560	04_5	PKS/NRPS-like protein	ER	3.3							n	Botrytis cinerea	556	83	100	0
sscle_04g036840	04_5	PKS/NRPS-like protein	KR	63.3					6.11	26.35	y	Botryotinia fuckeliana	495	90	99.6169	5e-176
sscle_04g036850	04_5	PKS/NRPS-like protein	KR	22.8							n	Sclerotinia borealis	540	88	99.3197	0
sscle_05g040930	05_1	PKS/NRPS-like protein	ER	27.6							n	Monilinia fructigena	614	88	100	0
sscle_05g040980	05_1	monomodular NRPS	A-PCP-Thioesterase	13							n	Rhynchosporium commune	1558	81	93.6683	0
sscle_05g042570	05_2	PKS/NRPS-like protein	KR	20.4							n	Botrytis cinerea	470	73	92.0382	2e-164
sscle_05g044190	05_3	NRPS	A-C-A-T-C-A-T-C-T-C-C	16							n	Botryotinia fuckeliana	8087	83	100	0	intracellular siderophore
sscle_05g044640	05_4	PKS/NRPS-like protein	ER	171.1				3.22	11.76	16.76	y	Botryotinia fuckeliana	549	81	100.293	0
sscle_05g044700	05_4	PKS/NRPS-like protein	KR	139.6					27.06	53.83	y	Rutstroemia sp. NJR-2017a WRK4	430	73	100	2e-151
sscle_05g045170	05_5	isoprenoid		1.1							n	Botryotinia fuckeliana	461	72	99.375	2e-160
sscle_05g045760	05_6	PKS/NRPS-like protein	MT-oMT	170.2							y	Botryotinia fuckeliana	1080	97	100	0
sscle_05g045820	05_6	PKS/NRPS-like protein	polyketide cyclase	25.6							n	Botryotinia fuckeliana	462	86	100	3e-163
sscle_05g045840	05_6	PKS/NRPS-like protein	ER	187.2	0.4				2.02		y	Botryotinia fuckeliana	699	93	100	0
sscle_05g045940	05_6	PKS/NRPS-like protein	ER	113.3						4.78	y	Botryotinia fuckeliana	729	98	100	0
sscle_05g047250	05_7	Type I Iterative PKS	KS-AT-ACP-cMT	90.3				2.5	4.52	3.44	y	Talaromyces islandicus	3194	73	100.656	0
sscle_05g048020	05_8	Type I Iterative PKS	KS-AT-ACP-TE	50.6		2.08	3.91	3.23			y	Sclerotinia borealis	3345	77	99.7598	0
sscle_05g048080	05_8	PKS/NRPS-like protein	KR	1382.3	0.45			2.2	2.42		n	Sclerotinia borealis	478	82	100	1e-168
sscle_06g048870	06_1	PKS/NRPS-like protein	KR	138.4					4.21	7.16	y	Botryotinia fuckeliana	382	76	100	6e-132
sscle_06g049350	06_2	NRPS-like protein	A-A	24.9							y	Monilinia fructigena	3578	92	100.588	0
sscle_06g051540	06_3	PKS/NRPS-like protein	KR	11.7							n	Botryotinia fuckeliana	733	98	99.7222	0
sscle_06g051570	06_3	PKS/NRPS-like protein	ER	161.5					5.31	12.53	y	Botrytis cinerea	733	98	99	0
sscle_06g051850	06_4	Type I Iterative PKS	KS-AT-DH-cMT-ER-KR	20.5							n	Sclerotinia borealis	4468	69	100.574	0
sscle_07g055510	07_1	Type I Iterative PKS	KS-AT-DH-cMT-ER-KR	45.3							n	Aspergillus flavus	3260	60	99.5738	0
sscle_07g056400	07_2	PKS/NRPS-like protein	MT-oMT	295.5		2.44		2.33			y	Botryotinia fuckeliana	746	93	100	0
sscle_07g056570	07_2	NRPS-like protein	A	1682.8				3.77	4.14	2.1	y	Lasallia pustulata,	390	37	98.9051	6e-126
sscle_07g057610	07_3	PKS/NRPS-like protein	KR	43.2							n	Botryotinia fuckeliana	467	88	100	6e-165
sscle_07g058690	07_4	NRPS-like protein	A	91.3					2.36		y	Botrytis cinerea	1136	79	100.429	0
sscle_07g059610	07_5	PKS/NRPS-like protein	KR	498.3				7.94	12.7	9.87	y	Talaromyces amestolkiae	152	34	103.061	5e-41
sscle_07g059640	07_5	Type I Iterative PKS	KS-AT-DH-cMT-ER-KR-ACP	131.1	2.9	2.27	2.79	4.89	4.82	9.66	y	Aspergillus ellipticus	2819	56	92	0
sscle_07g060750	07_6	PKS/NRPS-like protein	ER	119		2.8					n	Rutstroemia sp.	263	84	89.6552	9e-85
sscle_08g064270	08_1	NRPS-like protein	A-ACP-NAD-binding4	59.8							n	Botryotinia fuckeliana	1588	70	100	0
sscle_08g066330	08_2	PKS/NRPS-like protein	KR	78.6	0.21				2.92		y	Botrytis cinerea	464	86	100	1e-163
sscle_08g067790	08_3	PKS/NRPS-like protein	KR	6789.6							n	Botryotinia fuckeliana	509	82	100	5e-180
sscle_09g069800	09_2	PKS/NRPS-like protein	ER	118.1					3.86		y	Botrytis cinerea	635	92	100	0
sscle_09g071600	09_3	NRPS-like protein	A	16.1							n	Botryotinia fuckeliana	1000	92	100	0
sscle_09g071650	09_3	PKS/NRPS-like protein	ER	2							n	Monilinia fructigena	640	85	100	0
sscle_09g071670	09_3	NRPS-like protein	A-NAD-binding4	174.8							n	Botrytis cinerea	2024	73	100.229	0
sscle_09g071680	09_3	PKS/NRPS-like protein	KR	3549.4	0.48				3.58	2.29	y	Botryotinia fuckeliana	466	86	100	8e-165
sscle_09g073000	09_4	PKS/NRPS-like protein	KR	251.7					3.67	5.03	y	Botryotinia fuckeliana	518	95	100	0
sscle_09g073100	09_4	PKS/NRPS-like protein	ER	54.4					2.36		y	Botryotinia fuckeliana	648	92	100	0
sscle_09g073120	09_4	PKS/NRPS-like protein	Aminotran1-2	272.4							y	Botrytis cinerea	852	96	100	0
sscle_09g074240	09_5	NRPS	A-C-A-T-C-T-C-A-C-C-C	2268.3		2.33	2.44	2.05	4.07	3.26	y	Sclerotinia borealis	7204	72	100.223	0	ferrichrome siderophore
sscle_10g075300	10_1	monomodular NRPS	A-PCP-TD	103.4							y	Botrytis cinerea	2303	95	100	0
sscle_10g075330	10_1	PKS/NRPS-like protein	KR	18.6	4.99				3.81	4.24	y	Botryotinia fuckeliana	586	91	100	0
sscle_10g075590	10_1	PKS/NRPS-like protein	ER	160.9							n	Sclerotinia borealis	598	81	96.7391	0
sscle_10g075610	10_1	PKS/NRPS-like protein	Aminotran5	180.4						26.54	y	Botryotinia fuckeliana	939	93	100.211	0
sscle_10g076320	10_3	PKS/NRPS-like protein	NAD-binding4	200.4							n	Sclerotinia borealis	722	91	99.7333	0
sscle_10g076330	10_3	PKS/NRPS-like protein	ER	200.4	0.49	0.44					n	Botrytis cinerea	595	87	98.4985	0
sscle_10g077220	10_4	PKS/NRPS-like protein	Aminotran3	28.9	0.5				2.01		y	Sclerotinia borealis	1361	81	100.123	0
sscle_10g077230	10_4	PKS/NRPS-like protein	Aminotran1-2	117.2							n	Sclerotinia borealis	728	78	100.415	0
sscle_10g078260	10_5	NRPS	T-C-A-T-C	324.2				4.72	8.97	33.19	y	Botrytis cinerea	2982	89	99.9376	0
sscle_10g078400	10_5	NRPS-like protein	A-NAD-binding4	61.2							n	Sclerotinia borealis	1392	60	101.998	0
sscle_10g080260	10_6	PKS/NRPS-like protein	KR	84.5							n	Sclerotinia borealis	489	90	99.6255	2e-173
sscle_10g080290	10_6	PKS/NRPS-like protein	NAD-binding4	321.8							n	Botrytis cinerea	629	82	100	0
sscle_11g081040	11_1	PKS/NRPS-like protein	NAD-binding4	40.9							n	Sclerotinia borealis	681	93	100	0
sscle_11g084400	11_2	isoprenoid	farnesyl pyrophosphate synthase	150.6							n	Botrytis cinerea	687	94	100	0
sscle_11g084440	11_2	PKS/NRPS-like protein	NAD-binding4	57.2							n	Sclerotinia borealis	615	92	100	0
sscle_11g084460	11_2	NRPS-like protein	A	161.7							n	Sclerotinia borealis	1080	91	100	0
sscle_11g086270	11_4	NRPS-like protein	A	8.7							n	Botrytis cinerea	1115	91	100	0
sscle_12g091500	12_1	Type I Iterative PKS	KS-AT-ACP-ACP-TE	16		2.53			2.16	2.81	y	Sclerotinia borealis	4025	91	100.093	0	sclerotial DHN melanin
sscle_13g095960	13_1	PKS/NRPS-like protein	KR	308.5						6.26	n	Sclerotinia borealis	574	79	100	0
sscle_13g096410	13_2	Type I Iterative PKS	KS-AT-DH-cMT-ER-KR	53.9							n	Sclerotinia borealis	5201	79	99.188	0
sscle_14g097860	14_1	Hybrid PKS-NRPS	KS-AT-DH-condLCC-A-T	2.8							n	Pseudogymnoascus sp.	1922	42	100.552	0
sscle_14g102060	14_2	PKS/NRPS-like protein	KR	65.3							n	Botrytis cinerea	459	66	113.057	3e-159
sscle_15g103330	15_1	PKS/NRPS-like protein	KR	310.7					3.03	5.74	y	Botrytis cinerea	451	72	96.519	7e-157
sscle_15g104980	15_2	monomodular NRPS	A-PCP-NAD-binding4	174.6						0.38	n	Aspergillus luchuensis	1071	49	100.56	0
sscle_15g105000	15_2	Type I Iterative PKS	KS-AT-DH-ER-KR-ACP	44.1				2.1	2.19		y	Rutstroemia sp.	1954	40	96.2004	0
sscle_15g105010	15_2	PKS/NRPS-like protein	Aminotran5	1179.1							n	Botryotinia fuckeliana	803	83	99.5604	0
sscle_15g106470	15_3	PKS/NRPS-like protein	Thioesterase Bcboa10	23.5							n	Botrytis cinerea	496	87	98.9011	6e-176
sscle_15g106480	15_3	Type I Iterative PKS	KS-AT-DH-ER-KR Bcboa9	23.5							y	Botrytis cinerea	4043	83	99.957	0	botcinic acid
sscle_15g106510	15_3	Type I Iterative PKS	KS-AT-DH-MT-cMT-KR-ACP Bcboa6	12.1						39.54	y	Botrytis cinerea	4456	87	100	0	botcinic acid
sscle_15g106520	15_3	PKS/NRPS-like protein	ER Bcboa5	44.2						33	y	Botrytis cinerea	685	87	99.4667	0
sscle_15g106820	15_3	PKS/NRPS-like protein	Enoyl-CoA hydratase	6.9							n	Cadophora sp. DSE1049	273	72	99
sscle_16g107430	16_1	monomodular NRPS	A-ACP-TD	50.4					2.92	4.88	y	Botryotinia fuckeliana	1892	84	100	0
sscle_16g107780	16_2	isoprenoid		135.8							y	Sclerotinia borealis	759	95	100	0
sscle_16g110350	16_3	PKS/NRPS-like protein	Aminotran1-2	6.4							n	Metarhizium rileyi	361	69	104.115	1e-120
sscle_16g110370	16_3	PKS/NRPS-like protein	KS	0.7							n	Metarhizium rileyi	317	78	79.2208	9e-96
sscle_16g110380	16_3	PKS/NRPS-like protein	KS	0.3							n	Metarhizium rileyi	148	80	91.3978	2e-39
sscle_16g110390	16_3	PKS/NRPS-like protein	KS-AT-DH-MTcMT-ER-KR-PCP	41.1							n	Metarhizium rileyi	3106	70	101.752	0
sscle_16g110720	16_4	DMAT		23.2							n	Botrytis cinerea	708	71	99.3658	0
sscle_16g111140	16_6	PKS/NRPS-like protein	ER	110.3							n	Botrytis cinerea	563	71	100.269	0
sscle_16g111160	16_6	2-isopropylmalate synthase		191.2					0.48		n	Botryotinia fuckeliana	999	97	100	0

## Sheet: Supplementary table 3b
Supplementary table 3b: presence / absence of SM-like domains in genes neighbouring backbone enzyme-encoding genes.
transporter	transcription factor	cytochrome P450	cluster
yes	no	no	01_1
no	no	yes	01_2
yes	no	yes	01_3
yes	yes	no	01_4
no	no	yes	01_5
yes	no	no	01_6
yes	no	no	01_7
yes	no	no	01_8
yes	no	no	02_1
yes	no	no	02_2
yes	yes	no	02_3
yes	yes	no	02_4
yes	no	yes	02_5
no	no	no	02_6
no	yes	yes	03_1
yes	yes	no	03_2
yes	yes	no	03_3
yes	no	yes	03_4
no	no	no	03_5
yes	no	no	03_6
no	yes	no	03_7
no	yes	yes	04_1
no	no	no	04_2
yes	yes	yes	04_3
yes	no	no	04_4
yes	yes	no	04_5
yes	yes	no	04_6
no	no	no	05_1
no	no	yes	05_2
yes	no	no	05_3
yes	yes	yes	05_4
yes	no	no	05_5
yes	yes	yes	05_6
yes	yes	no	05_7
yes	no	no	05_8
yes	no	no	06_1
yes	no	no	06_2
yes	yes	no	06_3
no	yes	no	06_4
no	yes	no	06_5
yes	yes	no	06_6
yes	no	yes	07_1
yes	yes	yes	07_2
no	no	no	07_3
no	no	yes	07_4
yes	yes	no	07_5
yes	yes	yes	07_6
yes	yes	yes	08_1
yes	yes	yes	08_2
yes	yes	no	08_3
yes	no	no	09_1
no	no	no	09_2
yes	no	no	09_3
no	yes	no	09_4
no	no	no	09_5
no	no	no	10_1
no	no	yes	10_2
yes	yes	no	10_3
no	no	no	10_4
yes	yes	yes	10_5
yes	yes	no	10_6
yes	yes	no	11_1
yes	yes	no	11_2
yes	yes	no	11_3
yes	yes	yes	11_4
yes	yes	yes	12_1
no	yes	yes	13_1
yes	no	no	13_2
yes	no	no	14_1
no	yes	no	14_2
no	no	no	15_1
no	yes	no	15_2
yes	no	yes	15_3
yes	yes	yes	15_4
yes	yes	no	16_1
yes	yes	no	16_2
yes	no	no	16_3
no	no	no	16_4
no	yes	yes	16_5
yes	yes	no	16_6

## Sheet: Supplementary table 3c
Supplementary table 3c: Comparison of backbone gene expression in this study with Seifbarghi et al. (2017).
				This study						Seifbarghi et al. (2017)
				Hours post inoculation						Hours post inoculation
gene	old gene name	backbone type	name (Seifbarghi et al. (2017))	1	3	6	12	24	48	1	3	6	12	24	48
sscle_02g019270	SS1G_04127	Hybrid_PKS-NRPS	polyketide synthase	2.19	2.34			3.28		2.7	3			3.5
sscle_02g017510	SS1G_04341	Phytoene synthase	PHS1					10.39						4.65702
sscle_05g044190	SS1G_06185	NRPS	NRPS3							3.6	8.2	8.8	9.3	4.7
sscle_09g074240	SS1G_03693	NRPS	NRPS2		2.33	2.44	2.05	4.07	3.26		2.2	2.3		4	3.1
sscle_10g078260	SS1G_08561	NRPS	NRPS1				4.72	8.97	33.19				4.7	8.9	32.5
sscle_01g010470	SS1G_01217	NRPS-like_protein	NRPS-like enzyme				5.81	11.25	8.54				5.4	10.5	7.7
sscle_02g021940	SS1G_12986	NRPS-like_protein	NRPS-like enzyme	3.27	5.79	4.31	4.15	3.49	2.89		6.3	5.2	4.3	5.8	7
sscle_03g024850	SS1G_00726	NRPS-like_protein	NRPS-like enzyme			3.14	23.9						18.8
sscle_07g056570	SS1G_03440	NRPS-like_protein	NRPS-like enzyme				3.77	4.14	2.1				3.5	4
sscle_09g071670	SS1G_10563	NRPS-like_protein	NRPS5											2.3
sscle_16g110390	SS1G_10474	PKS/NRPS-like_protein	polyketide synthase							4				5.2
sscle_04g033850	SS1G_02338	Type_III_PKS	CHS1					2.12						2.1
sscle_01g004450	SS1G_01997	Type_I_Iterative_PKS	PKS8	3.31	5.5	6.8	4.89			3.1	4.9	6.4	4.5
sscle_04g033990	SS1G_02356	Type_I_Iterative_PKS	PKS1				5.84	8.36	5.79				5.1	7.5	5
sscle_05g047250	SS1G_05787	Type_I_Iterative_PKS	PKS18				2.5	4.52	3.44					3.5	3
sscle_05g048020	SS1G_05681	Type_I_Iterative_PKS	PKS4		2.08	3.91	3.23					3.4	2.5
sscle_07g055510	SS1G_03591	Type_I_Iterative_PKS	PKS21									2.5		2.2
sscle_07g059640	SS1G_11404	Type_I_Iterative_PKS	PKS14	2.9	2.27	2.79	4.89	4.82	9.66	2.8	2.1	2.9	4.7	4.7	9.2
sscle_12g091500	SS1G_11789	Type_I_Iterative_PKS	PKS12		2.53			2.16	2.81		2.3				2.4
sscle_15g106510	SS1G_09237	Type_I_Iterative_PKS	PKS6						39.54						34.3
[1] Seifbarghi S, Borhan MH, Wei Y, Coutu C, Robinson SJ, Hegedus DD. Changes in the Sclerotinia sclerotiorum transcriptome during infection of Brassica napus. BMC genomics. 2017 Dec;18(1):266.
