# Supplementary material for: A detailed in silico analysis of secondary metabolite biosynthesis clusters in the genome of the broad host range plant pathogenic fungus Sclerotinia sclerotiorum
Source: BMC Genomics. 2020 Jan 2;21:7. doi: 10.1186/s12864-019-6424-4 (PMC6941272; doi:10.1186/s12864-019-6424-4)
Supplement: Supplementary file 5 — Additional file 5: Table S4. Results from MultiGeneBlast analysis. [file 12864_2019_6424_MOESM5_ESM.xlsx]

## Sheet: multigeneblast
Supplementary table 4: results from MultiGeneBlast analysis.
MultiGeneBlast results			Database compiled from NCBI plant and fungal, bacterial and mammal genbank files at ftp://ftp.ncbi.nlm.nih.gov/genbank/ and whole genome shotgun sequences ftp://ftp.ncbi.nlm.nih.gov/genbank/wgs/.(WGS)																					List of subject taxa
			All WGS files from division PLN (plants and fungi) according to the list at https://www.ncbi.nlm.nih.gov/Traces/wgs/ were used.
cluster	Query gene	Query gene label	Subject gene	% identity	blast score	% coverage	e-value	species	genus	class	order	family	subject gene annotation	key biosynthetic gene	key biosynthetic gene type	backbone enzyme	meets similarity limits (>50% identity & >50% coverage)			Key biosynthetic genes				Genus	Family	Order	Class																				copygenes_noTE		backbones
01_1	APA05307.1	sscle_01g000770	CCD55383	96	1071	100	0	Botryotinia_fuckeliana_T4_SupSuperContig_210_20_1_genomic	Botryotinia	Leotiomycetes	Helotiales	Sclerotiniaceae	similar_to_CTP_synthase_BofuT4_P157790.1	n	n	n	y			sscle_01g000060	oxidase_oxidoreductase			Acidomyces	Teratosphaeriaceae	Capnodiales	Dothideomycetes	Column1	Column2	Column3																	sscle_01g000840		sscle_01g000930
01_1	APA05307.1	sscle_01g000770	ATZ52074	96	1074	100	0	Botrytis_cinerea_B05.10_chromosome_BCIN07,	Botrytis	Leotiomycetes	Helotiales	Sclerotiniaceae	_BCIN_07g05890	n	n	n	y			sscle_01g000150	dehydrogenase			Acremonium	Hypocreaceae	Hypocreales	Sordariomycetes																				sscle_01g000890		sscle_01g002730
01_1	APA05307.1	sscle_01g000770	PIA94867	62	702	102.056	0	Cercospora_beticola_strain_09-40,_whole	Cercospora	Dothideomycetes	Capnodiales	Mycosphaerellaceae	CTP_synthase_	n	n	n	y			sscle_01g000170	transporter			Alternaria	Pleosporaceae	Pleosporales	Dothideomycetes																				sscle_01g004240		sscle_01g002760
01_1	APA05307.1	sscle_01g000770	PIA94868	62	704	102.056	0	Cercospora_beticola_strain_09-40,_whole	Cercospora	Dothideomycetes	Capnodiales	Mycosphaerellaceae	CTP_synthase_	n	n	n	y			sscle_01g000180	acyltransferase			Arabidopsis	Brassicaceae	Brassicales	#N/A																				sscle_01g004380		sscle_01g003310
01_1	APA05307.1	sscle_01g000770	EHL02615	77	891	100.561	0	Glarea_lozoyensis_74030,_whole_genome	Glarea	Leotiomycetes	Helotiales	Glarea	putative_CTP_synthase_	n	n	n	y			sscle_01g000190	oxidase_oxidoreductase_dehydrogenase			Armillaria	Physalacriaceae	Agaricales	Agaricomycetes																				sscle_01g010330		sscle_01g004240
01_1	APA05307.1	sscle_01g000770	GAA99057	64	717	96.0748	0	Mixia_osmundae_IAM_14324,_whole	Mixia	Mixiomycetes	Mixiales	Mixiaceae	_	n	n	n	y			sscle_01g000240	transporter			Arthrobotrys	Orbiliaceae	Orbiliales	Orbiliomycetes																				sscle_01g010470		sscle_01g004450
01_1	APA05307.1	sscle_01g000770	GAA99058	64	716	96.0748	0	Mixia_osmundae_IAM_14324,_whole	Mixia	Mixiomycetes	Mixiales	Mixiaceae	_	n	n	n	y			sscle_01g000260	cytP450			Aschersonia	Clavicipitaceae	Hypocreales	Sordariomycetes																				sscle_01g010480		sscle_01g005560
01_1	APA05307.1	sscle_01g000770	CZR61632	82	943	101.869	0	Phialocephala_subalpina_strain_UAMH_11012,	Phialocephala	Leotiomycetes	Helotiales	Vibrisseaceae	probable_CTP_synthase_	n	n	n	y			sscle_01g000440	transporter			Ascochyta	Mycosphaerellaceae	Pleosporales	Dothideomycetes																				sscle_02g017820		sscle_01g005860
01_1	APA05307.1	sscle_01g000770	CZS91447	81	923	99.8131	0	Rhynchosporium_agropyri_strain_04CH-RAC-A.6.1,_whole	Rhynchosporium	Leotiomycetes	Helotiales	Rhynchosporium	probable_CTP_synthase_	n	n	n	y			sscle_01g000480	glycoside_hydrolase			Ascosphaera	Ascosphaeraceae	Onygenales	Eurotiomycetes																				sscle_02g017830		sscle_01g005910
01_1	APA05307.1	sscle_01g000770	CZT03307	81	924	99.8131	0	Rhynchosporium_commune_strain_UK7,_whole	Rhynchosporium	Leotiomycetes	Helotiales	Rhynchosporium	probable_CTP_synthase_	n	n	n	y			sscle_01g000590	TF			Aspergillus	Trichocomaceae	Eurotiales	Eurotiomycetes																				sscle_02g019110		sscle_01g006000
01_1	APA05307.1	sscle_01g000770	CZT47466	81	922	99.8131	0	Rhynchosporium_secalis_strain_02CH4-6a.1,_whole	Rhynchosporium	Leotiomycetes	Helotiales	Rhynchosporium	probable_CTP_synthase_	n	n	n	y			sscle_01g000600	transporter			Aureobasidium	Aureobasidiaceae	Dothideales	Dothideomycetes																				sscle_03g022760		sscle_01g010120
01_1	APA05307.1	sscle_01g000770	PQE15324	87	978	100	0	Rutstroemia_sp._NJR-2017a_BBW,_whole	Rutstroemia	Leotiomycetes	Helotiales	Rustroemiaceae	CTP_synthase_protein_	n	n	n	y			sscle_01g000670	oxidase_oxidoreductase			Basidiobolus	Basidiobolaceae	Entomophthorales	Zygomycetes																				sscle_03g024070		sscle_01g010130
01_1	APA05307.1	sscle_01g000770	PQE19829	86	982	100.935	0	Rutstroemia_sp._NJR-2017a_WRK4,_whole	Rutstroemia	Leotiomycetes	Helotiales	Rustroemiaceae	CTP_synthase_protein_	n	n	n	y			sscle_01g000790	transporter_SMCOG1169:sugar_transport_protein			Beauveria	Cordycipitaceae	Hypocreales	Sordariomycetes																				sscle_03g024080		sscle_01g010450
01_1	APA05307.1	sscle_01g000770	ESZ95463	90	1022	100.561	0	Sclerotinia_borealis_F-4128,_whole_genome	Sclerotinia	Leotiomycetes	Helotiales	Sclerotiniaceae	CTP_synthase_	n	n	n	y			sscle_01g000810	transporter			Blastomyces	Ajellomycetaceae	Onygenales	Eurotiomycetes																				sscle_03g024120		sscle_01g010470
01_1	APA05307.1	sscle_01g000770	KDB35979	68	728	92.7103	0	Trichophyton_rubrum_D6,_whole_genome	Trichophyton	Eurotiomycetes	Onygenales	Arthrodermataceae	CTP_synthase_	n	n	n	y			sscle_01g000870	SMCOG1036:alpha/beta_hydrolase_fold_protein			Blumeria	Erysiphaceae	Erysiphales	Leotiomycetes																				sscle_03g024470		sscle_02g015020
01_1	APA05307.1	sscle_01g000770	KDB35980	68	728	92.7103	0	Trichophyton_rubrum_D6,_whole_genome	Trichophyton	Eurotiomycetes	Onygenales	Arthrodermataceae	CTP_synthase_	n	n	n	y			sscle_01g000880	oxidase_oxidoreductase_SMCOG1175:pyridine_nucleotide-disulfide_oxidoreductase			Botryotinia	Sclerotiniaceae	Helotiales	Leotiomycetes																				sscle_03g024480		sscle_02g016480
01_1	APA05308.1	sscle_01g000780	CCD55382	51	843	102.312	0	Botryotinia_fuckeliana_T4_SupSuperContig_210_20_1_genomic	Botryotinia	Leotiomycetes	Helotiales	Sclerotiniaceae	_BofuT4_P157780.1	n	n	n	y			sscle_01g000900	SMCOG1262:haloalkane_dehalogenase			Botrytis	Sclerotiniaceae	Helotiales	Leotiomycetes																				sscle_03g024920		sscle_02g017510
01_1	APA05308.1	sscle_01g000780	ATZ52075	53	882	102.081	0	Botrytis_cinerea_B05.10_chromosome_BCIN07,	Botrytis	Leotiomycetes	Helotiales	Sclerotiniaceae	_BCIN_07g05900	n	n	n	y			sscle_01g000930	isoprenoid			Byssochlamys	Trichocomaceae	Eurotiales	Eurotiomycetes																				sscle_03g025290		sscle_02g017720
01_1	APA05308.1	sscle_01g000780	RAL64245	40	136	26.0116	7e-32	Monilinia_fructigena_strain_Mfrg269,_whole	Monilinia	Leotiomycetes	Helotiales	Sclerotiniaceae	_	n	n	n	n			sscle_01g000960	SMCOG1092:hypothetical_protein			Capronia	Herpotrichiellaceae	Chaetothyriales	Eurotiomycetes																				sscle_03g025300		sscle_02g017800
01_1	APA05308.1	sscle_01g000780	RAL64246	69	151	10.6358	1e-39	Monilinia_fructigena_strain_Mfrg269,_whole	Monilinia	Leotiomycetes	Helotiales	Sclerotiniaceae	_	n	n	n	n			sscle_01g000980	SMCOG1006:acyl-CoA_dehydrogenase_dehydrogenase			Ceratocystis	Ceratocystidaceae	Microascales	Sordariomycetes																				sscle_03g025310		sscle_02g018200
01_1	APA05308.1	sscle_01g000780	CZR61627	38	184	35.3757	1e-46	Phialocephala_subalpina_strain_UAMH_11012,	Phialocephala	Leotiomycetes	Helotiales	Vibrisseaceae		n	n	n	n			sscle_01g000990	SMCOG1001:short-chain_dehydrogenase/reductase_SDR_dehydrogenase			Cercospora	Mycosphaerellaceae	Capnodiales	Dothideomycetes																				sscle_03g031780		sscle_02g018210
01_1	APA05308.1	sscle_01g000780	CZS91442	35	156	36.4162	6e-37	Rhynchosporium_agropyri_strain_04CH-RAC-A.6.1,_whole	Rhynchosporium	Leotiomycetes	Helotiales	Rhynchosporium		n	n	n	n			sscle_01g001010	SMCOG1030:serine/threonine_protein_kinase			Cladonia	Cladoniaceae	Lecanorales	Lecanoromycetes																				sscle_03g031800		sscle_02g019250
01_1	APA05308.1	sscle_01g000780	CZT03301	35	157	36.4162	3e-37	Rhynchosporium_commune_strain_UK7,_whole	Rhynchosporium	Leotiomycetes	Helotiales	Rhynchosporium		n	n	n	n			sscle_01g001060	TF			Cladophialophora	Herpotrichiellaceae	Chaetothyriales	Eurotiomycetes																				sscle_03g031810		sscle_02g019270
01_1	APA05308.1	sscle_01g000780	CZT47468	35	157	36.4162	3e-37	Rhynchosporium_secalis_strain_02CH4-6a.1,_whole	Rhynchosporium	Leotiomycetes	Helotiales	Rhynchosporium		n	n	n	n			sscle_01g001120	TF			Claviceps	Clavicipitaceae	Hypocreales	Sordariomycetes																				sscle_03g031820		sscle_02g019300
01_1	APA05308.1	sscle_01g000780	ESZ95464	57	722	70.6358	0	Sclerotinia_borealis_F-4128,_whole_genome	Sclerotinia	Leotiomycetes	Helotiales	Sclerotiniaceae	_	n	n	n	y			sscle_01g001190	transporter			Clohesyomyces	Lindgomycetaceae	Pleosporales	Dothideomycetes																				sscle_04g032840		sscle_02g021250
01_1	APA05309.1	sscle_01g000790	CCD55381	90	937	101.217	0	Botryotinia_fuckeliana_T4_SupSuperContig_210_20_1_genomic	Botryotinia	Leotiomycetes	Helotiales	Sclerotiniaceae	similar_to_MFS_sugar_transporter_BofuT4_P157770.1	y	transporter_SMCOG1169:sugar_transport_protein	n	y			sscle_01g001200	TF			Coccidioides	Onygenaceae	Onygenales	Eurotiomycetes																				sscle_04g033820		sscle_02g021260
01_1	APA05309.1	sscle_01g000790	ATZ52076	90	937	101.217	0	Botrytis_cinerea_B05.10_chromosome_BCIN07,	Botrytis	Leotiomycetes	Helotiales	Sclerotiniaceae	_BCIN_07g05910	y	transporter_SMCOG1169:sugar_transport_protein	n	y			sscle_01g001230	oxidase_oxidoreductase			Colletotrichum	Glomerellaceae	Glomerellales	Sordariomycetes																				sscle_04g033910		sscle_02g021940
01_1	APA05309.1	sscle_01g000790	RAL64252	77	780	101.217	0	Monilinia_fructigena_strain_Mfrg269,_whole	Monilinia	Leotiomycetes	Helotiales	Sclerotiniaceae	_	y	transporter_SMCOG1169:sugar_transport_protein	n	y			sscle_01g001240	TF			Cordyceps	Cordycipitaceae	Hypocreales	Sordariomycetes																				sscle_04g033920		sscle_03g022820
01_1	APA05309.1	sscle_01g000790	PQE15325	85	887	101.217	0	Rutstroemia_sp._NJR-2017a_BBW,_whole	Rutstroemia	Leotiomycetes	Helotiales	Rustroemiaceae	MFS_sugar_transporter_protein_	y	transporter_SMCOG1169:sugar_transport_protein	n	y			sscle_01g001300	dehydrogenase			Dactylellina	Orbiliaceae	Helotiales	Leotiomycetes																				sscle_04g033990		sscle_03g023950
01_1	APA05309.1	sscle_01g000790	PQE19828	85	887	101.217	0	Rutstroemia_sp._NJR-2017a_WRK4,_whole	Rutstroemia	Leotiomycetes	Helotiales	Rustroemiaceae	MFS_sugar_transporter_protein_	y	transporter_SMCOG1169:sugar_transport_protein	n	y			sscle_01g001340	transporter			Diaporthe	Diaporthaceae	Diaporthales	Sordariomycetes																				sscle_04g034000		sscle_03g024800
01_1	APA05309.1	sscle_01g000790	ESZ95465	88	917	101.217	0	Sclerotinia_borealis_F-4128,_whole_genome	Sclerotinia	Leotiomycetes	Helotiales	Sclerotiniaceae	putative_MFS_sugar_transporter_	y	transporter_SMCOG1169:sugar_transport_protein	n	y			sscle_01g001360	transporter			Diplocarpon	Dermateaceae	Helotiales	Leotiomycetes																				sscle_04g034510		sscle_03g024830
01_1	APA05310.1	sscle_01g000800	CCD55380	89	1836	102.664	0	Botryotinia_fuckeliana_T4_SupSuperContig_210_20_1_genomic	Botryotinia	Leotiomycetes	Helotiales	Sclerotiniaceae	similar_to_phosphatidylinositol_4-kinase_PIK1_BofuT4_P157760.1	n	n	n	y			sscle_01g001400	TF			Diplodia	Botryosphaeriaceae	Botryosphaeriales	Dothideomycetes																				sscle_04g034520		sscle_03g024850
01_1	APA05310.1	sscle_01g000800	ATZ52077	89	1836	102.664	0	Botrytis_cinerea_B05.10_chromosome_BCIN07,	Botrytis	Leotiomycetes	Helotiales	Sclerotiniaceae	Bcpik1_Bcpik1	n	n	n	y			sscle_01g001430	glycoside_hydrolase			Drechmeria	Clavicipitaceae	Hypocreales	Sordariomycetes																				sscle_04g035880		sscle_03g025360
01_1	APA05310.1	sscle_01g000800	ATZ52078	92	1854	100	0	Botrytis_cinerea_B05.10_chromosome_BCIN07,	Botrytis	Leotiomycetes	Helotiales	Sclerotiniaceae	Bcpik1_Bcpik1	n	n	n	y			sscle_01g001550	transporter			Elaphomyces	Elaphomycetaceae	Eurotiales	Eurotiomycetes																				sscle_04g035930		sscle_03g028220
01_1	APA05310.1	sscle_01g000800	OLN95643	68	1315	102.971	0	Colletotrichum_chlorophyti_strain_NTL11,_whole	Colletotrichum	Sordariomycetes	Glomerellales	Glomerellaceae	Phosphatidylinositol_4-kinase_PIK1alpha_	n	n	n	y			sscle_01g001690	glycoside_hydrolase			Elsinoe	Elsinoaceae	Myriangiales	Dothideomycetes																				sscle_04g036490		sscle_03g028970
01_1	APA05310.1	sscle_01g000800	PCD30872	65	1271	102.357	0	Fusarium_oxysporum_f._sp._radicis-cucumerinum	Fusarium	Sordariomycetes	Hypocreales	Nectriaceae	_	n	n	n	y			sscle_01g001700	transporter			Emericella	Trichocomaceae	Eurotiales	Eurotiomycetes																				sscle_04g036500		sscle_03g029010
01_1	APA05310.1	sscle_01g000800	EHL02614	83	611	37.0902	0	Glarea_lozoyensis_74030,_whole_genome	Glarea	Leotiomycetes	Helotiales	Glarea	putative_Uncharacterized_PI3/PI4-kinase_family_protein_C22E12.16c_	n	n	n	n			sscle_01g001710	TF			Emmonsia	Ajellomycetaceae	Onygenales	Eurotiomycetes																				sscle_04g036510		sscle_03g031480
01_1	APA05310.1	sscle_01g000800	RAL64251	88	1711	100	0	Monilinia_fructigena_strain_Mfrg269,_whole	Monilinia	Leotiomycetes	Helotiales	Sclerotiniaceae	_	n	n	n	y			sscle_01g001790	cytP450			Epichloe	Clavicipitaceae	Hypocreales	Sordariomycetes																				sscle_05g040900		sscle_03g031520
01_1	APA05310.1	sscle_01g000800	CZR61638	76	1472	102.459	0	Phialocephala_subalpina_strain_UAMH_11012,	Phialocephala	Leotiomycetes	Helotiales	Vibrisseaceae	related_to_phosphatidylinositol_4-kinase_	n	n	n	y			sscle_01g001840	transporter			Erysiphe	Erysiphaceae	Erysiphales	Leotiomycetes																				sscle_05g042520		sscle_04g032410
01_1	APA05310.1	sscle_01g000800	OAQ68009	67	1274	102.869	0	Pochonia_chlamydosporia_170,_whole_genome	Pochonia	Sordariomycetes	Hypocreales	Clavicipitaceae	phosphatidylinositol_4-kinase_PIK1alpha_(PI4-kinase)(PtdIns-4-kinase)_	n	n	n	y			sscle_01g001990	transporter			Escovopsis	Hypocreaceae	Hypocreales	Sordariomycetes																				sscle_06g050800		sscle_04g032810
01_1	APA05310.1	sscle_01g000800	KXT08264	56	1071	105.225	0	Pseudocercospora_musae_strain_CBS_116634,	Pseudocercospora	Dothideomycetes	Capnodiales	Mycosphaerellaceae	_	n	n	n	y			sscle_01g002020	glycoside_hydrolase			Exophiala	Herpotrichiellaceae	Chaetothyriales	Chaetothyriomycetes																				sscle_06g051310		sscle_04g033830
01_1	APA05310.1	sscle_01g000800	KXT08267	56	1071	105.225	0	Pseudocercospora_musae_strain_CBS_116634,	Pseudocercospora	Dothideomycetes	Capnodiales	Mycosphaerellaceae	_	n	n	n	y			sscle_01g002060	glycoside_hydrolase			Fonsecaea	Herpotrichiellaceae	Chaetothyriales	Eurotiomycetes																				sscle_06g051400		sscle_04g033850
01_1	APA05310.1	sscle_01g000800	KXT08269	56	1071	105.225	0	Pseudocercospora_musae_strain_CBS_116634,	Pseudocercospora	Dothideomycetes	Capnodiales	Mycosphaerellaceae	_	n	n	n	y			sscle_01g002090	TF			Fusarium	Nectriaceae	Hypocreales	Sordariomycetes																				sscle_06g051410		sscle_04g033990
01_1	APA05310.1	sscle_01g000800	OAQ87175	66	1299	103.074	0	Purpureocillium_lilacinum_isolate_PLBJ-1,_whole	Purpureocillium	Sordariomycetes	Hypocreales	Ophiocordycipitaceae	phosphatidylinositol_4-kinase_PIK1alpha_(PI4-kinase)(PtdIns-4-kinase)_	n	n	n	y			sscle_01g002110	glycoside_hydrolase			Ganoderma	Ganodermataceae	Polyporales	Agaricomycetes																				sscle_06g051430		sscle_04g035180
01_1	APA05310.1	sscle_01g000800	OAQ95130	66	1299	103.074	0	Purpureocillium_lilacinum_isolate_PLFJ-1,_whole	Purpureocillium	Sordariomycetes	Hypocreales	Ophiocordycipitaceae	phosphatidylinositol_4-kinase_PIK1alpha_(PI4-kinase)(PtdIns-4-kinase)_	n	n	n	y			sscle_01g002160	dehydrogenase			Geotrichum	Dipodascaceae	Saccharomycetales	Saccharomycetes																				sscle_06g051850		sscle_04g035210
01_1	APA05310.1	sscle_01g000800	CZS91466	75	1448	101.127	0	Rhynchosporium_agropyri_strain_04CH-RAC-A.6.1,_whole	Rhynchosporium	Leotiomycetes	Helotiales	Rhynchosporium	related_to_phosphatidylinositol_4-kinase_	n	n	n	y			sscle_01g002180	cytP450			Glarea	Glarea	Helotiales	Leotiomycetes																				sscle_06g051880		sscle_04g036410
01_1	APA05310.1	sscle_01g000800	CZT03322	75	1449	101.127	0	Rhynchosporium_commune_strain_UK7,_whole	Rhynchosporium	Leotiomycetes	Helotiales	Rhynchosporium	related_to_phosphatidylinositol_4-kinase_	n	n	n	y			sscle_01g002230	transporter			Helicocarpus	Ajellomycetaceae	Onygenales	Eurotiomycetes																				sscle_06g054170		sscle_04g036520
01_1	APA05310.1	sscle_01g000800	PQE15329	80	1611	100.717	0	Rutstroemia_sp._NJR-2017a_BBW,_whole	Rutstroemia	Leotiomycetes	Helotiales	Rustroemiaceae	phosphatidylinositol_3_protein_	n	n	n	y			sscle_01g002240	glycoside_hydrolase			Hortaea	Teratosphaeriaceae	Capnodiales	Dothideomycetes																				sscle_06g054180		sscle_04g036560
01_1	APA05310.1	sscle_01g000800	PQE19827	75	1373	96.209	0	Rutstroemia_sp._NJR-2017a_WRK4,_whole	Rutstroemia	Leotiomycetes	Helotiales	Rustroemiaceae	phosphatidylinositol_3_protein_	n	n	n	y			sscle_01g002290	dehydrogenase			Hypsizygus	Lyophyllaceae	Agaricales	Agaricomycetes																				sscle_07g055500		sscle_04g036840
01_1	APA05310.1	sscle_01g000800	ESZ95466	90	1805	102.766	0	Sclerotinia_borealis_F-4128,_whole_genome	Sclerotinia	Leotiomycetes	Helotiales	Sclerotiniaceae	phosphatidylinositol_3_	n	n	n	y			sscle_01g002310	transporter			Isaria	Cordycipitaceae	Hypocreales	Sordariomycetes																				sscle_07g055510		sscle_04g036850
01_1	APA05310.1	sscle_01g000800	OPB41563	65	1270	103.893	0	Trichoderma_guizhouense_strain_NJAU_4742,	Trichoderma	Sordariomycetes	Hypocreales	Hypocreaceae	Phosphatidylinositol_4-kinase_	n	n	n	y			sscle_01g002360	transporter			Komagataella	Saccharomycetaceae	Saccharomycetales	Saccharomycetes																				sscle_07g056570		sscle_05g040930
01_1	APA05310.1	sscle_01g000800	EHK17031	64	1271	103.893	0	Trichoderma_virens_Gv29-8,_whole_genome	Trichoderma	Sordariomycetes	Hypocreales	Hypocreaceae	_	n	n	n	y			sscle_01g002500	methyltransferase_SAMdep			Lasallia	Umbilicariaceae	Umbilicariales	Lecanoromycetes																				sscle_07g056580		sscle_05g040980
01_1	APA05310.1	sscle_01g000800	PNH35001	65	1279	103.484	0	Verticillium_dahliae_strain_12008,_whole	Verticillium	Sordariomycetes	Glomerellales	Plectosphaerellaceae	_	n	n	n	y			sscle_01g002670	SMCOG1001:short-chain_dehydrogenase/reductase_SDR_dehydrogenase			Lentinula	Marasmiaceae	Agaricales	Agaricomycetes																				sscle_07g056610		sscle_05g042570
01_1	APA05311.1	sscle_01g000810	CCD55374	86	596	64.9425	0	Botryotinia_fuckeliana_T4_SupSuperContig_210_20_1_genomic	Botryotinia	Leotiomycetes	Helotiales	Sclerotiniaceae	_BofuT4_P157700.1	y	transporter	n	y			sscle_01g002680	cytP450			Leptosphaeria	Leptosphaeraceae	Pleosporales	Dothideomycetes																				sscle_07g056620		sscle_05g044190
01_1	APA05311.1	sscle_01g000810	ATZ52082	86	918	100	0	Botrytis_cinerea_B05.10_chromosome_BCIN07,	Botrytis	Leotiomycetes	Helotiales	Sclerotiniaceae	_BCIN_07g05950	y	transporter	n	y			sscle_01g002700	SMCOG1238:transposase			Leucosporidium	Leucosporidiaceae	Leucosporidiales	Microbotryomycetes																				sscle_07g060560		sscle_05g044640
01_1	APA05311.1	sscle_01g000810	PBP27191	64	642	93.8697	0	Diplocarpon_rosae_strain_DortE4,_whole	Diplocarpon	Leotiomycetes	Helotiales	Dermateaceae	DUF895_domain_membrane_protein_	y	transporter	n	y			sscle_01g002720	methyltransferase_SAMdep			Lichtheimia	Mucoraceae	Mucorales	Zygomycetes																				sscle_07g060570		sscle_05g044700
01_1	APA05311.1	sscle_01g000810	PBP28989	59	586	93.8697	0	Diplocarpon_rosae_strain_DortE4,_whole	Diplocarpon	Leotiomycetes	Helotiales	Dermateaceae	_	y	transporter	n	y			sscle_01g002730	NRPS-like_protein			Lomentospora	Microascaceae	Microascales	Sordariomycetes																				sscle_07g060590		sscle_05g045170
01_1	APA05311.1	sscle_01g000810	OWP03557	62	623	96.1686	0	Marssonina_coronariae_strain_NL1,_whole	Marssonina	Leotiomycetes	Helotiales	Dermateaceae	DUF895_domain_membrane_protein_	y	transporter	n	y			sscle_01g002760	PKS/NRPS-like_protein_dehydrogenase			Macrophomina	Botryosphaeriaceae	Botryosphaeriales	Dothideomycetes																				sscle_07g060790		sscle_05g045760
01_1	APA05311.1	sscle_01g000810	CZR62278	62	607	97.7011	0	Phialocephala_subalpina_strain_UAMH_11012,	Phialocephala	Leotiomycetes	Helotiales	Vibrisseaceae	probable_DUF895_domain_membrane_protein_	y	transporter	n	y			sscle_01g002810	dehydrogenase			Madurella	Incertae sedis	Sordariales	Sordariomycetes																				sscle_07g060800		sscle_05g045820
01_1	APA05311.1	sscle_01g000810	ESZ95468	85	907	99.2337	0	Sclerotinia_borealis_F-4128,_whole_genome	Sclerotinia	Leotiomycetes	Helotiales	Sclerotiniaceae	DUF895_domain_membrane_protein_	y	transporter	n	y			sscle_01g002940	oxidase_oxidoreductase			Malassezia	Malassiziaceae	Malasseziales	Exobasidiomycetes																				sscle_07g061080		sscle_05g045840
01_1	APA05312.1	sscle_01g000820	CCD55373	85	522	100.962	0	Botryotinia_fuckeliana_T4_SupSuperContig_210_20_1_genomic	Botryotinia	Leotiomycetes	Helotiales	Sclerotiniaceae	_BofuT4_P157690.1	n	n	n	y			sscle_01g002980	oxidase_oxidoreductase			Marssonina	Dermateaceae	Helotiales	Leotiomycetes																				sscle_07g061100		sscle_05g045940
01_1	APA05312.1	sscle_01g000820	ATZ52083	85	522	100.962	0	Botrytis_cinerea_B05.10_chromosome_BCIN07,	Botrytis	Leotiomycetes	Helotiales	Sclerotiniaceae	_BCIN_07g05960	n	n	n	y			sscle_01g003070	TF			Metarhizium	Clavicipitaceae	Hypocreales	Sordariomycetes																				sscle_07g061110		sscle_05g047250
01_1	APA05312.1	sscle_01g000820	ATZ52084	85	522	100.962	0	Botrytis_cinerea_B05.10_chromosome_BCIN07,	Botrytis	Leotiomycetes	Helotiales	Sclerotiniaceae	_BCIN_07g05960	n	n	n	y			sscle_01g003150	oxidase_oxidoreductase			Microbotryum	Microbotryaceae	Microbotryales	Microbotryomycetes																				sscle_07g061120		sscle_05g048020
01_1	APA05312.1	sscle_01g000820	ATZ52085	85	522	100.962	0	Botrytis_cinerea_B05.10_chromosome_BCIN07,	Botrytis	Leotiomycetes	Helotiales	Sclerotiniaceae	_BCIN_07g05960	n	n	n	y			sscle_01g003180	transporter			Mixia	Mixiaceae	Mixiales	Mixiomycetes																				sscle_08g063000		sscle_05g048080
01_1	APA05312.1	sscle_01g000820	RAL64247	93	155	25.3205	2e-44	Monilinia_fructigena_strain_Mfrg269,_whole	Monilinia	Leotiomycetes	Helotiales	Sclerotiniaceae	_	n	n	n	n			sscle_01g003250	SMCOG1050:monooxygenase_FAD-binding			Monascus	Elaphomycetaceae	Eurotiales	Eurotiomycetes																				sscle_08g064100		sscle_06g048870
01_1	APA05312.1	sscle_01g000820	RAL64248	67	70	16.9872	2e-12	Monilinia_fructigena_strain_Mfrg269,_whole	Monilinia	Leotiomycetes	Helotiales	Sclerotiniaceae	_	n	n	n	n			sscle_01g003270	SMCOG1030:serine/threonine_protein_kinase			Monilinia	Sclerotiniaceae	Helotiales	Leotiomycetes																				sscle_08g064550		sscle_06g049350
01_1	APA05312.1	sscle_01g000820	ESZ95467	85	529	100.641	0	Sclerotinia_borealis_F-4128,_whole_genome	Sclerotinia	Leotiomycetes	Helotiales	Sclerotiniaceae	_	n	n	n	y			sscle_01g003300	transporter_SMCOG1106:major_facilitator_transporter			Moniliophthora	Marasmiaceae	Agaricales	Agaricomycetes																				sscle_08g068290		sscle_06g051540
01_1	APA05313.1	sscle_01g000830	ESZ95469	31	79	50.6173	2e-14	Sclerotinia_borealis_F-4128,_whole_genome	Sclerotinia	Leotiomycetes	Helotiales	Sclerotiniaceae	_	n	n	n	n			sscle_01g003310	PKS/NRPS-like_protein			Myceliophthora	Chaetomiaceae	Sordariales	Sordariomycetes																				sscle_08g068300		sscle_06g051570
01_1	APA05314.1	sscle_01g000840	CCD55371	49	115	96.9466	2e-30	Botryotinia_fuckeliana_T4_SupSuperContig_210_20_1_genomic	Botryotinia	Leotiomycetes	Helotiales	Sclerotiniaceae	_BofuT4_P157670.1	n	n	n	n			sscle_01g003320	cytP450			Mycosphaerella	Mycosphaerellaceae	Capnodiales	Dothideomycetes																				sscle_08g068310		sscle_06g051850
01_1	APA05314.1	sscle_01g000840	CCD55371	49	115	96.9466	2e-30	Botryotinia_fuckeliana_T4_SupSuperContig_210_20_1_genomic	Botryotinia	Leotiomycetes	Helotiales	Sclerotiniaceae	_BofuT4_P157670.1	n	n	n	n			sscle_01g003330	glycoside_hydrolase			Neonectria	Nectriaceae	Hypocreales	Sordariomycetes																				sscle_08g068330		sscle_07g055510
01_1	APA05314.1	sscle_01g000840	ATZ52087	50	120	96.9466	2e-32	Botrytis_cinerea_B05.10_chromosome_BCIN07,	Botrytis	Leotiomycetes	Helotiales	Sclerotiniaceae	_BCIN_07g05980	n	n	n	y			sscle_01g003350	SMCOG1222:dehydrogenase_oxidase_oxidoreductase			Neurospora	Sordariaceae	Sordariales	Sordariomycetes																				sscle_09g068980		sscle_07g056400
01_1	APA05314.1	sscle_01g000840	ATZ52087	50	120	96.9466	2e-32	Botrytis_cinerea_B05.10_chromosome_BCIN07,	Botrytis	Leotiomycetes	Helotiales	Sclerotiniaceae	_BCIN_07g05980	n	n	n	y			sscle_01g003370	glycoside_hydrolase			Ogataea	Saccharomycetaceae	Saccharomycetales	Saccharomycetes																				sscle_09g069000		sscle_07g056570
01_1	APA05314.1	sscle_01g000840	ESZ95470	57	148	93.8931	2e-43	Sclerotinia_borealis_F-4128,_whole_genome	Sclerotinia	Leotiomycetes	Helotiales	Sclerotiniaceae	_	n	n	n	y			sscle_01g003420	glycoside_hydrolase			Ophiocordyceps	Ophiocordycipitaceae	Hypocreales	Sordariomycetes																				sscle_09g069010		sscle_07g057610
01_1	APA05314.1	sscle_01g000840	ESZ95470	57	148	93.8931	2e-43	Sclerotinia_borealis_F-4128,_whole_genome	Sclerotinia	Leotiomycetes	Helotiales	Sclerotiniaceae	_	n	n	n	y			sscle_01g003440	transporter			Ostreococcus	Bathycoccaceae	Mamiellales	Mamiellophyceae																				sscle_10g074970		sscle_07g058690
01_1	APA05314.1	sscle_01g000840	ESZ95471	40	69	56.4885	1e-12	Sclerotinia_borealis_F-4128,_whole_genome	Sclerotinia	Leotiomycetes	Helotiales	Sclerotiniaceae	_	n	n	n	n			sscle_01g003620	methyltransferase_SAMdep			Panaeolus	Bolbitiaceae	Agariales	Agaricomycetes																				sscle_10g075510		sscle_07g059610
01_1	APA05314.1	sscle_01g000840	ESZ95471	40	69	56.4885	1e-12	Sclerotinia_borealis_F-4128,_whole_genome	Sclerotinia	Leotiomycetes	Helotiales	Sclerotiniaceae	_	n	n	n	n			sscle_01g003810	oxidase_oxidoreductase			Paracoccidioides	Ajellomycetaceae	Onygenales	Eurotiomycetes																				sscle_10g075520		sscle_07g059640
01_1	APA05315.1	sscle_01g000850	CCD55369	39	227	82.7982	3e-66	Botryotinia_fuckeliana_T4_SupSuperContig_210_20_1_genomic	Botryotinia	Leotiomycetes	Helotiales	Sclerotiniaceae	_BofuT4_P157650.1	n	n	n	n			sscle_01g003940	TF			Penicillium	Trichocomaceae	Eurotiales	Eurotiomycetes																				sscle_10g075650		sscle_07g060750
01_1	APA05315.1	sscle_01g000850	ATZ52088	39	236	82.7982	8e-70	Botrytis_cinerea_B05.10_chromosome_BCIN07,	Botrytis	Leotiomycetes	Helotiales	Sclerotiniaceae	_BCIN_07g05990	n	n	n	n			sscle_01g003990	cytP450			Phaeomoniella	Togniniaceae	Diaporthales	Sordariomycetes																				sscle_10g076970		sscle_08g064270
01_1	APA05315.1	sscle_01g000850	ESZ95475	62	431	80.2752	1e-145	Sclerotinia_borealis_F-4128,_whole_genome	Sclerotinia	Leotiomycetes	Helotiales	Sclerotiniaceae	_	n	n	n	y			sscle_01g004000	transporter			Phellinus	Hymenochaetaceae	Hymenochaetales	Agaricomycetes																				sscle_11g081300		sscle_08g066330
01_1	APA05316.1	sscle_01g000860	KFH42949	59	367	65.2928	5e-120	Acremonium_chrysogenum_ATCC_11550,_whole	Acremonium	Sordariomycetes	Hypocreales	Hypocreaceae	Sporulation-specific_protein-like_protein_	n	n	n	y			sscle_01g004040	transporter			Phialocephala	Vibrisseaceae	Helotiales	Leotiomycetes																				sscle_11g081520		sscle_08g067790
01_1	APA05316.1	sscle_01g000860	OWY49230	49	324	73.9696	3e-102	Alternaria_alternata_strain_Z7,_whole	Alternaria	Dothideomycetes	Pleosporales	Pleosporaceae	alpha_beta-hydrolase_	n	n	n	n			sscle_01g004110	transporter			Phialophora	Herpotrichiellaceae	Chaetothyriales	Eurotiomycetes																				sscle_11g081530		sscle_09g069800
01_1	APA05316.1	sscle_01g000860	KZM22714	48	339	80.6941	4e-101	Ascochyta_rabiei_strain_ArDII,_whole	Ascochyta	Dothideomycetes	Pleosporales	Mycosphaerellaceae	metallopeptidase_	n	n	n	n			sscle_01g004190	SMCOG1042:O-methyltransferase_methyltransferase_SAMdep			Pichia	Saccharomycetaceae	Saccharomycetales	Saccharomycetes																				sscle_11g081650		sscle_09g071600
01_1	APA05316.1	sscle_01g000860	PIG87376	51	352	85.2495	1e-114	Aspergillus_arachidicola_strain_CBS_117610,	Aspergillus	Eurotiomycetes	Eurotiales	Trichocomaceae	spo7-like_protein_	n	n	n	y			sscle_01g004210	oligopeptide_transporter			Pneumocystis	Pneumocystidaceae	Pneumocystidales	Pneumocystidomycetes																				sscle_11g081660		sscle_09g071650
01_1	APA05316.1	sscle_01g000860	OGM49028	51	343	82.8633	4e-110	Aspergillus_bombycis_strain_NRRL_26010,	Aspergillus	Eurotiomycetes	Eurotiales	Trichocomaceae	spo7-like_protein_	n	n	n	y			sscle_01g004220	glycoside_hydrolase			Pochonia	Clavicipitaceae	Hypocreales	Sordariomycetes																				sscle_11g084130		sscle_09g071670
01_1	APA05316.1	sscle_01g000860	CEL09088	48	353	91.974	6e-114	Aspergillus_calidoustus,_whole_genome_shotgun	Aspergillus	Eurotiomycetes	Eurotiales	Trichocomaceae	Putative_Spo7-like_protein_	n	n	n	n			sscle_01g004240	NRPS-like_protein			Podospora	Lasiosphaeriaceae	Sordariales	Sordariomycetes																				sscle_11g084150		sscle_09g071680
01_1	APA05316.1	sscle_01g000860	PKY04315	50	359	86.1171	2e-116	Aspergillus_campestris_IBT_28561,_whole	Aspergillus	Eurotiomycetes	Eurotiales	Trichocomaceae	_	n	n	n	y			sscle_01g004260	SMCOG1272:TPR_repeat-containing_protein			Polytolypa	Ajellomycetaceae	Onygenales	Eurotiomycetes																				sscle_11g085970		sscle_09g073000
01_1	APA05316.1	sscle_01g000860	ODM23911	49	343	90.8894	4e-110	Aspergillus_cristatus_strain_GZAAS20.1005,_whole	Aspergillus	Eurotiomycetes	Eurotiales	Trichocomaceae	_	n	n	n	n			sscle_01g004330	oxidase_oxidoreductase			Protomyces	Protomyetaceae	Taphrinales	Taphrinomycetes																				sscle_11g086230		sscle_09g073100
01_1	APA05316.1	sscle_01g000860	PWY85414	48	349	92.4078	2e-112	Aspergillus_eucalypticola_CBS_122712,_whole	Aspergillus	Eurotiomycetes	Eurotiales	Trichocomaceae	_	n	n	n	n			sscle_01g004380	TF			Pseudocercospora	Mycosphaerellaceae	Capnodiales	Dothideomycetes																				sscle_12g088250		sscle_09g073120
01_1	APA05316.1	sscle_01g000860	RAQ42341	50	362	86.3341	2e-117	Aspergillus_flavus	Aspergillus	Eurotiomycetes	Eurotiales	Trichocomaceae	spo7-like_protein_	n	n	n	y			sscle_01g004390	SMCOG1249:carbamoyl_phosphate_synthase_small_subunit			Pseudogymnoascus	Pseudeurotiaceae	Incertae sedis	Dothideomycetes																				sscle_12g088260		sscle_09g074240
01_1	APA05316.1	sscle_01g000860	RAQ64170	49	362	90.8894	1e-117	Aspergillus_flavus	Aspergillus	Eurotiomycetes	Eurotiales	Trichocomaceae	spo7-like_protein_	n	n	n	n			sscle_01g004400	glycoside_hydrolase			Pseudomassariella	Pseudomassariella	Xylariales	Sordariomycetes																				sscle_13g092100		sscle_10g075300
01_1	APA05316.1	sscle_01g000860	RAQ80956	49	362	90.8894	1e-117	Aspergillus_flavus	Aspergillus	Eurotiomycetes	Eurotiales	Trichocomaceae	spo7-like_protein_	n	n	n	n			sscle_01g004430	transporter_SMCOG1288:ABC_transporter_related_protein			Psilocybe	Hymenogastraceae	Agaricales	Agaricomycetes																				sscle_13g096260		sscle_10g075330
01_1	APA05316.1	sscle_01g000860	KOC18862	50	362	86.3341	2e-117	Aspergillus_flavus_AF70,_whole_genome	Aspergillus	Eurotiomycetes	Eurotiales	Trichocomaceae	Spo7-like_protein_	n	n	n	y			sscle_01g004450	Type_I_Iterative_PKS			Purpureocillium	Ophiocordycipitaceae	Hypocreales	Sordariomycetes																				sscle_13g096370		sscle_10g075590
01_1	APA05316.1	sscle_01g000860	EAL88103	48	335	90.8894	8e-107	Aspergillus_fumigatus_Af293,_whole_genome	Aspergillus	Eurotiomycetes	Eurotiales	Trichocomaceae	Spo7-like_protein_	n	n	n	n			sscle_01g004490	oxidase_oxidoreductase			Pyrenophora	Pleosporaceae	Pleosporales	Dothideomycetes																				sscle_13g096410		sscle_10g075610
01_1	APA05316.1	sscle_01g000860	OXN10992	48	335	90.8894	8e-107	Aspergillus_fumigatus_isolate_HMR_AF	Aspergillus	Eurotiomycetes	Eurotiales	Trichocomaceae	_	n	n	n	n			sscle_01g004550	oxidase_oxidoreductase			Rachicladosporium	Cladosporiaceae	Capnodiales	Dothideomycetes																				sscle_14g097020		sscle_10g076320
01_1	APA05316.1	sscle_01g000860	OXN28827	48	335	90.8894	8e-107	Aspergillus_fumigatus_isolate_HMR_AF	Aspergillus	Eurotiomycetes	Eurotiales	Trichocomaceae	_	n	n	n	n			sscle_01g004560	TF			Ramularia	Mycosphaerellaceae	Capnodiales	Dothideomycetes																				sscle_14g097360		sscle_10g076330
01_1	APA05316.1	sscle_01g000860	KEY77124	49	336	90.0217	3e-107	Aspergillus_fumigatus_var._RP-2014_strain	Aspergillus	Eurotiomycetes	Eurotiales	Trichocomaceae	_Spo7_	n	n	n	n			sscle_01g004780	transporter			Rasamsonia	Trichocomaceae	Eurotiales	Eurotiomycetes																				sscle_14g099060		sscle_10g077220
01_1	APA05316.1	sscle_01g000860	PWY82947	47	362	93.7093	2e-117	Aspergillus_heteromorphus_CBS_117.55,_whole	Aspergillus	Eurotiomycetes	Eurotiales	Trichocomaceae	_	n	n	n	n			sscle_01g004830	dehydrogenase			Rhizoclosmatium	Chytriomycetaceae	Chytridiales	Chytridiomycetes																				sscle_14g102130		sscle_10g077230
01_1	APA05316.1	sscle_01g000860	GAQ11383	48	347	90.0217	1e-111	Aspergillus_lentulus_strain_IFM_54703,	Aspergillus	Eurotiomycetes	Eurotiales	Trichocomaceae	_	n	n	n	n			sscle_01g004940	transporter			Rhizoctonia	Ceratobasidiaceae	Cantharellales	Agaricomycetes																				sscle_14g102160		sscle_10g078260
01_1	APA05316.1	sscle_01g000860	GAT27500	48	351	90.2386	2e-113	Aspergillus_luchuensis_strain_RIB_2604,	Aspergillus	Eurotiomycetes	Eurotiales	Trichocomaceae	Spo7-like_protein_	n	n	n	n			sscle_01g005100	TF			Rhizophagus	Glomeraceae	Glomerales	Glomeromycetes																				sscle_15g104980		sscle_10g078400
01_1	APA05316.1	sscle_01g000860	EAA59516	48	354	90.0217	3e-114	Aspergillus_nidulans_FGSC_A4,_whole	Aspergillus	Eurotiomycetes	Eurotiales	Trichocomaceae	_	n	n	n	n			sscle_01g005230	oxidase_oxidoreductase			Rhizopogon	Rhizopogonaceae	Boletales	Agariomycetes																				sscle_15g104990		sscle_10g080260
01_1	APA05316.1	sscle_01g000860	EHA26272	47	352	92.4078	1e-113	Aspergillus_niger_ATCC_1015,_whole	Aspergillus	Eurotiomycetes	Eurotiales	Trichocomaceae	_	n	n	n	n			sscle_01g005280	TF			Rhizopus	Mucoraceae	Mucorales	Mucoromycotina																				sscle_15g106500		sscle_10g080290
01_1	APA05316.1	sscle_01g000860	GAQ33376	48	348	92.4078	3e-112	Aspergillus_niger_strain_An76,_whole	Aspergillus	Eurotiomycetes	Eurotiales	Trichocomaceae	spo7-like_protein_	n	n	n	n			sscle_01g005410	oxidase_oxidoreductase			Rhodosporidium	Ustilaginaceae	Ustilaginales	Ustilaginomycetes																				sscle_15g106530		sscle_11g081040
01_1	APA05316.1	sscle_01g000860	OWW32036	47	352	92.4078	1e-113	Aspergillus_niger_strain_FDAARGOS_311,_whole	Aspergillus	Eurotiomycetes	Eurotiales	Trichocomaceae	Spo7-like_protein_family_protein_	n	n	n	n			sscle_01g005420	oxidase_oxidoreductase			Rhodotorula	Sporidiobolaceae	Sporidiales	Pucciniomycetes																				sscle_16g107820		sscle_11g084440
01_1	APA05316.1	sscle_01g000860	SPB44450	47	352	92.4078	1e-113	Aspergillus_niger_strain_N402_(ATCC	Aspergillus	Eurotiomycetes	Eurotiales	Trichocomaceae		n	n	n	n			sscle_01g005450	methyltransferase_SAMdep			Rhynchosporium	Rhynchosporium	Helotiales	Leotiomycetes																				sscle_16g107830		sscle_11g084460
01_1	APA05316.1	sscle_01g000860	KNG87504	52	360	82.8633	9e-117	Aspergillus_nomius_NRRL_13137,_whole	Aspergillus	Eurotiomycetes	Eurotiales	Trichocomaceae	spo7-like_protein_	n	n	n	y			sscle_01g005520	SMCOG1030:serine/threonine_protein_kinase			Rutstroemia	Rustroemiaceae	Helotiales	Leotiomycetes																						sscle_11g086270
01_1	APA05316.1	sscle_01g000860	PKX89566	52	337	76.5727	1e-108	Aspergillus_novofumigatus_IBT_16806,_whole	Aspergillus	Eurotiomycetes	Eurotiales	Trichocomaceae	_	n	n	n	y			sscle_01g005530	SMCOG1066:alpha/beta_hydrolase_domain-containing_protein			Sanghuangporus	Hymenochaetaceae	Hymenochaetales	Agaricomycetes																						sscle_12g091500
01_1	APA05316.1	sscle_01g000860	PTU20584	49	348	88.9371	6e-112	Aspergillus_ochraceoroseus_IBT_24754,_whole	Aspergillus	Eurotiomycetes	Eurotiales	Trichocomaceae	_	n	n	n	n			sscle_01g005560	PKS/NRPS-like_protein			Scedosporium	Microascaceae	Microascales	Sordariomycetes																						sscle_13g095960
01_1	APA05316.1	sscle_01g000860	KKK19266	49	348	88.9371	6e-112	Aspergillus_ochraceoroseus_strain_SRRC1432,_whole	Aspergillus	Eurotiomycetes	Eurotiales	Trichocomaceae	_	n	n	n	n			sscle_01g005590	cytP450			Scheffersomyces	Debaryomycetaceae	Saccharomycetales	Saccharomycetes																						sscle_13g096410
01_1	APA05316.1	sscle_01g000860	KDE79371	49	362	90.8894	1e-117	Aspergillus_oryzae_100-8,_whole_genome	Aspergillus	Eurotiomycetes	Eurotiales	Trichocomaceae	spo7-like_protein_	n	n	n	n			sscle_01g005610	methyltransferase_SAMdep			Schizosaccharomyces	Schizosaccharomycetaceae	Schizosaccharomycetales	Schizosaccharomycetes																						sscle_14g097860
01_1	APA05316.1	sscle_01g000860	EIT82666	49	362	90.8894	1e-117	Aspergillus_oryzae_3.042,_whole_genome	Aspergillus	Eurotiomycetes	Eurotiales	Trichocomaceae	spo7-like_protein_	n	n	n	n			sscle_01g005630	glycoside_hydrolase			Sclerotinia	Sclerotiniaceae	Helotiales	Leotiomycetes																						sscle_14g099530
01_1	APA05316.1	sscle_01g000860	BAE58072	50	362	86.3341	2e-117	Aspergillus_oryzae_RIB40_DNA,_SC003.	Aspergillus	Eurotiomycetes	Eurotiales	Trichocomaceae	AO090003000959	n	n	n	y			sscle_01g005640	SMCOG1027:isochorismatase			Shiraia	Shiraia	Dothideales	Dothideomycetes																						sscle_14g102060
01_1	APA05316.1	sscle_01g000860	OOO10032	50	362	86.3341	2e-117	Aspergillus_oryzae_strain_BCC7051,_whole	Aspergillus	Eurotiomycetes	Eurotiales	Trichocomaceae	Sporulation/nuclear_morphology,_Spo7_	n	n	n	y			sscle_01g005660	methyltransferase			Sordaria	Sordaria	Sordariales	Sordariomycetes																						sscle_15g103330
01_1	APA05316.1	sscle_01g000860	KJK65243	51	359	86.3341	3e-116	Aspergillus_parasiticus_SU-1,_whole_genome	Aspergillus	Eurotiomycetes	Eurotiales	Trichocomaceae	Spo7-like_protein_	n	n	n	y			sscle_01g005680	glycoside_hydrolase			Sporothrix	Ophiostomataceae	Ophiostomatales	Sordariomycetes																						sscle_15g104980
01_1	APA05316.1	sscle_01g000860	KKK17167	52	347	78.9588	1e-111	Aspergillus_rambellii_strain_SRRC1468,_whole	Aspergillus	Eurotiomycetes	Eurotiales	Trichocomaceae	_	n	n	n	y			sscle_01g005690	SMCOG1199:NmrA_family_protein			Stemphylium	Pleosporaceae	Pleosporales	Dothideomycetes																						sscle_15g105000
01_1	APA05316.1	sscle_01g000860	PWY95515	47	347	90.4555	8e-112	Aspergillus_sclerotioniger_CBS_115572,_whole	Aspergillus	Eurotiomycetes	Eurotiales	Trichocomaceae	_	n	n	n	n			sscle_01g005720	glycoside_hydrolase			Sugiyamaella	Trichomonascaceae	Saccharomycetales	Saccharomycetes																						sscle_15g105010
01_1	APA05316.1	sscle_01g000860	PLB55183	51	362	85.6833	2e-117	Aspergillus_steynii_IBT_23096,_whole	Aspergillus	Eurotiomycetes	Eurotiales	Trichocomaceae	_	n	n	n	y			sscle_01g005750	methyltransferase			Syncephalastrum	Syncephalastraceae	Mucorales	Mucoromycetes																						sscle_15g106470
01_1	APA05316.1	sscle_01g000860	OXS10113	50	357	83.731	1e-115	Aspergillus_thermomutatus_strain_HMR_AF	Aspergillus	Eurotiomycetes	Eurotiales	Trichocomaceae	_	n	n	n	y			sscle_01g005860	PKS/NRPS-like_protein_dehydrogenase			Talaromyces	Trichocomaceae	Eurotiales	Eurotiomycetes																						sscle_15g106480
01_1	APA05316.1	sscle_01g000860	OXN18131	50	353	89.5879	4e-114	Aspergillus_turcosus_isolate_HMR_AF	Aspergillus	Eurotiomycetes	Eurotiales	Trichocomaceae	_	n	n	n	y			sscle_01g005870	oxidase_oxidoreductase			Taphrina	Taphrinaceae	Taphrinales	Taphrinomycetes																						sscle_15g106510
01_1	APA05316.1	sscle_01g000860	OXN37043	50	357	89.8048	2e-115	Aspergillus_turcosus_isolate_HMR_AF	Aspergillus	Eurotiomycetes	Eurotiales	Trichocomaceae	_	n	n	n	y			sscle_01g005910	Type_I_Iterative_PKS			Thielavia	Chaetomiaceae	Sordariales	Sordariomycetes																						sscle_15g106520
01_1	APA05316.1	sscle_01g000860	GAO89807	48	355	90.2386	6e-115	Aspergillus_udagawae_strain_IFM_46973,	Aspergillus	Eurotiomycetes	Eurotiales	Trichocomaceae	sporulation-specific_protein_spo7_	n	n	n	n			sscle_01g005930	transporter			Thielaviopsis	Ceratocystidaceae	Microascales	Sordariomycetes																						sscle_15g106820
01_1	APA05316.1	sscle_01g000860	KGQ08251	51	389	92.4078	3e-128	Beauveria_bassiana_D1-5,_whole_genome	Beauveria	Sordariomycetes	Hypocreales	Cordycipitaceae	Sporulation-specific_protein_SPO7_	n	n	n	y			sscle_01g005940	transporter_SMCOG1169:sugar_transport_protein			Tolypocladium	Ophiocordycipitaceae	Hypocreales	Sordariomycetes																						sscle_16g107430
01_1	APA05316.1	sscle_01g000860	PQK10067	51	389	92.4078	3e-128	Beauveria_bassiana_strain_ARSEF_8028,	Beauveria	Sordariomycetes	Hypocreales	Cordycipitaceae	_	n	n	n	y			sscle_01g005950	glycoside_hydrolase			Torrubiella	Cordycipitaceae	Hypocreales	Sordariomycetes																						sscle_16g107780
01_1	APA05316.1	sscle_01g000860	PMB70912	51	389	92.4078	2e-128	Beauveria_bassiana_strain_JEF-007,_whole	Beauveria	Sordariomycetes	Hypocreales	Cordycipitaceae	Sporulation-specific_protein_SPO7_	n	n	n	y			sscle_01g005960	GNAT_acyltransferase			Trichoderma	Hypocreaceae	Hypocreales	Sordariomycetes																						sscle_16g110350
01_1	APA05316.1	sscle_01g000860	CCD55354	84	745	101.518	0	Botryotinia_fuckeliana_T4_SupSuperContig_210_20_1_genomic	Botryotinia	Leotiomycetes	Helotiales	Sclerotiniaceae	_BofuT4_P157500.1	n	n	n	y			sscle_01g005970	SMCOG1175:pyridine_nucleotide-disulfide_oxidoreductase_oxidase_oxidoreductase			Trichophyton	Arthrodermataceae	Onygenales	Eurotiomycetes																						sscle_16g110370
01_1	APA05316.1	sscle_01g000860	ATZ52100	84	745	101.518	0	Botrytis_cinerea_B05.10_chromosome_BCIN07,	Botrytis	Leotiomycetes	Helotiales	Sclerotiniaceae	Bcspo7_Bcspo7	n	n	n	y			sscle_01g005980	mgNRPS			Trichosporon	Trichosporonoaceae	Tremellales	Tremellomycetes																						sscle_16g110380
01_1	APA05316.1	sscle_01g000860	GAD92735	55	379	80.0434	2e-124	Byssochlamys_spectabilis_No._5,_whole	Byssochlamys	Eurotiomycetes	Eurotiales	Trichocomaceae	conserved__	n	n	n	y			sscle_01g006000	Type_I_Iterative_PKS			Tuber	Tuberaceae	Pezizales	Pezizomycetes																						sscle_16g110390
01_1	APA05316.1	sscle_01g000860	EXJ83206	51	332	76.7896	2e-105	Capronia_coronata_CBS_617.96,_whole	Capronia	Eurotiomycetes	Chaetothyriales	Herpotrichiellaceae	_	n	n	n	y			sscle_01g006080	SMCOG1090:acetyl-CoA_carboxylase_biotin_carboxylase			unknown	unknown	unknown	unknown																						sscle_16g110720
01_1	APA05316.1	sscle_01g000860	PHH56309	47	369	96.3124	2e-120	Ceratocystis_fimbriata_CBS_114723,_whole	Ceratocystis	Sordariomycetes	Microascales	Ceratocystidaceae	_	n	n	n	n			sscle_01g006130	glycoside_hydrolase			Ustilaginoidea	Incertae sedis	Hypocreales	Sordariomycetes																						sscle_16g111140
01_1	APA05316.1	sscle_01g000860	KKF97619	57	345	63.5575	2e-112	Ceratocystis_platani_strain_CFO,_whole	Ceratocystis	Sordariomycetes	Microascales	Ceratocystidaceae	Sporulation-specific_protein_spo7_	n	n	n	y			sscle_01g006180	oxidase_oxidoreductase_dehydrogenase			Valsa	Valsaceae	Diaporthales	Sordariomycetes																						sscle_16g111160
01_1	APA05316.1	sscle_01g000860	ANM86608	57	442	88.7202	9e-150	Cladonia_uncialis_subsp._uncialis_clone	Cladonia	Lecanoromycetes	Lecanorales	Cladoniaceae	_	n	n	n	y			sscle_01g006260	transporter			Verticillium	Plectosphaerellaceae	Glomerellales	Sordariomycetes
01_1	APA05316.1	sscle_01g000860	AUW30804	57	442	88.7202	9e-150	Cladonia_uncialis_subsp._uncialis_clone	Cladonia	Lecanoromycetes	Lecanorales	Cladoniaceae	_	n	n	n	y			sscle_01g006290	cytP450			Zymoseptoria	Mycosphaerellaceae	Capnodiales	Dothideomycetes
01_1	APA05316.1	sscle_01g000860	OCT48178	49	327	84.3818	2e-102	Cladophialophora_carrionii_strain_KSF,_whole	Cladophialophora	Eurotiomycetes	Chaetothyriales	Herpotrichiellaceae	Spo7-like_protein_	n	n	n	n			sscle_01g006490	TF
01_1	APA05316.1	sscle_01g000860	OQV01588	48	339	88.7202	1e-107	Cladophialophora_immunda_strain_CBS_110551,	Cladophialophora	Eurotiomycetes	Chaetothyriales	Herpotrichiellaceae	_	n	n	n	n			sscle_01g006570	TF
01_1	APA05316.1	sscle_01g000860	EXJ69589	48	345	88.7202	5e-110	Cladophialophora_psammophila_CBS_110553,_whole	Cladophialophora	Eurotiomycetes	Chaetothyriales	Herpotrichiellaceae	_	n	n	n	n			sscle_01g006620	isoprenoid
01_1	APA05316.1	sscle_01g000860	EXJ54611	48	327	86.1171	8e-103	Cladophialophora_yegresii_CBS_114405,_whole	Cladophialophora	Eurotiomycetes	Chaetothyriales	Herpotrichiellaceae	_	n	n	n	n			sscle_01g006640	methyltransferase_SAMdep
01_1	APA05316.1	sscle_01g000860	ORY08785	54	340	71.8004	3e-110	Clohesyomyces_aquaticus_strain_CBS_115471,	Clohesyomyces	Dothideomycetes	Pleosporales	Lindgomycetaceae	Spo7-like_protein-domain-containing_protein_	n	n	n	y			sscle_01g006750	TF
01_1	APA05316.1	sscle_01g000860	EER29195	59	375	68.9805	5e-123	Coccidioides_posadasii_C735_delta_SOWgp,	Coccidioides	Eurotiomycetes	Onygenales	Onygenaceae	_	n	n	n	y			sscle_01g006790	transporter
01_1	APA05316.1	sscle_01g000860	OLN97565	52	401	91.1063	7e-133	Colletotrichum_chlorophyti_strain_NTL11,_whole	Colletotrichum	Sordariomycetes	Glomerellales	Glomerellaceae	Sporulation-specific_protein_spo7_	n	n	n	y			sscle_01g006810	methyltransferase_SAMdep
01_1	APA05316.1	sscle_01g000860	EXF79580	50	398	92.6247	2e-131	Colletotrichum_fioriniae_PJ7,_whole_genome	Colletotrichum	Sordariomycetes	Glomerellales	Glomerellaceae	_	n	n	n	y			sscle_01g006880	dehydrogenase
01_1	APA05316.1	sscle_01g000860	OBR02766	51	404	91.5401	7e-134	Colletotrichum_higginsianum_IMI_349063,_whole	Colletotrichum	Sordariomycetes	Glomerellales	Glomerellaceae	Spo7-like_protein_	n	n	n	y			sscle_01g006890	TF
01_1	APA05316.1	sscle_01g000860	KZL79998	51	403	91.974	2e-133	Colletotrichum_incanum_strain_MAFF_238704,	Colletotrichum	Sordariomycetes	Glomerellales	Glomerellaceae	spo7-like_protein_	n	n	n	y			sscle_01g006910	methyltransferase_SAMdep
01_1	APA05316.1	sscle_01g000860	KXH25095	50	401	91.974	1e-132	Colletotrichum_nymphaeae_SA-01,_whole_genome	Colletotrichum	Sordariomycetes	Glomerellales	Glomerellaceae	_	n	n	n	y			sscle_01g006930	glycoside_hydrolase
01_1	APA05316.1	sscle_01g000860	OHE92834	52	398	90.6725	1e-131	Colletotrichum_orchidophilum_strain_IMI_309357,	Colletotrichum	Sordariomycetes	Glomerellales	Glomerellaceae	_	n	n	n	y			sscle_01g007050	glycoside_hydrolase
01_1	APA05316.1	sscle_01g000860	KXH54560	50	397	92.6247	3e-131	Colletotrichum_salicis_strain_CBS_607.94,	Colletotrichum	Sordariomycetes	Glomerellales	Glomerellaceae	_	n	n	n	y			sscle_01g007060	dehydrogenase
01_1	APA05316.1	sscle_01g000860	KXH31878	50	401	91.974	6e-133	Colletotrichum_simmondsii_strain_CBS122122,_whole	Colletotrichum	Sordariomycetes	Glomerellales	Glomerellaceae	_	n	n	n	y			sscle_01g007090	acyltransferase
01_1	APA05316.1	sscle_01g000860	KDN63494	50	393	91.974	2e-129	Colletotrichum_sublineola_strain_TX430BB,_whole	Colletotrichum	Sordariomycetes	Glomerellales	Glomerellaceae	_	n	n	n	y			sscle_01g007100	cytP450
01_1	APA05316.1	sscle_01g000860	KZL72994	50	404	91.974	7e-134	Colletotrichum_tofieldiae_strain_0861,_whole	Colletotrichum	Sordariomycetes	Glomerellales	Glomerellaceae	spo7-like_protein_	n	n	n	y			sscle_01g007110	transporter
01_1	APA05316.1	sscle_01g000860	OAA40784	51	391	93.0586	4e-129	Cordyceps_brongniartii_RCEF_3172,_whole	Cordyceps	Sordariomycetes	Hypocreales	Cordycipitaceae	Spo7-like_protein_	n	n	n	y			sscle_01g007140	transporter
01_1	APA05316.1	sscle_01g000860	OAA81159	50	385	92.4078	7e-127	Cordyceps_confragosa_RCEF_1005,_whole	Cordyceps	Sordariomycetes	Hypocreales	Cordycipitaceae	Spo7-like_protein_	n	n	n	y			sscle_01g007390	TF
01_1	APA05316.1	sscle_01g000860	ATY65231	51	395	93.0586	1e-130	Cordyceps_militaris_strain_ATCC_34164	Cordyceps	Sordariomycetes	Hypocreales	Cordycipitaceae	Spo7-like_protein_A9K55_004113	n	n	n	y			sscle_01g007680	acyltransferase
01_1	APA05316.1	sscle_01g000860	KKY31400	55	406	87.4187	6e-135	Diaporthe_ampelina,_whole_genome_shotgun	Diaporthe	Sordariomycetes	Diaporthales	Diaporthaceae	putative_spo7-like_protein_	n	n	n	y			sscle_01g007750	TF
01_1	APA05316.1	sscle_01g000860	POS74333	54	407	87.8525	2e-135	Diaporthe_helianthi_strain_7/96,_whole	Diaporthe	Sordariomycetes	Diaporthales	Diaporthaceae	_	n	n	n	y			sscle_01g007760	methyltransferase_SAMdep
01_1	APA05316.1	sscle_01g000860	PBP27189	68	599	98.9154	0	Diplocarpon_rosae_strain_DortE4,_whole	Diplocarpon	Leotiomycetes	Helotiales	Dermateaceae	Spo7-like_protein_	n	n	n	y			sscle_01g007780	tyrosinase
01_1	APA05316.1	sscle_01g000860	PBP28987	68	604	98.6985	0	Diplocarpon_rosae_strain_DortE4,_whole	Diplocarpon	Leotiomycetes	Helotiales	Dermateaceae	Spo7-like_protein_	n	n	n	y			sscle_01g007810	glycoside_hydrolase
01_1	APA05316.1	sscle_01g000860	OJD35776	49	390	101.518	2e-128	Diplodia_corticola_strain_CBS_112549,	Diplodia	Dothideomycetes	Botryosphaeriales	Botryosphaeriaceae	spo7-like_protein_	n	n	n	n			sscle_01g007890	glycoside_hydrolase
01_1	APA05316.1	sscle_01g000860	KKY19859	59	343	61.8221	2e-112	Diplodia_seriata,_whole_genome_shotgun	Diplodia	Dothideomycetes	Botryosphaeriales	Botryosphaeriaceae	putative_spo7-like_protein_	n	n	n	y			sscle_01g008040	transporter
01_1	APA05316.1	sscle_01g000860	PNS16874	47	323	91.5401	2e-102	Elsinoe_sp._CQ-2017a,_whole_genome	Elsinoe	Dothideomycetes	Myriangiales	Elsinoaceae	_	n	n	n	n			sscle_01g008110	methyltransferase_SAMdep
01_1	APA05316.1	sscle_01g000860	POS87732	61	461	84.3818	1e-156	Erysiphe_pulchra_isolate_Cflorida,_whole	Erysiphe	Leotiomycetes	Erysiphales	Erysiphaceae	_	n	n	n	y			sscle_01g008120	transporter
01_1	APA05316.1	sscle_01g000860	KOS18290	60	367	64.859	1e-119	Escovopsis_weberi,_whole_genome_shotgun	Escovopsis	Sordariomycetes	Hypocreales	Hypocreaceae	Sporulation-specific_protein_SPO7_	n	n	n	y			sscle_01g008160	isoprenoid
01_1	APA05316.1	sscle_01g000860	OAP55413	47	335	90.8894	2e-106	Fonsecaea_erecta_strain_CBS_125763,	Fonsecaea	Eurotiomycetes	Chaetothyriales	Herpotrichiellaceae	_	n	n	n	n			sscle_01g008210	transporter
01_1	APA05316.1	sscle_01g000860	OAG37525	48	336	95.4447	1e-106	Fonsecaea_monophora_strain_CBS_269.37,	Fonsecaea	Eurotiomycetes	Chaetothyriales	Herpotrichiellaceae	_	n	n	n	n			sscle_01g008280	glycoside_hydrolase
01_1	APA05316.1	sscle_01g000860	OAL21980	47	336	88.9371	1e-106	Fonsecaea_multimorphosa_strain_CBS_980.96,	Fonsecaea	Eurotiomycetes	Chaetothyriales	Herpotrichiellaceae	_	n	n	n	n			sscle_01g008380	dehydrogenase
01_1	APA05316.1	sscle_01g000860	OAL39199	50	333	80.4772	2e-105	Fonsecaea_nubica_strain_CBS_269.64,	Fonsecaea	Eurotiomycetes	Chaetothyriales	Herpotrichiellaceae	_	n	n	n	y			sscle_01g008390	cytP450
01_1	APA05316.1	sscle_01g000860	GAW11896	56	441	93.0586	7e-149	Fungal_sp._No.14919,_whole_genome	unknown	unknown	unknown	unknown	_	n	n	n	y			sscle_01g008450	glycoside_hydrolase
01_1	APA05316.1	sscle_01g000860	PGH16833	48	335	89.3709	9e-107	Helicocarpus_griseus_UAMH5409,_whole_genome	Helicocarpus	Eurotiomycetes	Onygenales	Ajellomycetaceae	_	n	n	n	n			sscle_01g008460	glycoside_hydrolase
01_1	APA05316.1	sscle_01g000860	OAA68876	53	397	89.154	1e-131	Isaria_fumosorosea_ARSEF_2679,_whole	Isaria	Sordariomycetes	Hypocreales	Cordycipitaceae	Spo7-like_protein_	n	n	n	y			sscle_01g008470	transporter
01_1	APA05316.1	sscle_01g000860	SLM39209	49	402	99.3492	2e-133	Lasallia_pustulata,_whole_genome_shotgun	Lasallia	Lecanoromycetes	Umbilicariales	Umbilicariaceae	Sporulation/nuclear_morphology,_Spo7_	n	n	n	n			sscle_01g008480	oxidase_oxidoreductase
01_1	APA05316.1	sscle_01g000860	CCT61115	50	324	72.0174	3e-102	Leptosphaeria_maculans_JN3_lm_SuperContig_12_v2_genomic	Leptosphaeria	Dothideomycetes	Pleosporales	Leptosphaeraceae	_Lema_P125200.1	n	n	n	y			sscle_01g008490	TF
01_1	APA05316.1	sscle_01g000860	PKS07319	54	395	90.2386	1e-130	Lomentospora_prolificans_strain_JHH-5317,_whole	Lomentospora	Sordariomycetes	Microascales	Microascaceae	_	n	n	n	y			sscle_01g008510	glycoside_hydrolase
01_1	APA05316.1	sscle_01g000860	EKG14003	50	390	96.3124	7e-129	Macrophomina_phaseolina_MS6,_whole_genome	Macrophomina	Dothideomycetes	Botryosphaeriales	Botryosphaeriaceae	Sporulation/nuclear_morphology_Spo7_	n	n	n	y			sscle_01g008530	glycoside_hydrolase
01_1	APA05316.1	sscle_01g000860	KXX74550	53	416	91.974	3e-139	Madurella_mycetomatis_strain_mm55,_whole	Madurella	Sordariomycetes	Sordariales	Incertae sedis	Sporulation-specific_protein_spo7_	n	n	n	y			sscle_01g008580	dehydrogenase
01_1	APA05316.1	sscle_01g000860	OWP03554	70	598	95.8785	0	Marssonina_coronariae_strain_NL1,_whole	Marssonina	Leotiomycetes	Helotiales	Dermateaceae	_	n	n	n	y			sscle_01g008600	methyltransferase_SAMdep
01_1	APA05316.1	sscle_01g000860	KHN98052	52	401	89.5879	3e-133	Metarhizium_album_ARSEF_1941,_whole	Metarhizium	Sordariomycetes	Hypocreales	Clavicipitaceae	Sporulation/nuclear_morphology,_Spo7_	n	n	n	y			sscle_01g008620	TF
01_1	APA05316.1	sscle_01g000860	KID71038	47	388	98.2646	4e-128	Metarhizium_anisopliae_ARSEF_549,_whole	Metarhizium	Sordariomycetes	Hypocreales	Clavicipitaceae	Spo7-like_protein_	n	n	n	n			sscle_01g008990	glycoside_hydrolase
01_1	APA05316.1	sscle_01g000860	KFG88215	47	388	98.2646	4e-128	Metarhizium_anisopliae_strain_E6,_whole	Metarhizium	Sordariomycetes	Hypocreales	Clavicipitaceae	_	n	n	n	n			sscle_01g009020	TF
01_1	APA05316.1	sscle_01g000860	KID79136	48	391	98.2646	4e-129	Metarhizium_brunneum_ARSEF_3297,_whole	Metarhizium	Sordariomycetes	Hypocreales	Clavicipitaceae	Sporulation/nuclear_morphology,_Spo7_	n	n	n	n			sscle_01g009040	TF
01_1	APA05316.1	sscle_01g000860	KID92184	47	390	98.2646	5e-129	Metarhizium_guizhouense_ARSEF_977,_whole	Metarhizium	Sordariomycetes	Hypocreales	Clavicipitaceae	Spo7-like_protein_	n	n	n	n			sscle_01g009220	TF
01_1	APA05316.1	sscle_01g000860	KIE02153	47	386	98.2646	4e-127	Metarhizium_majus_ARSEF_297,_whole	Metarhizium	Sordariomycetes	Hypocreales	Clavicipitaceae	Spo7-like_protein_	n	n	n	n			sscle_01g009330	dehydrogenase
01_1	APA05316.1	sscle_01g000860	OAA47637	50	385	98.4816	5e-127	Metarhizium_rileyi_RCEF_4871,_whole	Metarhizium	Sordariomycetes	Hypocreales	Clavicipitaceae	Sporulation/nuclear_morphology,_Spo7_	n	n	n	y			sscle_01g009420	transporter
01_1	APA05316.1	sscle_01g000860	EFY98322	59	371	64.6421	9e-122	Metarhizium_robertsii_ARSEF_23,_whole	Metarhizium	Sordariomycetes	Hypocreales	Clavicipitaceae	Sporulation/nuclear_morphology,_Spo7_	n	n	n	y			sscle_01g009440	TF
01_1	APA05316.1	sscle_01g000860	EXV01711	50	387	89.154	2e-127	Metarhizium_robertsii_strain_ARSEF_2575,	Metarhizium	Sordariomycetes	Hypocreales	Clavicipitaceae	Spo7-like_domain_protein_	n	n	n	y			sscle_01g009450	methyltransferase_SAMdep
01_1	APA05316.1	sscle_01g000860	AEO60695	53	402	91.974	1e-133	Myceliophthora_thermophila_ATCC_42464_chromosome	Myceliophthora	Sordariomycetes	Sordariales	Chaetomiaceae	_MYCTH_2310201	n	n	n	y			sscle_01g009470	GNAT_acyltransferase
01_1	APA05316.1	sscle_01g000860	KPM35074	54	383	88.9371	8e-126	Neonectria_ditissima_strain_R09/05,_whole	Neonectria	Sordariomycetes	Hypocreales	Nectriaceae	_	n	n	n	y			sscle_01g009500	methyltransferase_SAMdep
01_1	APA05316.1	sscle_01g000860	PHH82488	44	335	98.4816	6e-107	Ophiocordyceps_australis_strain_1348a,_whole	Ophiocordyceps	Sordariomycetes	Hypocreales	Ophiocordycipitaceae	_	n	n	n	n			sscle_01g009520	transporter
01_1	APA05316.1	sscle_01g000860	PHH65900	44	321	88.5033	2e-101	Ophiocordyceps_australis_strain_Map64,_whole	Ophiocordyceps	Sordariomycetes	Hypocreales	Ophiocordycipitaceae	_	n	n	n	n			sscle_01g009540	TF
01_1	APA05316.1	sscle_01g000860	OQD84272	57	330	65.2928	3e-105	Penicillium_antarcticum_strain_IBT_31811,	Penicillium	Eurotiomycetes	Eurotiales	Trichocomaceae	_	n	n	n	y			sscle_01g009600	glycoside_hydrolase
01_1	APA05316.1	sscle_01g000860	OGE51886	58	341	65.5098	2e-109	Penicillium_arizonense_strain_CBS_141311,	Penicillium	Eurotiomycetes	Eurotiales	Trichocomaceae	_	n	n	n	y			sscle_01g009760	methyltransferase_SAMdep
01_1	APA05316.1	sscle_01g000860	OOQ87079	49	353	88.2863	4e-114	Penicillium_brasilianum_strain_LaBioMMi_136,	Penicillium	Eurotiomycetes	Eurotiales	Trichocomaceae	Spo7-like_protein_	n	n	n	n			sscle_01g009780	transporter
01_1	APA05316.1	sscle_01g000860	CEJ54210	49	353	88.2863	3e-113	Penicillium_brasilianum,_whole_genome_shotgun	Penicillium	Eurotiomycetes	Eurotiales	Trichocomaceae	Putative_Spo7-like_protein_	n	n	n	n			sscle_01g009820	cytP450
01_1	APA05316.1	sscle_01g000860	OQD75209	59	334	66.1605	1e-106	Penicillium_decumbens_strain_IBT_11843,	Penicillium	Eurotiomycetes	Eurotiales	Trichocomaceae	_	n	n	n	y			sscle_01g009840	transporter
01_1	APA05316.1	sscle_01g000860	EKV19974	56	321	68.3297	1e-101	Penicillium_digitatum_Pd1,_whole_genome	Penicillium	Eurotiomycetes	Eurotiales	Trichocomaceae	Spo7-like_protein_	n	n	n	y			sscle_01g009850	transporter
01_1	APA05316.1	sscle_01g000860	EKV11199	56	321	68.3297	1e-101	Penicillium_digitatum_PHI26,_whole_genome	Penicillium	Eurotiomycetes	Eurotiales	Trichocomaceae	Spo7-like_protein_	n	n	n	y			sscle_01g009870	cytP450
01_1	APA05316.1	sscle_01g000860	KGO51271	58	332	68.5466	1e-105	Penicillium_expansum_strain_CMP-1,_whole	Penicillium	Eurotiomycetes	Eurotiales	Trichocomaceae	Sporulation/nuclear_morphology,_Spo7_	n	n	n	y			sscle_01g010080	methyltransferase_SAMdep
01_1	APA05316.1	sscle_01g000860	KGO44635	58	332	68.5466	1e-105	Penicillium_expansum_strain_d1,_whole	Penicillium	Eurotiomycetes	Eurotiales	Trichocomaceae	Sporulation/nuclear_morphology,_Spo7_	n	n	n	y			sscle_01g010090	transporter_SMCOG1106:major_facilitator_transporter
01_1	APA05316.1	sscle_01g000860	KGO51606	58	332	68.5466	1e-105	Penicillium_expansum_strain_MD-8,_whole	Penicillium	Eurotiomycetes	Eurotiales	Trichocomaceae	Sporulation/nuclear_morphology,_Spo7_	n	n	n	y			sscle_01g010110	SMCOG1030:serine/threonine_protein_kinase
01_1	APA05316.1	sscle_01g000860	KUM59586	57	321	68.3297	2e-101	Penicillium_freii_strain_DAOM_242723,	Penicillium	Eurotiomycetes	Eurotiales	Trichocomaceae	_	n	n	n	y			sscle_01g010120	NRPS
01_1	APA05316.1	sscle_01g000860	KXG53651	59	320	64.4252	4e-101	Penicillium_griseofulvum_strain_PG3,_whole	Penicillium	Eurotiomycetes	Eurotiales	Trichocomaceae	Sporulation/nuclear_morphology,_Spo7_	n	n	n	y			sscle_01g010130	Hybrid_PKS-NRPS
01_1	APA05316.1	sscle_01g000860	KGO74810	57	330	68.3297	4e-105	Penicillium_italicum_strain_PHI-1,_whole	Penicillium	Eurotiomycetes	Eurotiales	Trichocomaceae	Sporulation/nuclear_morphology,_Spo7_	n	n	n	y			sscle_01g010140	transporter_SMCOG1106:major_facilitator_transporter
01_1	APA05316.1	sscle_01g000860	KOS37733	57	325	68.5466	6e-103	Penicillium_nordicum_strain_DAOMC_185683,	Penicillium	Eurotiomycetes	Eurotiales	Trichocomaceae	_	n	n	n	y			sscle_01g010160	glycoside_hydrolase
01_1	APA05316.1	sscle_01g000860	PCH04636	60	353	64.859	3e-115	Penicillium_occitanis_strain_CL100,_whole	Penicillium	Eurotiomycetes	Eurotiales	Trichocomaceae	Sporulation/nuclear_morphology,_Spo7_	n	n	n	y			sscle_01g010330	glycoside_hydrolase
01_1	APA05316.1	sscle_01g000860	PCH05192	60	353	64.859	3e-115	Penicillium_occitanis_strain_CT1,_whole	Penicillium	Eurotiomycetes	Eurotiales	Trichocomaceae	_	n	n	n	y			sscle_01g010400	transporter
01_1	APA05316.1	sscle_01g000860	OQD64604	57	326	68.1128	1e-103	Penicillium_polonicum_strain_IBT_4502,	Penicillium	Eurotiomycetes	Eurotiales	Trichocomaceae	_	n	n	n	y			sscle_01g010440	transporter_SMCOG1184:major_facilitator_transporter
01_1	APA05316.1	sscle_01g000860	OQE02541	57	329	68.5466	1e-104	Penicillium_solitum_strain_IBT_29525,	Penicillium	Eurotiomycetes	Eurotiales	Trichocomaceae	_	n	n	n	y			sscle_01g010450	PKS/NRPS-like_protein
01_1	APA05316.1	sscle_01g000860	OKO93630	51	354	88.7202	2e-114	Penicillium_subrubescens_strain_CBS_132785,	Penicillium	Eurotiomycetes	Eurotiales	Trichocomaceae	Sporulation-specific_protein_spo7_	n	n	n	y			sscle_01g010470	NRPS-like_protein
01_1	APA05316.1	sscle_01g000860	CZR62283	68	575	98.2646	0	Phialocephala_subalpina_strain_UAMH_11012,	Phialocephala	Leotiomycetes	Helotiales	Vibrisseaceae	related_to_SPO7_protein_	n	n	n	y			sscle_01g010480	glycoside_hydrolase
01_1	APA05316.1	sscle_01g000860	OAQ69055	52	387	88.9371	1e-127	Pochonia_chlamydosporia_170,_whole_genome	Pochonia	Sordariomycetes	Hypocreales	Clavicipitaceae	Spo7-like_protein_	n	n	n	y			sscle_01g010510	SMCOG1262:haloalkane_dehalogenase
01_1	APA05316.1	sscle_01g000860	CDP24729	51	405	94.7939	8e-135	Podospora_anserina_genomic_DNA,_chromosome	Podospora	Sordariomycetes	Sordariales	Lasiosphaeriaceae	Putative_protein_of_unknown_function_	n	n	n	y			sscle_01g010610	oxidase_oxidoreductase
01_1	APA05316.1	sscle_01g000860	CAP67318	51	405	94.7939	8e-135	Podospora_anserina_S_mat+_genomic	Podospora	Sordariomycetes	Sordariales	Lasiosphaeriaceae	PODANS_1_23250	n	n	n	y			sscle_01g010670	DMAT
01_1	APA05316.1	sscle_01g000860	PGH18315	58	329	60.7375	5e-104	Polytolypa_hystricis_UAMH7299,_whole_genome	Polytolypa	Eurotiomycetes	Onygenales	Ajellomycetaceae	_	n	n	n	y			sscle_01g010810	cytP450
01_1	APA05316.1	sscle_01g000860	KFY75293	59	400	79.3926	4e-132	Pseudogymnoascus_sp._VKM_F-103,_whole	Pseudogymnoascus	Dothideomycetes	Incertae sedis	Pseudeurotiaceae	_	n	n	n	y			sscle_01g010820	cytP450
01_1	APA05316.1	sscle_01g000860	KFY01412	58	405	79.1757	6e-134	Pseudogymnoascus_sp._VKM_F-3557,_whole	Pseudogymnoascus	Dothideomycetes	Incertae sedis	Pseudeurotiaceae	_	n	n	n	y			sscle_01g010900	transporter
01_1	APA05316.1	sscle_01g000860	KFY15068	52	382	97.6139	5e-122	Pseudogymnoascus_sp._VKM_F-3775,_whole	Pseudogymnoascus	Dothideomycetes	Incertae sedis	Pseudeurotiaceae	_	n	n	n	y			sscle_01g010910	dehydrogenase
01_1	APA05316.1	sscle_01g000860	KFX93261	57	404	79.1757	8e-134	Pseudogymnoascus_sp._VKM_F-3808,_whole	Pseudogymnoascus	Dothideomycetes	Incertae sedis	Pseudeurotiaceae	_	n	n	n	y			sscle_01g010920	DUF3328
01_1	APA05316.1	sscle_01g000860	KFY16174	49	397	107.375	4e-131	Pseudogymnoascus_sp._VKM_F-4246,_whole	Pseudogymnoascus	Dothideomycetes	Incertae sedis	Pseudeurotiaceae	_	n	n	n	n			sscle_01g010950	transporter
01_1	APA05316.1	sscle_01g000860	KFY28963	51	393	98.4816	2e-129	Pseudogymnoascus_sp._VKM_F-4281_(FW-2241),	Pseudogymnoascus	Dothideomycetes	Incertae sedis	Pseudeurotiaceae	_	n	n	n	y			sscle_01g011040	cytP450
01_1	APA05316.1	sscle_01g000860	KFY37524	49	397	107.375	5e-131	Pseudogymnoascus_sp._VKM_F-4513_(FW-928),	Pseudogymnoascus	Dothideomycetes	Incertae sedis	Pseudeurotiaceae	_	n	n	n	n			sscle_01g011060	transporter
01_1	APA05316.1	sscle_01g000860	KFY45890	58	405	79.1757	7e-134	Pseudogymnoascus_sp._VKM_F-4514_(FW-929),	Pseudogymnoascus	Dothideomycetes	Incertae sedis	Pseudeurotiaceae	_	n	n	n	y			sscle_01g011130	TF
01_1	APA05316.1	sscle_01g000860	KFY47578	52	388	97.397	2e-127	Pseudogymnoascus_sp._VKM_F-4515_(FW-2607),	Pseudogymnoascus	Dothideomycetes	Incertae sedis	Pseudeurotiaceae	_	n	n	n	y			sscle_01g011170	glycoside_hydrolase
01_1	APA05316.1	sscle_01g000860	KFY59413	58	405	79.1757	7e-134	Pseudogymnoascus_sp._VKM_F-4516_(FW-969),	Pseudogymnoascus	Dothideomycetes	Incertae sedis	Pseudeurotiaceae	_	n	n	n	y			sscle_01g011190	oxidase_oxidoreductase
01_1	APA05316.1	sscle_01g000860	KFY95318	52	388	97.397	2e-127	Pseudogymnoascus_sp._VKM_F-4517_(FW-2822),	Pseudogymnoascus	Dothideomycetes	Incertae sedis	Pseudeurotiaceae	_	n	n	n	y			sscle_01g011270	oxidase_oxidoreductase_dehydrogenase
01_1	APA05316.1	sscle_01g000860	KFY89391	50	395	108.46	5e-130	Pseudogymnoascus_sp._VKM_F-4518_(FW-2643),	Pseudogymnoascus	Dothideomycetes	Incertae sedis	Pseudeurotiaceae	_	n	n	n	y			sscle_01g011400	dehydrogenase
01_1	APA05316.1	sscle_01g000860	KFZ07653	58	394	79.1757	1e-129	Pseudogymnoascus_sp._VKM_F-4519_(FW-2642),	Pseudogymnoascus	Dothideomycetes	Incertae sedis	Pseudeurotiaceae	_	n	n	n	y			sscle_01g011410	cytP450
01_1	APA05316.1	sscle_01g000860	KFZ17625	50	391	107.592	1e-128	Pseudogymnoascus_sp._VKM_F-4520_(FW-2644),	Pseudogymnoascus	Dothideomycetes	Incertae sedis	Pseudeurotiaceae	_	n	n	n	y			sscle_01g011430	cytP450
01_1	APA05316.1	sscle_01g000860	ORY65563	56	420	89.5879	1e-140	Pseudomassariella_vexata_strain_CBS_129021,	Pseudomassariella	Sordariomycetes	Xylariales	Pseudomassariella	Spo7-like_protein-domain-containing_protein_	n	n	n	y			sscle_01g011440	dehydrogenase
01_1	APA05316.1	sscle_01g000860	OAQ87008	54	406	89.5879	6e-135	Purpureocillium_lilacinum_isolate_PLBJ-1,_whole	Purpureocillium	Sordariomycetes	Hypocreales	Ophiocordycipitaceae	Spo7-like_protein_	n	n	n	y			sscle_01g011460	oxidase_oxidoreductase
01_1	APA05316.1	sscle_01g000860	OAQ94967	54	407	89.5879	2e-135	Purpureocillium_lilacinum_isolate_PLFJ-1,_whole	Purpureocillium	Sordariomycetes	Hypocreales	Ophiocordycipitaceae	Spo7-like_protein_	n	n	n	y			sscle_01g011550	glycoside_hydrolase
01_1	APA05316.1	sscle_01g000860	PWI67177	54	409	89.5879	1e-133	Purpureocillium_lilacinum_strain_36-1,_whole	Purpureocillium	Sordariomycetes	Hypocreales	Ophiocordycipitaceae	_	n	n	n	y			sscle_01g011570	dehydrogenase
01_1	APA05316.1	sscle_01g000860	PZC90502	49	328	75.0542	2e-104	Pyrenophora_tritici-repentis_cultivar_11137,_whole	Pyrenophora	Dothideomycetes	Pleosporales	Pleosporaceae	Spo7_domain_containing_protein_	n	n	n	n			sscle_02g011630	dehydrogenase
01_1	APA05316.1	sscle_01g000860	PZD05902	49	328	75.0542	2e-104	Pyrenophora_tritici-repentis_cultivar_134,_whole	Pyrenophora	Dothideomycetes	Pleosporales	Pleosporaceae	Spo7_domain_containing_protein_	n	n	n	n			sscle_02g011640	transporter
01_1	APA05316.1	sscle_01g000860	PZD23073	49	327	75.0542	9e-104	Pyrenophora_tritici-repentis_cultivar_239,_whole	Pyrenophora	Dothideomycetes	Pleosporales	Pleosporaceae	Spo7_domain_containing_protein_	n	n	n	n			sscle_02g011710	oxidase_oxidoreductase
01_1	APA05316.1	sscle_01g000860	PZD29955	49	328	75.0542	2e-104	Pyrenophora_tritici-repentis_cultivar_5213,_whole	Pyrenophora	Dothideomycetes	Pleosporales	Pleosporaceae	Spo7_domain_containing_protein_	n	n	n	n			sscle_02g011730	glycoside_hydrolase
01_1	APA05316.1	sscle_01g000860	PZC93005	49	327	75.0542	2e-104	Pyrenophora_tritici-repentis_cultivar_86-124,_whole	Pyrenophora	Dothideomycetes	Pleosporales	Pleosporaceae	6-phosphofructo-2-kinase_1_protein_	n	n	n	n			sscle_02g011750	oxidase_oxidoreductase
01_1	APA05316.1	sscle_01g000860	PWO21992	49	327	75.0542	2e-104	Pyrenophora_tritici-repentis_strain_ARCrossB10_cultivar	Pyrenophora	Dothideomycetes	Pleosporales	Pleosporaceae	_	n	n	n	n			sscle_02g011800	glycoside_hydrolase
01_1	APA05316.1	sscle_01g000860	PWO18981	48	325	78.9588	1e-103	Pyrenophora_tritici-repentis_strain_M4,_whole	Pyrenophora	Dothideomycetes	Pleosporales	Pleosporaceae	Spo7_multi-domain_protein_	n	n	n	n			sscle_02g011860	transporter
01_1	APA05316.1	sscle_01g000860	KKA18691	58	353	66.5944	1e-114	Rasamsonia_emersonii_CBS_393.64,_whole	Rasamsonia	Eurotiomycetes	Eurotiales	Trichocomaceae	Spo7-like_protein_	n	n	n	y			sscle_02g011890	glycoside_hydrolase
01_1	APA05316.1	sscle_01g000860	CZT06195	68	614	97.6139	0	Rhynchosporium_agropyri_strain_04CH-RAC-A.6.1,_whole	Rhynchosporium	Leotiomycetes	Helotiales	Rhynchosporium	related_to_SPO7_protein_	n	n	n	y			sscle_02g011960	methyltransferase_SAMdep
01_1	APA05316.1	sscle_01g000860	CZT10202	68	611	97.6139	0	Rhynchosporium_commune_strain_UK7,_whole	Rhynchosporium	Leotiomycetes	Helotiales	Rhynchosporium	related_to_SPO7_protein_	n	n	n	y			sscle_02g012000	methyltransferase_SAMdep
01_1	APA05316.1	sscle_01g000860	CZT43657	68	612	97.6139	0	Rhynchosporium_secalis_strain_02CH4-6a.1,_whole	Rhynchosporium	Leotiomycetes	Helotiales	Rhynchosporium	related_to_SPO7_protein_	n	n	n	y			sscle_02g012100	dehydrogenase
01_1	APA05316.1	sscle_01g000860	PQE29016	76	629	93.2755	0	Rutstroemia_sp._NJR-2017a_BBW,_whole	Rutstroemia	Leotiomycetes	Helotiales	Rustroemiaceae	_	n	n	n	y			sscle_02g012250	dehydrogenase
01_1	APA05316.1	sscle_01g000860	PQE14087	76	640	94.7939	0	Rutstroemia_sp._NJR-2017a_BVV2,_whole	Rutstroemia	Leotiomycetes	Helotiales	Rustroemiaceae	_	n	n	n	y			sscle_02g012430	TF
01_1	APA05316.1	sscle_01g000860	PQE31397	76	654	96.7462	0	Rutstroemia_sp._NJR-2017a_WRK4,_whole	Rutstroemia	Leotiomycetes	Helotiales	Rustroemiaceae	_	n	n	n	y			sscle_02g012440	transporter
01_1	APA05316.1	sscle_01g000860	ESZ95474	88	795	100.868	0	Sclerotinia_borealis_F-4128,_whole_genome	Sclerotinia	Leotiomycetes	Helotiales	Sclerotiniaceae	_	n	n	n	y			sscle_02g012480	glycoside_hydrolase_acyltransferase
01_1	APA05316.1	sscle_01g000860	CCC06993	53	406	93.9262	7e-135	Sordaria_macrospora_k-hell,_whole_genome	Sordaria	Sordariomycetes	Sordariales	Sordaria		n	n	n	y			sscle_02g012530	TF
01_1	APA05316.1	sscle_01g000860	KIH94812	44	384	109.328	4e-125	Sporothrix_brasiliensis_5110,_whole_genome	Sporothrix	Sordariomycetes	Ophiostomatales	Ophiostomataceae	spo7-like_protein_	n	n	n	n			sscle_02g012670	transporter
01_1	APA05316.1	sscle_01g000860	OAA58104	42	326	113.666	1e-102	Sporothrix_insectorum_RCEF_264,_whole	Sporothrix	Sordariomycetes	Ophiostomatales	Ophiostomataceae	spo7-like_protein_	n	n	n	n			sscle_02g012770	TF
01_1	APA05316.1	sscle_01g000860	KJR87185	44	390	112.581	2e-127	Sporothrix_schenckii_1099-18,_whole_genome	Sporothrix	Sordariomycetes	Ophiostomatales	Ophiostomataceae	spo7-like_protein_	n	n	n	n			sscle_02g012810	glycoside_hydrolase
01_1	APA05316.1	sscle_01g000860	OKL59276	50	369	94.7939	1e-120	Talaromyces_atroroseus_strain_IBT_11181,	Talaromyces	Eurotiomycetes	Eurotiales	Trichocomaceae	_	n	n	n	y			sscle_02g012820	dehydrogenase
01_1	APA05316.1	sscle_01g000860	CRG90269	52	352	80.0434	6e-114	Talaromyces_islandicus,_whole_genome_shotgun	Talaromyces	Eurotiomycetes	Eurotiales	Trichocomaceae	_	n	n	n	y			sscle_02g012920	transporter
01_1	APA05316.1	sscle_01g000860	KFX42144	51	387	94.3601	9e-128	Talaromyces_marneffei_PM1,_whole_genome	Talaromyces	Eurotiomycetes	Eurotiales	Trichocomaceae	Sporulation-specific_protein_SPO7_	n	n	n	y			sscle_02g012950	DUF3328
01_1	APA05316.1	sscle_01g000860	KUL88410	61	342	64.859	5e-111	Talaromyces_verruculosus_strain_TS63-9,_whole	Talaromyces	Eurotiomycetes	Eurotiales	Trichocomaceae	_	n	n	n	y			sscle_02g012990	dehydrogenase
01_1	APA05316.1	sscle_01g000860	AEO70754	56	412	92.4078	2e-137	Thielavia_terrestris_NRRL_8126_chromosome	Thielavia	Sordariomycetes	Sordariales	Chaetomiaceae	_THITE_2122475	n	n	n	y			sscle_02g013200	transporter
01_1	APA05316.1	sscle_01g000860	KND88778	52	386	91.1063	4e-127	Tolypocladium_ophioglossoides_CBS_100239,_whole	Tolypocladium	Sordariomycetes	Hypocreales	Ophiocordycipitaceae	Sporulation-specific_protein_SPO7_	n	n	n	y			sscle_02g013380	transporter
01_1	APA05316.1	sscle_01g000860	POR35225	53	389	83.9479	1e-128	Tolypocladium_paradoxum_strain_NRBC_100945,	Tolypocladium	Sordariomycetes	Hypocreales	Ophiocordycipitaceae	Sporulation-specific_protein_SPO7_	n	n	n	y			sscle_02g013450	cytP450
01_1	APA05316.1	sscle_01g000860	CEJ84921	51	405	96.0954	7e-135	Torrubiella_hemipterigena,_whole_genome_shotgun	Torrubiella	Sordariomycetes	Hypocreales	Cordycipitaceae	Putative_Spo7-like_protein_	n	n	n	y			sscle_02g013520	TF
01_1	APA05316.1	sscle_01g000860	EHK43224	51	360	88.9371	5e-117	Trichoderma_atroviride_IMI_206040,_whole	Trichoderma	Sordariomycetes	Hypocreales	Hypocreaceae	_	n	n	n	y			sscle_02g013530	transporter
01_1	APA05316.1	sscle_01g000860	PNP45807	52	363	88.9371	4e-118	Trichoderma_gamsii_strain_A5MH,_whole	Trichoderma	Sordariomycetes	Hypocreales	Hypocreaceae	_	n	n	n	y			sscle_02g013540	acyltransferase
01_1	APA05316.1	sscle_01g000860	PON29435	52	361	88.9371	2e-117	Trichoderma_gamsii_strain_T6085,_whole	Trichoderma	Sordariomycetes	Hypocreales	Hypocreaceae	_	n	n	n	y			sscle_02g013580	transporter
01_1	APA05316.1	sscle_01g000860	OTA06572	51	361	91.974	2e-117	Trichoderma_parareesei_isolate_CBS_125925,	Trichoderma	Sordariomycetes	Hypocreales	Hypocreaceae	spo7_	n	n	n	y			sscle_02g013600	transporter
01_1	APA05316.1	sscle_01g000860	EHK22272	51	360	88.9371	5e-117	Trichoderma_virens_Gv29-8,_whole_genome	Trichoderma	Sordariomycetes	Hypocreales	Hypocreaceae	_	n	n	n	y			sscle_02g013670	dehydrogenase
01_1	APA05316.1	sscle_01g000860	EFE29248	48	342	83.0803	2e-109	Trichophyton_benhamiae_CBS_112371,_whole	Trichophyton	Eurotiomycetes	Onygenales	Arthrodermataceae	_	n	n	n	n			sscle_02g013680	dehydrogenase
01_1	APA05316.1	sscle_01g000860	GBF60858	49	338	81.3449	3e-108	Trichophyton_mentagrophytes_strain_TIMM_2789,	Trichophyton	Eurotiomycetes	Onygenales	Arthrodermataceae	sporulation-specific_protein_	n	n	n	n			sscle_02g013750	TF
01_1	APA05316.1	sscle_01g000860	KDB34609	51	347	79.1757	2e-111	Trichophyton_rubrum_D6,_whole_genome	Trichophyton	Eurotiomycetes	Onygenales	Arthrodermataceae	_	n	n	n	y			sscle_02g013840	dehydrogenase
01_1	APA05316.1	sscle_01g000860	OAL64541	51	347	79.1757	2e-111	Trichophyton_rubrum_strain_CMCC(F)T1i,_whole	Trichophyton	Eurotiomycetes	Onygenales	Arthrodermataceae	_	n	n	n	y			sscle_02g013950	cytP450
01_1	APA05316.1	sscle_01g000860	KMQ43018	51	347	79.1757	2e-111	Trichophyton_rubrum_strain_IGIB-SBL-CI1,_whole	Trichophyton	Eurotiomycetes	Onygenales	Arthrodermataceae	Sporulation/nuclear_morphology,_Spo7_	n	n	n	y			sscle_02g013960	acyltransferase
01_1	APA05316.1	sscle_01g000860	OAL72840	51	347	79.1757	2e-111	Trichophyton_violaceum_strain_CMCC(F)T3l,_whole	Trichophyton	Eurotiomycetes	Onygenales	Arthrodermataceae	_	n	n	n	y			sscle_02g014030	dehydrogenase
01_1	APA05316.1	sscle_01g000860	GAO18312	59	373	66.1605	1e-121	Ustilaginoidea_virens_strain_IPU010,_whole	Ustilaginoidea	Sordariomycetes	Hypocreales	Incertae sedis	_	n	n	n	y			sscle_02g014040	dehydrogenase
01_1	APA05316.1	sscle_01g000860	PNH33183	51	390	91.974	2e-128	Verticillium_dahliae_strain_12008,_whole	Verticillium	Sordariomycetes	Glomerellales	Plectosphaerellaceae	_	n	n	n	y			sscle_02g014130	dehydrogenase
01_1	APA05316.1	sscle_01g000860	PNH72880	51	390	91.974	2e-128	Verticillium_dahliae_strain_12158,_whole	Verticillium	Sordariomycetes	Glomerellales	Plectosphaerellaceae	_	n	n	n	y			sscle_02g014150	cytP450
01_1	APA05316.1	sscle_01g000860	PNH42502	51	390	91.974	2e-128	Verticillium_dahliae_strain_12161,_whole	Verticillium	Sordariomycetes	Glomerellales	Plectosphaerellaceae	_	n	n	n	y			sscle_02g014250	transporter
01_1	APA05316.1	sscle_01g000860	PNH55211	51	390	91.974	2e-128	Verticillium_dahliae_strain_12251,_whole	Verticillium	Sordariomycetes	Glomerellales	Plectosphaerellaceae	_	n	n	n	y			sscle_02g014290	dehydrogenase
01_1	APA05316.1	sscle_01g000860	PNH67507	51	390	91.974	2e-128	Verticillium_dahliae_strain_12253,_whole	Verticillium	Sordariomycetes	Glomerellales	Plectosphaerellaceae	_	n	n	n	y			sscle_02g014310	TF
01_1	APA05316.1	sscle_01g000860	CRK42426	51	387	91.3232	1e-127	Verticillium_longisporum_isolate_VL2,_whole	Verticillium	Sordariomycetes	Glomerellales	Plectosphaerellaceae	_	n	n	n	y			sscle_02g014350	transporter
01_1	APA05316.1	sscle_01g000860	CRK42431	44	319	91.757	1e-101	Verticillium_longisporum_isolate_VL2,_whole	Verticillium	Sordariomycetes	Glomerellales	Plectosphaerellaceae	_	n	n	n	n			sscle_02g014360	methyltransferase_SAMdep
01_1	APA05317.1	sscle_01g000870	KFH42929	55	550	92.8705	0	Acremonium_chrysogenum_ATCC_11550,_whole	Acremonium	Sordariomycetes	Hypocreales	Hypocreaceae	cardiolipin-specific_deacylase-like_protein_	y	SMCOG1036:alpha/beta_hydrolase_fold_protein	n	y			sscle_02g014430	oxidase_oxidoreductase
01_1	APA05317.1	sscle_01g000870	OWY49229	61	669	98.4991	0	Alternaria_alternata_strain_Z7,_whole	Alternaria	Dothideomycetes	Pleosporales	Pleosporaceae	alpha/beta-hydrolase_	y	SMCOG1036:alpha/beta_hydrolase_fold_protein	n	y			sscle_02g014470	oxidase_oxidoreductase
01_1	APA05317.1	sscle_01g000870	KZM22734	60	631	100.938	0	Ascochyta_rabiei_strain_ArDII,_whole	Ascochyta	Dothideomycetes	Pleosporales	Mycosphaerellaceae	_	y	SMCOG1036:alpha/beta_hydrolase_fold_protein	n	y			sscle_02g014550	TF
01_1	APA05317.1	sscle_01g000870	PIG87355	58	610	97.561	0	Aspergillus_arachidicola_strain_CBS_117610,	Aspergillus	Eurotiomycetes	Eurotiales	Trichocomaceae	alpha/beta_hydrolase_	y	SMCOG1036:alpha/beta_hydrolase_fold_protein	n	y			sscle_02g014600	tyrosinase
01_1	APA05317.1	sscle_01g000870	OGM49033	57	608	97.561	0	Aspergillus_bombycis_strain_NRRL_26010,	Aspergillus	Eurotiomycetes	Eurotiales	Trichocomaceae	alpha/beta_hydrolase_	y	SMCOG1036:alpha/beta_hydrolase_fold_protein	n	y			sscle_02g014620	acyltransferase
01_1	APA05317.1	sscle_01g000870	CEL09089	55	570	93.8086	0	Aspergillus_calidoustus,_whole_genome_shotgun	Aspergillus	Eurotiomycetes	Eurotiales	Trichocomaceae	Putative_Abhydrolase_domain-containing_protein_	y	SMCOG1036:alpha/beta_hydrolase_fold_protein	n	y			sscle_02g014770	transporter
01_1	APA05317.1	sscle_01g000870	PKY04314	52	572	105.816	0	Aspergillus_campestris_IBT_28561,_whole	Aspergillus	Eurotiomycetes	Eurotiales	Trichocomaceae	putative_alpha/beta_hydrolase_	y	SMCOG1036:alpha/beta_hydrolase_fold_protein	n	y			sscle_02g014910	transporter
01_1	APA05317.1	sscle_01g000870	ODM23910	55	586	97.561	0	Aspergillus_cristatus_strain_GZAAS20.1005,_whole	Aspergillus	Eurotiomycetes	Eurotiales	Trichocomaceae	_	y	SMCOG1036:alpha/beta_hydrolase_fold_protein	n	y			sscle_02g015000	transporter
01_1	APA05317.1	sscle_01g000870	PWY85415	56	620	106.567	0	Aspergillus_eucalypticola_CBS_122712,_whole	Aspergillus	Eurotiomycetes	Eurotiales	Trichocomaceae	alpha/beta-hydrolase_	y	SMCOG1036:alpha/beta_hydrolase_fold_protein	n	y			sscle_02g015020	PKS/NRPS-like_protein_dehydrogenase
01_1	APA05317.1	sscle_01g000870	RAQ42424	58	608	97.561	0	Aspergillus_flavus	Aspergillus	Eurotiomycetes	Eurotiales	Trichocomaceae	alpha/beta_hydrolase_	y	SMCOG1036:alpha/beta_hydrolase_fold_protein	n	y			sscle_02g015070	methyltransferase_SAMdep
01_1	APA05317.1	sscle_01g000870	RAQ64171	58	608	97.561	0	Aspergillus_flavus	Aspergillus	Eurotiomycetes	Eurotiales	Trichocomaceae	alpha/beta_hydrolase_	y	SMCOG1036:alpha/beta_hydrolase_fold_protein	n	y			sscle_02g015080	SMCOG1089:methyltransferase_methyltransferase_SAMdep
01_1	APA05317.1	sscle_01g000870	RAQ80957	58	608	97.561	0	Aspergillus_flavus	Aspergillus	Eurotiomycetes	Eurotiales	Trichocomaceae	alpha/beta_hydrolase_	y	SMCOG1036:alpha/beta_hydrolase_fold_protein	n	y			sscle_02g015110	glycoside_hydrolase
01_1	APA05317.1	sscle_01g000870	KOC18861	58	608	97.561	0	Aspergillus_flavus_AF70,_whole_genome	Aspergillus	Eurotiomycetes	Eurotiales	Trichocomaceae	putative_alpha/beta_hydrolase_	y	SMCOG1036:alpha/beta_hydrolase_fold_protein	n	y			sscle_02g015150	oxidase_oxidoreductase
01_1	APA05317.1	sscle_01g000870	EAL88101	59	610	98.3114	0	Aspergillus_fumigatus_Af293,_whole_genome	Aspergillus	Eurotiomycetes	Eurotiales	Trichocomaceae	alpha/beta_hydrolase,_putative_	y	SMCOG1036:alpha/beta_hydrolase_fold_protein	n	y			sscle_02g015180	transporter
01_1	APA05317.1	sscle_01g000870	OXN10991	61	613	93.9962	0	Aspergillus_fumigatus_isolate_HMR_AF	Aspergillus	Eurotiomycetes	Eurotiales	Trichocomaceae	_	y	SMCOG1036:alpha/beta_hydrolase_fold_protein	n	y			sscle_02g015190	dehydrogenase
01_1	APA05317.1	sscle_01g000870	OXN28826	61	613	93.9962	0	Aspergillus_fumigatus_isolate_HMR_AF	Aspergillus	Eurotiomycetes	Eurotiales	Trichocomaceae	_	y	SMCOG1036:alpha/beta_hydrolase_fold_protein	n	y			sscle_02g015230	dehydrogenase
01_1	APA05317.1	sscle_01g000870	KEY77136	59	610	98.3114	0	Aspergillus_fumigatus_var._RP-2014_strain	Aspergillus	Eurotiomycetes	Eurotiales	Trichocomaceae	alpha/beta_hydrolase_	y	SMCOG1036:alpha/beta_hydrolase_fold_protein	n	y			sscle_02g015260	TF
01_1	APA05317.1	sscle_01g000870	PWY82949	56	597	99.6248	0	Aspergillus_heteromorphus_CBS_117.55,_whole	Aspergillus	Eurotiomycetes	Eurotiales	Trichocomaceae	alpha/beta-hydrolase_	y	SMCOG1036:alpha/beta_hydrolase_fold_protein	n	y			sscle_02g015270	dehydrogenase
01_1	APA05317.1	sscle_01g000870	GAQ11384	59	608	95.4972	0	Aspergillus_lentulus_strain_IFM_54703,	Aspergillus	Eurotiomycetes	Eurotiales	Trichocomaceae	_	y	SMCOG1036:alpha/beta_hydrolase_fold_protein	n	y			sscle_02g015330	dehydrogenase
01_1	APA05317.1	sscle_01g000870	GAT27501	56	573	100	0	Aspergillus_luchuensis_strain_RIB_2604,	Aspergillus	Eurotiomycetes	Eurotiales	Trichocomaceae	alpha/beta_hydrolase_	y	SMCOG1036:alpha/beta_hydrolase_fold_protein	n	y			sscle_02g015400	methyltransferase
01_1	APA05317.1	sscle_01g000870	EAA59517	56	574	93.0582	0	Aspergillus_nidulans_FGSC_A4,_whole	Aspergillus	Eurotiomycetes	Eurotiales	Trichocomaceae	_	y	SMCOG1036:alpha/beta_hydrolase_fold_protein	n	y			sscle_02g015420	oxidase_oxidoreductase
01_1	APA05317.1	sscle_01g000870	EHA26271	55	605	105.253	0	Aspergillus_niger_ATCC_1015,_whole	Aspergillus	Eurotiomycetes	Eurotiales	Trichocomaceae	_	y	SMCOG1036:alpha/beta_hydrolase_fold_protein	n	y			sscle_02g015470	methyltransferase
01_1	APA05317.1	sscle_01g000870	GAQ33375	56	624	107.692	0	Aspergillus_niger_strain_An76,_whole	Aspergillus	Eurotiomycetes	Eurotiales	Trichocomaceae	_ASPNIDRAFT_196780_	y	SMCOG1036:alpha/beta_hydrolase_fold_protein	n	y			sscle_02g015490	transporter
01_1	APA05317.1	sscle_01g000870	OWW32037	56	616	103.377	0	Aspergillus_niger_strain_FDAARGOS_311,_whole	Aspergillus	Eurotiomycetes	Eurotiales	Trichocomaceae	Alpha/beta_hydrolase_family_protein_	y	SMCOG1036:alpha/beta_hydrolase_fold_protein	n	y			sscle_02g015500	glycoside_hydrolase
01_1	APA05317.1	sscle_01g000870	SPB44451	56	616	103.377	0	Aspergillus_niger_strain_N402_(ATCC	Aspergillus	Eurotiomycetes	Eurotiales	Trichocomaceae		y	SMCOG1036:alpha/beta_hydrolase_fold_protein	n	y			sscle_02g015540	transporter
01_1	APA05317.1	sscle_01g000870	KNG87499	53	544	96.4353	0	Aspergillus_nomius_NRRL_13137,_whole	Aspergillus	Eurotiomycetes	Eurotiales	Trichocomaceae	putative_alpha/beta_hydrolase_	y	SMCOG1036:alpha/beta_hydrolase_fold_protein	n	y			sscle_02g015560	TF
01_1	APA05317.1	sscle_01g000870	PKX89567	59	608	95.4972	0	Aspergillus_novofumigatus_IBT_16806,_whole	Aspergillus	Eurotiomycetes	Eurotiales	Trichocomaceae	putative_alpha/beta_hydrolase_	y	SMCOG1036:alpha/beta_hydrolase_fold_protein	n	y			sscle_02g015630	oxidase_oxidoreductase
01_1	APA05317.1	sscle_01g000870	PTU20583	57	587	93.2458	0	Aspergillus_ochraceoroseus_IBT_24754,_whole	Aspergillus	Eurotiomycetes	Eurotiales	Trichocomaceae	_	y	SMCOG1036:alpha/beta_hydrolase_fold_protein	n	y			sscle_02g015920	glycoside_hydrolase
01_1	APA05317.1	sscle_01g000870	KKK19263	57	587	93.2458	0	Aspergillus_ochraceoroseus_strain_SRRC1432,_whole	Aspergillus	Eurotiomycetes	Eurotiales	Trichocomaceae	alpha/beta_hydrolase_	y	SMCOG1036:alpha/beta_hydrolase_fold_protein	n	y			sscle_02g016010	oxidase_oxidoreductase
01_1	APA05317.1	sscle_01g000870	KDE79241	58	608	97.561	0	Aspergillus_oryzae_100-8,_whole_genome	Aspergillus	Eurotiomycetes	Eurotiales	Trichocomaceae	putative_hydrolase/acyltransferase_	y	SMCOG1036:alpha/beta_hydrolase_fold_protein	n	y			sscle_02g016020	cytP450
01_1	APA05317.1	sscle_01g000870	EIT82693	58	608	97.561	0	Aspergillus_oryzae_3.042,_whole_genome	Aspergillus	Eurotiomycetes	Eurotiales	Trichocomaceae	putative_hydrolase/acyltransferase_	y	SMCOG1036:alpha/beta_hydrolase_fold_protein	n	y			sscle_02g016040	transporter
01_1	APA05317.1	sscle_01g000870	BAE58073	57	607	97.561	0	Aspergillus_oryzae_RIB40_DNA,_SC003.	Aspergillus	Eurotiomycetes	Eurotiales	Trichocomaceae	AO090003000960	y	SMCOG1036:alpha/beta_hydrolase_fold_protein	n	y			sscle_02g016070	methyltransferase_SAMdep
01_1	APA05317.1	sscle_01g000870	OOO10031	57	606	97.561	0	Aspergillus_oryzae_strain_BCC7051,_whole	Aspergillus	Eurotiomycetes	Eurotiales	Trichocomaceae	_	y	SMCOG1036:alpha/beta_hydrolase_fold_protein	n	y			sscle_02g016100	acyltransferase
01_1	APA05317.1	sscle_01g000870	KJK65204	58	610	97.561	0	Aspergillus_parasiticus_SU-1,_whole_genome	Aspergillus	Eurotiomycetes	Eurotiales	Trichocomaceae	_	y	SMCOG1036:alpha/beta_hydrolase_fold_protein	n	y			sscle_02g016230	glycoside_hydrolase
01_1	APA05317.1	sscle_01g000870	KKK17168	57	587	93.2458	0	Aspergillus_rambellii_strain_SRRC1468,_whole	Aspergillus	Eurotiomycetes	Eurotiales	Trichocomaceae	alpha/beta_hydrolase_	y	SMCOG1036:alpha/beta_hydrolase_fold_protein	n	y			sscle_02g016310	transporter
01_1	APA05317.1	sscle_01g000870	PWY95514	58	616	96.9981	0	Aspergillus_sclerotioniger_CBS_115572,_whole	Aspergillus	Eurotiomycetes	Eurotiales	Trichocomaceae	alpha/beta_hydrolase_	y	SMCOG1036:alpha/beta_hydrolase_fold_protein	n	y			sscle_02g016350	glycoside_hydrolase
01_1	APA05317.1	sscle_01g000870	PLB55182	56	607	101.689	0	Aspergillus_steynii_IBT_23096,_whole	Aspergillus	Eurotiomycetes	Eurotiales	Trichocomaceae	alpha/beta_hydrolase_	y	SMCOG1036:alpha/beta_hydrolase_fold_protein	n	y			sscle_02g016430	transporter_SMCOG1000:ABC_transporter_ATP-binding_protein
01_1	APA05317.1	sscle_01g000870	OXS10114	56	617	103.565	0	Aspergillus_thermomutatus_strain_HMR_AF	Aspergillus	Eurotiomycetes	Eurotiales	Trichocomaceae	_	y	SMCOG1036:alpha/beta_hydrolase_fold_protein	n	y			sscle_02g016460	siderophore_oxidase_oxidoreductase
01_1	APA05317.1	sscle_01g000870	OXN18132	57	613	102.814	0	Aspergillus_turcosus_isolate_HMR_AF	Aspergillus	Eurotiomycetes	Eurotiales	Trichocomaceae	_	y	SMCOG1036:alpha/beta_hydrolase_fold_protein	n	y			sscle_02g016480	PKS/NRPS-like_protein
01_1	APA05317.1	sscle_01g000870	OXN37046	58	611	101.501	0	Aspergillus_turcosus_isolate_HMR_AF	Aspergillus	Eurotiomycetes	Eurotiales	Trichocomaceae	_	y	SMCOG1036:alpha/beta_hydrolase_fold_protein	n	y			sscle_02g016500	glycoside_hydrolase
01_1	APA05317.1	sscle_01g000870	GAO89808	57	612	102.064	0	Aspergillus_udagawae_strain_IFM_46973,	Aspergillus	Eurotiomycetes	Eurotiales	Trichocomaceae	probable_cardiolipin-specific_deacylase,_mitochondrial_	y	SMCOG1036:alpha/beta_hydrolase_fold_protein	n	y			sscle_02g016520	SMCOG1045:glycosyl_transferase_group_1
01_1	APA05317.1	sscle_01g000870	KGQ08252	55	550	97.3734	0	Beauveria_bassiana_D1-5,_whole_genome	Beauveria	Sordariomycetes	Hypocreales	Cordycipitaceae	putative_cardiolipin-specific_deacylase_	y	SMCOG1036:alpha/beta_hydrolase_fold_protein	n	y			sscle_02g016530	glycoside_hydrolase
01_1	APA05317.1	sscle_01g000870	PQK10066	55	551	97.3734	0	Beauveria_bassiana_strain_ARSEF_8028,	Beauveria	Sordariomycetes	Hypocreales	Cordycipitaceae	_	y	SMCOG1036:alpha/beta_hydrolase_fold_protein	n	y			sscle_02g016570	SMCOG1001:short-chain_dehydrogenase/reductase_SDR_dehydrogenase
01_1	APA05317.1	sscle_01g000870	PMB70913	55	548	97.3734	0	Beauveria_bassiana_strain_JEF-007,_whole	Beauveria	Sordariomycetes	Hypocreales	Cordycipitaceae	putative_cardiolipin-specific_deacylase,_mitochondrial_	y	SMCOG1036:alpha/beta_hydrolase_fold_protein	n	y			sscle_02g016580	SMCOG1001:short-chain_dehydrogenase/reductase_SDR
01_1	APA05317.1	sscle_01g000870	CCD55353	90	988	100	0	Botryotinia_fuckeliana_T4_SupSuperContig_210_20_1_genomic	Botryotinia	Leotiomycetes	Helotiales	Sclerotiniaceae	similar_to_prolyl_oligopeptidase_BofuT4_P157490.1	y	SMCOG1036:alpha/beta_hydrolase_fold_protein	n	y			sscle_02g016610	SMCOG1030:serine/threonine_protein_kinase
01_1	APA05317.1	sscle_01g000870	ATZ52101	90	996	100	0	Botrytis_cinerea_B05.10_chromosome_BCIN07,	Botrytis	Leotiomycetes	Helotiales	Sclerotiniaceae	_BCIN_07g06100	y	SMCOG1036:alpha/beta_hydrolase_fold_protein	n	y			sscle_02g016710	transporter
01_1	APA05317.1	sscle_01g000870	GAD92734	58	607	96.6229	0	Byssochlamys_spectabilis_No._5,_whole	Byssochlamys	Eurotiomycetes	Eurotiales	Trichocomaceae	alpha/beta_hydrolase,_putative_	y	SMCOG1036:alpha/beta_hydrolase_fold_protein	n	y			sscle_02g016830	TF
01_1	APA05317.1	sscle_01g000870	EXJ83207	62	664	103.752	0	Capronia_coronata_CBS_617.96,_whole	Capronia	Eurotiomycetes	Chaetothyriales	Herpotrichiellaceae	_	y	SMCOG1036:alpha/beta_hydrolase_fold_protein	n	y			sscle_02g016940	TF
01_1	APA05317.1	sscle_01g000870	PHH56224	52	544	98.4991	0	Ceratocystis_fimbriata_CBS_114723,_whole	Ceratocystis	Sordariomycetes	Microascales	Ceratocystidaceae	putative_cardiolipin-specific_deacylase,_mitochondrial_	y	SMCOG1036:alpha/beta_hydrolase_fold_protein	n	y			sscle_02g017010	methyltransferase_SAMdep
01_1	APA05317.1	sscle_01g000870	KKF97617	52	543	98.4991	0	Ceratocystis_platani_strain_CFO,_whole	Ceratocystis	Sordariomycetes	Microascales	Ceratocystidaceae	putative_cardiolipin-specific_deacylase_mitochondrial_	y	SMCOG1036:alpha/beta_hydrolase_fold_protein	n	y			sscle_02g017130	transporter
01_1	APA05317.1	sscle_01g000870	ANM86607	64	681	98.4991	0	Cladonia_uncialis_subsp._uncialis_clone	Cladonia	Lecanoromycetes	Lecanorales	Cladoniaceae	putative_alpha/beta_hydrolase_	y	SMCOG1036:alpha/beta_hydrolase_fold_protein	n	y			sscle_02g017180	dehydrogenase
01_1	APA05317.1	sscle_01g000870	AUW30803	64	681	98.4991	0	Cladonia_uncialis_subsp._uncialis_clone	Cladonia	Lecanoromycetes	Lecanorales	Cladoniaceae	putative_alpha/beta_hydrolase_	y	SMCOG1036:alpha/beta_hydrolase_fold_protein	n	y			sscle_02g017200	acyltransferase
01_1	APA05317.1	sscle_01g000870	OCT48177	59	639	106.754	0	Cladophialophora_carrionii_strain_KSF,_whole	Cladophialophora	Eurotiomycetes	Chaetothyriales	Herpotrichiellaceae	putative_cardiolipin-specific_deacylase,_mitochondrial_	y	SMCOG1036:alpha/beta_hydrolase_fold_protein	n	y			sscle_02g017250	oxidase_oxidoreductase
01_1	APA05317.1	sscle_01g000870	OQV01589	56	604	106.567	0	Cladophialophora_immunda_strain_CBS_110551,	Cladophialophora	Eurotiomycetes	Chaetothyriales	Herpotrichiellaceae	_	y	SMCOG1036:alpha/beta_hydrolase_fold_protein	n	y			sscle_02g017260	transporter
01_1	APA05317.1	sscle_01g000870	EXJ69590	58	596	102.814	0	Cladophialophora_psammophila_CBS_110553,_whole	Cladophialophora	Eurotiomycetes	Chaetothyriales	Herpotrichiellaceae	_	y	SMCOG1036:alpha/beta_hydrolase_fold_protein	n	y			sscle_02g017270	DUF3328
01_1	APA05317.1	sscle_01g000870	EXJ54612	58	629	105.629	0	Cladophialophora_yegresii_CBS_114405,_whole	Cladophialophora	Eurotiomycetes	Chaetothyriales	Herpotrichiellaceae	_	y	SMCOG1036:alpha/beta_hydrolase_fold_protein	n	y			sscle_02g017510	isoprenoid
01_1	APA05317.1	sscle_01g000870	ORY08786	61	675	103.189	0	Clohesyomyces_aquaticus_strain_CBS_115471,	Clohesyomyces	Dothideomycetes	Pleosporales	Lindgomycetaceae	Alpha/Beta_hydrolase_protein_	y	SMCOG1036:alpha/beta_hydrolase_fold_protein	n	y			sscle_02g017520	SMCOG1222:dehydrogenase_oxidase_oxidoreductase_isoprenoid
01_1	APA05317.1	sscle_01g000870	EER29194	57	652	106.004	0	Coccidioides_posadasii_C735_delta_SOWgp,	Coccidioides	Eurotiomycetes	Onygenales	Onygenaceae	alpha/beta_hydrolase_fold_family_protein_	y	SMCOG1036:alpha/beta_hydrolase_fold_protein	n	y			sscle_02g017560	transporter
01_1	APA05317.1	sscle_01g000870	OLN97564	57	538	86.4916	0	Colletotrichum_chlorophyti_strain_NTL11,_whole	Colletotrichum	Sordariomycetes	Glomerellales	Glomerellaceae	putative_cardiolipin-specific_deacylase,_mitochondrial_	y	SMCOG1036:alpha/beta_hydrolase_fold_protein	n	y			sscle_02g017590	TF
01_1	APA05317.1	sscle_01g000870	EXF79581	58	568	90.9944	0	Colletotrichum_fioriniae_PJ7,_whole_genome	Colletotrichum	Sordariomycetes	Glomerellales	Glomerellaceae	_	y	SMCOG1036:alpha/beta_hydrolase_fold_protein	n	y			sscle_02g017670	SMCOG1122:ATP-dependent_RNA_helicase
01_1	APA05317.1	sscle_01g000870	OBR02767	59	586	90.2439	0	Colletotrichum_higginsianum_IMI_349063,_whole	Colletotrichum	Sordariomycetes	Glomerellales	Glomerellaceae	Alpha_beta_hydrolase_	y	SMCOG1036:alpha/beta_hydrolase_fold_protein	n	y			sscle_02g017680	SMCOG1115:HAD-superfamily_hydrolase,_subfamily_IA,_variant
01_1	APA05317.1	sscle_01g000870	KZL79999	60	593	90.2439	0	Colletotrichum_incanum_strain_MAFF_238704,	Colletotrichum	Sordariomycetes	Glomerellales	Glomerellaceae	abhydrolase_domain-containing_protein_	y	SMCOG1036:alpha/beta_hydrolase_fold_protein	n	y			sscle_02g017710	methyltransferase_SAMdep
01_1	APA05317.1	sscle_01g000870	KXH25094	58	570	91.3696	0	Colletotrichum_nymphaeae_SA-01,_whole_genome	Colletotrichum	Sordariomycetes	Glomerellales	Glomerellaceae	_	y	SMCOG1036:alpha/beta_hydrolase_fold_protein	n	y			sscle_02g017720	PKS/NRPS-like_protein_dehydrogenase
01_1	APA05317.1	sscle_01g000870	OHE92833	58	570	90.9944	0	Colletotrichum_orchidophilum_strain_IMI_309357,	Colletotrichum	Sordariomycetes	Glomerellales	Glomerellaceae	_	y	SMCOG1036:alpha/beta_hydrolase_fold_protein	n	y			sscle_02g017730	SMCOG1088:acyltransferase_3_acyltransferase
01_1	APA05317.1	sscle_01g000870	KXH54561	58	571	91.5572	0	Colletotrichum_salicis_strain_CBS_607.94,	Colletotrichum	Sordariomycetes	Glomerellales	Glomerellaceae	_	y	SMCOG1036:alpha/beta_hydrolase_fold_protein	n	y			sscle_02g017800	PKS/NRPS-like_protein_dehydrogenase
01_1	APA05317.1	sscle_01g000870	KXH31879	58	568	91.3696	0	Colletotrichum_simmondsii_strain_CBS122122,_whole	Colletotrichum	Sordariomycetes	Glomerellales	Glomerellaceae	_	y	SMCOG1036:alpha/beta_hydrolase_fold_protein	n	y			sscle_02g017810	SMCOG1001:short-chain_dehydrogenase/reductase_SDR_dehydrogenase
01_1	APA05317.1	sscle_01g000870	KDN63495	59	593	90.2439	0	Colletotrichum_sublineola_strain_TX430BB,_whole	Colletotrichum	Sordariomycetes	Glomerellales	Glomerellaceae	_	y	SMCOG1036:alpha/beta_hydrolase_fold_protein	n	y			sscle_02g017850	transporter_SMCOG1005:Drug_resistance_transporter,_EmrB/QacA
01_1	APA05317.1	sscle_01g000870	KZL72982	59	587	90.2439	0	Colletotrichum_tofieldiae_strain_0861,_whole	Colletotrichum	Sordariomycetes	Glomerellales	Glomerellaceae	alpha/beta_hydrolase_fold_containing_protein_	y	SMCOG1036:alpha/beta_hydrolase_fold_protein	n	y			sscle_02g017900	transporter_SMCOG1106:major_facilitator_transporter
01_1	APA05317.1	sscle_01g000870	OAA40785	53	540	97.3734	0	Cordyceps_brongniartii_RCEF_3172,_whole	Cordyceps	Sordariomycetes	Hypocreales	Cordycipitaceae	_	y	SMCOG1036:alpha/beta_hydrolase_fold_protein	n	y			sscle_02g017910	SMCOG1121:dioxygenase,_TauD/TfdA
01_1	APA05317.1	sscle_01g000870	OAA81160	53	551	96.8105	0	Cordyceps_confragosa_RCEF_1005,_whole	Cordyceps	Sordariomycetes	Hypocreales	Cordycipitaceae	_	y	SMCOG1036:alpha/beta_hydrolase_fold_protein	n	y			sscle_02g017940	SMCOG1030:serine/threonine_protein_kinase
01_1	APA05317.1	sscle_01g000870	ATY65230	53	551	97.561	0	Cordyceps_militaris_strain_ATCC_34164	Cordyceps	Sordariomycetes	Hypocreales	Cordycipitaceae	alpha_beta_A9K55_004112	y	SMCOG1036:alpha/beta_hydrolase_fold_protein	n	y			sscle_02g018000	isoprenoid
01_1	APA05317.1	sscle_01g000870	KKY31401	56	537	90.6191	0	Diaporthe_ampelina,_whole_genome_shotgun	Diaporthe	Sordariomycetes	Diaporthales	Diaporthaceae	putative_alpha_beta_	y	SMCOG1036:alpha/beta_hydrolase_fold_protein	n	y			sscle_02g018060	transporter
01_1	APA05317.1	sscle_01g000870	POS74332	56	554	92.1201	0	Diaporthe_helianthi_strain_7/96,_whole	Diaporthe	Sordariomycetes	Diaporthales	Diaporthaceae	alpha/beta_hydrolase_	y	SMCOG1036:alpha/beta_hydrolase_fold_protein	n	y			sscle_02g018140	glycoside_hydrolase
01_1	APA05317.1	sscle_01g000870	PBP27195	69	759	101.126	0	Diplocarpon_rosae_strain_DortE4,_whole	Diplocarpon	Leotiomycetes	Helotiales	Dermateaceae	abhydrolase_domain-containing_protein_	y	SMCOG1036:alpha/beta_hydrolase_fold_protein	n	y			sscle_02g018180	SMCOG1173:WD-40_repeat-containing_protein
01_1	APA05317.1	sscle_01g000870	PBP28890	68	752	100.938	0	Diplocarpon_rosae_strain_DortE4,_whole	Diplocarpon	Leotiomycetes	Helotiales	Dermateaceae	abhydrolase_domain-containing_protein_	y	SMCOG1036:alpha/beta_hydrolase_fold_protein	n	y			sscle_02g018190	transporter_SMCOG1288:ABC_transporter_related_protein
01_1	APA05317.1	sscle_01g000870	OJD35775	67	707	97.561	0	Diplodia_corticola_strain_CBS_112549,	Diplodia	Dothideomycetes	Botryosphaeriales	Botryosphaeriaceae	acetolactate_synthase_	y	SMCOG1036:alpha/beta_hydrolase_fold_protein	n	y			sscle_02g018200	NRPS
01_1	APA05317.1	sscle_01g000870	KKY19860	65	696	98.8743	0	Diplodia_seriata,_whole_genome_shotgun	Diplodia	Dothideomycetes	Botryosphaeriales	Botryosphaeriaceae	putative_alpha_beta_hydrolase_	y	SMCOG1036:alpha/beta_hydrolase_fold_protein	n	y			sscle_02g018210	PKS/NRPS-like_protein
01_1	APA05317.1	sscle_01g000870	PNS16873	59	627	100.563	0	Elsinoe_sp._CQ-2017a,_whole_genome	Elsinoe	Dothideomycetes	Myriangiales	Elsinoaceae	_	y	SMCOG1036:alpha/beta_hydrolase_fold_protein	n	y			sscle_02g018220	SMCOG1203:putative_siderophore_biosynthesis_protein_GNAT
01_1	APA05317.1	sscle_01g000870	POS87731	62	623	93.2458	0	Erysiphe_pulchra_isolate_Cflorida,_whole	Erysiphe	Leotiomycetes	Erysiphales	Erysiphaceae	_	y	SMCOG1036:alpha/beta_hydrolase_fold_protein	n	y			sscle_02g018260	TF
01_1	APA05317.1	sscle_01g000870	KOS18287	56	543	90.2439	0	Escovopsis_weberi,_whole_genome_shotgun	Escovopsis	Sordariomycetes	Hypocreales	Hypocreaceae	putative_cardiolipin-specific_deacylase_	y	SMCOG1036:alpha/beta_hydrolase_fold_protein	n	y			sscle_02g018340	transporter
01_1	APA05317.1	sscle_01g000870	OAP55414	58	606	103.94	0	Fonsecaea_erecta_strain_CBS_125763,	Fonsecaea	Eurotiomycetes	Chaetothyriales	Herpotrichiellaceae	_	y	SMCOG1036:alpha/beta_hydrolase_fold_protein	n	y			sscle_02g018550	isoprenoid
01_1	APA05317.1	sscle_01g000870	OAG37524	57	613	108.068	0	Fonsecaea_monophora_strain_CBS_269.37,	Fonsecaea	Eurotiomycetes	Chaetothyriales	Herpotrichiellaceae	_	y	SMCOG1036:alpha/beta_hydrolase_fold_protein	n	y			sscle_02g018580	TF
01_1	APA05317.1	sscle_01g000870	OAL21981	56	593	107.692	0	Fonsecaea_multimorphosa_strain_CBS_980.96,	Fonsecaea	Eurotiomycetes	Chaetothyriales	Herpotrichiellaceae	_	y	SMCOG1036:alpha/beta_hydrolase_fold_protein	n	y			sscle_02g018600	transporter
01_1	APA05317.1	sscle_01g000870	OAL39198	57	614	108.068	0	Fonsecaea_nubica_strain_CBS_269.64,	Fonsecaea	Eurotiomycetes	Chaetothyriales	Herpotrichiellaceae	_	y	SMCOG1036:alpha/beta_hydrolase_fold_protein	n	y			sscle_02g018610	glycoside_hydrolase
01_1	APA05317.1	sscle_01g000870	GAW11894	60	596	90.9944	0	Fungal_sp._No.14919,_whole_genome	unknown	unknown	unknown	unknown	_	y	SMCOG1036:alpha/beta_hydrolase_fold_protein	n	y			sscle_02g018620	glycoside_hydrolase
01_1	APA05317.1	sscle_01g000870	EHL02886	71	691	87.0544	0	Glarea_lozoyensis_74030,_whole_genome	Glarea	Leotiomycetes	Helotiales	Glarea	putative_cardiolipin-specific_deacylase,_mitochondrial_	y	SMCOG1036:alpha/beta_hydrolase_fold_protein	n	y			sscle_02g018650	transporter
01_1	APA05317.1	sscle_01g000870	PGH16834	57	633	105.253	0	Helicocarpus_griseus_UAMH5409,_whole_genome	Helicocarpus	Eurotiomycetes	Onygenales	Ajellomycetaceae	_	y	SMCOG1036:alpha/beta_hydrolase_fold_protein	n	y			sscle_02g018660	glycoside_hydrolase
01_1	APA05317.1	sscle_01g000870	OAA68875	52	547	98.1238	0	Isaria_fumosorosea_ARSEF_2679,_whole	Isaria	Sordariomycetes	Hypocreales	Cordycipitaceae	_	y	SMCOG1036:alpha/beta_hydrolase_fold_protein	n	y			sscle_02g018710	TF
01_1	APA05317.1	sscle_01g000870	SLM39210	63	689	100	0	Lasallia_pustulata,_whole_genome_shotgun	Lasallia	Lecanoromycetes	Umbilicariales	Umbilicariaceae	Alpha/Beta_hydrolase_fold_	y	SMCOG1036:alpha/beta_hydrolase_fold_protein	n	y			sscle_02g018790	glycoside_hydrolase
01_1	APA05317.1	sscle_01g000870	CCT61119	59	616	100.75	0	Leptosphaeria_maculans_JN3_lm_SuperContig_12_v2_genomic	Leptosphaeria	Dothideomycetes	Pleosporales	Leptosphaeraceae	_Lema_P125240.1	y	SMCOG1036:alpha/beta_hydrolase_fold_protein	n	y			sscle_02g018820	glycoside_hydrolase
01_1	APA05317.1	sscle_01g000870	PKS07318	54	556	95.6848	0	Lomentospora_prolificans_strain_JHH-5317,_whole	Lomentospora	Sordariomycetes	Microascales	Microascaceae	_	y	SMCOG1036:alpha/beta_hydrolase_fold_protein	n	y			sscle_02g018940	methyltransferase_SAMdep
01_1	APA05317.1	sscle_01g000870	EKG14004	67	709	98.6867	0	Macrophomina_phaseolina_MS6,_whole_genome	Macrophomina	Dothideomycetes	Botryosphaeriales	Botryosphaeriaceae	Alpha/beta_hydrolase_fold-1_	y	SMCOG1036:alpha/beta_hydrolase_fold_protein	n	y			sscle_02g018950	dehydrogenase
01_1	APA05317.1	sscle_01g000870	KXX74551	59	580	92.3077	0	Madurella_mycetomatis_strain_mm55,_whole	Madurella	Sordariomycetes	Sordariales	Incertae sedis	putative_cardiolipin-specific_deacylase,_mitochondrial_	y	SMCOG1036:alpha/beta_hydrolase_fold_protein	n	y			sscle_02g019070	transporter
01_1	APA05317.1	sscle_01g000870	OWP03553	70	770	98.8743	0	Marssonina_coronariae_strain_NL1,_whole	Marssonina	Leotiomycetes	Helotiales	Dermateaceae	_	y	SMCOG1036:alpha/beta_hydrolase_fold_protein	n	y			sscle_02g019080	glycoside_hydrolase
01_1	APA05317.1	sscle_01g000870	KHN98051	57	545	94.3715	0	Metarhizium_album_ARSEF_1941,_whole	Metarhizium	Sordariomycetes	Hypocreales	Clavicipitaceae	_	y	SMCOG1036:alpha/beta_hydrolase_fold_protein	n	y			sscle_02g019170	glycoside_hydrolase
01_1	APA05317.1	sscle_01g000870	KID71039	57	570	93.8086	0	Metarhizium_anisopliae_ARSEF_549,_whole	Metarhizium	Sordariomycetes	Hypocreales	Clavicipitaceae	_	y	SMCOG1036:alpha/beta_hydrolase_fold_protein	n	y			sscle_02g019250	PKS/NRPS-like_protein
01_1	APA05317.1	sscle_01g000870	KFG88214	57	570	93.8086	0	Metarhizium_anisopliae_strain_E6,_whole	Metarhizium	Sordariomycetes	Hypocreales	Clavicipitaceae	putative_alpha/beta_hydrolase_	y	SMCOG1036:alpha/beta_hydrolase_fold_protein	n	y			sscle_02g019260	AMP-dependent_synthetase_and_ligase
01_1	APA05317.1	sscle_01g000870	KID79137	57	571	93.8086	0	Metarhizium_brunneum_ARSEF_3297,_whole	Metarhizium	Sordariomycetes	Hypocreales	Clavicipitaceae	_	y	SMCOG1036:alpha/beta_hydrolase_fold_protein	n	y			sscle_02g019270	methyltransferase_SAMdep_Hybrid_PKS-NRPS
01_1	APA05317.1	sscle_01g000870	KID92183	56	559	96.6229	0	Metarhizium_guizhouense_ARSEF_977,_whole	Metarhizium	Sordariomycetes	Hypocreales	Clavicipitaceae	_	y	SMCOG1036:alpha/beta_hydrolase_fold_protein	n	y			sscle_02g019280	cytP450
01_1	APA05317.1	sscle_01g000870	KIE02154	57	558	93.8086	0	Metarhizium_majus_ARSEF_297,_whole	Metarhizium	Sordariomycetes	Hypocreales	Clavicipitaceae	_	y	SMCOG1036:alpha/beta_hydrolase_fold_protein	n	y			sscle_02g019290	cytP450
01_1	APA05317.1	sscle_01g000870	OAA47636	56	566	94.3715	0	Metarhizium_rileyi_RCEF_4871,_whole	Metarhizium	Sordariomycetes	Hypocreales	Clavicipitaceae	_	y	SMCOG1036:alpha/beta_hydrolase_fold_protein	n	y			sscle_02g019300	PKS/NRPS-like_protein_dehydrogenase
01_1	APA05317.1	sscle_01g000870	EFY98321	57	569	93.8086	0	Metarhizium_robertsii_ARSEF_23,_whole	Metarhizium	Sordariomycetes	Hypocreales	Clavicipitaceae	_	y	SMCOG1036:alpha/beta_hydrolase_fold_protein	n	y			sscle_02g019310	transporter_SMCOG1005:Drug_resistance_transporter,_EmrB/QacA
01_1	APA05317.1	sscle_01g000870	EXV01710	57	569	93.8086	0	Metarhizium_robertsii_strain_ARSEF_2575,	Metarhizium	Sordariomycetes	Hypocreales	Clavicipitaceae	alpha/beta-hydrolase_fold_family_protein_	y	SMCOG1036:alpha/beta_hydrolase_fold_protein	n	y			sscle_02g019420	isoprenoid
01_1	APA05317.1	sscle_01g000870	RAL64254	89	739	75.4221	0	Monilinia_fructigena_strain_Mfrg269,_whole	Monilinia	Leotiomycetes	Helotiales	Sclerotiniaceae	_	y	SMCOG1036:alpha/beta_hydrolase_fold_protein	n	y			sscle_02g019440	dehydrogenase
01_1	APA05317.1	sscle_01g000870	AEO60696	59	592	92.4953	0	Myceliophthora_thermophila_ATCC_42464_chromosome	Myceliophthora	Sordariomycetes	Sordariales	Chaetomiaceae	_MYCTH_2310203	y	SMCOG1036:alpha/beta_hydrolase_fold_protein	n	y			sscle_02g019450	dehydrogenase
01_1	APA05317.1	sscle_01g000870	KPM35075	57	558	91.9325	0	Neonectria_ditissima_strain_R09/05,_whole	Neonectria	Sordariomycetes	Hypocreales	Nectriaceae	_	y	SMCOG1036:alpha/beta_hydrolase_fold_protein	n	y			sscle_02g019530	transporter
01_1	APA05317.1	sscle_01g000870	PHH82489	54	551	93.4334	0	Ophiocordyceps_australis_strain_1348a,_whole	Ophiocordyceps	Sordariomycetes	Hypocreales	Ophiocordycipitaceae	_	y	SMCOG1036:alpha/beta_hydrolase_fold_protein	n	y			sscle_02g019540	transporter
01_1	APA05317.1	sscle_01g000870	PHH65899	54	550	97.9362	0	Ophiocordyceps_australis_strain_Map64,_whole	Ophiocordyceps	Sordariomycetes	Hypocreales	Ophiocordycipitaceae	_	y	SMCOG1036:alpha/beta_hydrolase_fold_protein	n	y			sscle_02g019560	cytP450
01_1	APA05317.1	sscle_01g000870	OQD84315	55	597	97.7486	0	Penicillium_antarcticum_strain_IBT_31811,	Penicillium	Eurotiomycetes	Eurotiales	Trichocomaceae	_	y	SMCOG1036:alpha/beta_hydrolase_fold_protein	n	y			sscle_02g019580	dehydrogenase
01_1	APA05317.1	sscle_01g000870	OGE51690	56	602	97.7486	0	Penicillium_arizonense_strain_CBS_141311,	Penicillium	Eurotiomycetes	Eurotiales	Trichocomaceae	_	y	SMCOG1036:alpha/beta_hydrolase_fold_protein	n	y			sscle_02g019630	methyltransferase_SAMdep
01_1	APA05317.1	sscle_01g000870	OOQ87078	57	614	98.1238	0	Penicillium_brasilianum_strain_LaBioMMi_136,	Penicillium	Eurotiomycetes	Eurotiales	Trichocomaceae	putative_alpha/beta_hydrolase_	y	SMCOG1036:alpha/beta_hydrolase_fold_protein	n	y			sscle_02g019790	transporter
01_1	APA05317.1	sscle_01g000870	CEJ54211	57	615	98.1238	0	Penicillium_brasilianum,_whole_genome_shotgun	Penicillium	Eurotiomycetes	Eurotiales	Trichocomaceae	Putative_Abhydrolase_domain-containing_protein_	y	SMCOG1036:alpha/beta_hydrolase_fold_protein	n	y			sscle_02g019820	TF
01_1	APA05317.1	sscle_01g000870	OQD75206	59	609	97.1857	0	Penicillium_decumbens_strain_IBT_11843,	Penicillium	Eurotiomycetes	Eurotiales	Trichocomaceae	_	y	SMCOG1036:alpha/beta_hydrolase_fold_protein	n	y			sscle_02g019830	TF
01_1	APA05317.1	sscle_01g000870	EKV19975	59	615	95.3096	0	Penicillium_digitatum_Pd1,_whole_genome	Penicillium	Eurotiomycetes	Eurotiales	Trichocomaceae	Alpha/beta_hydrolase,_putative_	y	SMCOG1036:alpha/beta_hydrolase_fold_protein	n	y			sscle_02g019840	transporter
01_1	APA05317.1	sscle_01g000870	EKV11200	59	615	95.3096	0	Penicillium_digitatum_PHI26,_whole_genome	Penicillium	Eurotiomycetes	Eurotiales	Trichocomaceae	Alpha/beta_hydrolase,_putative_	y	SMCOG1036:alpha/beta_hydrolase_fold_protein	n	y			sscle_02g019860	isoprenoid
01_1	APA05317.1	sscle_01g000870	KGO51270	59	602	95.8724	0	Penicillium_expansum_strain_CMP-1,_whole	Penicillium	Eurotiomycetes	Eurotiales	Trichocomaceae	_	y	SMCOG1036:alpha/beta_hydrolase_fold_protein	n	y			sscle_02g019950	TF
01_1	APA05317.1	sscle_01g000870	KGO44636	59	602	95.8724	0	Penicillium_expansum_strain_d1,_whole	Penicillium	Eurotiomycetes	Eurotiales	Trichocomaceae	_	y	SMCOG1036:alpha/beta_hydrolase_fold_protein	n	y			sscle_02g019960	transporter
01_1	APA05317.1	sscle_01g000870	KGO51607	59	602	95.8724	0	Penicillium_expansum_strain_MD-8,_whole	Penicillium	Eurotiomycetes	Eurotiales	Trichocomaceae	_	y	SMCOG1036:alpha/beta_hydrolase_fold_protein	n	y			sscle_02g019970	acyltransferase
01_1	APA05317.1	sscle_01g000870	KUM59571	59	607	96.06	0	Penicillium_freii_strain_DAOM_242723,	Penicillium	Eurotiomycetes	Eurotiales	Trichocomaceae	_	y	SMCOG1036:alpha/beta_hydrolase_fold_protein	n	y			sscle_02g020000	transporter
01_1	APA05317.1	sscle_01g000870	KXG53652	58	619	97.561	0	Penicillium_griseofulvum_strain_PG3,_whole	Penicillium	Eurotiomycetes	Eurotiales	Trichocomaceae	_	y	SMCOG1036:alpha/beta_hydrolase_fold_protein	n	y			sscle_02g020030	GNAT_acyltransferase
01_1	APA05317.1	sscle_01g000870	KGO74809	58	595	96.06	0	Penicillium_italicum_strain_PHI-1,_whole	Penicillium	Eurotiomycetes	Eurotiales	Trichocomaceae	_	y	SMCOG1036:alpha/beta_hydrolase_fold_protein	n	y			sscle_02g020060	acyltransferase
01_1	APA05317.1	sscle_01g000870	KOS37737	58	603	96.06	0	Penicillium_nordicum_strain_DAOMC_185683,	Penicillium	Eurotiomycetes	Eurotiales	Trichocomaceae	_	y	SMCOG1036:alpha/beta_hydrolase_fold_protein	n	y			sscle_02g020300	oxidase_oxidoreductase
01_1	APA05317.1	sscle_01g000870	PCH04635	56	546	94.1839	0	Penicillium_occitanis_strain_CL100,_whole	Penicillium	Eurotiomycetes	Eurotiales	Trichocomaceae	Hypothetical_protein_	y	SMCOG1036:alpha/beta_hydrolase_fold_protein	n	y			sscle_02g020320	oxidase_oxidoreductase
01_1	APA05317.1	sscle_01g000870	PCH05191	56	546	94.1839	0	Penicillium_occitanis_strain_CT1,_whole	Penicillium	Eurotiomycetes	Eurotiales	Trichocomaceae	_	y	SMCOG1036:alpha/beta_hydrolase_fold_protein	n	y			sscle_02g020400	methyltransferase_SAMdep
01_1	APA05317.1	sscle_01g000870	OQD64706	59	609	96.06	0	Penicillium_polonicum_strain_IBT_4502,	Penicillium	Eurotiomycetes	Eurotiales	Trichocomaceae	_	y	SMCOG1036:alpha/beta_hydrolase_fold_protein	n	y			sscle_02g020570	dehydrogenase
01_1	APA05317.1	sscle_01g000870	OQE02526	58	600	96.06	0	Penicillium_solitum_strain_IBT_29525,	Penicillium	Eurotiomycetes	Eurotiales	Trichocomaceae	_	y	SMCOG1036:alpha/beta_hydrolase_fold_protein	n	y			sscle_02g020600	dehydrogenase
01_1	APA05317.1	sscle_01g000870	OKO93631	59	614	97.7486	0	Penicillium_subrubescens_strain_CBS_132785,	Penicillium	Eurotiomycetes	Eurotiales	Trichocomaceae	putative_cardiolipin-specific_deacylase,_mitochondrial_	y	SMCOG1036:alpha/beta_hydrolase_fold_protein	n	y			sscle_02g020630	dehydrogenase
01_1	APA05317.1	sscle_01g000870	CZR62282	71	776	100.938	0	Phialocephala_subalpina_strain_UAMH_11012,	Phialocephala	Leotiomycetes	Helotiales	Vibrisseaceae	probable_abhydrolase_domain-containing_protein_5_	y	SMCOG1036:alpha/beta_hydrolase_fold_protein	n	y			sscle_02g020660	glycoside_hydrolase
01_1	APA05317.1	sscle_01g000870	OAQ69054	55	542	93.8086	0	Pochonia_chlamydosporia_170,_whole_genome	Pochonia	Sordariomycetes	Hypocreales	Clavicipitaceae	alpha/beta_hydrolase_	y	SMCOG1036:alpha/beta_hydrolase_fold_protein	n	y			sscle_02g020700	transporter
01_1	APA05317.1	sscle_01g000870	CDP24728	59	591	93.8086	0	Podospora_anserina_genomic_DNA,_chromosome	Podospora	Sordariomycetes	Sordariales	Lasiosphaeriaceae	Putative_protein_of_unknown_function_	y	SMCOG1036:alpha/beta_hydrolase_fold_protein	n	y			sscle_02g020750	TF
01_1	APA05317.1	sscle_01g000870	CAP67317	59	591	93.8086	0	Podospora_anserina_S_mat+_genomic	Podospora	Sordariomycetes	Sordariales	Lasiosphaeriaceae	PODANS_1_23240	y	SMCOG1036:alpha/beta_hydrolase_fold_protein	n	y			sscle_02g020790	cytP450
01_1	APA05317.1	sscle_01g000870	PGH18316	60	647	101.126	0	Polytolypa_hystricis_UAMH7299,_whole_genome	Polytolypa	Eurotiomycetes	Onygenales	Ajellomycetaceae	_	y	SMCOG1036:alpha/beta_hydrolase_fold_protein	n	y			sscle_02g020920	cytP450
01_1	APA05317.1	sscle_01g000870	KFY75292	66	651	94.3715	0	Pseudogymnoascus_sp._VKM_F-103,_whole	Pseudogymnoascus	Dothideomycetes	Incertae sedis	Pseudeurotiaceae	_	y	SMCOG1036:alpha/beta_hydrolase_fold_protein	n	y			sscle_02g020940	transporter
01_1	APA05317.1	sscle_01g000870	KFY01411	65	645	93.8086	0	Pseudogymnoascus_sp._VKM_F-3557,_whole	Pseudogymnoascus	Dothideomycetes	Incertae sedis	Pseudeurotiaceae	_	y	SMCOG1036:alpha/beta_hydrolase_fold_protein	n	y			sscle_02g020950	transporter
01_1	APA05317.1	sscle_01g000870	KFY15069	67	652	92.4953	0	Pseudogymnoascus_sp._VKM_F-3775,_whole	Pseudogymnoascus	Dothideomycetes	Incertae sedis	Pseudeurotiaceae	_	y	SMCOG1036:alpha/beta_hydrolase_fold_protein	n	y			sscle_02g020980	isoprenoid
01_1	APA05317.1	sscle_01g000870	KFX93262	65	645	93.8086	0	Pseudogymnoascus_sp._VKM_F-3808,_whole	Pseudogymnoascus	Dothideomycetes	Incertae sedis	Pseudeurotiaceae	_	y	SMCOG1036:alpha/beta_hydrolase_fold_protein	n	y			sscle_02g021040	dehydrogenase
01_1	APA05317.1	sscle_01g000870	KFY16173	67	665	92.1201	0	Pseudogymnoascus_sp._VKM_F-4246,_whole	Pseudogymnoascus	Dothideomycetes	Incertae sedis	Pseudeurotiaceae	_	y	SMCOG1036:alpha/beta_hydrolase_fold_protein	n	y			sscle_02g021090	dehydrogenase
01_1	APA05317.1	sscle_01g000870	KFY28962	67	651	92.1201	0	Pseudogymnoascus_sp._VKM_F-4281_(FW-2241),	Pseudogymnoascus	Dothideomycetes	Incertae sedis	Pseudeurotiaceae	_	y	SMCOG1036:alpha/beta_hydrolase_fold_protein	n	y			sscle_02g021110	transporter
01_1	APA05317.1	sscle_01g000870	KFY37523	67	666	91.5572	0	Pseudogymnoascus_sp._VKM_F-4513_(FW-928),	Pseudogymnoascus	Dothideomycetes	Incertae sedis	Pseudeurotiaceae	_	y	SMCOG1036:alpha/beta_hydrolase_fold_protein	n	y			sscle_02g021180	oxidase_oxidoreductase
01_1	APA05317.1	sscle_01g000870	KFY45891	66	647	93.8086	0	Pseudogymnoascus_sp._VKM_F-4514_(FW-929),	Pseudogymnoascus	Dothideomycetes	Incertae sedis	Pseudeurotiaceae	_	y	SMCOG1036:alpha/beta_hydrolase_fold_protein	n	y			sscle_02g021210	transporter
01_1	APA05317.1	sscle_01g000870	KFY47579	66	649	94.1839	0	Pseudogymnoascus_sp._VKM_F-4515_(FW-2607),	Pseudogymnoascus	Dothideomycetes	Incertae sedis	Pseudeurotiaceae	_	y	SMCOG1036:alpha/beta_hydrolase_fold_protein	n	y			sscle_02g021250	PKS/NRPS-like_protein_acyltransferase
01_1	APA05317.1	sscle_01g000870	KFY59414	66	647	93.8086	0	Pseudogymnoascus_sp._VKM_F-4516_(FW-969),	Pseudogymnoascus	Dothideomycetes	Incertae sedis	Pseudeurotiaceae	_	y	SMCOG1036:alpha/beta_hydrolase_fold_protein	n	y			sscle_02g021260	PKS/NRPS-like_protein_acyltransferase
01_1	APA05317.1	sscle_01g000870	KFY95317	66	649	94.1839	0	Pseudogymnoascus_sp._VKM_F-4517_(FW-2822),	Pseudogymnoascus	Dothideomycetes	Incertae sedis	Pseudeurotiaceae	_	y	SMCOG1036:alpha/beta_hydrolase_fold_protein	n	y			sscle_02g021270	SMCOG1122:ATP-dependent_RNA_helicase
01_1	APA05317.1	sscle_01g000870	KFY89390	66	657	94.3715	0	Pseudogymnoascus_sp._VKM_F-4518_(FW-2643),	Pseudogymnoascus	Dothideomycetes	Incertae sedis	Pseudeurotiaceae	_	y	SMCOG1036:alpha/beta_hydrolase_fold_protein	n	y			sscle_02g021320	TF
01_1	APA05317.1	sscle_01g000870	KFZ07652	66	648	93.8086	0	Pseudogymnoascus_sp._VKM_F-4519_(FW-2642),	Pseudogymnoascus	Dothideomycetes	Incertae sedis	Pseudeurotiaceae	_	y	SMCOG1036:alpha/beta_hydrolase_fold_protein	n	y			sscle_02g021420	oxidase_oxidoreductase
01_1	APA05317.1	sscle_01g000870	KFZ17626	67	656	93.8086	0	Pseudogymnoascus_sp._VKM_F-4520_(FW-2644),	Pseudogymnoascus	Dothideomycetes	Incertae sedis	Pseudeurotiaceae	_	y	SMCOG1036:alpha/beta_hydrolase_fold_protein	n	y			sscle_02g021440	acyltransferase
01_1	APA05317.1	sscle_01g000870	ORY65564	62	608	90.6191	0	Pseudomassariella_vexata_strain_CBS_129021,	Pseudomassariella	Sordariomycetes	Xylariales	Pseudomassariella	Alpha/Beta_hydrolase_protein_	y	SMCOG1036:alpha/beta_hydrolase_fold_protein	n	y			sscle_02g021590	transporter
01_1	APA05317.1	sscle_01g000870	OAQ87009	54	573	98.6867	0	Purpureocillium_lilacinum_isolate_PLBJ-1,_whole	Purpureocillium	Sordariomycetes	Hypocreales	Ophiocordycipitaceae	alpha/beta_hydrolase_	y	SMCOG1036:alpha/beta_hydrolase_fold_protein	n	y			sscle_02g021680	transporter
01_1	APA05317.1	sscle_01g000870	OAQ94968	54	577	98.6867	0	Purpureocillium_lilacinum_isolate_PLFJ-1,_whole	Purpureocillium	Sordariomycetes	Hypocreales	Ophiocordycipitaceae	alpha/beta_hydrolase_	y	SMCOG1036:alpha/beta_hydrolase_fold_protein	n	y			sscle_02g021810	TF
01_1	APA05317.1	sscle_01g000870	PWI67178	54	575	98.6867	0	Purpureocillium_lilacinum_strain_36-1,_whole	Purpureocillium	Sordariomycetes	Hypocreales	Ophiocordycipitaceae	_	y	SMCOG1036:alpha/beta_hydrolase_fold_protein	n	y			sscle_02g021840	cytP450
01_1	APA05317.1	sscle_01g000870	PZC90501	60	645	97.3734	0	Pyrenophora_tritici-repentis_cultivar_11137,_whole	Pyrenophora	Dothideomycetes	Pleosporales	Pleosporaceae	MhpC,_hydrolases_or_acyltransferase_(alpha_beta_hydrolase_superfamily)_	y	SMCOG1036:alpha/beta_hydrolase_fold_protein	n	y			sscle_02g021900	transporter
01_1	APA05317.1	sscle_01g000870	PZD05901	60	645	97.3734	0	Pyrenophora_tritici-repentis_cultivar_134,_whole	Pyrenophora	Dothideomycetes	Pleosporales	Pleosporaceae	MhpC,_hydrolases_or_acyltransferase_(alphabeta_hydrolase_superfamily)_	y	SMCOG1036:alpha/beta_hydrolase_fold_protein	n	y			sscle_02g021920	SMCOG1175:pyridine_nucleotide-disulfide_oxidoreductase_oxidase_oxidoreductase
01_1	APA05317.1	sscle_01g000870	PZD23072	60	645	97.3734	0	Pyrenophora_tritici-repentis_cultivar_239,_whole	Pyrenophora	Dothideomycetes	Pleosporales	Pleosporaceae	MhpC,_hydrolases_or_acyltransferase_(alphabeta_hydrolase_superfamily)_	y	SMCOG1036:alpha/beta_hydrolase_fold_protein	n	y			sscle_02g021930	acyltransferase
01_1	APA05317.1	sscle_01g000870	PZD29954	60	645	97.3734	0	Pyrenophora_tritici-repentis_cultivar_5213,_whole	Pyrenophora	Dothideomycetes	Pleosporales	Pleosporaceae	MhpC,_hydrolases_or_acyltransferase_(alphabeta_hydrolase_superfamily)_	y	SMCOG1036:alpha/beta_hydrolase_fold_protein	n	y			sscle_02g021940	NRPS-like_protein
01_1	APA05317.1	sscle_01g000870	PZC93006	60	645	97.3734	0	Pyrenophora_tritici-repentis_cultivar_86-124,_whole	Pyrenophora	Dothideomycetes	Pleosporales	Pleosporaceae	_	y	SMCOG1036:alpha/beta_hydrolase_fold_protein	n	y			sscle_02g022080	methyltransferase_SAMdep
01_1	APA05317.1	sscle_01g000870	PWO21993	60	645	97.3734	0	Pyrenophora_tritici-repentis_strain_ARCrossB10_cultivar	Pyrenophora	Dothideomycetes	Pleosporales	Pleosporaceae	_	y	SMCOG1036:alpha/beta_hydrolase_fold_protein	n	y			sscle_02g022160	dehydrogenase
01_1	APA05317.1	sscle_01g000870	PWO18982	60	645	97.3734	0	Pyrenophora_tritici-repentis_strain_M4,_whole	Pyrenophora	Dothideomycetes	Pleosporales	Pleosporaceae	MhpC,_hydrolase_or_acyltransferase_(alpha-beta_hydrolase_superfamily)_	y	SMCOG1036:alpha/beta_hydrolase_fold_protein	n	y			sscle_02g022170	transporter
01_1	APA05317.1	sscle_01g000870	KKA18692	55	587	104.315	0	Rasamsonia_emersonii_CBS_393.64,_whole	Rasamsonia	Eurotiomycetes	Eurotiales	Trichocomaceae	_	y	SMCOG1036:alpha/beta_hydrolase_fold_protein	n	y			sscle_03g022260	oxidase_oxidoreductase
01_1	APA05317.1	sscle_01g000870	CZT06196	71	783	100.375	0	Rhynchosporium_agropyri_strain_04CH-RAC-A.6.1,_whole	Rhynchosporium	Leotiomycetes	Helotiales	Rhynchosporium	related_to_alpha/beta_hydrolase_	y	SMCOG1036:alpha/beta_hydrolase_fold_protein	n	y			sscle_03g022270	dehydrogenase
01_1	APA05317.1	sscle_01g000870	CZT10201	72	795	100.375	0	Rhynchosporium_commune_strain_UK7,_whole	Rhynchosporium	Leotiomycetes	Helotiales	Rhynchosporium	related_to_alpha/beta_hydrolase_	y	SMCOG1036:alpha/beta_hydrolase_fold_protein	n	y			sscle_03g022290	transporter
01_1	APA05317.1	sscle_01g000870	CZT43658	71	783	100.375	0	Rhynchosporium_secalis_strain_02CH4-6a.1,_whole	Rhynchosporium	Leotiomycetes	Helotiales	Rhynchosporium	related_to_alpha/beta_hydrolase_	y	SMCOG1036:alpha/beta_hydrolase_fold_protein	n	y			sscle_03g022360	transporter
01_1	APA05317.1	sscle_01g000870	PQE29015	75	706	85.1782	0	Rutstroemia_sp._NJR-2017a_BBW,_whole	Rutstroemia	Leotiomycetes	Helotiales	Rustroemiaceae	alpha_beta_hydrolase_protein_	y	SMCOG1036:alpha/beta_hydrolase_fold_protein	n	y			sscle_03g022380	oxidase_oxidoreductase
01_1	APA05317.1	sscle_01g000870	PQE14107	76	815	98.1238	0	Rutstroemia_sp._NJR-2017a_BVV2,_whole	Rutstroemia	Leotiomycetes	Helotiales	Rustroemiaceae	alpha_beta_hydrolase_protein_	y	SMCOG1036:alpha/beta_hydrolase_fold_protein	n	y			sscle_03g022410	transporter
01_1	APA05317.1	sscle_01g000870	PQE31382	76	816	98.1238	0	Rutstroemia_sp._NJR-2017a_WRK4,_whole	Rutstroemia	Leotiomycetes	Helotiales	Rustroemiaceae	alpha_beta_hydrolase_protein_	y	SMCOG1036:alpha/beta_hydrolase_fold_protein	n	y			sscle_03g022420	transporter
01_1	APA05317.1	sscle_01g000870	ESZ95473	87	985	100.563	0	Sclerotinia_borealis_F-4128,_whole_genome	Sclerotinia	Leotiomycetes	Helotiales	Sclerotiniaceae	_	y	SMCOG1036:alpha/beta_hydrolase_fold_protein	n	y			sscle_03g022450	oxidase_oxidoreductase
01_1	APA05317.1	sscle_01g000870	CCC06992	54	580	103.565	0	Sordaria_macrospora_k-hell,_whole_genome	Sordaria	Sordariomycetes	Sordariales	Sordaria		y	SMCOG1036:alpha/beta_hydrolase_fold_protein	n	y			sscle_03g022570	TF
01_1	APA05317.1	sscle_01g000870	KIH94813	57	578	94.1839	0	Sporothrix_brasiliensis_5110,_whole_genome	Sporothrix	Sordariomycetes	Ophiostomatales	Ophiostomataceae	cardiolipin-specific_phospholipase_	y	SMCOG1036:alpha/beta_hydrolase_fold_protein	n	y			sscle_03g022640	glycoside_hydrolase
01_1	APA05317.1	sscle_01g000870	OAA58105	56	590	96.06	0	Sporothrix_insectorum_RCEF_264,_whole	Sporothrix	Sordariomycetes	Ophiostomatales	Ophiostomataceae	alpha_beta_hydrolase_fold_family_	y	SMCOG1036:alpha/beta_hydrolase_fold_protein	n	y			sscle_03g022650	cytP450
01_1	APA05317.1	sscle_01g000870	KJR87186	57	582	94.3715	0	Sporothrix_schenckii_1099-18,_whole_genome	Sporothrix	Sordariomycetes	Ophiostomatales	Ophiostomataceae	cardiolipin-specific_phospholipase_	y	SMCOG1036:alpha/beta_hydrolase_fold_protein	n	y			sscle_03g022660	dehydrogenase
01_1	APA05317.1	sscle_01g000870	OKL59281	55	546	94.7467	0	Talaromyces_atroroseus_strain_IBT_11181,	Talaromyces	Eurotiomycetes	Eurotiales	Trichocomaceae	_	y	SMCOG1036:alpha/beta_hydrolase_fold_protein	n	y			sscle_03g022740	glycoside_hydrolase
01_1	APA05317.1	sscle_01g000870	CRG90268	57	609	100.938	0	Talaromyces_islandicus,_whole_genome_shotgun	Talaromyces	Eurotiomycetes	Eurotiales	Trichocomaceae	cardiolipin-specific_phospholipase_	y	SMCOG1036:alpha/beta_hydrolase_fold_protein	n	y			sscle_03g022760	cytP450
01_1	APA05317.1	sscle_01g000870	KFX42145	54	537	94.1839	0	Talaromyces_marneffei_PM1,_whole_genome	Talaromyces	Eurotiomycetes	Eurotiales	Trichocomaceae	putative_cardiolipin-specific_deacylase,_mitochondrial_	y	SMCOG1036:alpha/beta_hydrolase_fold_protein	n	y			sscle_03g022770	glycoside_hydrolase
01_1	APA05317.1	sscle_01g000870	KUL88488	55	544	94.1839	0	Talaromyces_verruculosus_strain_TS63-9,_whole	Talaromyces	Eurotiomycetes	Eurotiales	Trichocomaceae	_	y	SMCOG1036:alpha/beta_hydrolase_fold_protein	n	y			sscle_03g022780	TF
01_1	APA05317.1	sscle_01g000870	AEO70753	59	592	94.1839	0	Thielavia_terrestris_NRRL_8126_chromosome	Thielavia	Sordariomycetes	Sordariales	Chaetomiaceae	_THITE_2122474	y	SMCOG1036:alpha/beta_hydrolase_fold_protein	n	y			sscle_03g022820	PKS/NRPS-like_protein_dehydrogenase
01_1	APA05317.1	sscle_01g000870	KND88779	54	558	95.8724	0	Tolypocladium_ophioglossoides_CBS_100239,_whole	Tolypocladium	Sordariomycetes	Hypocreales	Ophiocordycipitaceae	putative_cardiolipin-specific_deacylase,_mitochondrial_	y	SMCOG1036:alpha/beta_hydrolase_fold_protein	n	y			sscle_03g022880	TF
01_1	APA05317.1	sscle_01g000870	POR35220	54	562	98.3114	0	Tolypocladium_paradoxum_strain_NRBC_100945,	Tolypocladium	Sordariomycetes	Hypocreales	Ophiocordycipitaceae	Putative_cardiolipin-specific_deacylase,_mitochondrial_	y	SMCOG1036:alpha/beta_hydrolase_fold_protein	n	y			sscle_03g022890	dehydrogenase
01_1	APA05317.1	sscle_01g000870	CEJ84928	51	541	98.3114	0	Torrubiella_hemipterigena,_whole_genome_shotgun	Torrubiella	Sordariomycetes	Hypocreales	Cordycipitaceae	_	y	SMCOG1036:alpha/beta_hydrolase_fold_protein	n	y			sscle_03g022910	isoprenoid
01_1	APA05317.1	sscle_01g000870	EHK43226	54	549	96.2477	0	Trichoderma_atroviride_IMI_206040,_whole	Trichoderma	Sordariomycetes	Hypocreales	Hypocreaceae	_	y	SMCOG1036:alpha/beta_hydrolase_fold_protein	n	y			sscle_03g022950	transporter
01_1	APA05317.1	sscle_01g000870	PNP45805	55	552	96.2477	0	Trichoderma_gamsii_strain_A5MH,_whole	Trichoderma	Sordariomycetes	Hypocreales	Hypocreaceae	_	y	SMCOG1036:alpha/beta_hydrolase_fold_protein	n	y			sscle_03g022960	oxidase_oxidoreductase
01_1	APA05317.1	sscle_01g000870	PON29432	55	552	96.2477	0	Trichoderma_gamsii_strain_T6085,_whole	Trichoderma	Sordariomycetes	Hypocreales	Hypocreaceae	_	y	SMCOG1036:alpha/beta_hydrolase_fold_protein	n	y			sscle_03g022990	isoprenoid
01_1	APA05317.1	sscle_01g000870	OTA06576	56	563	94.5591	0	Trichoderma_parareesei_isolate_CBS_125925,	Trichoderma	Sordariomycetes	Hypocreales	Hypocreaceae	hydrolase_lipase_	y	SMCOG1036:alpha/beta_hydrolase_fold_protein	n	y			sscle_03g023010	transporter
01_1	APA05317.1	sscle_01g000870	EHK22265	58	548	90.6191	0	Trichoderma_virens_Gv29-8,_whole_genome	Trichoderma	Sordariomycetes	Hypocreales	Hypocreaceae	_	y	SMCOG1036:alpha/beta_hydrolase_fold_protein	n	y			sscle_03g023150	transporter
01_1	APA05317.1	sscle_01g000870	EFE29249	54	597	106.379	0	Trichophyton_benhamiae_CBS_112371,_whole	Trichophyton	Eurotiomycetes	Onygenales	Arthrodermataceae	_	y	SMCOG1036:alpha/beta_hydrolase_fold_protein	n	y			sscle_03g023200	methyltransferase_SAMdep
01_1	APA05317.1	sscle_01g000870	GBF60857	56	604	101.876	0	Trichophyton_mentagrophytes_strain_TIMM_2789,	Trichophyton	Eurotiomycetes	Onygenales	Arthrodermataceae	cardiolipin-specific_deacylase_	y	SMCOG1036:alpha/beta_hydrolase_fold_protein	n	y			sscle_03g023210	TF
01_1	APA05317.1	sscle_01g000870	KDB34610	57	602	101.126	0	Trichophyton_rubrum_D6,_whole_genome	Trichophyton	Eurotiomycetes	Onygenales	Arthrodermataceae	_	y	SMCOG1036:alpha/beta_hydrolase_fold_protein	n	y			sscle_03g023230	transporter
01_1	APA05317.1	sscle_01g000870	OAL64542	58	575	94.1839	0	Trichophyton_rubrum_strain_CMCC(F)T1i,_whole	Trichophyton	Eurotiomycetes	Onygenales	Arthrodermataceae	alpha/beta_hydrolase_	y	SMCOG1036:alpha/beta_hydrolase_fold_protein	n	y			sscle_03g023350	glycoside_hydrolase
01_1	APA05317.1	sscle_01g000870	KMQ43019	56	605	103.565	0	Trichophyton_rubrum_strain_IGIB-SBL-CI1,_whole	Trichophyton	Eurotiomycetes	Onygenales	Arthrodermataceae	_	y	SMCOG1036:alpha/beta_hydrolase_fold_protein	n	y			sscle_03g023360	transporter
01_1	APA05317.1	sscle_01g000870	OAL72839	56	608	102.814	0	Trichophyton_violaceum_strain_CMCC(F)T3l,_whole	Trichophyton	Eurotiomycetes	Onygenales	Arthrodermataceae	alpha/beta_hydrolase_	y	SMCOG1036:alpha/beta_hydrolase_fold_protein	n	y			sscle_03g023400	glycoside_hydrolase
01_1	APA05317.1	sscle_01g000870	GAO18313	55	547	91.9325	0	Ustilaginoidea_virens_strain_IPU010,_whole	Ustilaginoidea	Sordariomycetes	Hypocreales	Incertae sedis	_	y	SMCOG1036:alpha/beta_hydrolase_fold_protein	n	y			sscle_03g023410	transporter
01_1	APA05317.1	sscle_01g000870	PNH33182	55	570	95.122	0	Verticillium_dahliae_strain_12008,_whole	Verticillium	Sordariomycetes	Glomerellales	Plectosphaerellaceae	_	y	SMCOG1036:alpha/beta_hydrolase_fold_protein	n	y			sscle_03g023460	TF
01_1	APA05317.1	sscle_01g000870	PNH72879	55	571	95.122	0	Verticillium_dahliae_strain_12158,_whole	Verticillium	Sordariomycetes	Glomerellales	Plectosphaerellaceae	_	y	SMCOG1036:alpha/beta_hydrolase_fold_protein	n	y			sscle_03g023490	oxidase_oxidoreductase
01_1	APA05317.1	sscle_01g000870	PNH42484	55	571	95.122	0	Verticillium_dahliae_strain_12161,_whole	Verticillium	Sordariomycetes	Glomerellales	Plectosphaerellaceae	_	y	SMCOG1036:alpha/beta_hydrolase_fold_protein	n	y			sscle_03g023560	TF
01_1	APA05317.1	sscle_01g000870	PNH55214	55	570	95.122	0	Verticillium_dahliae_strain_12251,_whole	Verticillium	Sordariomycetes	Glomerellales	Plectosphaerellaceae	_	y	SMCOG1036:alpha/beta_hydrolase_fold_protein	n	y			sscle_03g023650	glycoside_hydrolase
01_1	APA05317.1	sscle_01g000870	PNH67498	55	570	95.122	0	Verticillium_dahliae_strain_12253,_whole	Verticillium	Sordariomycetes	Glomerellales	Plectosphaerellaceae	_	y	SMCOG1036:alpha/beta_hydrolase_fold_protein	n	y			sscle_03g023660	glycoside_hydrolase
01_1	APA05317.1	sscle_01g000870	CRK42425	54	569	97.1857	0	Verticillium_longisporum_isolate_VL2,_whole	Verticillium	Sordariomycetes	Glomerellales	Plectosphaerellaceae	_	y	SMCOG1036:alpha/beta_hydrolase_fold_protein	n	y			sscle_03g023670	transporter
01_1	APA05317.1	sscle_01g000870	CRK42430	55	568	93.8086	0	Verticillium_longisporum_isolate_VL2,_whole	Verticillium	Sordariomycetes	Glomerellales	Plectosphaerellaceae	_	y	SMCOG1036:alpha/beta_hydrolase_fold_protein	n	y			sscle_03g023730	dehydrogenase
01_1	APA05318.1	sscle_01g000880	CCD55352	86	678	100	0	Botryotinia_fuckeliana_T4_SupSuperContig_210_20_1_genomic	Botryotinia	Leotiomycetes	Helotiales	Sclerotiniaceae	similar_to_AMID-like_mitochondrial_oxidoreductase_BofuT4_P157480.1	y	oxidase_oxidoreductase_SMCOG1175:pyridine_nucleotide-disulfide_oxidoreductase	n	y			sscle_03g023770	SMCOG1006:acyl-CoA_dehydrogenase_dehydrogenase
01_1	APA05318.1	sscle_01g000880	ATZ52102	86	678	100	0	Botrytis_cinerea_B05.10_chromosome_BCIN07,	Botrytis	Leotiomycetes	Helotiales	Sclerotiniaceae	Bcalo2_Bcalo2	y	oxidase_oxidoreductase_SMCOG1175:pyridine_nucleotide-disulfide_oxidoreductase	n	y			sscle_03g023780	SMCOG1066:alpha/beta_hydrolase_domain-containing_protein
01_1	APA05318.1	sscle_01g000880	KKY31396	43	320	100.266	1e-103	Diaporthe_ampelina,_whole_genome_shotgun	Diaporthe	Sordariomycetes	Diaporthales	Diaporthaceae	putative_fad_binding_protein_	y	oxidase_oxidoreductase_SMCOG1175:pyridine_nucleotide-disulfide_oxidoreductase	n	n			sscle_03g023800	SMCOG1030:serine/threonine_protein_kinase
01_1	APA05318.1	sscle_01g000880	POS74337	43	315	100.266	2e-101	Diaporthe_helianthi_strain_7/96,_whole	Diaporthe	Sordariomycetes	Diaporthales	Diaporthaceae	_	y	oxidase_oxidoreductase_SMCOG1175:pyridine_nucleotide-disulfide_oxidoreductase	n	n			sscle_03g023860	oxidase_oxidoreductase
01_1	APA05318.1	sscle_01g000880	EHL02887	51	305	84.0426	1e-95	Glarea_lozoyensis_74030,_whole_genome	Glarea	Leotiomycetes	Helotiales	Glarea	putative_triosephosphate_isomerase_	y	oxidase_oxidoreductase_SMCOG1175:pyridine_nucleotide-disulfide_oxidoreductase	n	y			sscle_03g023880	transporter_SMCOG1038:phenylalanine-specific_permease
01_1	APA05318.1	sscle_01g000880	RAL64255	78	598	100	0	Monilinia_fructigena_strain_Mfrg269,_whole	Monilinia	Leotiomycetes	Helotiales	Sclerotiniaceae	_	y	oxidase_oxidoreductase_SMCOG1175:pyridine_nucleotide-disulfide_oxidoreductase	n	y			sscle_03g023910	SMCOG1175:pyridine_nucleotide-disulfide_oxidoreductase_oxidase_oxidoreductase
01_1	APA05318.1	sscle_01g000880	CZR62279	57	433	100.532	7e-148	Phialocephala_subalpina_strain_UAMH_11012,	Phialocephala	Leotiomycetes	Helotiales	Vibrisseaceae		y	oxidase_oxidoreductase_SMCOG1175:pyridine_nucleotide-disulfide_oxidoreductase	n	y			sscle_03g023950	isoprenoid
01_1	APA05318.1	sscle_01g000880	ORY65558	45	333	100.266	9e-109	Pseudomassariella_vexata_strain_CBS_129021,	Pseudomassariella	Sordariomycetes	Xylariales	Pseudomassariella	_	y	oxidase_oxidoreductase_SMCOG1175:pyridine_nucleotide-disulfide_oxidoreductase	n	n			sscle_03g023990	SMCOG1089:methyltransferase_methyltransferase_SAMdep
01_1	APA05318.1	sscle_01g000880	ESZ95472	81	637	100.266	0	Sclerotinia_borealis_F-4128,_whole_genome	Sclerotinia	Leotiomycetes	Helotiales	Sclerotiniaceae	_	y	oxidase_oxidoreductase_SMCOG1175:pyridine_nucleotide-disulfide_oxidoreductase	n	y			sscle_03g024040	SMCOG1272:TPR_repeat-containing_protein
01_1	APA05318.1	sscle_01g000880	OAA58098	39	277	110.638	2e-86	Sporothrix_insectorum_RCEF_264,_whole	Sporothrix	Sordariomycetes	Ophiostomatales	Ophiostomataceae	Pyridine_nucleotide-disulfide_oxidoreductase,_FAD/NAD(P)-binding_domain_protein_	y	oxidase_oxidoreductase_SMCOG1175:pyridine_nucleotide-disulfide_oxidoreductase	n	n			sscle_03g024060	oxidase_oxidoreductase
01_1	APA05319.1	sscle_01g000890	CCD55371	36	63	97.9592	3e-11	Botryotinia_fuckeliana_T4_SupSuperContig_210_20_1_genomic	Botryotinia	Leotiomycetes	Helotiales	Sclerotiniaceae	_BofuT4_P157670.1	n	n	n	n			sscle_03g024070	SMCOG1199:NmrA_family_protein
01_1	APA05319.1	sscle_01g000890	CCD55371	36	63	97.9592	3e-11	Botryotinia_fuckeliana_T4_SupSuperContig_210_20_1_genomic	Botryotinia	Leotiomycetes	Helotiales	Sclerotiniaceae	_BofuT4_P157670.1	n	n	n	n			sscle_03g024100	methyltransferase_SAMdep
01_1	APA05319.1	sscle_01g000890	ATZ52087	36	63	97.9592	3e-11	Botrytis_cinerea_B05.10_chromosome_BCIN07,	Botrytis	Leotiomycetes	Helotiales	Sclerotiniaceae	_BCIN_07g05980	n	n	n	n			sscle_03g024150	TF
01_1	APA05319.1	sscle_01g000890	ATZ52087	36	63	97.9592	3e-11	Botrytis_cinerea_B05.10_chromosome_BCIN07,	Botrytis	Leotiomycetes	Helotiales	Sclerotiniaceae	_BCIN_07g05980	n	n	n	n			sscle_03g024240	TF
01_1	APA05319.1	sscle_01g000890	RAL64256	55	69	60.2041	1e-13	Monilinia_fructigena_strain_Mfrg269,_whole	Monilinia	Leotiomycetes	Helotiales	Sclerotiniaceae	_	n	n	n	y			sscle_03g024250	TF
01_1	APA05319.1	sscle_01g000890	RAL64256	55	69	60.2041	1e-13	Monilinia_fructigena_strain_Mfrg269,_whole	Monilinia	Leotiomycetes	Helotiales	Sclerotiniaceae	_	n	n	n	y			sscle_03g024310	DMAT_SMCOG1138:FAD_linked_oxidase_domain_protein_methyltransferase_SAMdep
01_1	APA05319.1	sscle_01g000890	ESZ95471	50	107	100	2e-27	Sclerotinia_borealis_F-4128,_whole_genome	Sclerotinia	Leotiomycetes	Helotiales	Sclerotiniaceae	_	n	n	n	y			sscle_03g024360	SMCOG1180:Decarboxylase,_pyridoxal-dependent
01_1	APA05319.1	sscle_01g000890	ESZ95471	50	107	100	2e-27	Sclerotinia_borealis_F-4128,_whole_genome	Sclerotinia	Leotiomycetes	Helotiales	Sclerotiniaceae	_	n	n	n	y			sscle_03g024370	TF
01_1	APA05320.1	sscle_01g000900	PIG80421	39	195	101.603	9e-57	Aspergillus_arachidicola_strain_CBS_117610,	Aspergillus	Eurotiomycetes	Eurotiales	Trichocomaceae	_	y	SMCOG1262:haloalkane_dehalogenase	n	n			sscle_03g024400	TF
01_1	APA05320.1	sscle_01g000900	OGM49196	38	193	101.603	6e-56	Aspergillus_bombycis_strain_NRRL_26010,	Aspergillus	Eurotiomycetes	Eurotiales	Trichocomaceae	_	y	SMCOG1262:haloalkane_dehalogenase	n	n			sscle_03g024410	SMCOG1017:aldehyde_dehydrogenase_dehydrogenase
01_1	APA05320.1	sscle_01g000900	RAQ41819	39	194	101.282	2e-56	Aspergillus_flavus	Aspergillus	Eurotiomycetes	Eurotiales	Trichocomaceae	_	y	SMCOG1262:haloalkane_dehalogenase	n	n			sscle_03g024470	glycoside_hydrolase
01_1	APA05320.1	sscle_01g000900	RAQ56899	38	193	101.282	3e-56	Aspergillus_flavus	Aspergillus	Eurotiomycetes	Eurotiales	Trichocomaceae	_	y	SMCOG1262:haloalkane_dehalogenase	n	n			sscle_03g024710	glycoside_hydrolase
01_1	APA05320.1	sscle_01g000900	RAQ70436	38	193	101.282	3e-56	Aspergillus_flavus	Aspergillus	Eurotiomycetes	Eurotiales	Trichocomaceae	_	y	SMCOG1262:haloalkane_dehalogenase	n	n			sscle_03g024720	GNAT_acyltransferase
01_1	APA05320.1	sscle_01g000900	KOC09029	39	194	101.282	2e-56	Aspergillus_flavus_AF70,_whole_genome	Aspergillus	Eurotiomycetes	Eurotiales	Trichocomaceae	_	y	SMCOG1262:haloalkane_dehalogenase	n	n			sscle_03g024740	oxidase_oxidoreductase
01_1	APA05320.1	sscle_01g000900	GAT28819	39	223	100.962	2e-67	Aspergillus_luchuensis_strain_RIB_2604,	Aspergillus	Eurotiomycetes	Eurotiales	Trichocomaceae	_	y	SMCOG1262:haloalkane_dehalogenase	n	n			sscle_03g024760	isoprenoid
01_1	APA05320.1	sscle_01g000900	GAQ43408	39	223	100.962	2e-67	Aspergillus_niger_strain_An76,_whole	Aspergillus	Eurotiomycetes	Eurotiales	Trichocomaceae	_AKAW_07342_	y	SMCOG1262:haloalkane_dehalogenase	n	n			sscle_03g024780	SMCOG1079:oxidoreductase_oxidase_oxidoreductase
01_1	APA05320.1	sscle_01g000900	KNG87170	38	213	101.603	7e-64	Aspergillus_nomius_NRRL_13137,_whole	Aspergillus	Eurotiomycetes	Eurotiales	Trichocomaceae	_	y	SMCOG1262:haloalkane_dehalogenase	n	n			sscle_03g024800	PKS/NRPS-like_protein_dehydrogenase
01_1	APA05320.1	sscle_01g000900	KDE81238	39	194	101.282	2e-56	Aspergillus_oryzae_100-8,_whole_genome	Aspergillus	Eurotiomycetes	Eurotiales	Trichocomaceae	_	y	SMCOG1262:haloalkane_dehalogenase	n	n			sscle_03g024810	TF
01_1	APA05320.1	sscle_01g000900	EIT75025	39	194	101.282	2e-56	Aspergillus_oryzae_3.042,_whole_genome	Aspergillus	Eurotiomycetes	Eurotiales	Trichocomaceae	_	y	SMCOG1262:haloalkane_dehalogenase	n	n			sscle_03g024820	oxidase_oxidoreductase
01_1	APA05320.1	sscle_01g000900	BAE59002	39	194	101.282	2e-56	Aspergillus_oryzae_RIB40_DNA,_SC023.	Aspergillus	Eurotiomycetes	Eurotiales	Trichocomaceae	AO090023000457	y	SMCOG1262:haloalkane_dehalogenase	n	n			sscle_03g024830	NRPS-like_protein
01_1	APA05320.1	sscle_01g000900	OOO14050	39	194	101.282	2e-56	Aspergillus_oryzae_strain_BCC7051,_whole	Aspergillus	Eurotiomycetes	Eurotiales	Trichocomaceae	_	y	SMCOG1262:haloalkane_dehalogenase	n	n			sscle_03g024840	SMCOG1039:aldo/keto_reductase_family_oxidoreductase_oxidase_oxidoreductase
01_1	APA05320.1	sscle_01g000900	ATZ58867	92	602	100	0	Botrytis_cinerea_B05.10_chromosome_BCIN17,	Botrytis	Leotiomycetes	Helotiales	Sclerotiniaceae	_BCIN_17g00040	y	SMCOG1262:haloalkane_dehalogenase	n	y			sscle_03g024850	NRPS-like_protein
01_1	APA05320.1	sscle_01g000900	GAW15056	41	223	99.6795	4e-67	Fungal_sp._No.14919,_whole_genome	unknown	unknown	unknown	unknown	_	y	SMCOG1262:haloalkane_dehalogenase	n	n			sscle_03g024860	SMCOG1066:alpha/beta_hydrolase_domain-containing_protein
01_1	APA05321.1	sscle_01g000910	PIG80422	53	132	83.7037	3e-35	Aspergillus_arachidicola_strain_CBS_117610,	Aspergillus	Eurotiomycetes	Eurotiales	Trichocomaceae	_	n	n	n	y			sscle_03g024880	SMCOG1115:HAD-superfamily_hydrolase,_subfamily_IA,_variant
01_1	APA05321.1	sscle_01g000910	PIG80422	53	132	83.7037	3e-35	Aspergillus_arachidicola_strain_CBS_117610,	Aspergillus	Eurotiomycetes	Eurotiales	Trichocomaceae	_	n	n	n	y			sscle_03g024900	transporter_SMCOG1005:Drug_resistance_transporter,_EmrB/QacA
01_1	APA05321.1	sscle_01g000910	OGM49198	55	134	83.7037	8e-36	Aspergillus_bombycis_strain_NRRL_26010,	Aspergillus	Eurotiomycetes	Eurotiales	Trichocomaceae	_	n	n	n	y			sscle_03g025000	methyltransferase_SAMdep
01_1	APA05321.1	sscle_01g000910	OGM49198	55	134	83.7037	8e-36	Aspergillus_bombycis_strain_NRRL_26010,	Aspergillus	Eurotiomycetes	Eurotiales	Trichocomaceae	_	n	n	n	y			sscle_03g025060	transporter
01_1	APA05321.1	sscle_01g000910	RAQ41818	53	129	83.7037	7e-34	Aspergillus_flavus	Aspergillus	Eurotiomycetes	Eurotiales	Trichocomaceae	_	n	n	n	y			sscle_03g025080	TF
01_1	APA05321.1	sscle_01g000910	RAQ41818	53	129	83.7037	7e-34	Aspergillus_flavus	Aspergillus	Eurotiomycetes	Eurotiales	Trichocomaceae	_	n	n	n	y			sscle_03g025090	methyltransferase_SAMdep
01_1	APA05321.1	sscle_01g000910	RAQ56902	54	118	76.2963	3e-30	Aspergillus_flavus	Aspergillus	Eurotiomycetes	Eurotiales	Trichocomaceae	_	n	n	n	y			sscle_03g025100	dehydrogenase
01_1	APA05321.1	sscle_01g000910	RAQ56902	54	118	76.2963	3e-30	Aspergillus_flavus	Aspergillus	Eurotiomycetes	Eurotiales	Trichocomaceae	_	n	n	n	y			sscle_03g025110	dehydrogenase
01_1	APA05321.1	sscle_01g000910	RAQ70435	54	118	76.2963	3e-30	Aspergillus_flavus	Aspergillus	Eurotiomycetes	Eurotiales	Trichocomaceae	_	n	n	n	y			sscle_03g025160	glycoside_hydrolase
01_1	APA05321.1	sscle_01g000910	RAQ70435	54	118	76.2963	3e-30	Aspergillus_flavus	Aspergillus	Eurotiomycetes	Eurotiales	Trichocomaceae	_	n	n	n	y			sscle_03g025200	dehydrogenase
01_1	APA05321.1	sscle_01g000910	KOC09030	53	130	83.7037	4e-33	Aspergillus_flavus_AF70,_whole_genome	Aspergillus	Eurotiomycetes	Eurotiales	Trichocomaceae	putative_aminotransferase_GliI-like_	n	n	n	y			sscle_03g025280	acyltransferase
01_1	APA05321.1	sscle_01g000910	KOC09030	53	130	83.7037	4e-33	Aspergillus_flavus_AF70,_whole_genome	Aspergillus	Eurotiomycetes	Eurotiales	Trichocomaceae	putative_aminotransferase_GliI-like_	n	n	n	y			sscle_03g025340	SMCOG1087:hypothetical_protein
01_1	APA05321.1	sscle_01g000910	GAT28818	49	120	84.4444	9e-31	Aspergillus_luchuensis_strain_RIB_2604,	Aspergillus	Eurotiomycetes	Eurotiales	Trichocomaceae	_	n	n	n	n			sscle_03g025350	SMCOG1166:transporter,_EamA_family
01_1	APA05321.1	sscle_01g000910	GAT28818	49	120	84.4444	9e-31	Aspergillus_luchuensis_strain_RIB_2604,	Aspergillus	Eurotiomycetes	Eurotiales	Trichocomaceae	_	n	n	n	n			sscle_03g025360	PKS/NRPS-like_protein
01_1	APA05321.1	sscle_01g000910	GAQ43409	50	124	84.4444	6e-32	Aspergillus_niger_strain_An76,_whole	Aspergillus	Eurotiomycetes	Eurotiales	Trichocomaceae	_AKAW_07341_	n	n	n	y			sscle_03g025370	SMCOG1089:methyltransferase_methyltransferase_SAMdep
01_1	APA05321.1	sscle_01g000910	GAQ43409	50	124	84.4444	6e-32	Aspergillus_niger_strain_An76,_whole	Aspergillus	Eurotiomycetes	Eurotiales	Trichocomaceae	_AKAW_07341_	n	n	n	y			sscle_03g025380	methyltransferase_SAMdep
01_1	APA05321.1	sscle_01g000910	KNG87171	55	134	83.7037	9e-36	Aspergillus_nomius_NRRL_13137,_whole	Aspergillus	Eurotiomycetes	Eurotiales	Trichocomaceae	_	n	n	n	y			sscle_03g025390	glycoside_hydrolase
01_1	APA05321.1	sscle_01g000910	KNG87171	55	134	83.7037	9e-36	Aspergillus_nomius_NRRL_13137,_whole	Aspergillus	Eurotiomycetes	Eurotiales	Trichocomaceae	_	n	n	n	y			sscle_03g025410	transporter
01_1	APA05321.1	sscle_01g000910	KDE81244	53	117	76.2963	3e-28	Aspergillus_oryzae_100-8,_whole_genome	Aspergillus	Eurotiomycetes	Eurotiales	Trichocomaceae	1-aminocyclopropane-1-carboxylate_	n	n	n	y			sscle_03g025530	transporter
01_1	APA05321.1	sscle_01g000910	KDE81244	53	117	76.2963	3e-28	Aspergillus_oryzae_100-8,_whole_genome	Aspergillus	Eurotiomycetes	Eurotiales	Trichocomaceae	1-aminocyclopropane-1-carboxylate_	n	n	n	y			sscle_03g025550	transporter
01_1	APA05321.1	sscle_01g000910	EIT75178	53	117	76.2963	3e-28	Aspergillus_oryzae_3.042,_whole_genome	Aspergillus	Eurotiomycetes	Eurotiales	Trichocomaceae	1-aminocyclopropane-1-carboxylate_synthase_	n	n	n	y			sscle_03g025570	cytP450
01_1	APA05321.1	sscle_01g000910	EIT75178	53	117	76.2963	3e-28	Aspergillus_oryzae_3.042,_whole_genome	Aspergillus	Eurotiomycetes	Eurotiales	Trichocomaceae	1-aminocyclopropane-1-carboxylate_synthase_	n	n	n	y			sscle_03g025590	acyltransferase
01_1	APA05321.1	sscle_01g000910	BAE59003	54	119	76.2963	4e-29	Aspergillus_oryzae_RIB40_DNA,_SC023.	Aspergillus	Eurotiomycetes	Eurotiales	Trichocomaceae	AO090023000458	n	n	n	y			sscle_03g025600	oxidase_oxidoreductase_dehydrogenase
01_1	APA05321.1	sscle_01g000910	BAE59003	54	119	76.2963	4e-29	Aspergillus_oryzae_RIB40_DNA,_SC023.	Aspergillus	Eurotiomycetes	Eurotiales	Trichocomaceae	AO090023000458	n	n	n	y			sscle_03g025620	glycoside_hydrolase
01_1	APA05321.1	sscle_01g000910	OOO14051	54	119	76.2963	7e-29	Aspergillus_oryzae_strain_BCC7051,_whole	Aspergillus	Eurotiomycetes	Eurotiales	Trichocomaceae	aminotransferase_class_I_and_II_	n	n	n	y			sscle_03g025870	dehydrogenase
01_1	APA05321.1	sscle_01g000910	OOO14051	54	119	76.2963	7e-29	Aspergillus_oryzae_strain_BCC7051,_whole	Aspergillus	Eurotiomycetes	Eurotiales	Trichocomaceae	aminotransferase_class_I_and_II_	n	n	n	y			sscle_03g026090	methyltransferase_SAMdep
01_1	APA05321.1	sscle_01g000910	ATZ58866	72	235	119.259	1e-74	Botrytis_cinerea_B05.10_chromosome_BCIN17,	Botrytis	Leotiomycetes	Helotiales	Sclerotiniaceae	_BCIN_17g00030	n	n	n	y			sscle_03g026160	TF
01_1	APA05321.1	sscle_01g000910	ATZ58866	72	235	119.259	1e-74	Botrytis_cinerea_B05.10_chromosome_BCIN17,	Botrytis	Leotiomycetes	Helotiales	Sclerotiniaceae	_BCIN_17g00030	n	n	n	y			sscle_03g026190	transporter
01_1	APA05322.1	sscle_01g000920	PIG80422	50	73	53.6232	8e-14	Aspergillus_arachidicola_strain_CBS_117610,	Aspergillus	Eurotiomycetes	Eurotiales	Trichocomaceae	_	n	n	n	y			sscle_03g026280	TF
01_1	APA05322.1	sscle_01g000920	PIG80422	50	73	53.6232	8e-14	Aspergillus_arachidicola_strain_CBS_117610,	Aspergillus	Eurotiomycetes	Eurotiales	Trichocomaceae	_	n	n	n	y			sscle_03g026290	transporter
01_1	APA05322.1	sscle_01g000920	OGM49198	50	73	53.6232	1e-13	Aspergillus_bombycis_strain_NRRL_26010,	Aspergillus	Eurotiomycetes	Eurotiales	Trichocomaceae	_	n	n	n	y			sscle_03g026460	glycoside_hydrolase
01_1	APA05322.1	sscle_01g000920	OGM49198	50	73	53.6232	1e-13	Aspergillus_bombycis_strain_NRRL_26010,	Aspergillus	Eurotiomycetes	Eurotiales	Trichocomaceae	_	n	n	n	y			sscle_03g026500	glycoside_hydrolase
01_1	APA05322.1	sscle_01g000920	RAQ41818	50	73	53.6232	9e-14	Aspergillus_flavus	Aspergillus	Eurotiomycetes	Eurotiales	Trichocomaceae	_	n	n	n	y			sscle_03g026530	glycoside_hydrolase
01_1	APA05322.1	sscle_01g000920	RAQ41818	50	73	53.6232	9e-14	Aspergillus_flavus	Aspergillus	Eurotiomycetes	Eurotiales	Trichocomaceae	_	n	n	n	y			sscle_03g026560	glycoside_hydrolase
01_1	APA05322.1	sscle_01g000920	RAQ56902	50	74	53.6232	3e-14	Aspergillus_flavus	Aspergillus	Eurotiomycetes	Eurotiales	Trichocomaceae	_	n	n	n	y			sscle_03g026590	glycoside_hydrolase
01_1	APA05322.1	sscle_01g000920	RAQ56902	50	74	53.6232	3e-14	Aspergillus_flavus	Aspergillus	Eurotiomycetes	Eurotiales	Trichocomaceae	_	n	n	n	y			sscle_03g026620	TF
01_1	APA05322.1	sscle_01g000920	RAQ70435	50	74	53.6232	3e-14	Aspergillus_flavus	Aspergillus	Eurotiomycetes	Eurotiales	Trichocomaceae	_	n	n	n	y			sscle_03g026660	transporter
01_1	APA05322.1	sscle_01g000920	RAQ70435	50	74	53.6232	3e-14	Aspergillus_flavus	Aspergillus	Eurotiomycetes	Eurotiales	Trichocomaceae	_	n	n	n	y			sscle_03g026710	dehydrogenase
01_1	APA05322.1	sscle_01g000920	KOC09030	51	75	53.6232	9e-14	Aspergillus_flavus_AF70,_whole_genome	Aspergillus	Eurotiomycetes	Eurotiales	Trichocomaceae	putative_aminotransferase_GliI-like_	n	n	n	y			sscle_03g026840	glycoside_hydrolase
01_1	APA05322.1	sscle_01g000920	KOC09030	51	75	53.6232	9e-14	Aspergillus_flavus_AF70,_whole_genome	Aspergillus	Eurotiomycetes	Eurotiales	Trichocomaceae	putative_aminotransferase_GliI-like_	n	n	n	y			sscle_03g026900	acyltransferase
01_1	APA05322.1	sscle_01g000920	GAT28818	40	76	100.725	1e-14	Aspergillus_luchuensis_strain_RIB_2604,	Aspergillus	Eurotiomycetes	Eurotiales	Trichocomaceae	_	n	n	n	n			sscle_03g026960	glycoside_hydrolase
01_1	APA05322.1	sscle_01g000920	GAT28818	40	76	100.725	1e-14	Aspergillus_luchuensis_strain_RIB_2604,	Aspergillus	Eurotiomycetes	Eurotiales	Trichocomaceae	_	n	n	n	n			sscle_03g026980	transporter
01_1	APA05322.1	sscle_01g000920	GAQ43409	39	77	101.449	5e-15	Aspergillus_niger_strain_An76,_whole	Aspergillus	Eurotiomycetes	Eurotiales	Trichocomaceae	_AKAW_07341_	n	n	n	n			sscle_03g027180	transporter
01_1	APA05322.1	sscle_01g000920	GAQ43409	39	77	101.449	5e-15	Aspergillus_niger_strain_An76,_whole	Aspergillus	Eurotiomycetes	Eurotiales	Trichocomaceae	_AKAW_07341_	n	n	n	n			sscle_03g027220	acyltransferase
01_1	APA05322.1	sscle_01g000920	KNG87171	50	74	53.6232	4e-14	Aspergillus_nomius_NRRL_13137,_whole	Aspergillus	Eurotiomycetes	Eurotiales	Trichocomaceae	_	n	n	n	y			sscle_03g027260	transporter
01_1	APA05322.1	sscle_01g000920	KNG87171	50	74	53.6232	4e-14	Aspergillus_nomius_NRRL_13137,_whole	Aspergillus	Eurotiomycetes	Eurotiales	Trichocomaceae	_	n	n	n	y			sscle_03g027370	cytP450
01_1	APA05322.1	sscle_01g000920	KDE81244	47	67	50.7246	7e-11	Aspergillus_oryzae_100-8,_whole_genome	Aspergillus	Eurotiomycetes	Eurotiales	Trichocomaceae	1-aminocyclopropane-1-carboxylate_	n	n	n	n			sscle_03g027430	dehydrogenase
01_1	APA05322.1	sscle_01g000920	KDE81244	47	67	50.7246	7e-11	Aspergillus_oryzae_100-8,_whole_genome	Aspergillus	Eurotiomycetes	Eurotiales	Trichocomaceae	1-aminocyclopropane-1-carboxylate_	n	n	n	n			sscle_03g027440	TF
01_1	APA05322.1	sscle_01g000920	EIT75178	47	67	50.7246	7e-11	Aspergillus_oryzae_3.042,_whole_genome	Aspergillus	Eurotiomycetes	Eurotiales	Trichocomaceae	1-aminocyclopropane-1-carboxylate_synthase_	n	n	n	n			sscle_03g027500	TF
01_1	APA05322.1	sscle_01g000920	EIT75178	47	67	50.7246	7e-11	Aspergillus_oryzae_3.042,_whole_genome	Aspergillus	Eurotiomycetes	Eurotiales	Trichocomaceae	1-aminocyclopropane-1-carboxylate_synthase_	n	n	n	n			sscle_03g027580	methyltransferase_SAMdep
01_1	APA05322.1	sscle_01g000920	BAE59003	50	74	53.6232	2e-13	Aspergillus_oryzae_RIB40_DNA,_SC023.	Aspergillus	Eurotiomycetes	Eurotiales	Trichocomaceae	AO090023000458	n	n	n	y			sscle_03g027670	oxidase_oxidoreductase
01_1	APA05322.1	sscle_01g000920	BAE59003	50	74	53.6232	2e-13	Aspergillus_oryzae_RIB40_DNA,_SC023.	Aspergillus	Eurotiomycetes	Eurotiales	Trichocomaceae	AO090023000458	n	n	n	y			sscle_03g027820	transporter
01_1	APA05322.1	sscle_01g000920	OOO14051	50	75	53.6232	1e-13	Aspergillus_oryzae_strain_BCC7051,_whole	Aspergillus	Eurotiomycetes	Eurotiales	Trichocomaceae	aminotransferase_class_I_and_II_	n	n	n	y			sscle_03g027960	transporter
01_1	APA05322.1	sscle_01g000920	OOO14051	50	75	53.6232	1e-13	Aspergillus_oryzae_strain_BCC7051,_whole	Aspergillus	Eurotiomycetes	Eurotiales	Trichocomaceae	aminotransferase_class_I_and_II_	n	n	n	y			sscle_03g028020	acyltransferase
01_1	APA05322.1	sscle_01g000920	ATZ58866	86	231	95.6522	8e-73	Botrytis_cinerea_B05.10_chromosome_BCIN17,	Botrytis	Leotiomycetes	Helotiales	Sclerotiniaceae	_BCIN_17g00030	n	n	n	y			sscle_03g028060	glycoside_hydrolase
01_1	APA05322.1	sscle_01g000920	ATZ58866	86	231	95.6522	8e-73	Botrytis_cinerea_B05.10_chromosome_BCIN17,	Botrytis	Leotiomycetes	Helotiales	Sclerotiniaceae	_BCIN_17g00030	n	n	n	y			sscle_03g028100	transporter
01_1	APA05323.1	sscle_01g000930	ATZ58865	84	390	89.8551	1e-132	Botrytis_cinerea_B05.10_chromosome_BCIN17,	Botrytis	Leotiomycetes	Helotiales	Sclerotiniaceae	_BCIN_17g00020	y	isoprenoid	y	y			sscle_03g028110	oxidase_oxidoreductase_dehydrogenase
01_1	APA05323.1	sscle_01g000930	GAW15065	33	109	86.5942	2e-25	Fungal_sp._No.14919,_whole_genome	unknown	unknown	unknown	unknown	_	y	isoprenoid	y	n			sscle_03g028120	acyltransferase
01_1	APA05323.1	sscle_01g000930	KOS48640	32	107	89.1304	2e-24	Penicillium_nordicum_strain_DAOMC_185683,	Penicillium	Eurotiomycetes	Eurotiales	Trichocomaceae	_	y	isoprenoid	y	n			sscle_03g028220	PKS/NRPS-like_protein_dehydrogenase
01_1	APA05325.1	sscle_01g000950	ATZ58864	89	93	96	6e-22	Botrytis_cinerea_B05.10_chromosome_BCIN17,	Botrytis	Leotiomycetes	Helotiales	Sclerotiniaceae	_BCIN_17g00010	n	n	n	y			sscle_03g028390	oxidase_oxidoreductase_dehydrogenase
01_1	APA05326.1	sscle_01g000960	CCD55366	93	591	79.9472	0	Botryotinia_fuckeliana_T4_SupSuperContig_210_20_1_genomic	Botryotinia	Leotiomycetes	Helotiales	Sclerotiniaceae	similar_to_thiazole_biosynthetic_enzyme_BofuT4_P157620.1	y	SMCOG1092:hypothetical_protein	n	y			sscle_03g028500	glycoside_hydrolase
01_1	APA05326.1	sscle_01g000960	ATZ52090	93	591	79.9472	0	Botrytis_cinerea_B05.10_chromosome_BCIN07,	Botrytis	Leotiomycetes	Helotiales	Sclerotiniaceae	Bcthi4_Bcthi4	y	SMCOG1092:hypothetical_protein	n	y			sscle_03g028610	glycoside_hydrolase
01_1	APA05326.1	sscle_01g000960	ATZ52091	93	591	79.9472	0	Botrytis_cinerea_B05.10_chromosome_BCIN07,	Botrytis	Leotiomycetes	Helotiales	Sclerotiniaceae	Bcthi4_Bcthi4	y	SMCOG1092:hypothetical_protein	n	y			sscle_03g028640	transporter
01_1	APA05326.1	sscle_01g000960	ATZ52092	93	591	79.9472	0	Botrytis_cinerea_B05.10_chromosome_BCIN07,	Botrytis	Leotiomycetes	Helotiales	Sclerotiniaceae	Bcthi4_Bcthi4	y	SMCOG1092:hypothetical_protein	n	y			sscle_03g028650	methyltransferase_SAMdep
01_1	APA05326.1	sscle_01g000960	ABN45968	82	505	77.3087	5e-177	Epichloe_typhina_mitochondrial_triosephosphate_isomerase	Epichloe	Sordariomycetes	Hypocreales	Clavicipitaceae	thiazole_biosynthetic_enzyme_variant_1_thiA	y	SMCOG1092:hypothetical_protein	n	y			sscle_03g028770	dehydrogenase
01_1	APA05326.1	sscle_01g000960	ABN45969	82	505	77.3087	5e-177	Epichloe_typhina_mitochondrial_triosephosphate_isomerase	Epichloe	Sordariomycetes	Hypocreales	Clavicipitaceae	thiazole_biosynthetic_enzyme_variant_2_thiA	y	SMCOG1092:hypothetical_protein	n	y			sscle_03g028930	cytP450
01_1	APA05326.1	sscle_01g000960	ABN45970	82	505	77.3087	5e-177	Epichloe_typhina_mitochondrial_triosephosphate_isomerase	Epichloe	Sordariomycetes	Hypocreales	Clavicipitaceae	thiazole_biosynthetic_enzyme_variant_3_thiA	y	SMCOG1092:hypothetical_protein	n	y			sscle_03g028960	transporter_SMCOG1037:heavy_metal_translocating_P-type_ATPase
01_1	APA05326.1	sscle_01g000960	ABN45971	82	505	77.3087	5e-177	Epichloe_typhina_mitochondrial_triosephosphate_isomerase	Epichloe	Sordariomycetes	Hypocreales	Clavicipitaceae	thiazole_biosynthetic_enzyme_variant_4_thiA	y	SMCOG1092:hypothetical_protein	n	y			sscle_03g028970	PKS/NRPS-like_protein_methyltransferase_SAMdep
01_1	APA05326.1	sscle_01g000960	ABN45972	82	505	77.3087	4e-177	Epichloe_typhina_mitochondrial_triosephosphate_isomerase	Epichloe	Sordariomycetes	Hypocreales	Clavicipitaceae	thiazole_biosynthetic_enzyme_variant_5_thiA	y	SMCOG1092:hypothetical_protein	n	y			sscle_03g028990	SMCOG1030:serine/threonine_protein_kinase
01_1	APA05326.1	sscle_01g000960	RAL64260	92	585	79.9472	0	Monilinia_fructigena_strain_Mfrg269,_whole	Monilinia	Leotiomycetes	Helotiales	Sclerotiniaceae	_	y	SMCOG1092:hypothetical_protein	n	y			sscle_03g029010	PKS/NRPS-like_protein
01_1	APA05326.1	sscle_01g000960	ESZ95478	89	583	82.3219	0	Sclerotinia_borealis_F-4128,_whole_genome	Sclerotinia	Leotiomycetes	Helotiales	Sclerotiniaceae	thiazole_biosynthetic_enzyme_	y	SMCOG1092:hypothetical_protein	n	y			sscle_03g029040	SMCOG1072:dehydrogenase_dehydrogenase
01_1	APA05327.1	sscle_01g000970	CCD55363	45	289	91.9786	1e-91	Botryotinia_fuckeliana_T4_SupSuperContig_210_20_1_genomic	Botryotinia	Leotiomycetes	Helotiales	Sclerotiniaceae	_BofuT4_P157590.1	n	n	n	n			sscle_03g029150	TF
01_1	APA05327.1	sscle_01g000970	ATZ52095	44	286	91.9786	2e-90	Botrytis_cinerea_B05.10_chromosome_BCIN07,	Botrytis	Leotiomycetes	Helotiales	Sclerotiniaceae	_BCIN_07g06040	n	n	n	n			sscle_03g029180	methyltransferase_SAMdep
01_1	APA05327.1	sscle_01g000970	RAL64257	54	374	90.9091	3e-125	Monilinia_fructigena_strain_Mfrg269,_whole	Monilinia	Leotiomycetes	Helotiales	Sclerotiniaceae	_	n	n	n	y			sscle_03g029250	isoprenoid
01_1	APA05327.1	sscle_01g000970	ESZ95476	54	369	97.861	5e-123	Sclerotinia_borealis_F-4128,_whole_genome	Sclerotinia	Leotiomycetes	Helotiales	Sclerotiniaceae	_	n	n	n	y			sscle_03g029330	cytP450
01_1	APA05328.1	sscle_01g000980	CEL06535	56	483	100	8e-166	Aspergillus_calidoustus,_whole_genome_shotgun	Aspergillus	Eurotiomycetes	Eurotiales	Trichocomaceae	_	y	SMCOG1006:acyl-CoA_dehydrogenase_dehydrogenase	n	y			sscle_03g029340	cytP450
01_1	APA05328.1	sscle_01g000980	CCD55358	86	752	99.7647	0	Botryotinia_fuckeliana_T4_SupSuperContig_210_20_1_genomic	Botryotinia	Leotiomycetes	Helotiales	Sclerotiniaceae	similar_to_acyl-CoA_dehydrogenase_domain_protein_BofuT4_P157540.1	y	SMCOG1006:acyl-CoA_dehydrogenase_dehydrogenase	n	y			sscle_03g029350	oxidase_oxidoreductase
01_1	APA05328.1	sscle_01g000980	ATZ52098	86	752	99.7647	0	Botrytis_cinerea_B05.10_chromosome_BCIN07,	Botrytis	Leotiomycetes	Helotiales	Sclerotiniaceae	_BCIN_07g06070	y	SMCOG1006:acyl-CoA_dehydrogenase_dehydrogenase	n	y			sscle_03g029400	methyltransferase
01_1	APA05328.1	sscle_01g000980	CZR40459	45	349	99.5294	2e-113	Fusarium_proliferatum_ET1,_whole_genome	Fusarium	Sordariomycetes	Hypocreales	Nectriaceae	related_to_acyl-CoA_dehydrogenase,_medium-chain_specific,_mitochondrial_precursor_	y	SMCOG1006:acyl-CoA_dehydrogenase_dehydrogenase	n	n			sscle_03g029420	transporter
01_1	APA05328.1	sscle_01g000980	CVL06513	45	349	99.5294	2e-113	Fusarium_proliferatum_strain_NRRL62905,_whole	Fusarium	Sordariomycetes	Hypocreales	Nectriaceae	related_to_acyl-CoA_dehydrogenase,_medium-chain_specific,_mitochondrial_precursor_	y	SMCOG1006:acyl-CoA_dehydrogenase_dehydrogenase	n	n			sscle_03g029530	cytP450
01_1	APA05328.1	sscle_01g000980	RAL64262	84	731	100	0	Monilinia_fructigena_strain_Mfrg269,_whole	Monilinia	Leotiomycetes	Helotiales	Sclerotiniaceae	_	y	SMCOG1006:acyl-CoA_dehydrogenase_dehydrogenase	n	y			sscle_03g029540	transporter
01_1	APA05328.1	sscle_01g000980	CZR68066	49	430	100.235	5e-145	Phialocephala_subalpina_strain_UAMH_11012,	Phialocephala	Leotiomycetes	Helotiales	Vibrisseaceae	related_to_acyl-CoA_dehydrogenase,_medium-chain_specific,_mitochondrial_precursor_	y	SMCOG1006:acyl-CoA_dehydrogenase_dehydrogenase	n	n			sscle_03g029550	cytP450
01_1	APA05328.1	sscle_01g000980	CZS95890	44	100	26.1176	1e-22	Rhynchosporium_commune_strain_UK7,_whole	Rhynchosporium	Leotiomycetes	Helotiales	Rhynchosporium		y	SMCOG1006:acyl-CoA_dehydrogenase_dehydrogenase	n	n			sscle_03g029650	oxidase_oxidoreductase
01_1	APA05328.1	sscle_01g000980	CZT50578	48	99	22.5882	5e-22	Rhynchosporium_secalis_strain_02CH4-6a.1,_whole	Rhynchosporium	Leotiomycetes	Helotiales	Rhynchosporium		y	SMCOG1006:acyl-CoA_dehydrogenase_dehydrogenase	n	n			sscle_03g029790	dehydrogenase
01_1	APA05328.1	sscle_01g000980	PQE28989	80	716	100	0	Rutstroemia_sp._NJR-2017a_BBW,_whole	Rutstroemia	Leotiomycetes	Helotiales	Rustroemiaceae	acyl-_dehydrogenase_domain-containing_protein_	y	SMCOG1006:acyl-CoA_dehydrogenase_dehydrogenase	n	y			sscle_03g029860	dehydrogenase
01_1	APA05328.1	sscle_01g000980	PQE14290	80	716	100	0	Rutstroemia_sp._NJR-2017a_WRK4,_whole	Rutstroemia	Leotiomycetes	Helotiales	Rustroemiaceae	acyl-_dehydrogenase_domain-containing_protein_	y	SMCOG1006:acyl-CoA_dehydrogenase_dehydrogenase	n	y			sscle_03g029970	methyltransferase_SAMdep
01_1	APA05328.1	sscle_01g000980	ESZ95480	86	766	100	0	Sclerotinia_borealis_F-4128,_whole_genome	Sclerotinia	Leotiomycetes	Helotiales	Sclerotiniaceae	acyl-CoA_dehydrogenase_domain-containing_protein_	y	SMCOG1006:acyl-CoA_dehydrogenase_dehydrogenase	n	y			sscle_03g030010	methyltransferase_SAMdep
01_1	APA05329.1	sscle_01g000990	CEL06534	36	117	92.1397	8e-29	Aspergillus_calidoustus,_whole_genome_shotgun	Aspergillus	Eurotiomycetes	Eurotiales	Trichocomaceae	_	y	SMCOG1001:short-chain_dehydrogenase/reductase_SDR_dehydrogenase	n	n			sscle_03g030030	TF
01_1	APA05329.1	sscle_01g000990	CCD55360	77	374	100	5e-129	Botryotinia_fuckeliana_T4_SupSuperContig_210_20_1_genomic	Botryotinia	Leotiomycetes	Helotiales	Sclerotiniaceae	similar_to_short-chain_dehydrogenase/reductase_SDR_BofuT4_P157560.1	y	SMCOG1001:short-chain_dehydrogenase/reductase_SDR_dehydrogenase	n	y			sscle_03g030250	transporter
01_1	APA05329.1	sscle_01g000990	ATZ52097	77	374	100	1e-128	Botrytis_cinerea_B05.10_chromosome_BCIN07,	Botrytis	Leotiomycetes	Helotiales	Sclerotiniaceae	_BCIN_07g06060	y	SMCOG1001:short-chain_dehydrogenase/reductase_SDR_dehydrogenase	n	y			sscle_03g030280	methyltransferase
01_1	APA05329.1	sscle_01g000990	CZR40458	39	142	97.3799	1e-38	Fusarium_proliferatum_ET1,_whole_genome	Fusarium	Sordariomycetes	Hypocreales	Nectriaceae	related_to_short-chain_alcohol_dehydrogenase_	y	SMCOG1001:short-chain_dehydrogenase/reductase_SDR_dehydrogenase	n	n			sscle_03g030290	transporter
01_1	APA05329.1	sscle_01g000990	CVL06514	39	140	97.3799	6e-38	Fusarium_proliferatum_strain_NRRL62905,_whole	Fusarium	Sordariomycetes	Hypocreales	Nectriaceae	related_to_short-chain_alcohol_dehydrogenase_	y	SMCOG1001:short-chain_dehydrogenase/reductase_SDR_dehydrogenase	n	n			sscle_03g030330	GNAT_acyltransferase
01_1	APA05329.1	sscle_01g000990	CZR68068	42	149	96.0699	4e-41	Phialocephala_subalpina_strain_UAMH_11012,	Phialocephala	Leotiomycetes	Helotiales	Vibrisseaceae	related_to_short-chain_alcohol_dehydrogenase_	y	SMCOG1001:short-chain_dehydrogenase/reductase_SDR_dehydrogenase	n	n			sscle_03g030440	dehydrogenase
01_1	APA05329.1	sscle_01g000990	PQE28997	74	352	96.0699	2e-120	Rutstroemia_sp._NJR-2017a_BBW,_whole	Rutstroemia	Leotiomycetes	Helotiales	Rustroemiaceae	putative_short-chain_dehydrogenase_reductase_sdr_protein_	y	SMCOG1001:short-chain_dehydrogenase/reductase_SDR_dehydrogenase	n	y			sscle_03g030500	transporter
01_1	APA05329.1	sscle_01g000990	PQE14289	75	355	96.0699	1e-121	Rutstroemia_sp._NJR-2017a_WRK4,_whole	Rutstroemia	Leotiomycetes	Helotiales	Rustroemiaceae	_	y	SMCOG1001:short-chain_dehydrogenase/reductase_SDR_dehydrogenase	n	y			sscle_03g030520	oxidase_oxidoreductase
01_1	APA05329.1	sscle_01g000990	ESZ95481	80	380	100	2e-131	Sclerotinia_borealis_F-4128,_whole_genome	Sclerotinia	Leotiomycetes	Helotiales	Sclerotiniaceae	_	y	SMCOG1001:short-chain_dehydrogenase/reductase_SDR_dehydrogenase	n	y			sscle_03g030560	dehydrogenase
01_1	APA05330.1	sscle_01g001000	CCD55344	90	1068	100.493	0	Botryotinia_fuckeliana_T4_SupSuperContig_210_20_1_genomic	Botryotinia	Leotiomycetes	Helotiales	Sclerotiniaceae	similar_to_purine_permease_BofuT4_P157400.1	n	n	n	y			sscle_03g030620	glycoside_hydrolase
01_1	APA05330.1	sscle_01g001000	ATZ52115	90	1068	100.493	0	Botrytis_cinerea_B05.10_chromosome_BCIN07,	Botrytis	Leotiomycetes	Helotiales	Sclerotiniaceae	_BCIN_07g06180	n	n	n	y			sscle_03g030660	dehydrogenase
01_1	APA05330.1	sscle_01g001000	PKS02831	69	823	95.7237	0	Cercospora_zeina_strain_CMW25467,_whole	Cercospora	Dothideomycetes	Capnodiales	Mycosphaerellaceae	Purine_permease_	n	n	n	y			sscle_03g030690	TF
01_1	APA05330.1	sscle_01g001000	CDO51956	66	724	86.1842	0	Geotrichum_candidum_strain_CLIB_918,	Geotrichum	Saccharomycetes	Saccharomycetales	Dipodascaceae	Conserved__	n	n	n	y			sscle_03g030800	transporter
01_1	APA05330.1	sscle_01g001000	CDO51959	63	741	92.9276	0	Geotrichum_candidum_strain_CLIB_918,	Geotrichum	Saccharomycetes	Saccharomycetales	Dipodascaceae	Conserved__	n	n	n	y			sscle_03g030810	transporter
01_1	APA05330.1	sscle_01g001000	PQE15395	84	1011	100.493	0	Rutstroemia_sp._NJR-2017a_BVV2,_whole	Rutstroemia	Leotiomycetes	Helotiales	Rustroemiaceae	purine_permease_protein_	n	n	n	y			sscle_03g030820	transporter
01_1	APA05330.1	sscle_01g001000	PQE31626	84	1013	100.658	0	Rutstroemia_sp._NJR-2017a_WRK4,_whole	Rutstroemia	Leotiomycetes	Helotiales	Rustroemiaceae	purine_permease_protein_	n	n	n	y			sscle_03g030980	glycoside_hydrolase
01_1	APA05330.1	sscle_01g001000	ESZ95482	92	1007	87.9934	0	Sclerotinia_borealis_F-4128,_whole_genome	Sclerotinia	Leotiomycetes	Helotiales	Sclerotiniaceae	purine_permease_	n	n	n	y			sscle_03g031030	TF
01_1	APA05330.1	sscle_01g001000	KFX47190	69	764	87.1711	0	Talaromyces_marneffei_PM1,_whole_genome	Talaromyces	Eurotiomycetes	Eurotiales	Trichocomaceae	Purine_permease_	n	n	n	y			sscle_03g031100	oxidase_oxidoreductase
01_1	APA05330.1	sscle_01g001000	KFX47191	69	764	87.1711	0	Talaromyces_marneffei_PM1,_whole_genome	Talaromyces	Eurotiomycetes	Eurotiales	Trichocomaceae	Purine_permease_	n	n	n	y			sscle_03g031230	cytP450
01_1	APA05331.1	sscle_01g001010	CCD55345	82	1254	101.461	0	Botryotinia_fuckeliana_T4_SupSuperContig_210_20_1_genomic	Botryotinia	Leotiomycetes	Helotiales	Sclerotiniaceae	_BofuT4_P157410.1	y	SMCOG1030:serine/threonine_protein_kinase	n	y			sscle_03g031480	PKS/NRPS-like_protein_dehydrogenase
01_1	APA05331.1	sscle_01g001010	ATZ52113	82	1254	101.461	0	Botrytis_cinerea_B05.10_chromosome_BCIN07,	Botrytis	Leotiomycetes	Helotiales	Sclerotiniaceae	_BCIN_07g06170	y	SMCOG1030:serine/threonine_protein_kinase	n	y			sscle_03g031490	TF
01_1	APA05331.1	sscle_01g001010	ATZ52114	82	1254	101.461	0	Botrytis_cinerea_B05.10_chromosome_BCIN07,	Botrytis	Leotiomycetes	Helotiales	Sclerotiniaceae	_BCIN_07g06170	y	SMCOG1030:serine/threonine_protein_kinase	n	y			sscle_03g031500	TF
01_1	APA05331.1	sscle_01g001010	PKS02838	52	519	72.1116	9e-164	Cercospora_zeina_strain_CMW25467,_whole	Cercospora	Dothideomycetes	Capnodiales	Mycosphaerellaceae	Orotate_phosphoribosyltransferase_	y	SMCOG1030:serine/threonine_protein_kinase	n	y			sscle_03g031510	SMCOG1262:haloalkane_dehalogenase
01_1	APA05331.1	sscle_01g001010	RAL64264	73	1077	101.328	0	Monilinia_fructigena_strain_Mfrg269,_whole	Monilinia	Leotiomycetes	Helotiales	Sclerotiniaceae	_	y	SMCOG1030:serine/threonine_protein_kinase	n	y			sscle_03g031520	Type_I_Iterative_PKS
01_1	APA05331.1	sscle_01g001010	KOS48643	56	540	69.3227	6e-173	Penicillium_nordicum_strain_DAOMC_185683,	Penicillium	Eurotiomycetes	Eurotiales	Trichocomaceae	_	y	SMCOG1030:serine/threonine_protein_kinase	n	y			sscle_03g031560	SMCOG1276:PfkB_domain_protein
01_1	APA05331.1	sscle_01g001010	PQE15392	68	1011	103.586	0	Rutstroemia_sp._NJR-2017a_BVV2,_whole	Rutstroemia	Leotiomycetes	Helotiales	Rustroemiaceae	serine_threonine_kinase_protein_	y	SMCOG1030:serine/threonine_protein_kinase	n	y			sscle_03g031670	acyltransferase
01_1	APA05331.1	sscle_01g001010	PQE31627	68	1009	103.453	0	Rutstroemia_sp._NJR-2017a_WRK4,_whole	Rutstroemia	Leotiomycetes	Helotiales	Rustroemiaceae	serine_threonine_kinase_protein_	y	SMCOG1030:serine/threonine_protein_kinase	n	y			sscle_03g031690	acyltransferase
01_1	APA05331.1	sscle_01g001010	ESZ95483	84	1310	101.328	0	Sclerotinia_borealis_F-4128,_whole_genome	Sclerotinia	Leotiomycetes	Helotiales	Sclerotiniaceae	_	y	SMCOG1030:serine/threonine_protein_kinase	n	y			sscle_03g031710	oligopeptide_transporter
01_2	APA05493.1	sscle_01g002630	EGX51655	74	664	91.5033	0	Arthrobotrys_oligospora_ATCC_24927,_whole	Arthrobotrys	Orbiliomycetes	Orbiliales	Orbiliaceae	_	n	n	n	y			sscle_03g031780	DUF3328
01_2	APA05493.1	sscle_01g002630	RAQ51118	79	685	90.8497	0	Aspergillus_flavus	Aspergillus	Eurotiomycetes	Eurotiales	Trichocomaceae	cystathionine_beta-lyase_	n	n	n	y			sscle_03g031800	DUF3328
01_2	APA05493.1	sscle_01g002630	RAQ59984	79	685	90.8497	0	Aspergillus_flavus	Aspergillus	Eurotiomycetes	Eurotiales	Trichocomaceae	cystathionine_beta-lyase_	n	n	n	y			sscle_03g031810	methyltransferase_SAMdep
01_2	APA05493.1	sscle_01g002630	RAQ75863	79	685	90.8497	0	Aspergillus_flavus	Aspergillus	Eurotiomycetes	Eurotiales	Trichocomaceae	cystathionine_beta-lyase_	n	n	n	y			sscle_03g031860	tyrosinase
01_2	APA05493.1	sscle_01g002630	KOC18200	79	685	90.8497	0	Aspergillus_flavus_AF70,_whole_genome	Aspergillus	Eurotiomycetes	Eurotiales	Trichocomaceae	cystathionine_beta-lyase_	n	n	n	y			sscle_04g032050	transporter
01_2	APA05493.1	sscle_01g002630	PWY75551	76	661	93.8998	0	Aspergillus_heteromorphus_CBS_117.55,_whole	Aspergillus	Eurotiomycetes	Eurotiales	Trichocomaceae	cystathionine_beta-lyase_MetG_	n	n	n	y			sscle_04g032060	dehydrogenase
01_2	APA05493.1	sscle_01g002630	GAQ07686	77	698	95.4248	0	Aspergillus_lentulus_strain_IFM_54703,	Aspergillus	Eurotiomycetes	Eurotiales	Trichocomaceae	cystathionine_beta-lyase_	n	n	n	y			sscle_04g032120	DUF3328
01_2	APA05493.1	sscle_01g002630	GAT25319	78	676	91.0675	0	Aspergillus_luchuensis_strain_RIB_2604,	Aspergillus	Eurotiomycetes	Eurotiales	Trichocomaceae	cystathionine_beta-lyase_MetG_	n	n	n	y			sscle_04g032130	DUF3328
01_2	APA05493.1	sscle_01g002630	CAK41892	78	677	91.0675	0	Aspergillus_niger_contig_An14c0030,_genomic	Aspergillus	Eurotiomycetes	Eurotiales	Trichocomaceae	An14g00930	n	n	n	y			sscle_04g032140	glycoside_hydrolase
01_2	APA05493.1	sscle_01g002630	GAQ43028	78	676	91.0675	0	Aspergillus_niger_strain_An76,_whole	Aspergillus	Eurotiomycetes	Eurotiales	Trichocomaceae	cystathionine_beta-lyase_MetG_	n	n	n	y			sscle_04g032210	TF
01_2	APA05493.1	sscle_01g002630	SPB42442	78	677	91.0675	0	Aspergillus_niger_strain_N402_(ATCC	Aspergillus	Eurotiomycetes	Eurotiales	Trichocomaceae		n	n	n	y			sscle_04g032260	TF
01_2	APA05493.1	sscle_01g002630	PKX93327	78	671	91.0675	0	Aspergillus_novofumigatus_IBT_16806,_whole	Aspergillus	Eurotiomycetes	Eurotiales	Trichocomaceae	cystathionine_beta-lyase_MetG_	n	n	n	y			sscle_04g032270	transporter
01_2	APA05493.1	sscle_01g002630	PTU20268	79	657	87.7996	0	Aspergillus_ochraceoroseus_IBT_24754,_whole	Aspergillus	Eurotiomycetes	Eurotiales	Trichocomaceae	_	n	n	n	y			sscle_04g032350	cytP450
01_2	APA05493.1	sscle_01g002630	KDE84637	79	685	90.8497	0	Aspergillus_oryzae_100-8,_whole_genome	Aspergillus	Eurotiomycetes	Eurotiales	Trichocomaceae	cystathionine_beta-lyase/cystathionine_gamma-synthase_	n	n	n	y			sscle_04g032360	TF
01_2	APA05493.1	sscle_01g002630	EIT82753	79	685	90.8497	0	Aspergillus_oryzae_3.042,_whole_genome	Aspergillus	Eurotiomycetes	Eurotiales	Trichocomaceae	cystathionine_beta-lyase_	n	n	n	y			sscle_04g032370	SMCOG1087:hypothetical_protein
01_2	APA05493.1	sscle_01g002630	OOO06800	79	685	90.8497	0	Aspergillus_oryzae_strain_BCC7051,_whole	Aspergillus	Eurotiomycetes	Eurotiales	Trichocomaceae	cystathionine_beta-lyase_	n	n	n	y			sscle_04g032380	SMCOG1094:ferredoxin
01_2	APA05493.1	sscle_01g002630	KJK61081	77	691	94.7712	0	Aspergillus_parasiticus_SU-1,_whole_genome	Aspergillus	Eurotiomycetes	Eurotiales	Trichocomaceae	cystathionine_beta-lyase_eukaryotic_	n	n	n	y			sscle_04g032390	SMCOG1030:serine/threonine_protein_kinase
01_2	APA05493.1	sscle_01g002630	PWY66842	76	681	94.1176	0	Aspergillus_sclerotioniger_CBS_115572,_whole	Aspergillus	Eurotiomycetes	Eurotiales	Trichocomaceae	cystathionine_beta-l_	n	n	n	y			sscle_04g032400	SMCOG1066:alpha/beta_hydrolase_domain-containing_protein
01_2	APA05493.1	sscle_01g002630	GAO90271	78	699	94.5534	0	Aspergillus_udagawae_strain_IFM_46973,	Aspergillus	Eurotiomycetes	Eurotiales	Trichocomaceae	cystathionine_beta-lyase_	n	n	n	y			sscle_04g032410	PKS/NRPS-like_protein_dehydrogenase
01_2	APA05493.1	sscle_01g002630	GAD94397	79	703	94.7712	0	Byssochlamys_spectabilis_No._5,_whole	Byssochlamys	Eurotiomycetes	Eurotiales	Trichocomaceae	cystathionine_beta-lyase_MetG_	n	n	n	y			sscle_04g032430	methyltransferase_SAMdep
01_2	APA05493.1	sscle_01g002630	EXJ80835	73	653	96.0784	0	Capronia_epimyces_CBS_606.96,_whole	Capronia	Eurotiomycetes	Chaetothyriales	Herpotrichiellaceae	cystathionine_beta-lyase_	n	n	n	y			sscle_04g032440	methyltransferase_SAMdep
01_2	APA05493.1	sscle_01g002630	EPS40008	73	664	91.939	0	Dactylellina_haptotyla_CBS_200.50,_whole	Dactylellina	Leotiomycetes	Helotiales	Orbiliaceae	_	n	n	n	y			sscle_04g032480	transporter
01_2	APA05493.1	sscle_01g002630	PSK33970	77	671	96.2963	0	Elsinoe_australis_strain_NL1,_whole	Elsinoe	Dothideomycetes	Myriangiales	Elsinoaceae	Cystathionine_beta-lyase_	n	n	n	y			sscle_04g032690	GNAT_acyltransferase
01_2	APA05493.1	sscle_01g002630	PNS16320	77	679	94.1176	0	Elsinoe_sp._CQ-2017a,_whole_genome	Elsinoe	Dothideomycetes	Myriangiales	Elsinoaceae	Cystathionine_beta-lyase_	n	n	n	y			sscle_04g032730	methyltransferase_SAMdep
01_2	APA05493.1	sscle_01g002630	OGE54790	75	668	94.5534	0	Penicillium_arizonense_strain_CBS_141311,	Penicillium	Eurotiomycetes	Eurotiales	Trichocomaceae	_	n	n	n	y			sscle_04g032800	SMCOG1036:alpha/beta_hydrolase_fold_protein
01_2	APA05493.1	sscle_01g002630	OQE39338	76	675	94.7712	0	Penicillium_coprophilum_strain_IBT_31321,	Penicillium	Eurotiomycetes	Eurotiales	Trichocomaceae	_	n	n	n	y			sscle_04g032810	Type_I_Iterative_PKS
01_2	APA05493.1	sscle_01g002630	OQE17372	75	667	94.7712	0	Penicillium_flavigenum_strain_IBT_14082,	Penicillium	Eurotiomycetes	Eurotiales	Trichocomaceae	_	n	n	n	y			sscle_04g032820	SMCOG1138:FAD_linked_oxidase_domain_protein_dehydrogenase
01_2	APA05493.1	sscle_01g002630	KXG53884	76	672	95.207	0	Penicillium_griseofulvum_strain_PG3,_whole	Penicillium	Eurotiomycetes	Eurotiales	Trichocomaceae	Pyridoxal_phosphate-dependent_transferase,_major_region,_subdomain_2_	n	n	n	y			sscle_04g032860	SMCOG1089:methyltransferase_methyltransferase_SAMdep
01_2	APA05493.1	sscle_01g002630	KGO70925	74	668	95.207	0	Penicillium_italicum_strain_PHI-1,_whole	Penicillium	Eurotiomycetes	Eurotiales	Trichocomaceae	Cystathionine_beta-lyase,_eukaryotic_	n	n	n	y			sscle_04g032870	SMCOG1204:transketolase_dehydrogenase
01_2	APA05493.1	sscle_01g002630	OQE80740	74	665	94.5534	0	Penicillium_nalgiovense_strain_IBT_13039,	Penicillium	Eurotiomycetes	Eurotiales	Trichocomaceae	_	n	n	n	y			sscle_04g032960	TF
01_2	APA05493.1	sscle_01g002630	OQE11417	75	672	94.7712	0	Penicillium_vulpinum_strain_IBT_29486,	Penicillium	Eurotiomycetes	Eurotiales	Trichocomaceae	_	n	n	n	y			sscle_04g032970	transporter
01_2	APA05493.1	sscle_01g002630	PQE28915	94	864	97.3856	0	Rutstroemia_sp._NJR-2017a_BBW,_whole	Rutstroemia	Leotiomycetes	Helotiales	Rustroemiaceae	cystathionine_beta-lyase_protein_	n	n	n	y			sscle_04g032990	oxidase_oxidoreductase_dehydrogenase
01_2	APA05493.1	sscle_01g002630	PQE31695	94	865	97.3856	0	Rutstroemia_sp._NJR-2017a_WRK4,_whole	Rutstroemia	Leotiomycetes	Helotiales	Rustroemiaceae	cystathionine_beta-lyase_protein_	n	n	n	y			sscle_04g033110	TF
01_2	APA05495.1	sscle_01g002650	KYG49777	48	377	51.6421	4e-115	Acidomyces_richmondensis_BFW,_whole_genome	Acidomyces	Dothideomycetes	Capnodiales	Teratosphaeriaceae	_	n	n	n	n			sscle_04g033150	DUF3328
01_2	APA05495.1	sscle_01g002650	KXL44673	48	377	51.6421	4e-115	Acidomyces_richmondensis_isolate_meta,_whole	Acidomyces	Dothideomycetes	Capnodiales	Teratosphaeriaceae	_	n	n	n	n			sscle_04g033170	transporter
01_2	APA05495.1	sscle_01g002650	CCD52932	82	1459	100.34	0	Botryotinia_fuckeliana_T4_SupSuperContig_90r_117_107r_1_genomic	Botryotinia	Leotiomycetes	Helotiales	Sclerotiniaceae	_BofuT4_P138560.1	n	n	n	y			sscle_04g033260	TF
01_2	APA05495.1	sscle_01g002650	ATZ51867	82	1461	100.34	0	Botrytis_cinerea_B05.10_chromosome_BCIN07,	Botrytis	Leotiomycetes	Helotiales	Sclerotiniaceae	Bcorc4_Bcorc4	n	n	n	y			sscle_04g033280	TF
01_2	APA05495.1	sscle_01g002650	PBP21040	53	749	90.487	0	Diplocarpon_rosae_strain_DortE4,_whole	Diplocarpon	Leotiomycetes	Helotiales	Dermateaceae	PHD-finger_domain-containing_protein_	n	n	n	y			sscle_04g033290	transporter
01_2	APA05495.1	sscle_01g002650	PBP28868	53	751	90.487	0	Diplocarpon_rosae_strain_DortE4,_whole	Diplocarpon	Leotiomycetes	Helotiales	Dermateaceae	PHD-finger_domain-containing_protein_	n	n	n	y			sscle_04g033320	TF
01_2	APA05495.1	sscle_01g002650	OWP03454	53	709	92.4122	0	Marssonina_coronariae_strain_NL1,_whole	Marssonina	Leotiomycetes	Helotiales	Dermateaceae	_	n	n	n	y			sscle_04g033370	methyltransferase
01_2	APA05495.1	sscle_01g002650	CZS92141	49	742	108.947	0	Rhynchosporium_agropyri_strain_04CH-RAC-A.6.1,_whole	Rhynchosporium	Leotiomycetes	Helotiales	Rhynchosporium	related_to_origin_recognition_complex_subunit_4_	n	n	n	n			sscle_04g033410	TF
01_2	APA05495.1	sscle_01g002650	CZT00720	49	746	108.947	0	Rhynchosporium_commune_strain_UK7,_whole	Rhynchosporium	Leotiomycetes	Helotiales	Rhynchosporium	related_to_origin_recognition_complex_subunit_4_	n	n	n	n			sscle_04g033470	transporter
01_2	APA05495.1	sscle_01g002650	CZT43803	48	738	110.306	0	Rhynchosporium_secalis_strain_02CH4-6a.1,_whole	Rhynchosporium	Leotiomycetes	Helotiales	Rhynchosporium	related_to_origin_recognition_complex_subunit_4_	n	n	n	n			sscle_04g033480	TF
01_2	APA05495.1	sscle_01g002650	PQE28932	66	1154	100.793	0	Rutstroemia_sp._NJR-2017a_BBW,_whole	Rutstroemia	Leotiomycetes	Helotiales	Rustroemiaceae	origin_recognition_complex_subunit_4_protein_	n	n	n	y			sscle_04g033650	oligopeptide_transporter
01_2	APA05495.1	sscle_01g002650	PQE31675	65	1149	100.793	0	Rutstroemia_sp._NJR-2017a_WRK4,_whole	Rutstroemia	Leotiomycetes	Helotiales	Rustroemiaceae	origin_recognition_complex_subunit_4_protein_	n	n	n	y			sscle_04g033740	oxidase_oxidoreductase
01_2	APA05495.1	sscle_01g002650	GAO15218	56	598	61.7214	0	Ustilaginoidea_virens_strain_IPU010,_whole	Ustilaginoidea	Sordariomycetes	Hypocreales	Incertae sedis	_	n	n	n	y			sscle_04g033820	glycoside_hydrolase
01_2	APA05495.1	sscle_01g002650	KDB17301	56	598	61.7214	0	Ustilaginoidea_virens_strain_UV-8b,_whole	Ustilaginoidea	Sordariomycetes	Hypocreales	Incertae sedis	putative_origin_recognition_complex_subunit_Orc4_	n	n	n	y			sscle_04g033830	PKS/NRPS-like_protein_dehydrogenase
01_2	APA05496.1	sscle_01g002660	CCD52933	38	150	100.392	4e-41	Botryotinia_fuckeliana_T4_SupSuperContig_90r_117_107r_1_genomic	Botryotinia	Leotiomycetes	Helotiales	Sclerotiniaceae	_BofuT4_P138570.1	n	n	n	n			sscle_04g033850	SMCOG1024:chalcone_and_stilbene_synthase_domain_protein
01_2	APA05496.1	sscle_01g002660	ATZ51866	38	150	100.392	4e-41	Botrytis_cinerea_B05.10_chromosome_BCIN07,	Botrytis	Leotiomycetes	Helotiales	Sclerotiniaceae	_BCIN_07g04240	n	n	n	n			sscle_04g033870	TF
01_2	APA05497.1	sscle_01g002670	CDF43994	90	562	100	0	Botryotinia_fuckeliana_T4_SupSuperContig_90r_117_107r_1_genomic	Botryotinia	Leotiomycetes	Helotiales	Sclerotiniaceae	_BofuT4P90000022001	y	SMCOG1001:short-chain_dehydrogenase/reductase_SDR_dehydrogenase	n	y			sscle_04g033880	cytP450
01_2	APA05497.1	sscle_01g002670	ATZ51864	90	563	100	0	Botrytis_cinerea_B05.10_chromosome_BCIN07,	Botrytis	Leotiomycetes	Helotiales	Sclerotiniaceae	_BCIN_07g04230	y	SMCOG1001:short-chain_dehydrogenase/reductase_SDR_dehydrogenase	n	y			sscle_04g033920	glycoside_hydrolase
01_2	APA05497.1	sscle_01g002670	ATZ51865	90	567	100	0	Botrytis_cinerea_B05.10_chromosome_BCIN07,	Botrytis	Leotiomycetes	Helotiales	Sclerotiniaceae	_BCIN_07g04230	y	SMCOG1001:short-chain_dehydrogenase/reductase_SDR_dehydrogenase	n	y			sscle_04g033990	Type_I_Iterative_PKS
01_2	APA05497.1	sscle_01g002670	KKA22143	66	388	100.683	2e-132	Rasamsonia_emersonii_CBS_393.64,_whole	Rasamsonia	Eurotiomycetes	Eurotiales	Trichocomaceae	3-oxoacyl-[acyl-carrier-protein]_reductase_	y	SMCOG1001:short-chain_dehydrogenase/reductase_SDR_dehydrogenase	n	y			sscle_04g034000	transporter_SMCOG1005:Drug_resistance_transporter,_EmrB/QacA
01_2	APA05497.1	sscle_01g002670	PQE28926	86	533	100	0	Rutstroemia_sp._NJR-2017a_BBW,_whole	Rutstroemia	Leotiomycetes	Helotiales	Rustroemiaceae	short_chain_dehydrogenase_reductase_family_protein_	y	SMCOG1001:short-chain_dehydrogenase/reductase_SDR_dehydrogenase	n	y			sscle_04g034030	cytP450
01_2	APA05497.1	sscle_01g002670	PQE15432	85	498	94.5392	4e-176	Rutstroemia_sp._NJR-2017a_BVV2,_whole	Rutstroemia	Leotiomycetes	Helotiales	Rustroemiaceae	short_chain_dehydrogenase_reductase_family_protein_	y	SMCOG1001:short-chain_dehydrogenase/reductase_SDR_dehydrogenase	n	y			sscle_04g034060	glycoside_hydrolase
01_2	APA05497.1	sscle_01g002670	PQE31673	87	534	100	0	Rutstroemia_sp._NJR-2017a_WRK4,_whole	Rutstroemia	Leotiomycetes	Helotiales	Rustroemiaceae	short_chain_dehydrogenase_reductase_family_protein_	y	SMCOG1001:short-chain_dehydrogenase/reductase_SDR_dehydrogenase	n	y			sscle_04g034070	glycoside_hydrolase
01_2	APA05498.1	sscle_01g002680	CCD52935	55	431	99.7543	6e-146	Botryotinia_fuckeliana_T4_SupSuperContig_90r_117_107r_1_genomic	Botryotinia	Leotiomycetes	Helotiales	Sclerotiniaceae	similar_to_cytochrome_P450_BofuT4P90000023001	y	cytP450	n	y			sscle_04g034080	methyltransferase_SAMdep
01_2	APA05498.1	sscle_01g002680	ATZ51863	55	432	99.7543	2e-146	Botrytis_cinerea_B05.10_chromosome_BCIN07,	Botrytis	Leotiomycetes	Helotiales	Sclerotiniaceae	_BCIN_07g04220	y	cytP450	n	y			sscle_04g034140	dehydrogenase
01_2	APA05499.1	sscle_01g002690	KYG42264	53	301	83.9161	2e-95	Acidomyces_richmondensis_BFW,_whole_genome	Acidomyces	Dothideomycetes	Capnodiales	Teratosphaeriaceae	_	n	n	n	y			sscle_04g034180	transporter
01_2	APA05499.1	sscle_01g002690	ATZ51861	92	723	101.399	0	Botrytis_cinerea_B05.10_chromosome_BCIN07,	Botrytis	Leotiomycetes	Helotiales	Sclerotiniaceae	BccreA_BccreA	n	n	n	y			sscle_04g034200	TF
01_2	APA05499.1	sscle_01g002690	PQE28943	83	423	67.5991	1e-143	Rutstroemia_sp._NJR-2017a_BBW,_whole	Rutstroemia	Leotiomycetes	Helotiales	Rustroemiaceae	_	n	n	n	y			sscle_04g034270	transporter
01_2	APA05499.1	sscle_01g002690	PQE31709	77	355	64.8019	2e-118	Rutstroemia_sp._NJR-2017a_WRK4,_whole	Rutstroemia	Leotiomycetes	Helotiales	Rustroemiaceae	_	n	n	n	y			sscle_04g034310	glycoside_hydrolase
01_2	APA05499.1	sscle_01g002690	ESZ90759	90	769	100.932	0	Sclerotinia_borealis_F-4128,_whole_genome	Sclerotinia	Leotiomycetes	Helotiales	Sclerotiniaceae	DNA-binding_protein_creA_	n	n	n	y			sscle_04g034400	transporter
01_2	APA05500.1	sscle_01g002700	RAL66294	75	629	98.5447	0	Monilinia_fructigena_strain_Mfrg269,_whole	Monilinia	Leotiomycetes	Helotiales	Sclerotiniaceae	_	y	SMCOG1238:transposase	n	y			sscle_04g034430	transporter
01_2	APA05502.1	sscle_01g002720	KYG42265	42	243	106.169	2e-75	Acidomyces_richmondensis_BFW,_whole_genome	Acidomyces	Dothideomycetes	Capnodiales	Teratosphaeriaceae	_	y	methyltransferase_SAMdep	n	n			sscle_04g034590	transporter
01_2	APA05502.1	sscle_01g002720	EGX51650	39	202	97.4026	1e-59	Arthrobotrys_oligospora_ATCC_24927,_whole	Arthrobotrys	Orbiliomycetes	Orbiliales	Orbiliaceae	_	y	methyltransferase_SAMdep	n	n			sscle_04g034720	dehydrogenase
01_2	APA05502.1	sscle_01g002720	PWY70042	46	266	112.338	6e-84	Aspergillus_eucalypticola_CBS_122712,_whole	Aspergillus	Eurotiomycetes	Eurotiales	Trichocomaceae	_	y	methyltransferase_SAMdep	n	n			sscle_04g034750	oxidase_oxidoreductase
01_2	APA05502.1	sscle_01g002720	OXN06897	48	288	104.87	9e-93	Aspergillus_fumigatus_isolate_HMR_AF	Aspergillus	Eurotiomycetes	Eurotiales	Trichocomaceae	_	y	methyltransferase_SAMdep	n	n			sscle_04g034770	TF
01_2	APA05502.1	sscle_01g002720	OXN22639	48	288	104.87	1e-92	Aspergillus_fumigatus_isolate_HMR_AF	Aspergillus	Eurotiomycetes	Eurotiales	Trichocomaceae	_	y	methyltransferase_SAMdep	n	n			sscle_04g034840	methyltransferase_SAMdep
01_2	APA05502.1	sscle_01g002720	GAQ06732	48	287	103.896	3e-92	Aspergillus_lentulus_strain_IFM_54703,	Aspergillus	Eurotiomycetes	Eurotiales	Trichocomaceae	_	y	methyltransferase_SAMdep	n	n			sscle_04g034910	oxidase_oxidoreductase
01_2	APA05502.1	sscle_01g002720	EAA57654	48	300	104.545	1e-97	Aspergillus_nidulans_FGSC_A4,_whole	Aspergillus	Eurotiomycetes	Eurotiales	Trichocomaceae	_	y	methyltransferase_SAMdep	n	n			sscle_04g034970	methyltransferase_SAMdep
01_2	APA05502.1	sscle_01g002720	EHA22083	47	269	110.714	5e-85	Aspergillus_niger_ATCC_1015,_whole	Aspergillus	Eurotiomycetes	Eurotiales	Trichocomaceae	_	y	methyltransferase_SAMdep	n	n			sscle_04g035060	glycoside_hydrolase
01_2	APA05502.1	sscle_01g002720	SPB49285	47	271	111.039	6e-86	Aspergillus_niger_strain_N402_(ATCC	Aspergillus	Eurotiomycetes	Eurotiales	Trichocomaceae		y	methyltransferase_SAMdep	n	n			sscle_04g035070	glycoside_hydrolase
01_2	APA05502.1	sscle_01g002720	PKX98809	48	282	105.195	3e-90	Aspergillus_novofumigatus_IBT_16806,_whole	Aspergillus	Eurotiomycetes	Eurotiales	Trichocomaceae	_	y	methyltransferase_SAMdep	n	n			sscle_04g035100	dehydrogenase
01_2	APA05502.1	sscle_01g002720	PTU18464	48	294	106.169	5e-95	Aspergillus_ochraceoroseus_IBT_24754,_whole	Aspergillus	Eurotiomycetes	Eurotiales	Trichocomaceae	_	y	methyltransferase_SAMdep	n	n			sscle_04g035180	PKS/NRPS-like_protein
01_2	APA05502.1	sscle_01g002720	KJK61315	51	288	103.571	8e-93	Aspergillus_parasiticus_SU-1,_whole_genome	Aspergillus	Eurotiomycetes	Eurotiales	Trichocomaceae	putative_methyltransferase_	y	methyltransferase_SAMdep	n	y			sscle_04g035190	transporter_SMCOG1000:ABC_transporter_ATP-binding_protein
01_2	APA05502.1	sscle_01g002720	PWY74571	46	276	110.714	9e-88	Aspergillus_sclerotioniger_CBS_115572,_whole	Aspergillus	Eurotiomycetes	Eurotiales	Trichocomaceae	_	y	methyltransferase_SAMdep	n	n			sscle_04g035200	transporter_SMCOG1166:transporter,_EamA_family
01_2	APA05502.1	sscle_01g002720	OXS08824	49	274	103.896	3e-87	Aspergillus_thermomutatus_strain_HMR_AF	Aspergillus	Eurotiomycetes	Eurotiales	Trichocomaceae	_	y	methyltransferase_SAMdep	n	n			sscle_04g035210	isoprenoid
01_2	APA05502.1	sscle_01g002720	OXN12028	48	281	104.221	6e-90	Aspergillus_turcosus_isolate_HMR_AF	Aspergillus	Eurotiomycetes	Eurotiales	Trichocomaceae	_	y	methyltransferase_SAMdep	n	n			sscle_04g035230	SMCOG1010:NAD-dependent_epimerase/dehydratase
01_2	APA05502.1	sscle_01g002720	OXN39010	48	281	104.221	6e-90	Aspergillus_turcosus_isolate_HMR_AF	Aspergillus	Eurotiomycetes	Eurotiales	Trichocomaceae	_	y	methyltransferase_SAMdep	n	n			sscle_04g035300	dehydrogenase
01_2	APA05502.1	sscle_01g002720	CCU76962	46	301	101.623	3e-98	Blumeria_graminis_f._sp._hordei	Blumeria	Leotiomycetes	Erysiphales	Erysiphaceae	_	y	methyltransferase_SAMdep	n	n			sscle_04g035350	transporter
01_2	APA05502.1	sscle_01g002720	CCD52947	80	473	99.3506	8e-166	Botryotinia_fuckeliana_T4_SupSuperContig_90r_117_107r_1_genomic	Botryotinia	Leotiomycetes	Helotiales	Sclerotiniaceae	_BofuT4_P138710.1	y	methyltransferase_SAMdep	n	y			sscle_04g035390	transporter
01_2	APA05502.1	sscle_01g002720	ATZ51858	80	474	99.3506	3e-166	Botrytis_cinerea_B05.10_chromosome_BCIN07,	Botrytis	Leotiomycetes	Helotiales	Sclerotiniaceae	Bcrkm5_Bcrkm5	y	methyltransferase_SAMdep	n	y			sscle_04g035400	transporter
01_2	APA05502.1	sscle_01g002720	EXJ69455	43	243	97.0779	2e-75	Cladophialophora_psammophila_CBS_110553,_whole	Cladophialophora	Eurotiomycetes	Chaetothyriales	Herpotrichiellaceae	_	y	methyltransferase_SAMdep	n	n			sscle_04g035430	TF
01_2	APA05502.1	sscle_01g002720	EPS40011	39	216	90.5844	2e-61	Dactylellina_haptotyla_CBS_200.50,_whole	Dactylellina	Leotiomycetes	Helotiales	Orbiliaceae	_	y	methyltransferase_SAMdep	n	n			sscle_04g035440	glycoside_hydrolase
01_2	APA05502.1	sscle_01g002720	KKY36058	48	296	95.4545	2e-96	Diaporthe_ampelina,_whole_genome_shotgun	Diaporthe	Sordariomycetes	Diaporthales	Diaporthaceae	putative_diaminohydroxyphosphoribosylamino-pyrimidine_deaminase_	y	methyltransferase_SAMdep	n	n			sscle_04g035660	transporter
01_2	APA05502.1	sscle_01g002720	POS78548	46	275	98.3766	1e-87	Diaporthe_helianthi_strain_7/96,_whole	Diaporthe	Sordariomycetes	Diaporthales	Diaporthaceae	_	y	methyltransferase_SAMdep	n	n			sscle_04g035710	dehydrogenase
01_2	APA05502.1	sscle_01g002720	PBP21044	54	293	90.5844	1e-95	Diplocarpon_rosae_strain_DortE4,_whole	Diplocarpon	Leotiomycetes	Helotiales	Dermateaceae	putative_Diaminohydroxyphosphoribosylamino-pyrimidine_deaminase_	y	methyltransferase_SAMdep	n	y			sscle_04g035740	oxidase_oxidoreductase
01_2	APA05502.1	sscle_01g002720	PBP28864	55	293	90.9091	1e-95	Diplocarpon_rosae_strain_DortE4,_whole	Diplocarpon	Leotiomycetes	Helotiales	Dermateaceae	putative_Diaminohydroxyphosphoribosylamino-pyrimidine_deaminase_	y	methyltransferase_SAMdep	n	y			sscle_04g035750	glycoside_hydrolase
01_2	APA05502.1	sscle_01g002720	OJD39014	45	281	101.948	2e-90	Diplodia_corticola_strain_CBS_112549,	Diplodia	Dothideomycetes	Botryosphaeriales	Botryosphaeriaceae	nicotinamide_n-methyltransferase_	y	methyltransferase_SAMdep	n	n			sscle_04g035850	glycoside_hydrolase
01_2	APA05502.1	sscle_01g002720	OMP89024	46	286	102.597	1e-92	Diplodia_seriata_strain_F98.1,_whole	Diplodia	Dothideomycetes	Botryosphaeriales	Botryosphaeriaceae	Ribosomal_N-lysine_methyltransferase_5_	y	methyltransferase_SAMdep	n	n			sscle_04g035870	dehydrogenase
01_2	APA05502.1	sscle_01g002720	KKY16149	45	280	104.545	6e-90	Diplodia_seriata,_whole_genome_shotgun	Diplodia	Dothideomycetes	Botryosphaeriales	Botryosphaeriaceae	putative_nicotinamide_n-methyltransferase_	y	methyltransferase_SAMdep	n	n			sscle_04g035880	glycoside_hydrolase
01_2	APA05502.1	sscle_01g002720	PGH33241	51	288	108.442	2e-92	Emmonsia_crescens_strain_UAMH4076,_whole	Emmonsia	Eurotiomycetes	Onygenales	Ajellomycetaceae	_	y	methyltransferase_SAMdep	n	y			sscle_04g035910	glycoside_hydrolase
01_2	APA05502.1	sscle_01g002720	KKZ63805	49	290	109.091	8e-93	Emmonsia_crescens_UAMH_3008,_whole	Emmonsia	Eurotiomycetes	Onygenales	Ajellomycetaceae	_	y	methyltransferase_SAMdep	n	n			sscle_04g035930	glycoside_hydrolase
01_2	APA05502.1	sscle_01g002720	PGG96790	48	306	116.558	2e-99	Emmonsia_parva_strain_UAMH130,_whole	Emmonsia	Eurotiomycetes	Onygenales	Ajellomycetaceae	_	y	methyltransferase_SAMdep	n	n			sscle_04g035950	transporter
01_2	APA05502.1	sscle_01g002720	OAG37071	41	227	97.7273	1e-69	Fonsecaea_monophora_strain_CBS_269.37,	Fonsecaea	Eurotiomycetes	Chaetothyriales	Herpotrichiellaceae	_	y	methyltransferase_SAMdep	n	n			sscle_04g036350	oligopeptide_transporter
01_2	APA05502.1	sscle_01g002720	OAL22245	44	240	99.3506	1e-74	Fonsecaea_multimorphosa_strain_CBS_980.96,	Fonsecaea	Eurotiomycetes	Chaetothyriales	Herpotrichiellaceae	_	y	methyltransferase_SAMdep	n	n			sscle_04g036370	TF
01_2	APA05502.1	sscle_01g002720	GAW10755	49	228	75.3247	2e-70	Fungal_sp._No.14919,_whole_genome	unknown	unknown	unknown	unknown	_	y	methyltransferase_SAMdep	n	n			sscle_04g036390	glycoside_hydrolase
01_2	APA05502.1	sscle_01g002720	PGH16745	47	298	116.883	5e-96	Helicocarpus_griseus_UAMH5409,_whole_genome	Helicocarpus	Eurotiomycetes	Onygenales	Ajellomycetaceae	_	y	methyltransferase_SAMdep	n	n			sscle_04g036410	NRPS-like_protein
01_2	APA05502.1	sscle_01g002720	OTA31269	39	227	96.4286	1e-69	Hortaea_werneckii_EXF-2000,_whole_genome	Hortaea	Dothideomycetes	Capnodiales	Teratosphaeriaceae	_	y	methyltransferase_SAMdep	n	n			sscle_04g036430	TF
01_2	APA05502.1	sscle_01g002720	OTA37441	40	226	96.4286	4e-69	Hortaea_werneckii_EXF-2000,_whole_genome	Hortaea	Dothideomycetes	Capnodiales	Teratosphaeriaceae	_	y	methyltransferase_SAMdep	n	n			sscle_04g036510	glycoside_hydrolase
01_2	APA05502.1	sscle_01g002720	EKG10065	46	285	101.948	5e-92	Macrophomina_phaseolina_MS6,_whole_genome	Macrophomina	Dothideomycetes	Botryosphaeriales	Botryosphaeriaceae	Nicotinamide_N-methyltransferase_putative_	y	methyltransferase_SAMdep	n	n			sscle_04g036520	PKS/NRPS-like_protein_dehydrogenase
01_2	APA05502.1	sscle_01g002720	KXX78890	49	306	103.571	7e-100	Madurella_mycetomatis_strain_mm55,_whole	Madurella	Sordariomycetes	Sordariales	Incertae sedis	Ribosomal_lysine_N-methyltransferase_5_	y	methyltransferase_SAMdep	n	n			sscle_04g036530	TF
01_2	APA05502.1	sscle_01g002720	ODH50622	45	287	119.481	6e-92	Paracoccidioides_brasiliensis_strain_CNH,_whole	Paracoccidioides	Eurotiomycetes	Onygenales	Ajellomycetaceae	_	y	methyltransferase_SAMdep	n	n			sscle_04g036560	PKS/NRPS-like_protein_dehydrogenase
01_2	APA05502.1	sscle_01g002720	ODH28872	45	290	119.156	5e-93	Paracoccidioides_brasiliensis_strain_Pb300,_whole	Paracoccidioides	Eurotiomycetes	Onygenales	Ajellomycetaceae	_	y	methyltransferase_SAMdep	n	n			sscle_04g036650	transporter_SMCOG1202:major_facilitator_transporter
01_2	APA05502.1	sscle_01g002720	CEJ59273	47	283	102.273	1e-90	Penicillium_brasilianum,_whole_genome_shotgun	Penicillium	Eurotiomycetes	Eurotiales	Trichocomaceae	_	y	methyltransferase_SAMdep	n	n			sscle_04g036710	TF
01_2	APA05502.1	sscle_01g002720	OQD74199	49	305	102.273	2e-99	Penicillium_decumbens_strain_IBT_11843,	Penicillium	Eurotiomycetes	Eurotiales	Trichocomaceae	_	y	methyltransferase_SAMdep	n	n			sscle_04g036720	SMCOG1036:alpha/beta_hydrolase_fold_protein
01_2	APA05502.1	sscle_01g002720	PCG97528	51	291	95.1299	1e-93	Penicillium_occitanis_strain_CL100,_whole	Penicillium	Eurotiomycetes	Eurotiales	Trichocomaceae	Hypothetical_protein_	y	methyltransferase_SAMdep	n	y			sscle_04g036750	transporter_SMCOG1169:sugar_transport_protein
01_2	APA05502.1	sscle_01g002720	PCH02773	51	291	95.1299	1e-93	Penicillium_occitanis_strain_CT1,_whole	Penicillium	Eurotiomycetes	Eurotiales	Trichocomaceae	_	y	methyltransferase_SAMdep	n	y			sscle_04g036790	SMCOG1012:4'-phosphopantetheinyl_transferase
01_2	APA05502.1	sscle_01g002720	OKO95519	47	294	104.221	6e-95	Penicillium_subrubescens_strain_CBS_132785,	Penicillium	Eurotiomycetes	Eurotiales	Trichocomaceae	Diaminohydroxyphosphoribosylamino-pyrimidine_deaminase_	y	methyltransferase_SAMdep	n	n			sscle_04g036810	SMCOG1006:acyl-CoA_dehydrogenase_dehydrogenase
01_2	APA05502.1	sscle_01g002720	CZR62531	57	343	99.3506	7e-115	Phialocephala_subalpina_strain_UAMH_11012,	Phialocephala	Leotiomycetes	Helotiales	Vibrisseaceae		y	methyltransferase_SAMdep	n	y			sscle_04g036830	transporter_SMCOG1169:sugar_transport_protein
01_2	APA05502.1	sscle_01g002720	CDP26851	44	265	106.818	2e-83	Podospora_anserina_genomic_DNA,_chromosome	Podospora	Sordariomycetes	Sordariales	Lasiosphaeriaceae	Putative_protein_of_unknown_function_	y	methyltransferase_SAMdep	n	n			sscle_04g036840	PKS/NRPS-like_protein_dehydrogenase
01_2	APA05502.1	sscle_01g002720	CAP70257	44	264	106.818	2e-83	Podospora_anserina_S_mat+_genomic	Podospora	Sordariomycetes	Sordariales	Lasiosphaeriaceae	tRNA-Glu_PODANS_3_3400	y	methyltransferase_SAMdep	n	n			sscle_04g036850	PKS/NRPS-like_protein_dehydrogenase
01_2	APA05502.1	sscle_01g002720	PGH18704	44	272	114.286	7e-86	Polytolypa_hystricis_UAMH7299,_whole_genome	Polytolypa	Eurotiomycetes	Onygenales	Ajellomycetaceae	_	y	methyltransferase_SAMdep	n	n			sscle_04g036980	TF
01_2	APA05502.1	sscle_01g002720	KFY73163	50	288	109.74	7e-92	Pseudogymnoascus_sp._VKM_F-103,_whole	Pseudogymnoascus	Dothideomycetes	Incertae sedis	Pseudeurotiaceae	_	y	methyltransferase_SAMdep	n	y			sscle_04g037010	acyltransferase
01_2	APA05502.1	sscle_01g002720	KFX98078	51	300	110.39	2e-97	Pseudogymnoascus_sp._VKM_F-3557,_whole	Pseudogymnoascus	Dothideomycetes	Incertae sedis	Pseudeurotiaceae	_	y	methyltransferase_SAMdep	n	y			sscle_04g037140	glycoside_hydrolase
01_2	APA05502.1	sscle_01g002720	KFY00418	53	317	108.442	4e-104	Pseudogymnoascus_sp._VKM_F-3808,_whole	Pseudogymnoascus	Dothideomycetes	Incertae sedis	Pseudeurotiaceae	_	y	methyltransferase_SAMdep	n	y			sscle_04g037180	TF
01_2	APA05502.1	sscle_01g002720	KFY58009	51	311	110.39	9e-102	Pseudogymnoascus_sp._VKM_F-4516_(FW-969),	Pseudogymnoascus	Dothideomycetes	Incertae sedis	Pseudeurotiaceae	_	y	methyltransferase_SAMdep	n	y			sscle_04g037230	TF
01_2	APA05502.1	sscle_01g002720	KFY97377	48	254	102.273	3e-74	Pseudogymnoascus_sp._VKM_F-4517_(FW-2822),	Pseudogymnoascus	Dothideomycetes	Incertae sedis	Pseudeurotiaceae	_	y	methyltransferase_SAMdep	n	n			sscle_04g037240	dehydrogenase
01_2	APA05502.1	sscle_01g002720	KFY85781	48	286	108.442	6e-92	Pseudogymnoascus_sp._VKM_F-4518_(FW-2643),	Pseudogymnoascus	Dothideomycetes	Incertae sedis	Pseudeurotiaceae	_	y	methyltransferase_SAMdep	n	n			sscle_04g037250	TF
01_2	APA05502.1	sscle_01g002720	ORY65260	51	325	99.3506	1e-107	Pseudomassariella_vexata_strain_CBS_129021,	Pseudomassariella	Sordariomycetes	Xylariales	Pseudomassariella	_	y	methyltransferase_SAMdep	n	y			sscle_04g037260	transporter
01_2	APA05502.1	sscle_01g002720	CZS92149	58	343	97.7273	1e-114	Rhynchosporium_agropyri_strain_04CH-RAC-A.6.1,_whole	Rhynchosporium	Leotiomycetes	Helotiales	Rhynchosporium		y	methyltransferase_SAMdep	n	y			sscle_04g037280	transporter
01_2	APA05502.1	sscle_01g002720	CZT00731	58	344	97.7273	4e-115	Rhynchosporium_commune_strain_UK7,_whole	Rhynchosporium	Leotiomycetes	Helotiales	Rhynchosporium		y	methyltransferase_SAMdep	n	y			sscle_04g037340	glycoside_hydrolase
01_2	APA05502.1	sscle_01g002720	CZT43808	58	342	97.7273	2e-114	Rhynchosporium_secalis_strain_02CH4-6a.1,_whole	Rhynchosporium	Leotiomycetes	Helotiales	Rhynchosporium		y	methyltransferase_SAMdep	n	y			sscle_04g037350	glycoside_hydrolase
01_2	APA05502.1	sscle_01g002720	PQE28944	59	302	100	5e-99	Rutstroemia_sp._NJR-2017a_BBW,_whole	Rutstroemia	Leotiomycetes	Helotiales	Rustroemiaceae	diaminohydroxyphosphoribosylamino-pyrimidine_deaminase_protein_	y	methyltransferase_SAMdep	n	y			sscle_04g037370	dehydrogenase
01_2	APA05502.1	sscle_01g002720	PQE15439	68	402	100	1e-137	Rutstroemia_sp._NJR-2017a_BVV2,_whole	Rutstroemia	Leotiomycetes	Helotiales	Rustroemiaceae	diaminohydroxyphosphoribosylamino-pyrimidine_deaminase_protein_	y	methyltransferase_SAMdep	n	y			sscle_04g037380	dehydrogenase
01_2	APA05502.1	sscle_01g002720	PQE31706	69	395	100	4e-135	Rutstroemia_sp._NJR-2017a_WRK4,_whole	Rutstroemia	Leotiomycetes	Helotiales	Rustroemiaceae	diaminohydroxyphosphoribosylamino-pyrimidine_deaminase_protein_	y	methyltransferase_SAMdep	n	y			sscle_04g037530	transporter
01_2	APA05502.1	sscle_01g002720	ESZ90761	82	497	101.299	3e-175	Sclerotinia_borealis_F-4128,_whole_genome	Sclerotinia	Leotiomycetes	Helotiales	Sclerotiniaceae	_	y	methyltransferase_SAMdep	n	y			sscle_04g037590	TF
01_2	APA05502.1	sscle_01g002720	CCC08215	45	261	104.545	3e-82	Sordaria_macrospora_k-hell,_whole_genome	Sordaria	Sordariomycetes	Sordariales	Sordaria		y	methyltransferase_SAMdep	n	n			sscle_04g037700	dehydrogenase
01_2	APA05502.1	sscle_01g002720	KIH93954	43	268	109.416	4e-85	Sporothrix_brasiliensis_5110,_whole_genome	Sporothrix	Sordariomycetes	Ophiostomatales	Ophiostomataceae	_	y	methyltransferase_SAMdep	n	n			sscle_04g037770	dehydrogenase
01_2	APA05502.1	sscle_01g002720	OAA68419	35	232	127.273	3e-70	Sporothrix_insectorum_RCEF_264,_whole	Sporothrix	Sordariomycetes	Ophiostomatales	Ophiostomataceae	_	y	methyltransferase_SAMdep	n	n			sscle_04g037910	dehydrogenase
01_2	APA05502.1	sscle_01g002720	KJR83462	43	270	110.065	1e-85	Sporothrix_schenckii_1099-18,_whole_genome	Sporothrix	Sordariomycetes	Ophiostomatales	Ophiostomataceae	_	y	methyltransferase_SAMdep	n	n			sscle_04g038030	oxidase_oxidoreductase
01_2	APA05502.1	sscle_01g002720	RAO68473	50	305	105.844	2e-99	Talaromyces_amestolkiae_strain_CIB,_whole	Talaromyces	Eurotiomycetes	Eurotiales	Trichocomaceae	_	y	methyltransferase_SAMdep	n	y			sscle_04g038040	transporter
01_2	APA05502.1	sscle_01g002720	KUL89050	52	300	93.8312	1e-97	Talaromyces_verruculosus_strain_TS63-9,_whole	Talaromyces	Eurotiomycetes	Eurotiales	Trichocomaceae	_	y	methyltransferase_SAMdep	n	y			sscle_04g038070	isoprenoid
01_2	APA05502.1	sscle_01g002720	AEO67065	43	288	116.883	4e-92	Thielavia_terrestris_NRRL_8126_chromosome	Thielavia	Sordariomycetes	Sordariales	Chaetomiaceae	_THITE_2088547	y	methyltransferase_SAMdep	n	n			sscle_04g038110	SMCOG1269:hypothetical_protein_methyltransferase_SAMdep
01_2	APA05502.1	sscle_01g002720	PWW74012	39	228	99.3506	1e-69	Tuber_magnatum_isolate_091103-1,_whole	Tuber	Pezizomycetes	Pezizales	Tuberaceae	_	y	methyltransferase_SAMdep	n	n			sscle_04g038140	isoprenoid
01_2	APA05503.1	sscle_01g002730	KYG42267	65	966	101	0	Acidomyces_richmondensis_BFW,_whole_genome	Acidomyces	Dothideomycetes	Capnodiales	Teratosphaeriaceae	_	y	NRPS-like_protein	y	y			sscle_04g038190	SMCOG1124:acetyl-CoA_acetyltransferase_acyltransferase
01_2	APA05503.1	sscle_01g002730	EGX51649	56	816	99	0	Arthrobotrys_oligospora_ATCC_24927,_whole	Arthrobotrys	Orbiliomycetes	Orbiliales	Orbiliaceae	_	y	NRPS-like_protein	y	y			sscle_04g038250	TF
01_2	APA05503.1	sscle_01g002730	PWY70041	65	968	100	0	Aspergillus_eucalypticola_CBS_122712,_whole	Aspergillus	Eurotiomycetes	Eurotiales	Trichocomaceae	AMP-binding_enzyme_	y	NRPS-like_protein	y	y			sscle_04g038260	transporter_SMCOG1137:Major_facilitator_superfamily_MFS_1
01_2	APA05503.1	sscle_01g002730	OXN06898	66	969	99.5714	0	Aspergillus_fumigatus_isolate_HMR_AF	Aspergillus	Eurotiomycetes	Eurotiales	Trichocomaceae	_	y	NRPS-like_protein	y	y			sscle_04g038330	SMCOG1030:serine/threonine_protein_kinase
01_2	APA05503.1	sscle_01g002730	OXN22631	66	969	99.5714	0	Aspergillus_fumigatus_isolate_HMR_AF	Aspergillus	Eurotiomycetes	Eurotiales	Trichocomaceae	_	y	NRPS-like_protein	y	y			sscle_04g038430	oxidase_oxidoreductase_dehydrogenase
01_2	APA05503.1	sscle_01g002730	GAQ06733	65	985	99.8571	0	Aspergillus_lentulus_strain_IFM_54703,	Aspergillus	Eurotiomycetes	Eurotiales	Trichocomaceae	long-chain-fatty-acid--CoA_ligase_1_	y	NRPS-like_protein	y	y			sscle_04g038700	methyltransferase_SAMdep
01_2	APA05503.1	sscle_01g002730	EAA57655	63	931	99.8571	0	Aspergillus_nidulans_FGSC_A4,_whole	Aspergillus	Eurotiomycetes	Eurotiales	Trichocomaceae	_	y	NRPS-like_protein	y	y			sscle_04g038710	methyltransferase_SAMdep
01_2	APA05503.1	sscle_01g002730	EHA22084	65	966	100	0	Aspergillus_niger_ATCC_1015,_whole	Aspergillus	Eurotiomycetes	Eurotiales	Trichocomaceae	_	y	NRPS-like_protein	y	y			sscle_04g038750	transporter
01_2	APA05503.1	sscle_01g002730	SPB49284	65	966	100	0	Aspergillus_niger_strain_N402_(ATCC	Aspergillus	Eurotiomycetes	Eurotiales	Trichocomaceae		y	NRPS-like_protein	y	y			sscle_04g038840	methyltransferase_SAMdep
01_2	APA05503.1	sscle_01g002730	PKX98808	66	982	99.5714	0	Aspergillus_novofumigatus_IBT_16806,_whole	Aspergillus	Eurotiomycetes	Eurotiales	Trichocomaceae	putative_AMP-binding_enzyme_	y	NRPS-like_protein	y	y			sscle_04g038920	oxidase_oxidoreductase
01_2	APA05503.1	sscle_01g002730	PTU18465	62	932	99.8571	0	Aspergillus_ochraceoroseus_IBT_24754,_whole	Aspergillus	Eurotiomycetes	Eurotiales	Trichocomaceae	_	y	NRPS-like_protein	y	y			sscle_04g039020	dehydrogenase
01_2	APA05503.1	sscle_01g002730	KJK61312	64	940	99.5714	0	Aspergillus_parasiticus_SU-1,_whole_genome	Aspergillus	Eurotiomycetes	Eurotiales	Trichocomaceae	Eukaryotic_long-chain_fatty_acid_CoA_synthetase_LC-FACS_	y	NRPS-like_protein	y	y			sscle_04g039100	glycoside_hydrolase
01_2	APA05503.1	sscle_01g002730	PWY74570	65	972	100	0	Aspergillus_sclerotioniger_CBS_115572,_whole	Aspergillus	Eurotiomycetes	Eurotiales	Trichocomaceae	acetyl-CoA_synthetase-like_protein_	y	NRPS-like_protein	y	y			sscle_04g039260	transporter
01_2	APA05503.1	sscle_01g002730	OXS08797	65	967	99.5714	0	Aspergillus_thermomutatus_strain_HMR_AF	Aspergillus	Eurotiomycetes	Eurotiales	Trichocomaceae	_	y	NRPS-like_protein	y	y			sscle_04g039270	TF
01_2	APA05503.1	sscle_01g002730	OXN12032	65	970	98.7143	0	Aspergillus_turcosus_isolate_HMR_AF	Aspergillus	Eurotiomycetes	Eurotiales	Trichocomaceae	_	y	NRPS-like_protein	y	y			sscle_04g039340	methyltransferase
01_2	APA05503.1	sscle_01g002730	OXN39013	65	969	98.7143	0	Aspergillus_turcosus_isolate_HMR_AF	Aspergillus	Eurotiomycetes	Eurotiales	Trichocomaceae	_	y	NRPS-like_protein	y	y			sscle_04g039430	transporter
01_2	APA05503.1	sscle_01g002730	CCU76961	74	1075	98.7143	0	Blumeria_graminis_f._sp._hordei	Blumeria	Leotiomycetes	Erysiphales	Erysiphaceae	long_chain_fatty_acyl-CoA_synthetase_	y	NRPS-like_protein	y	y			sscle_04g039530	transporter
01_2	APA05503.1	sscle_01g002730	CCD52948	94	1322	100	0	Botryotinia_fuckeliana_T4_SupSuperContig_90r_117_107r_1_genomic	Botryotinia	Leotiomycetes	Helotiales	Sclerotiniaceae	similar_to_long-chain-fatty-acid-CoA_ligase_BofuT4_P138720.1	y	NRPS-like_protein	y	y			sscle_04g039550	DMAT
01_2	APA05503.1	sscle_01g002730	ATZ51857	94	1322	100	0	Botrytis_cinerea_B05.10_chromosome_BCIN07,	Botrytis	Leotiomycetes	Helotiales	Sclerotiniaceae	_BCIN_07g04170	y	NRPS-like_protein	y	y			sscle_04g039690	oxidase_oxidoreductase
01_2	APA05503.1	sscle_01g002730	EXJ69454	66	988	98.4286	0	Cladophialophora_psammophila_CBS_110553,_whole	Cladophialophora	Eurotiomycetes	Chaetothyriales	Herpotrichiellaceae	long-chain_acyl-CoA_synthetase_	y	NRPS-like_protein	y	y			sscle_04g039700	DMAT
01_2	APA05503.1	sscle_01g002730	OLN97577	69	1037	100	0	Colletotrichum_chlorophyti_strain_NTL11,_whole	Colletotrichum	Sordariomycetes	Glomerellales	Glomerellaceae	Long-chain-fatty-acid-CoA_ligase_1-like_protein_1_	y	NRPS-like_protein	y	y			sscle_04g039720	oxidase_oxidoreductase
01_2	APA05503.1	sscle_01g002730	EXF76006	70	1026	98.4286	0	Colletotrichum_fioriniae_PJ7,_whole_genome	Colletotrichum	Sordariomycetes	Glomerellales	Glomerellaceae	AMP-binding_enzyme_	y	NRPS-like_protein	y	y			sscle_04g039750	methyltransferase
01_2	APA05503.1	sscle_01g002730	OBR08950	71	1035	98.2857	0	Colletotrichum_higginsianum_IMI_349063,_whole	Colletotrichum	Sordariomycetes	Glomerellales	Glomerellaceae	AMP-binding_enzyme_	y	NRPS-like_protein	y	y			sscle_04g039800	transporter
01_2	APA05503.1	sscle_01g002730	KZL81150	71	1063	98.2857	0	Colletotrichum_incanum_strain_MAFF_238704,	Colletotrichum	Sordariomycetes	Glomerellales	Glomerellaceae	amp-binding_enzyme_	y	NRPS-like_protein	y	y			sscle_04g039840	oxidase_oxidoreductase_dehydrogenase
01_2	APA05503.1	sscle_01g002730	KXH28501	70	1026	98.4286	0	Colletotrichum_nymphaeae_SA-01,_whole_genome	Colletotrichum	Sordariomycetes	Glomerellales	Glomerellaceae	AMP-binding_enzyme_	y	NRPS-like_protein	y	y			sscle_04g039860	acyltransferase
01_2	APA05503.1	sscle_01g002730	OHF01439	70	1025	98.4286	0	Colletotrichum_orchidophilum_strain_IMI_309357,	Colletotrichum	Sordariomycetes	Glomerellales	Glomerellaceae	AMP-binding_enzyme_	y	NRPS-like_protein	y	y			sscle_04g039880	transporter
01_2	APA05503.1	sscle_01g002730	KXH27401	70	1026	98.4286	0	Colletotrichum_simmondsii_strain_CBS122122,_whole	Colletotrichum	Sordariomycetes	Glomerellales	Glomerellaceae	AMP-binding_enzyme_	y	NRPS-like_protein	y	y			sscle_04g039910	methyltransferase_SAMdep
01_2	APA05503.1	sscle_01g002730	KDN69027	71	1036	98.2857	0	Colletotrichum_sublineola_strain_TX430BB,_whole	Colletotrichum	Sordariomycetes	Glomerellales	Glomerellaceae	putative_AMP-binding_enzyme_	y	NRPS-like_protein	y	y			sscle_04g040030	transporter
01_2	APA05503.1	sscle_01g002730	KZL75445	71	1041	98.2857	0	Colletotrichum_tofieldiae_strain_0861,_whole	Colletotrichum	Sordariomycetes	Glomerellales	Glomerellaceae	long-chain-fatty-acid-ligase_1_(AMP-binding_enzyme)_	y	NRPS-like_protein	y	y			sscle_04g040050	transporter
01_2	APA05503.1	sscle_01g002730	EPS40014	56	807	99	0	Dactylellina_haptotyla_CBS_200.50,_whole	Dactylellina	Leotiomycetes	Helotiales	Orbiliaceae	_	y	NRPS-like_protein	y	y			sscle_04g040060	oxidase_oxidoreductase
01_2	APA05503.1	sscle_01g002730	KKY36057	71	1045	98.1429	0	Diaporthe_ampelina,_whole_genome_shotgun	Diaporthe	Sordariomycetes	Diaporthales	Diaporthaceae	putative_long-chain-fatty-acidligase_1_	y	NRPS-like_protein	y	y			sscle_04g040070	oxidase_oxidoreductase
01_2	APA05503.1	sscle_01g002730	POS78547	71	1050	98	0	Diaporthe_helianthi_strain_7/96,_whole	Diaporthe	Sordariomycetes	Diaporthales	Diaporthaceae	long-chain-fatty-acid-CoA_ligase_1_	y	NRPS-like_protein	y	y			sscle_04g040090	glycoside_hydrolase
01_2	APA05503.1	sscle_01g002730	PBP21039	81	1083	88.8571	0	Diplocarpon_rosae_strain_DortE4,_whole	Diplocarpon	Leotiomycetes	Helotiales	Dermateaceae	acyl-CoA_synthetase_	y	NRPS-like_protein	y	y			sscle_04g040160	transporter
01_2	APA05503.1	sscle_01g002730	PBP28863	81	1206	99.5714	0	Diplocarpon_rosae_strain_DortE4,_whole	Diplocarpon	Leotiomycetes	Helotiales	Dermateaceae	acyl-CoA_synthetase_	y	NRPS-like_protein	y	y			sscle_04g040190	transporter
01_2	APA05503.1	sscle_01g002730	OJD39015	69	999	99	0	Diplodia_corticola_strain_CBS_112549,	Diplodia	Dothideomycetes	Botryosphaeriales	Botryosphaeriaceae	long-chain_acyl-synthetase_	y	NRPS-like_protein	y	y			sscle_05g040320	transporter
01_2	APA05503.1	sscle_01g002730	OMP89025	70	1007	99.1429	0	Diplodia_seriata_strain_F98.1,_whole	Diplodia	Dothideomycetes	Botryosphaeriales	Botryosphaeriaceae	Long-chain-fatty-acid--CoA_ligase_1_	y	NRPS-like_protein	y	y			sscle_05g040330	TF
01_2	APA05503.1	sscle_01g002730	KKY16148	69	1006	99.1429	0	Diplodia_seriata,_whole_genome_shotgun	Diplodia	Dothideomycetes	Botryosphaeriales	Botryosphaeriaceae	putative_long-chain-fatty-acid-_ligase_	y	NRPS-like_protein	y	y			sscle_05g040410	oligopeptide_transporter
01_2	APA05503.1	sscle_01g002730	PGH33242	66	963	98.7143	0	Emmonsia_crescens_strain_UAMH4076,_whole	Emmonsia	Eurotiomycetes	Onygenales	Ajellomycetaceae	long-chain_acyl-CoA_synthetase_	y	NRPS-like_protein	y	y			sscle_05g040470	dehydrogenase
01_2	APA05503.1	sscle_01g002730	KKZ63804	66	962	98.7143	0	Emmonsia_crescens_UAMH_3008,_whole	Emmonsia	Eurotiomycetes	Onygenales	Ajellomycetaceae	long-chain_acyl-CoA_synthetase_	y	NRPS-like_protein	y	y			sscle_05g040500	glycoside_hydrolase
01_2	APA05503.1	sscle_01g002730	PGG96789	65	962	98.7143	0	Emmonsia_parva_strain_UAMH130,_whole	Emmonsia	Eurotiomycetes	Onygenales	Ajellomycetaceae	long-chain_acyl-CoA_synthetase_	y	NRPS-like_protein	y	y			sscle_05g040510	glycoside_hydrolase
01_2	APA05503.1	sscle_01g002730	OAG37070	68	998	97.8571	0	Fonsecaea_monophora_strain_CBS_269.37,	Fonsecaea	Eurotiomycetes	Chaetothyriales	Herpotrichiellaceae	_	y	NRPS-like_protein	y	y			sscle_05g040540	TF
01_2	APA05503.1	sscle_01g002730	OAL22246	67	991	98	0	Fonsecaea_multimorphosa_strain_CBS_980.96,	Fonsecaea	Eurotiomycetes	Chaetothyriales	Herpotrichiellaceae	_	y	NRPS-like_protein	y	y			sscle_05g040580	transporter
01_2	APA05503.1	sscle_01g002730	GAW10754	69	1004	99	0	Fungal_sp._No.14919,_whole_genome	unknown	unknown	unknown	unknown	_	y	NRPS-like_protein	y	y			sscle_05g040620	oxidase_oxidoreductase_dehydrogenase
01_2	APA05503.1	sscle_01g002730	PGH16744	67	987	98.8571	0	Helicocarpus_griseus_UAMH5409,_whole_genome	Helicocarpus	Eurotiomycetes	Onygenales	Ajellomycetaceae	_	y	NRPS-like_protein	y	y			sscle_05g040660	oxidase_oxidoreductase
01_2	APA05503.1	sscle_01g002730	OTA31274	65	993	101.571	0	Hortaea_werneckii_EXF-2000,_whole_genome	Hortaea	Dothideomycetes	Capnodiales	Teratosphaeriaceae	_	y	NRPS-like_protein	y	y			sscle_05g040680	glycoside_hydrolase
01_2	APA05503.1	sscle_01g002730	OTA37396	66	993	101.571	0	Hortaea_werneckii_EXF-2000,_whole_genome	Hortaea	Dothideomycetes	Capnodiales	Teratosphaeriaceae	_	y	NRPS-like_protein	y	y			sscle_05g040760	TF
01_2	APA05503.1	sscle_01g002730	EKG10066	71	1031	99.4286	0	Macrophomina_phaseolina_MS6,_whole_genome	Macrophomina	Dothideomycetes	Botryosphaeriales	Botryosphaeriaceae	AMP-dependent_synthetase/ligase_	y	NRPS-like_protein	y	y			sscle_05g040830	transporter
01_2	APA05503.1	sscle_01g002730	KXX78887	68	1012	99	0	Madurella_mycetomatis_strain_mm55,_whole	Madurella	Sordariomycetes	Sordariales	Incertae sedis	Long-chain-fatty-acid--CoA_ligase_1_	y	NRPS-like_protein	y	y			sscle_05g040880	glycoside_hydrolase
01_2	APA05503.1	sscle_01g002730	OWP03456	81	1207	99.5714	0	Marssonina_coronariae_strain_NL1,_whole	Marssonina	Leotiomycetes	Helotiales	Dermateaceae	_	y	NRPS-like_protein	y	y			sscle_05g040900	SMCOG1005:Drug_resistance_transporter,_EmrB/QacA
01_2	APA05503.1	sscle_01g002730	ODH50621	66	956	98.1429	0	Paracoccidioides_brasiliensis_strain_CNH,_whole	Paracoccidioides	Eurotiomycetes	Onygenales	Ajellomycetaceae	_	y	NRPS-like_protein	y	y			sscle_05g040930	PKS/NRPS-like_protein_dehydrogenase
01_2	APA05503.1	sscle_01g002730	ODH28871	66	956	98.1429	0	Paracoccidioides_brasiliensis_strain_Pb300,_whole	Paracoccidioides	Eurotiomycetes	Onygenales	Ajellomycetaceae	_	y	NRPS-like_protein	y	y			sscle_05g040950	SMCOG1086:MATE_efflux_family_protein
01_2	APA05503.1	sscle_01g002730	CEJ59274	66	954	99.5714	0	Penicillium_brasilianum,_whole_genome_shotgun	Penicillium	Eurotiomycetes	Eurotiales	Trichocomaceae	Putative_AMP-binding_enzyme_	y	NRPS-like_protein	y	y			sscle_05g040980	NRPS-like_protein
01_2	APA05503.1	sscle_01g002730	OQD74140	64	933	99.5714	0	Penicillium_decumbens_strain_IBT_11843,	Penicillium	Eurotiomycetes	Eurotiales	Trichocomaceae	_	y	NRPS-like_protein	y	y			sscle_05g041090	transporter
01_2	APA05503.1	sscle_01g002730	PCG97527	66	960	98.5714	0	Penicillium_occitanis_strain_CL100,_whole	Penicillium	Eurotiomycetes	Eurotiales	Trichocomaceae	AMP-dependent_synthetase/ligase_	y	NRPS-like_protein	y	y			sscle_05g041120	oxidase_oxidoreductase
01_2	APA05503.1	sscle_01g002730	PCH02772	66	960	98.5714	0	Penicillium_occitanis_strain_CT1,_whole	Penicillium	Eurotiomycetes	Eurotiales	Trichocomaceae	_	y	NRPS-like_protein	y	y			sscle_05g041140	transporter
01_2	APA05503.1	sscle_01g002730	OKO95520	65	963	99.5714	0	Penicillium_subrubescens_strain_CBS_132785,	Penicillium	Eurotiomycetes	Eurotiales	Trichocomaceae	Long-chain-fatty-acid--CoA_ligase_1_	y	NRPS-like_protein	y	y			sscle_05g041220	transporter
01_2	APA05503.1	sscle_01g002730	CZR62530	84	1251	99.5714	0	Phialocephala_subalpina_strain_UAMH_11012,	Phialocephala	Leotiomycetes	Helotiales	Vibrisseaceae	probable_long-chain-fatty-acid-CoA_ligase_	y	NRPS-like_protein	y	y			sscle_05g041230	methyltransferase_SAMdep
01_2	APA05503.1	sscle_01g002730	CDP26850	68	987	97.8571	0	Podospora_anserina_genomic_DNA,_chromosome	Podospora	Sordariomycetes	Sordariales	Lasiosphaeriaceae	Putative_Long-chain-fatty-acid-CoA_ligase_	y	NRPS-like_protein	y	y			sscle_05g041330	acyltransferase
01_2	APA05503.1	sscle_01g002730	CAP70256	68	987	97.8571	0	Podospora_anserina_S_mat+_genomic	Podospora	Sordariomycetes	Sordariales	Lasiosphaeriaceae	PODANS_3_3390	y	NRPS-like_protein	y	y			sscle_05g041340	TF
01_2	APA05503.1	sscle_01g002730	PGH18703	64	963	99	0	Polytolypa_hystricis_UAMH7299,_whole_genome	Polytolypa	Eurotiomycetes	Onygenales	Ajellomycetaceae	_	y	NRPS-like_protein	y	y			sscle_05g041360	TF
01_2	APA05503.1	sscle_01g002730	KFY73162	72	1070	99.1429	0	Pseudogymnoascus_sp._VKM_F-103,_whole	Pseudogymnoascus	Dothideomycetes	Incertae sedis	Pseudeurotiaceae	_	y	NRPS-like_protein	y	y			sscle_05g041440	transporter
01_2	APA05503.1	sscle_01g002730	KFX98079	69	1033	100.286	0	Pseudogymnoascus_sp._VKM_F-3557,_whole	Pseudogymnoascus	Dothideomycetes	Incertae sedis	Pseudeurotiaceae	_	y	NRPS-like_protein	y	y			sscle_05g041650	glycoside_hydrolase
01_2	APA05503.1	sscle_01g002730	KFY00416	71	1043	99.1429	0	Pseudogymnoascus_sp._VKM_F-3808,_whole	Pseudogymnoascus	Dothideomycetes	Incertae sedis	Pseudeurotiaceae	_	y	NRPS-like_protein	y	y			sscle_05g041700	oxidase_oxidoreductase
01_2	APA05503.1	sscle_01g002730	KFY39493	71	1038	99.1429	0	Pseudogymnoascus_sp._VKM_F-4514_(FW-929),	Pseudogymnoascus	Dothideomycetes	Incertae sedis	Pseudeurotiaceae	_	y	NRPS-like_protein	y	y			sscle_05g041710	dehydrogenase
01_2	APA05503.1	sscle_01g002730	KFY60489	71	1062	99.1429	0	Pseudogymnoascus_sp._VKM_F-4515_(FW-2607),	Pseudogymnoascus	Dothideomycetes	Incertae sedis	Pseudeurotiaceae	_	y	NRPS-like_protein	y	y			sscle_05g041720	dehydrogenase
01_2	APA05503.1	sscle_01g002730	KFY58010	71	1038	99.1429	0	Pseudogymnoascus_sp._VKM_F-4516_(FW-969),	Pseudogymnoascus	Dothideomycetes	Incertae sedis	Pseudeurotiaceae	_	y	NRPS-like_protein	y	y			sscle_05g041740	TF
01_2	APA05503.1	sscle_01g002730	KFY97376	71	1062	99.1429	0	Pseudogymnoascus_sp._VKM_F-4517_(FW-2822),	Pseudogymnoascus	Dothideomycetes	Incertae sedis	Pseudeurotiaceae	_	y	NRPS-like_protein	y	y			sscle_05g041980	dehydrogenase
01_2	APA05503.1	sscle_01g002730	KFY85782	71	1061	99.1429	0	Pseudogymnoascus_sp._VKM_F-4518_(FW-2643),	Pseudogymnoascus	Dothideomycetes	Incertae sedis	Pseudeurotiaceae	_	y	NRPS-like_protein	y	y			sscle_05g042060	TF
01_2	APA05503.1	sscle_01g002730	KFZ16101	71	1061	99.1429	0	Pseudogymnoascus_sp._VKM_F-4520_(FW-2644),	Pseudogymnoascus	Dothideomycetes	Incertae sedis	Pseudeurotiaceae	_	y	NRPS-like_protein	y	y			sscle_05g042100	dehydrogenase
01_2	APA05503.1	sscle_01g002730	ORY65261	70	1046	99.2857	0	Pseudomassariella_vexata_strain_CBS_129021,	Pseudomassariella	Sordariomycetes	Xylariales	Pseudomassariella	_	y	NRPS-like_protein	y	y			sscle_05g042110	dehydrogenase
01_2	APA05503.1	sscle_01g002730	CZS92151	83	1221	99	0	Rhynchosporium_agropyri_strain_04CH-RAC-A.6.1,_whole	Rhynchosporium	Leotiomycetes	Helotiales	Rhynchosporium	probable_long-chain-fatty-acid-CoA_ligase_	y	NRPS-like_protein	y	y			sscle_05g042130	TF
01_2	APA05503.1	sscle_01g002730	CZT00732	83	1223	99	0	Rhynchosporium_commune_strain_UK7,_whole	Rhynchosporium	Leotiomycetes	Helotiales	Rhynchosporium	probable_long-chain-fatty-acid-CoA_ligase_	y	NRPS-like_protein	y	y			sscle_05g042280	glycoside_hydrolase
01_2	APA05503.1	sscle_01g002730	CZT43809	83	1221	99	0	Rhynchosporium_secalis_strain_02CH4-6a.1,_whole	Rhynchosporium	Leotiomycetes	Helotiales	Rhynchosporium	probable_long-chain-fatty-acid-CoA_ligase_	y	NRPS-like_protein	y	y			sscle_05g042340	dehydrogenase
01_2	APA05503.1	sscle_01g002730	PQE28929	90	1292	99.1429	0	Rutstroemia_sp._NJR-2017a_BBW,_whole	Rutstroemia	Leotiomycetes	Helotiales	Rustroemiaceae	amp-binding_enzyme_protein_	y	NRPS-like_protein	y	y			sscle_05g042380	siderophore_GNAT
01_2	APA05503.1	sscle_01g002730	PQE15433	90	1287	99.1429	0	Rutstroemia_sp._NJR-2017a_BVV2,_whole	Rutstroemia	Leotiomycetes	Helotiales	Rustroemiaceae	amp-binding_enzyme_protein_	y	NRPS-like_protein	y	y			sscle_05g042480	dehydrogenase
01_2	APA05503.1	sscle_01g002730	PQE31692	90	1299	99.1429	0	Rutstroemia_sp._NJR-2017a_WRK4,_whole	Rutstroemia	Leotiomycetes	Helotiales	Rustroemiaceae	amp-binding_enzyme_protein_	y	NRPS-like_protein	y	y			sscle_05g042510	SMCOG1111:GCN5-related_N-acetyltransferase
01_2	APA05503.1	sscle_01g002730	ESZ90762	92	1356	99.2857	0	Sclerotinia_borealis_F-4128,_whole_genome	Sclerotinia	Leotiomycetes	Helotiales	Sclerotiniaceae	acyl-CoA_synthetase_	y	NRPS-like_protein	y	y			sscle_05g042520	glycoside_hydrolase
01_2	APA05503.1	sscle_01g002730	ESZ90762	92	1356	99.2857	0	Sclerotinia_borealis_F-4128,_whole_genome	Sclerotinia	Leotiomycetes	Helotiales	Sclerotiniaceae	acyl-CoA_synthetase_	y	NRPS-like_protein	y	y			sscle_05g042560	SMCOG1092:hypothetical_protein_oxidase_oxidoreductase
01_2	APA05503.1	sscle_01g002730	CCC08216	70	1006	99.2857	0	Sordaria_macrospora_k-hell,_whole_genome	Sordaria	Sordariomycetes	Sordariales	Sordaria		y	NRPS-like_protein	y	y			sscle_05g042570	PKS/NRPS-like_protein
01_2	APA05503.1	sscle_01g002730	KIH93953	70	1028	97.5714	0	Sporothrix_brasiliensis_5110,_whole_genome	Sporothrix	Sordariomycetes	Ophiostomatales	Ophiostomataceae	long-chain_acyl-CoA_synthetase_	y	NRPS-like_protein	y	y			sscle_05g042600	SMCOG1208:pirin_domain-containing_protein
01_2	APA05503.1	sscle_01g002730	OAA68420	69	1013	98	0	Sporothrix_insectorum_RCEF_264,_whole	Sporothrix	Sordariomycetes	Ophiostomatales	Ophiostomataceae	fatty_acid_activator_	y	NRPS-like_protein	y	y			sscle_05g042610	cytP450
01_2	APA05503.1	sscle_01g002730	KJR83463	70	1028	97.5714	0	Sporothrix_schenckii_1099-18,_whole_genome	Sporothrix	Sordariomycetes	Ophiostomatales	Ophiostomataceae	long-chain_acyl-CoA_synthetase_	y	NRPS-like_protein	y	y			sscle_05g042660	dehydrogenase
01_2	APA05503.1	sscle_01g002730	RAO68472	66	945	98.4286	0	Talaromyces_amestolkiae_strain_CIB,_whole	Talaromyces	Eurotiomycetes	Eurotiales	Trichocomaceae	_	y	NRPS-like_protein	y	y			sscle_05g042700	transporter
01_2	APA05503.1	sscle_01g002730	KUL89151	66	952	98.4286	0	Talaromyces_verruculosus_strain_TS63-9,_whole	Talaromyces	Eurotiomycetes	Eurotiales	Trichocomaceae	_	y	NRPS-like_protein	y	y			sscle_05g042710	TF
01_2	APA05503.1	sscle_01g002730	AEO67064	69	1024	99.1429	0	Thielavia_terrestris_NRRL_8126_chromosome	Thielavia	Sordariomycetes	Sordariales	Chaetomiaceae	_THITE_2115832	y	NRPS-like_protein	y	y			sscle_05g042790	glycoside_hydrolase
01_2	APA05503.1	sscle_01g002730	PWW74013	61	880	99	0	Tuber_magnatum_isolate_091103-1,_whole	Tuber	Pezizomycetes	Pezizales	Tuberaceae	acetyl-CoA_synthetase-like_protein_	y	NRPS-like_protein	y	y			sscle_05g042920	dehydrogenase
01_2	APA05503.1	sscle_01g002730	PNH34413	66	1007	100	0	Verticillium_dahliae_strain_12008,_whole	Verticillium	Sordariomycetes	Glomerellales	Plectosphaerellaceae	_	y	NRPS-like_protein	y	y			sscle_05g043000	isoprenoid
01_2	APA05503.1	sscle_01g002730	CRK36443	67	971	95.7143	0	Verticillium_longisporum_isolate_VL1,_whole	Verticillium	Sordariomycetes	Glomerellales	Plectosphaerellaceae	_	y	NRPS-like_protein	y	y			sscle_05g043090	dehydrogenase
01_2	APA05504.1	sscle_01g002740	KFH47158	31	80	29.3069	9e-14	Acremonium_chrysogenum_ATCC_11550,_whole	Acremonium	Sordariomycetes	Hypocreales	Hypocreaceae	_	n	n	n	n			sscle_05g043280	glycoside_hydrolase
01_2	APA05504.1	sscle_01g002740	CCD52949	55	477	102.178	3e-161	Botryotinia_fuckeliana_T4_SupSuperContig_90r_117_107r_1_genomic	Botryotinia	Leotiomycetes	Helotiales	Sclerotiniaceae	_BofuT4_P138730.1	n	n	n	y			sscle_05g043300	transporter
01_2	APA05504.1	sscle_01g002740	ATZ51856	55	478	102.178	4e-161	Botrytis_cinerea_B05.10_chromosome_BCIN07,	Botrytis	Leotiomycetes	Helotiales	Sclerotiniaceae	_BCIN_07g04160	n	n	n	y			sscle_05g043380	oxidase_oxidoreductase_dehydrogenase
01_2	APA05504.1	sscle_01g002740	CCE33777	31	88	29.901	4e-16	Claviceps_purpurea_20.1,_whole_genome	Claviceps	Sordariomycetes	Hypocreales	Clavicipitaceae		n	n	n	n			sscle_05g043420	DMAT
01_2	APA05504.1	sscle_01g002740	OLN97341	32	78	29.703	8e-13	Colletotrichum_chlorophyti_strain_NTL11,_whole	Colletotrichum	Sordariomycetes	Glomerellales	Glomerellaceae	_	n	n	n	n			sscle_05g043560	transporter
01_2	APA05504.1	sscle_01g002740	OBR08948	33	83	30.099	1e-14	Colletotrichum_higginsianum_IMI_349063,_whole	Colletotrichum	Sordariomycetes	Glomerellales	Glomerellaceae	_	n	n	n	n			sscle_05g043590	oxidase_oxidoreductase_dehydrogenase
01_2	APA05504.1	sscle_01g002740	KZL81146	33	82	30.099	2e-14	Colletotrichum_incanum_strain_MAFF_238704,	Colletotrichum	Sordariomycetes	Glomerellales	Glomerellaceae	_	n	n	n	n			sscle_05g043640	TF
01_2	APA05504.1	sscle_01g002740	KXH27405	31	86	30.099	1e-15	Colletotrichum_simmondsii_strain_CBS122122,_whole	Colletotrichum	Sordariomycetes	Glomerellales	Glomerellaceae	_	n	n	n	n			sscle_05g043660	dehydrogenase
01_2	APA05504.1	sscle_01g002740	KDN69031	32	84	36.2376	2e-14	Colletotrichum_sublineola_strain_TX430BB,_whole	Colletotrichum	Sordariomycetes	Glomerellales	Glomerellaceae	_	n	n	n	n			sscle_05g043730	dehydrogenase
01_2	APA05504.1	sscle_01g002740	POS69729	31	68	29.3069	7e-10	Diaporthe_helianthi_strain_7/96,_whole	Diaporthe	Sordariomycetes	Diaporthales	Diaporthaceae	_	n	n	n	n			sscle_05g043770	glycoside_hydrolase
01_2	APA05504.1	sscle_01g002740	PBP21045	37	96	29.505	7e-19	Diplocarpon_rosae_strain_DortE4,_whole	Diplocarpon	Leotiomycetes	Helotiales	Dermateaceae	_	n	n	n	n			sscle_05g043800	transporter
01_2	APA05504.1	sscle_01g002740	PBP28865	37	94	29.505	3e-18	Diplocarpon_rosae_strain_DortE4,_whole	Diplocarpon	Leotiomycetes	Helotiales	Dermateaceae	_	n	n	n	n			sscle_05g043870	transporter
01_2	APA05504.1	sscle_01g002740	GAW18895	37	99	30.495	9e-20	Fungal_sp._No.14919,_whole_genome	unknown	unknown	unknown	unknown	_	n	n	n	n			sscle_05g043880	oxidase_oxidoreductase_dehydrogenase
01_2	APA05504.1	sscle_01g002740	OTA31267	34	86	29.505	5e-16	Hortaea_werneckii_EXF-2000,_whole_genome	Hortaea	Dothideomycetes	Capnodiales	Teratosphaeriaceae	_	n	n	n	n			sscle_05g043930	transporter
01_2	APA05504.1	sscle_01g002740	OTA37443	33	78	29.3069	3e-14	Hortaea_werneckii_EXF-2000,_whole_genome	Hortaea	Dothideomycetes	Capnodiales	Teratosphaeriaceae	_	n	n	n	n			sscle_05g043990	cytP450
01_2	APA05504.1	sscle_01g002740	SLM40823	32	92	37.6238	2e-17	Lasallia_pustulata,_whole_genome_shotgun	Lasallia	Lecanoromycetes	Umbilicariales	Umbilicariaceae	Extracellular_mutant_protein_11,_C-terminal_	n	n	n	n			sscle_05g044010	transporter
01_2	APA05504.1	sscle_01g002740	KXX77849	38	90	29.901	9e-17	Madurella_mycetomatis_strain_mm55,_whole	Madurella	Sordariomycetes	Sordariales	Incertae sedis	_	n	n	n	n			sscle_05g044150	SMCOG1081:cysteine_synthase_isoprenoid
01_2	APA05504.1	sscle_01g002740	KXX80219	38	90	29.901	9e-17	Madurella_mycetomatis_strain_mm55,_whole	Madurella	Sordariomycetes	Sordariales	Incertae sedis	_	n	n	n	n			sscle_05g044160	methyltransferase_SAMdep
01_2	APA05504.1	sscle_01g002740	OWP03457	37	100	29.505	3e-20	Marssonina_coronariae_strain_NL1,_whole	Marssonina	Leotiomycetes	Helotiales	Dermateaceae	_	n	n	n	n			sscle_05g044190	NRPS
01_2	APA05504.1	sscle_01g002740	KID70829	32	87	29.505	6e-16	Metarhizium_anisopliae_ARSEF_549,_whole	Metarhizium	Sordariomycetes	Hypocreales	Clavicipitaceae	_	n	n	n	n			sscle_05g044200	transporter_SMCOG1288:ABC_transporter_related_protein
01_2	APA05504.1	sscle_01g002740	KID78948	32	87	29.505	5e-16	Metarhizium_brunneum_ARSEF_3297,_whole	Metarhizium	Sordariomycetes	Hypocreales	Clavicipitaceae	_	n	n	n	n			sscle_05g044230	SMCOG1003:sensor_histidine_kinase
01_2	APA05504.1	sscle_01g002740	KID97876	32	85	29.505	2e-15	Metarhizium_majus_ARSEF_297,_whole	Metarhizium	Sordariomycetes	Hypocreales	Clavicipitaceae	_	n	n	n	n			sscle_05g044310	dehydrogenase
01_2	APA05504.1	sscle_01g002740	EFY99062	32	87	29.505	7e-16	Metarhizium_robertsii_ARSEF_23,_whole	Metarhizium	Sordariomycetes	Hypocreales	Clavicipitaceae	_	n	n	n	n			sscle_05g044380	dehydrogenase
01_2	APA05504.1	sscle_01g002740	EXV04933	32	87	29.505	7e-16	Metarhizium_robertsii_strain_ARSEF_2575,	Metarhizium	Sordariomycetes	Hypocreales	Clavicipitaceae	_	n	n	n	n			sscle_05g044480	TF
01_2	APA05504.1	sscle_01g002740	RAL66293	43	293	88.3168	3e-91	Monilinia_fructigena_strain_Mfrg269,_whole	Monilinia	Leotiomycetes	Helotiales	Sclerotiniaceae	_	n	n	n	n			sscle_05g044560	SMCOG1089:methyltransferase_methyltransferase_SAMdep
01_2	APA05504.1	sscle_01g002740	AEO60568	37	89	30.297	2e-16	Myceliophthora_thermophila_ATCC_42464_chromosome	Myceliophthora	Sordariomycetes	Sordariales	Chaetomiaceae	_MYCTH_2309885	n	n	n	n			sscle_05g044630	SMCOG1001:short-chain_dehydrogenase/reductase_SDR_dehydrogenase
01_2	APA05504.1	sscle_01g002740	PHH59209	31	88	40.7921	4e-16	Ophiocordyceps_australis_strain_Map64,_whole	Ophiocordyceps	Sordariomycetes	Hypocreales	Ophiocordycipitaceae	_	n	n	n	n			sscle_05g044640	PKS/NRPS-like_protein_dehydrogenase
01_2	APA05504.1	sscle_01g002740	CZR62532	32	92	36.0396	1e-17	Phialocephala_subalpina_strain_UAMH_11012,	Phialocephala	Leotiomycetes	Helotiales	Vibrisseaceae		n	n	n	n			sscle_05g044650	SMCOG1030:serine/threonine_protein_kinase
01_2	APA05504.1	sscle_01g002740	CDP24794	32	91	35.8416	6e-17	Podospora_anserina_genomic_DNA,_chromosome	Podospora	Sordariomycetes	Sordariales	Lasiosphaeriaceae	Putative_protein_of_unknown_function_	n	n	n	n			sscle_05g044690	TF
01_2	APA05504.1	sscle_01g002740	CAP67380	32	91	35.8416	6e-17	Podospora_anserina_S_mat+_genomic	Podospora	Sordariomycetes	Sordariales	Lasiosphaeriaceae	PODANS_1_23810	n	n	n	n			sscle_05g044700	PKS/NRPS-like_protein_dehydrogenase
01_2	APA05504.1	sscle_01g002740	KFY39497	31	83	29.901	1e-14	Pseudogymnoascus_sp._VKM_F-4514_(FW-929),	Pseudogymnoascus	Dothideomycetes	Incertae sedis	Pseudeurotiaceae	_	n	n	n	n			sscle_05g044740	SMCOG1030:serine/threonine_protein_kinase
01_2	APA05504.1	sscle_01g002740	KFY60492	32	67	30.495	2e-09	Pseudogymnoascus_sp._VKM_F-4515_(FW-2607),	Pseudogymnoascus	Dothideomycetes	Incertae sedis	Pseudeurotiaceae	_	n	n	n	n			sscle_05g044780	transporter
01_2	APA05504.1	sscle_01g002740	KFY58014	31	83	29.901	1e-14	Pseudogymnoascus_sp._VKM_F-4516_(FW-969),	Pseudogymnoascus	Dothideomycetes	Incertae sedis	Pseudeurotiaceae	_	n	n	n	n			sscle_05g044790	transporter
01_2	APA05504.1	sscle_01g002740	KFY97373	32	67	30.495	2e-09	Pseudogymnoascus_sp._VKM_F-4517_(FW-2822),	Pseudogymnoascus	Dothideomycetes	Incertae sedis	Pseudeurotiaceae	_	n	n	n	n			sscle_05g044840	isoprenoid
01_2	APA05504.1	sscle_01g002740	KFZ16098	32	85	29.703	2e-15	Pseudogymnoascus_sp._VKM_F-4520_(FW-2644),	Pseudogymnoascus	Dothideomycetes	Incertae sedis	Pseudeurotiaceae	_	n	n	n	n			sscle_05g044850	cytP450
01_2	APA05504.1	sscle_01g002740	ORY62983	33	85	34.8515	2e-15	Pseudomassariella_vexata_strain_CBS_129021,	Pseudomassariella	Sordariomycetes	Xylariales	Pseudomassariella	extracellular_mutant_protein_11-domain-containing_protein_	n	n	n	n			sscle_05g044970	isoprenoid
01_2	APA05504.1	sscle_01g002740	PQE28938	32	188	104.554	1e-50	Rutstroemia_sp._NJR-2017a_BBW,_whole	Rutstroemia	Leotiomycetes	Helotiales	Rustroemiaceae	extracellular_mutant_11_domain-containing_protein_	n	n	n	n			sscle_05g045080	SMCOG1089:methyltransferase_methyltransferase_SAMdep
01_2	APA05504.1	sscle_01g002740	PQE15435	33	207	100.99	4e-57	Rutstroemia_sp._NJR-2017a_BVV2,_whole	Rutstroemia	Leotiomycetes	Helotiales	Rustroemiaceae	extracellular_mutant_11_domain-containing_protein_	n	n	n	n			sscle_05g045090	SMCOG1111:GCN5-related_N-acetyltransferase
01_2	APA05504.1	sscle_01g002740	PQE31693	32	189	100	7e-51	Rutstroemia_sp._NJR-2017a_WRK4,_whole	Rutstroemia	Leotiomycetes	Helotiales	Rustroemiaceae	extracellular_mutant_11_domain-containing_protein_	n	n	n	n			sscle_05g045110	transporter_SMCOG1288:ABC_transporter_related_protein
01_2	APA05504.1	sscle_01g002740	ESZ90762	59	570	103.168	0	Sclerotinia_borealis_F-4128,_whole_genome	Sclerotinia	Leotiomycetes	Helotiales	Sclerotiniaceae	acyl-CoA_synthetase_	n	n	n	y			sscle_05g045120	SMCOG1121:dioxygenase,_TauD/TfdA
01_2	APA05504.1	sscle_01g002740	ESZ90762	59	570	103.168	0	Sclerotinia_borealis_F-4128,_whole_genome	Sclerotinia	Leotiomycetes	Helotiales	Sclerotiniaceae	acyl-CoA_synthetase_	n	n	n	y			sscle_05g045160	SMCOG1042:O-methyltransferase_methyltransferase_SAMdep
01_2	APA05504.1	sscle_01g002740	CCC14465	35	98	31.2871	3e-19	Sordaria_macrospora_k-hell,_whole_genome	Sordaria	Sordariomycetes	Sordariales	Sordaria		n	n	n	n			sscle_05g045170	isoprenoid
01_2	APA05504.1	sscle_01g002740	AEO70893	40	92	29.703	2e-17	Thielavia_terrestris_NRRL_8126_chromosome	Thielavia	Sordariomycetes	Sordariales	Chaetomiaceae	_THITE_2147627	n	n	n	n			sscle_05g045180	SMCOG1087:hypothetical_protein
01_2	APA05504.1	sscle_01g002740	CEJ84155	34	81	28.9109	5e-14	Torrubiella_hemipterigena,_whole_genome_shotgun	Torrubiella	Sordariomycetes	Hypocreales	Cordycipitaceae	_	n	n	n	n			sscle_05g045210	SMCOG1030:serine/threonine_protein_kinase
01_2	APA05504.1	sscle_01g002740	PON21346	33	82	29.703	5e-14	Trichoderma_gamsii_strain_T6085,_whole	Trichoderma	Sordariomycetes	Hypocreales	Hypocreaceae	_	n	n	n	n			sscle_05g045270	transporter_SMCOG1005:Drug_resistance_transporter,_EmrB/QacA
01_2	APA05504.1	sscle_01g002740	OPB38167	34	73	27.3267	2e-11	Trichoderma_guizhouense_strain_NJAU_4742,	Trichoderma	Sordariomycetes	Hypocreales	Hypocreaceae	_	n	n	n	n			sscle_05g045300	SMCOG1066:alpha/beta_hydrolase_domain-containing_protein
01_2	APA05504.1	sscle_01g002740	KKO99221	37	77	27.5248	1e-12	Trichoderma_harzianum_strain_T6776,_whole	Trichoderma	Sordariomycetes	Hypocreales	Hypocreaceae	_	n	n	n	n			sscle_05g045320	glycoside_hydrolase
01_2	APA05504.1	sscle_01g002740	PKK51109	34	74	27.3267	1e-11	Trichoderma_harzianum_strain_TR274,_whole	Trichoderma	Sordariomycetes	Hypocreales	Hypocreaceae	_	n	n	n	n			sscle_05g045330	SMCOG1017:aldehyde_dehydrogenase_dehydrogenase
01_2	APA05504.1	sscle_01g002740	OTA06897	34	81	29.1089	7e-14	Trichoderma_parareesei_isolate_CBS_125925,	Trichoderma	Sordariomycetes	Hypocreales	Hypocreaceae	_	n	n	n	n			sscle_05g045340	SMCOG1173:WD-40_repeat-containing_protein
01_2	APA05504.1	sscle_01g002740	PNH34210	34	77	29.505	1e-13	Verticillium_dahliae_strain_12008,_whole	Verticillium	Sordariomycetes	Glomerellales	Plectosphaerellaceae	_	n	n	n	n			sscle_05g045390	SMCOG1075:alkaline_serine_protease,_subtilase_family
01_2	APA05504.1	sscle_01g002740	PNH46705	34	77	29.505	1e-13	Verticillium_dahliae_strain_12161,_whole	Verticillium	Sordariomycetes	Glomerellales	Plectosphaerellaceae	_	n	n	n	n			sscle_05g045420	transporter
01_2	APA05504.1	sscle_01g002740	PNH53705	34	77	29.505	1e-13	Verticillium_dahliae_strain_12251,_whole	Verticillium	Sordariomycetes	Glomerellales	Plectosphaerellaceae	_	n	n	n	n			sscle_05g045470	isoprenoid
01_2	APA05504.1	sscle_01g002740	PNH67124	34	77	29.505	1e-13	Verticillium_dahliae_strain_12253,_whole	Verticillium	Sordariomycetes	Glomerellales	Plectosphaerellaceae	_	n	n	n	n			sscle_05g045650	TF
01_2	APA05504.1	sscle_01g002740	CRK36447	35	83	29.703	2e-14	Verticillium_longisporum_isolate_VL1,_whole	Verticillium	Sordariomycetes	Glomerellales	Plectosphaerellaceae	_	n	n	n	n			sscle_05g045720	SMCOG1066:alpha/beta_hydrolase_domain-containing_protein
01_2	APA05505.1	sscle_01g002750	KYG49781	48	295	100.307	2e-95	Acidomyces_richmondensis_BFW,_whole_genome	Acidomyces	Dothideomycetes	Capnodiales	Teratosphaeriaceae	_	n	n	n	n			sscle_05g045760	PKS/NRPS-like_protein_methyltransferase_SAMdep
01_2	APA05505.1	sscle_01g002750	KXL44677	48	295	100.307	2e-95	Acidomyces_richmondensis_isolate_meta,_whole	Acidomyces	Dothideomycetes	Capnodiales	Teratosphaeriaceae	_	n	n	n	n			sscle_05g045770	SMCOG1173:WD-40_repeat-containing_protein
01_2	APA05505.1	sscle_01g002750	KFH47116	46	270	97.8528	1e-85	Acremonium_chrysogenum_ATCC_11550,_whole	Acremonium	Sordariomycetes	Hypocreales	Hypocreaceae	putative_kinase-like_protein_	n	n	n	n			sscle_05g045810	cytP450
01_2	APA05505.1	sscle_01g002750	PIG80154	42	258	99.3865	1e-80	Aspergillus_arachidicola_strain_CBS_117610,	Aspergillus	Eurotiomycetes	Eurotiales	Trichocomaceae	uridine/cytidine_kinase_	n	n	n	n			sscle_05g045820	PKS/NRPS-like_protein
01_2	APA05505.1	sscle_01g002750	OGM44049	43	266	100	8e-84	Aspergillus_bombycis_strain_NRRL_26010,	Aspergillus	Eurotiomycetes	Eurotiales	Trichocomaceae	uridine/cytidine_kinase_	n	n	n	n			sscle_05g045840	PKS/NRPS-like_protein_dehydrogenase
01_2	APA05505.1	sscle_01g002750	CEL02329	44	271	102.454	5e-85	Aspergillus_calidoustus,_whole_genome_shotgun	Aspergillus	Eurotiomycetes	Eurotiales	Trichocomaceae	Putative_Uridine/cytidine_kinase_	n	n	n	n			sscle_05g045850	glycoside_hydrolase
01_2	APA05505.1	sscle_01g002750	ODM21559	44	271	99.0798	6e-86	Aspergillus_cristatus_strain_GZAAS20.1005,_whole	Aspergillus	Eurotiomycetes	Eurotiales	Trichocomaceae	_	n	n	n	n			sscle_05g045860	transporter
01_2	APA05505.1	sscle_01g002750	RAQ51120	42	261	99.3865	7e-82	Aspergillus_flavus	Aspergillus	Eurotiomycetes	Eurotiales	Trichocomaceae	uridine/cytidine_kinase_	n	n	n	n			sscle_05g045940	PKS/NRPS-like_protein_dehydrogenase
01_2	APA05505.1	sscle_01g002750	RAQ59692	43	261	99.3865	3e-82	Aspergillus_flavus	Aspergillus	Eurotiomycetes	Eurotiales	Trichocomaceae	uridine/cytidine_kinase_	n	n	n	n			sscle_05g045950	SMCOG1072:dehydrogenase_dehydrogenase
01_2	APA05505.1	sscle_01g002750	RAQ75861	43	261	99.3865	3e-82	Aspergillus_flavus	Aspergillus	Eurotiomycetes	Eurotiales	Trichocomaceae	uridine/cytidine_kinase_	n	n	n	n			sscle_05g046000	methyltransferase_SAMdep
01_2	APA05505.1	sscle_01g002750	KOC18202	43	261	99.3865	3e-82	Aspergillus_flavus_AF70,_whole_genome	Aspergillus	Eurotiomycetes	Eurotiales	Trichocomaceae	uridine/cytidine_kinase_	n	n	n	n			sscle_05g046010	transporter
01_2	APA05505.1	sscle_01g002750	OXN07024	43	271	99.0798	4e-86	Aspergillus_fumigatus_isolate_HMR_AF	Aspergillus	Eurotiomycetes	Eurotiales	Trichocomaceae	_	n	n	n	n			sscle_05g046030	cytP450
01_2	APA05505.1	sscle_01g002750	OXN25559	43	271	99.0798	4e-86	Aspergillus_fumigatus_isolate_HMR_AF	Aspergillus	Eurotiomycetes	Eurotiales	Trichocomaceae	_	n	n	n	n			sscle_05g046100	TF
01_2	APA05505.1	sscle_01g002750	PWY75546	44	265	99.3865	1e-83	Aspergillus_heteromorphus_CBS_117.55,_whole	Aspergillus	Eurotiomycetes	Eurotiales	Trichocomaceae	uridine/cytidine_kinase_	n	n	n	n			sscle_05g046110	dehydrogenase
01_2	APA05505.1	sscle_01g002750	GAQ07680	44	271	98.1595	6e-86	Aspergillus_lentulus_strain_IFM_54703,	Aspergillus	Eurotiomycetes	Eurotiales	Trichocomaceae	uncharacterized_kinase_mug58_	n	n	n	n			sscle_05g046130	oxidase_oxidoreductase
01_2	APA05505.1	sscle_01g002750	GAT25309	43	247	97.2393	7e-77	Aspergillus_luchuensis_strain_RIB_2604,	Aspergillus	Eurotiomycetes	Eurotiales	Trichocomaceae	uridine/cytidine_kinase_	n	n	n	n			sscle_05g046140	TF
01_2	APA05505.1	sscle_01g002750	CAK41899	43	243	99.0798	1e-75	Aspergillus_niger_contig_An14c0030,_genomic	Aspergillus	Eurotiomycetes	Eurotiales	Trichocomaceae	An14g01000	n	n	n	n			sscle_05g046170	oxidase_oxidoreductase
01_2	APA05505.1	sscle_01g002750	GAQ43021	44	271	100.613	4e-86	Aspergillus_niger_strain_An76,_whole	Aspergillus	Eurotiomycetes	Eurotiales	Trichocomaceae	uridine/cytidine_kinase_	n	n	n	n			sscle_05g046250	glycoside_hydrolase
01_2	APA05505.1	sscle_01g002750	SPB42449	44	268	100.613	1e-84	Aspergillus_niger_strain_N402_(ATCC	Aspergillus	Eurotiomycetes	Eurotiales	Trichocomaceae		n	n	n	n			sscle_05g046280	oxidase_oxidoreductase
01_2	APA05505.1	sscle_01g002750	PKX93334	42	258	97.2393	5e-81	Aspergillus_novofumigatus_IBT_16806,_whole	Aspergillus	Eurotiomycetes	Eurotiales	Trichocomaceae	putative_uridine/cytidine_kinase_	n	n	n	n			sscle_05g046340	transporter
01_2	APA05505.1	sscle_01g002750	PTU20272	45	274	99.0798	4e-87	Aspergillus_ochraceoroseus_IBT_24754,_whole	Aspergillus	Eurotiomycetes	Eurotiales	Trichocomaceae	_	n	n	n	n			sscle_05g046390	oxidase_oxidoreductase
01_2	APA05505.1	sscle_01g002750	KDE84604	43	261	99.3865	3e-82	Aspergillus_oryzae_100-8,_whole_genome	Aspergillus	Eurotiomycetes	Eurotiales	Trichocomaceae	putative_kinase_	n	n	n	n			sscle_05g046410	glycoside_hydrolase
01_2	APA05505.1	sscle_01g002750	EIT82798	43	261	99.3865	3e-82	Aspergillus_oryzae_3.042,_whole_genome	Aspergillus	Eurotiomycetes	Eurotiales	Trichocomaceae	putative_kinase_	n	n	n	n			sscle_05g046660	methyltransferase_SAMdep
01_2	APA05505.1	sscle_01g002750	OOO06802	42	260	99.3865	1e-81	Aspergillus_oryzae_strain_BCC7051,_whole	Aspergillus	Eurotiomycetes	Eurotiales	Trichocomaceae	_	n	n	n	n			sscle_05g046770	GNAT_acyltransferase
01_2	APA05505.1	sscle_01g002750	KJK61042	43	262	99.3865	2e-82	Aspergillus_parasiticus_SU-1,_whole_genome	Aspergillus	Eurotiomycetes	Eurotiales	Trichocomaceae	_	n	n	n	n			sscle_05g046840	glycoside_hydrolase
01_2	APA05505.1	sscle_01g002750	KKK12886	45	274	99.0798	5e-87	Aspergillus_rambellii_strain_SRRC1468,_whole	Aspergillus	Eurotiomycetes	Eurotiales	Trichocomaceae	putative_uridine/cytidine_kinase_	n	n	n	n			sscle_05g046860	methyltransferase_SAMdep
01_2	APA05505.1	sscle_01g002750	PWY66835	41	249	103.988	4e-77	Aspergillus_sclerotioniger_CBS_115572,_whole	Aspergillus	Eurotiomycetes	Eurotiales	Trichocomaceae	uridine/cytidine_kinase_	n	n	n	n			sscle_05g046890	transporter
01_2	APA05505.1	sscle_01g002750	OXS05229	43	265	99.0798	9e-84	Aspergillus_thermomutatus_strain_HMR_AF	Aspergillus	Eurotiomycetes	Eurotiales	Trichocomaceae	_	n	n	n	n			sscle_05g046980	TF
01_2	APA05505.1	sscle_01g002750	OXN17541	44	272	99.0798	2e-86	Aspergillus_turcosus_isolate_HMR_AF	Aspergillus	Eurotiomycetes	Eurotiales	Trichocomaceae	_	n	n	n	n			sscle_05g047020	oxidase_oxidoreductase
01_2	APA05505.1	sscle_01g002750	OXN35821	44	272	99.0798	2e-86	Aspergillus_turcosus_isolate_HMR_AF	Aspergillus	Eurotiomycetes	Eurotiales	Trichocomaceae	_	n	n	n	n			sscle_05g047050	TF
01_2	APA05505.1	sscle_01g002750	GAO90264	44	273	99.0798	1e-86	Aspergillus_udagawae_strain_IFM_46973,	Aspergillus	Eurotiomycetes	Eurotiales	Trichocomaceae	uncharacterized_kinase_mug58_	n	n	n	n			sscle_05g047060	TF
01_2	APA05505.1	sscle_01g002750	OBW67423	46	275	99.3865	1e-87	Aureobasidium_pullulans_isolate_Santander,_whole	Aureobasidium	Dothideomycetes	Dothideales	Aureobasidiaceae	Dicarboxylic_amino_acid_permease_	n	n	n	n			sscle_05g047130	GNAT_acyltransferase
01_2	APA05505.1	sscle_01g002750	CCD52950	75	486	100.613	3e-170	Botryotinia_fuckeliana_T4_SupSuperContig_90r_117_107r_1_genomic	Botryotinia	Leotiomycetes	Helotiales	Sclerotiniaceae	similar_to_D-glycerate_3-kinase_BofuT4_P138740.1	n	n	n	y			sscle_05g047210	transporter
01_2	APA05505.1	sscle_01g002750	ATZ51855	75	485	100.613	6e-170	Botrytis_cinerea_B05.10_chromosome_BCIN07,	Botrytis	Leotiomycetes	Helotiales	Sclerotiniaceae	_BCIN_07g04150	n	n	n	y			sscle_05g047250	Type_I_Iterative_PKS
01_2	APA05505.1	sscle_01g002750	GAD94401	45	276	99.3865	4e-88	Byssochlamys_spectabilis_No._5,_whole	Byssochlamys	Eurotiomycetes	Eurotiales	Trichocomaceae	conserved__	n	n	n	n			sscle_05g047260	TF
01_2	APA05505.1	sscle_01g002750	EXJ90370	46	278	101.227	8e-89	Capronia_coronata_CBS_617.96,_whole	Capronia	Eurotiomycetes	Chaetothyriales	Herpotrichiellaceae	_	n	n	n	n			sscle_05g047280	glycoside_hydrolase
01_2	APA05505.1	sscle_01g002750	EXJ80838	46	284	101.227	5e-91	Capronia_epimyces_CBS_606.96,_whole	Capronia	Eurotiomycetes	Chaetothyriales	Herpotrichiellaceae	_	n	n	n	n			sscle_05g047370	glycoside_hydrolase
01_2	APA05505.1	sscle_01g002750	PIA92950	46	292	100	3e-94	Cercospora_beticola_strain_09-40,_whole	Cercospora	Dothideomycetes	Capnodiales	Mycosphaerellaceae	putative_kinase_mug58_	n	n	n	n			sscle_05g047390	cytP450
01_2	APA05505.1	sscle_01g002750	PKS02977	46	282	100	2e-89	Cercospora_zeina_strain_CMW25467,_whole	Cercospora	Dothideomycetes	Capnodiales	Mycosphaerellaceae	putative_kinase_mug58_	n	n	n	n			sscle_05g047400	acyltransferase
01_2	APA05505.1	sscle_01g002750	OCT51112	47	298	100.307	2e-96	Cladophialophora_carrionii_strain_KSF,_whole	Cladophialophora	Eurotiomycetes	Chaetothyriales	Herpotrichiellaceae	putative_kinase_mug58_	n	n	n	n			sscle_05g047450	TF
01_2	APA05505.1	sscle_01g002750	OQU95363	48	299	100.307	7e-97	Cladophialophora_immunda_strain_CBS_110551,	Cladophialophora	Eurotiomycetes	Chaetothyriales	Herpotrichiellaceae	_	n	n	n	n			sscle_05g047480	transporter
01_2	APA05505.1	sscle_01g002750	EXJ68964	47	287	100.613	3e-92	Cladophialophora_psammophila_CBS_110553,_whole	Cladophialophora	Eurotiomycetes	Chaetothyriales	Herpotrichiellaceae	_	n	n	n	n			sscle_05g047490	transporter
01_2	APA05505.1	sscle_01g002750	EXJ58149	49	306	100.307	9e-100	Cladophialophora_yegresii_CBS_114405,_whole	Cladophialophora	Eurotiomycetes	Chaetothyriales	Herpotrichiellaceae	_	n	n	n	n			sscle_05g047500	TF
01_2	APA05505.1	sscle_01g002750	CCE33778	45	260	99.6933	5e-82	Claviceps_purpurea_20.1,_whole_genome	Claviceps	Sordariomycetes	Hypocreales	Clavicipitaceae		n	n	n	n			sscle_05g047580	transporter
01_2	APA05505.1	sscle_01g002750	ORY00662	47	283	99.3865	6e-91	Clohesyomyces_aquaticus_strain_CBS_115471,	Clohesyomyces	Dothideomycetes	Pleosporales	Lindgomycetaceae	putative_Uridine/cytidine_kinase_	n	n	n	n			sscle_05g047670	TF
01_2	APA05505.1	sscle_01g002750	OLN97338	48	282	96.319	2e-90	Colletotrichum_chlorophyti_strain_NTL11,_whole	Colletotrichum	Sordariomycetes	Glomerellales	Glomerellaceae	putative_kinase_mug58-like_protein_1_	n	n	n	n			sscle_05g047760	TF
01_2	APA05505.1	sscle_01g002750	EXF76011	49	289	98.4663	2e-93	Colletotrichum_fioriniae_PJ7,_whole_genome	Colletotrichum	Sordariomycetes	Glomerellales	Glomerellaceae	D-glycerate_3-kinase_	n	n	n	n			sscle_05g047780	transporter
01_2	APA05505.1	sscle_01g002750	OBR08947	49	293	95.7055	7e-95	Colletotrichum_higginsianum_IMI_349063,_whole	Colletotrichum	Sordariomycetes	Glomerellales	Glomerellaceae	D-glycerate_3-kinase_	n	n	n	n			sscle_05g047960	transporter
01_2	APA05505.1	sscle_01g002750	KZL81157	50	296	96.6258	7e-96	Colletotrichum_incanum_strain_MAFF_238704,	Colletotrichum	Sordariomycetes	Glomerellales	Glomerellaceae	d-glycerate_3-kinase_	n	n	n	y			sscle_05g048020	Type_I_Iterative_PKS
01_2	APA05505.1	sscle_01g002750	KXH28506	49	287	97.546	2e-92	Colletotrichum_nymphaeae_SA-01,_whole_genome	Colletotrichum	Sordariomycetes	Glomerellales	Glomerellaceae	D-glycerate_3-kinase_	n	n	n	n			sscle_05g048030	mgPKS
01_2	APA05505.1	sscle_01g002750	OHF01434	50	285	95.7055	7e-92	Colletotrichum_orchidophilum_strain_IMI_309357,	Colletotrichum	Sordariomycetes	Glomerellales	Glomerellaceae	D-glycerate_3-kinase_	n	n	n	y			sscle_05g048040	SMCOG1092:hypothetical_protein_oxidase_oxidoreductase
01_2	APA05505.1	sscle_01g002750	KXH27406	49	286	97.546	5e-92	Colletotrichum_simmondsii_strain_CBS122122,_whole	Colletotrichum	Sordariomycetes	Glomerellales	Glomerellaceae	D-glycerate_3-kinase_	n	n	n	n			sscle_05g048050	SMCOG1087:hypothetical_protein_dehydrogenase
01_2	APA05505.1	sscle_01g002750	KDN69032	49	289	95.092	2e-93	Colletotrichum_sublineola_strain_TX430BB,_whole	Colletotrichum	Sordariomycetes	Glomerellales	Glomerellaceae	putative_D-glycerate_3-kinase_	n	n	n	n			sscle_05g048060	SMCOG1042:O-methyltransferase_methyltransferase_SAMdep
01_2	APA05505.1	sscle_01g002750	KZL75461	50	298	96.9325	6e-97	Colletotrichum_tofieldiae_strain_0861,_whole	Colletotrichum	Sordariomycetes	Glomerellales	Glomerellaceae	D-glycerate_3-kinase_	n	n	n	y			sscle_05g048070	SMCOG1103:FAD_dependent_oxidoreductase_oxidase_oxidoreductase
01_2	APA05505.1	sscle_01g002750	KKY36872	48	298	97.8528	1e-96	Diaporthe_ampelina,_whole_genome_shotgun	Diaporthe	Sordariomycetes	Diaporthales	Diaporthaceae	putative_d-glycerate_3-kinase_	n	n	n	n			sscle_05g048080	PKS/NRPS-like_protein_dehydrogenase
01_2	APA05505.1	sscle_01g002750	POS69728	48	290	100	2e-93	Diaporthe_helianthi_strain_7/96,_whole	Diaporthe	Sordariomycetes	Diaporthales	Diaporthaceae	_	n	n	n	n			sscle_05g048100	SMCOG1138:FAD_linked_oxidase_domain_protein
01_2	APA05505.1	sscle_01g002750	PBP21042	46	280	100.613	7e-90	Diplocarpon_rosae_strain_DortE4,_whole	Diplocarpon	Leotiomycetes	Helotiales	Dermateaceae	_	n	n	n	n			sscle_05g048110	dehydrogenase
01_2	APA05505.1	sscle_01g002750	OJD31726	48	297	98.1595	3e-96	Diplodia_corticola_strain_CBS_112549,	Diplodia	Dothideomycetes	Botryosphaeriales	Botryosphaeriaceae	uridine_cytidine_kinase_	n	n	n	n			sscle_05g048150	glycoside_hydrolase
01_2	APA05505.1	sscle_01g002750	OMP88817	50	307	98.4663	4e-100	Diplodia_seriata_strain_F98.1,_whole	Diplodia	Dothideomycetes	Botryosphaeriales	Botryosphaeriaceae	putative_kinase_mug58_	n	n	n	y			sscle_05g048180	transporter
01_2	APA05505.1	sscle_01g002750	KKY20239	50	307	98.4663	3e-100	Diplodia_seriata,_whole_genome_shotgun	Diplodia	Dothideomycetes	Botryosphaeriales	Botryosphaeriaceae	putative_uridine_cytidine_	n	n	n	y			sscle_05g048230	oxidase_oxidoreductase_dehydrogenase
01_2	APA05505.1	sscle_01g002750	PSK33971	43	259	100.613	1e-81	Elsinoe_australis_strain_NL1,_whole	Elsinoe	Dothideomycetes	Myriangiales	Elsinoaceae	_	n	n	n	n			sscle_05g048390	glycoside_hydrolase
01_2	APA05505.1	sscle_01g002750	PNS16319	45	273	98.773	5e-87	Elsinoe_sp._CQ-2017a,_whole_genome	Elsinoe	Dothideomycetes	Myriangiales	Elsinoaceae	_	n	n	n	n			sscle_05g048420	dehydrogenase
01_2	APA05505.1	sscle_01g002750	PGH30062	44	274	100.613	7e-87	Emmonsia_crescens_strain_UAMH4076,_whole	Emmonsia	Eurotiomycetes	Onygenales	Ajellomycetaceae	D-glycerate_3-kinase_	n	n	n	n			sscle_05g048550	TF
01_2	APA05505.1	sscle_01g002750	KKZ66288	45	274	100.92	6e-87	Emmonsia_crescens_UAMH_3008,_whole	Emmonsia	Eurotiomycetes	Onygenales	Ajellomycetaceae	_	n	n	n	n			sscle_05g048560	oxidase_oxidoreductase
01_2	APA05505.1	sscle_01g002750	PGG97577	43	275	99.6933	2e-87	Emmonsia_parva_strain_UAMH130,_whole	Emmonsia	Eurotiomycetes	Onygenales	Ajellomycetaceae	D-glycerate_3-kinase_	n	n	n	n			sscle_06g048600	dehydrogenase
01_2	APA05505.1	sscle_01g002750	OJD14282	44	277	100	2e-88	Emmonsia_pasteuriana_UAMH_9510,_whole	Emmonsia	Eurotiomycetes	Onygenales	Ajellomycetaceae	_	n	n	n	n			sscle_06g048620	methyltransferase_SAMdep
01_2	APA05505.1	sscle_01g002750	OAP60031	47	292	100.307	2e-94	Fonsecaea_erecta_strain_CBS_125763,	Fonsecaea	Eurotiomycetes	Chaetothyriales	Herpotrichiellaceae	_	n	n	n	n			sscle_06g048650	GNAT_acyltransferase
01_2	APA05505.1	sscle_01g002750	OAG36947	48	295	100.92	2e-95	Fonsecaea_monophora_strain_CBS_269.37,	Fonsecaea	Eurotiomycetes	Chaetothyriales	Herpotrichiellaceae	_	n	n	n	n			sscle_06g048680	oligopeptide_transporter
01_2	APA05505.1	sscle_01g002750	OAL27939	48	294	100.307	4e-95	Fonsecaea_multimorphosa_strain_CBS_980.96,	Fonsecaea	Eurotiomycetes	Chaetothyriales	Herpotrichiellaceae	_	n	n	n	n			sscle_06g048700	TF
01_2	APA05505.1	sscle_01g002750	OAL39482	48	292	100.92	2e-94	Fonsecaea_nubica_strain_CBS_269.64,	Fonsecaea	Eurotiomycetes	Chaetothyriales	Herpotrichiellaceae	_	n	n	n	n			sscle_06g048710	transporter
01_2	APA05505.1	sscle_01g002750	GAW18894	50	303	96.319	1e-98	Fungal_sp._No.14919,_whole_genome	unknown	unknown	unknown	unknown	_	n	n	n	y			sscle_06g048730	glycoside_hydrolase
01_2	APA05505.1	sscle_01g002750	KIL93548	47	283	98.4663	5e-91	Fusarium_avenaceum_strain_Fa05001,_whole	Fusarium	Sordariomycetes	Hypocreales	Nectriaceae	_	n	n	n	n			sscle_06g048770	transporter_SMCOG1000:ABC_transporter_ATP-binding_protein
01_2	APA05505.1	sscle_01g002750	CCT64281	47	275	99.0798	6e-88	Fusarium_fujikuroi_IMI_58289_draft	Fusarium	Sordariomycetes	Hypocreales	Nectriaceae	related_to_ATP-binding_protein,_putative_pantothenate_kinase_FFUJ_04512	n	n	n	n			sscle_06g048780	dehydrogenase
01_2	APA05505.1	sscle_01g002750	SCV46628	47	278	98.4663	4e-89	Fusarium_fujikuroi_strain_B14,_whole	Fusarium	Sordariomycetes	Hypocreales	Nectriaceae	related_to_ATP-binding_protein,_putative_pantothenate_kinase_	n	n	n	n			sscle_06g048800	SMCOG1248:methyltransferase_methyltransferase_SAMdep
01_2	APA05505.1	sscle_01g002750	SCO05487	47	275	99.0798	6e-88	Fusarium_fujikuroi_strain_C1995,_whole	Fusarium	Sordariomycetes	Hypocreales	Nectriaceae	related_to_ATP-binding_protein,_putative_pantothenate_kinase_	n	n	n	n			sscle_06g048860	oxidase_oxidoreductase
01_2	APA05505.1	sscle_01g002750	SCN74492	47	275	99.0798	6e-88	Fusarium_fujikuroi_strain_E282,_whole	Fusarium	Sordariomycetes	Hypocreales	Nectriaceae	related_to_ATP-binding_protein,_putative_pantothenate_kinase_	n	n	n	n			sscle_06g048870	PKS/NRPS-like_protein_dehydrogenase
01_2	APA05505.1	sscle_01g002750	KLP02060	47	275	99.0798	6e-88	Fusarium_fujikuroi_strain_FGSC_8932,	Fusarium	Sordariomycetes	Hypocreales	Nectriaceae	ATP-binding_protein,_putative_pantothenate_kinase_	n	n	n	n			sscle_06g048950	GNAT_acyltransferase
01_2	APA05505.1	sscle_01g002750	SCV39812	47	275	99.0798	6e-88	Fusarium_fujikuroi_strain_FSU48,_whole	Fusarium	Sordariomycetes	Hypocreales	Nectriaceae	related_to_ATP-binding_protein,_putative_pantothenate_kinase_	n	n	n	n			sscle_06g048970	GNAT_acyltransferase
01_2	APA05505.1	sscle_01g002750	KLP14180	47	278	98.4663	4e-89	Fusarium_fujikuroi_strain_KSU_3368,	Fusarium	Sordariomycetes	Hypocreales	Nectriaceae	Uncharacterized_protein_	n	n	n	n			sscle_06g049050	dehydrogenase
01_2	APA05505.1	sscle_01g002750	KLO85363	47	278	98.4663	4e-89	Fusarium_fujikuroi_strain_KSU_X-10626,	Fusarium	Sordariomycetes	Hypocreales	Nectriaceae	ATP-binding_protein,_putative_pantothenate_kinase_	n	n	n	n			sscle_06g049130	cytP450
01_2	APA05505.1	sscle_01g002750	SCN87750	47	275	99.0798	6e-88	Fusarium_fujikuroi_strain_m567,_whole	Fusarium	Sordariomycetes	Hypocreales	Nectriaceae	related_to_ATP-binding_protein,_putative_pantothenate_kinase_	n	n	n	n			sscle_06g049150	transporter
01_2	APA05505.1	sscle_01g002750	SCO37550	47	278	98.4663	4e-89	Fusarium_fujikuroi_strain_MRC2276,_whole	Fusarium	Sordariomycetes	Hypocreales	Nectriaceae	related_to_ATP-binding_protein,_putative_pantothenate_kinase_	n	n	n	n			sscle_06g049240	SMCOG1103:FAD_dependent_oxidoreductase_oxidase_oxidoreductase
01_2	APA05505.1	sscle_01g002750	SCO36516	47	275	99.0798	6e-88	Fusarium_fujikuroi_strain_NCIM1100,_whole	Fusarium	Sordariomycetes	Hypocreales	Nectriaceae	related_to_ATP-binding_protein,_putative_pantothenate_kinase_	n	n	n	n			sscle_06g049350	NRPS-like_protein
01_2	APA05505.1	sscle_01g002750	SCN97148	47	275	99.0798	6e-88	Fusarium_fujikuroi,_whole_genome_shotgun	Fusarium	Sordariomycetes	Hypocreales	Nectriaceae	related_to_ATP-binding_protein,_putative_pantothenate_kinase_	n	n	n	n			sscle_06g049480	transporter
01_2	APA05505.1	sscle_01g002750	CEF84898	47	278	98.4663	5e-89	Fusarium_graminearum_chromosome_4,_complete	Fusarium	Sordariomycetes	Hypocreales	Nectriaceae	FGRAMPH1_01T26603	n	n	n	n			sscle_06g049680	acyltransferase
01_2	APA05505.1	sscle_01g002750	EYB24448	47	277	98.4663	9e-89	Fusarium_graminearum_strain_CS3005,_whole	Fusarium	Sordariomycetes	Hypocreales	Nectriaceae	_	n	n	n	n			sscle_06g049740	transporter
01_2	APA05505.1	sscle_01g002750	PCD17871	47	278	98.4663	5e-89	Fusarium_graminearum_strain_ITEM_124,	Fusarium	Sordariomycetes	Hypocreales	Nectriaceae	_	n	n	n	n			sscle_06g049750	methyltransferase_SAMdep
01_2	APA05505.1	sscle_01g002750	KPA44427	46	276	98.4663	5e-88	Fusarium_langsethiae_strain_Fl201059,_whole	Fusarium	Sordariomycetes	Hypocreales	Nectriaceae	uridine_cytidine_	n	n	n	n			sscle_06g049950	transporter
01_2	APA05505.1	sscle_01g002750	CVK93484	46	274	98.4663	2e-87	Fusarium_mangiferae_strain_MRC7560,_whole	Fusarium	Sordariomycetes	Hypocreales	Nectriaceae	related_to_ATP-binding_protein,_putative_pantothenate_kinase_	n	n	n	n			sscle_06g049990	glycoside_hydrolase
01_2	APA05505.1	sscle_01g002750	PNP75921	46	274	98.4663	2e-87	Fusarium_nygamai_strain_CS10214,_whole	Fusarium	Sordariomycetes	Hypocreales	Nectriaceae	_	n	n	n	n			sscle_06g050020	methyltransferase_SAMdep
01_2	APA05505.1	sscle_01g002750	PCD43758	47	279	98.4663	2e-89	Fusarium_oxysporum_f._sp._radicis-cucumerinum	Fusarium	Sordariomycetes	Hypocreales	Nectriaceae	_	n	n	n	n			sscle_06g050050	oxidase_oxidoreductase
01_2	APA05505.1	sscle_01g002750	EGU76281	46	277	98.4663	2e-88	Fusarium_oxysporum_Fo5176,_whole_genome	Fusarium	Sordariomycetes	Hypocreales	Nectriaceae	_	n	n	n	n			sscle_06g050090	acyltransferase
01_2	APA05505.1	sscle_01g002750	SCO85303	47	279	98.4663	2e-89	Fusarium_oxysporum_strain_V64-1,_whole	Fusarium	Sordariomycetes	Hypocreales	Nectriaceae	related_to_ATP-binding_protein,_putative_pantothenate_kinase_	n	n	n	n			sscle_06g050180	TF
01_2	APA05505.1	sscle_01g002750	OBS19417	46	278	98.4663	6e-89	Fusarium_poae_strain_2516,_whole	Fusarium	Sordariomycetes	Hypocreales	Nectriaceae	_	n	n	n	n			sscle_06g050350	transporter
01_2	APA05505.1	sscle_01g002750	CZR36742	46	275	98.4663	8e-88	Fusarium_proliferatum_ET1,_whole_genome	Fusarium	Sordariomycetes	Hypocreales	Nectriaceae	related_to_ATP-binding_protein,_putative_pantothenate_kinase_	n	n	n	n			sscle_06g050400	methyltransferase_SAMdep
01_2	APA05505.1	sscle_01g002750	CVK96999	46	277	98.4663	9e-89	Fusarium_proliferatum_strain_NRRL62905,_whole	Fusarium	Sordariomycetes	Hypocreales	Nectriaceae	related_to_ATP-binding_protein,_putative_pantothenate_kinase_	n	n	n	n			sscle_06g050430	oxidase_oxidoreductase
01_2	APA05505.1	sscle_01g002750	EKJ73964	47	278	98.4663	3e-89	Fusarium_pseudograminearum_CS3096,_whole_genome	Fusarium	Sordariomycetes	Hypocreales	Nectriaceae	_	n	n	n	n			sscle_06g050520	oxidase_oxidoreductase
01_2	APA05505.1	sscle_01g002750	CEI40381	47	278	98.4663	5e-89	Fusarium_venenatum_strain_A3/5_genome	Fusarium	Sordariomycetes	Hypocreales	Nectriaceae	FVRRES_13072	n	n	n	n			sscle_06g050530	transporter
01_2	APA05505.1	sscle_01g002750	OTA31272	50	283	100.613	1e-90	Hortaea_werneckii_EXF-2000,_whole_genome	Hortaea	Dothideomycetes	Capnodiales	Teratosphaeriaceae	_	n	n	n	y			sscle_06g050680	methyltransferase_SAMdep
01_2	APA05505.1	sscle_01g002750	OTA37389	46	285	105.521	2e-91	Hortaea_werneckii_EXF-2000,_whole_genome	Hortaea	Dothideomycetes	Capnodiales	Teratosphaeriaceae	_	n	n	n	n			sscle_06g050810	methyltransferase_SAMdep
01_2	APA05505.1	sscle_01g002750	SLM40821	48	276	98.773	4e-88	Lasallia_pustulata,_whole_genome_shotgun	Lasallia	Lecanoromycetes	Umbilicariales	Umbilicariaceae	uridine_cytidine_kinase_	n	n	n	n			sscle_06g050830	DUF3328
01_2	APA05505.1	sscle_01g002750	EKG10230	48	297	98.4663	2e-96	Macrophomina_phaseolina_MS6,_whole_genome	Macrophomina	Dothideomycetes	Botryosphaeriales	Botryosphaeriaceae	_	n	n	n	n			sscle_06g050840	transporter
01_2	APA05505.1	sscle_01g002750	KXX77850	49	293	97.8528	1e-94	Madurella_mycetomatis_strain_mm55,_whole	Madurella	Sordariomycetes	Sordariales	Incertae sedis	putative_kinase_mug58_	n	n	n	n			sscle_06g050880	dehydrogenase
01_2	APA05505.1	sscle_01g002750	KXX80220	49	293	97.8528	1e-94	Madurella_mycetomatis_strain_mm55,_whole	Madurella	Sordariomycetes	Sordariales	Incertae sedis	putative_kinase_mug58_	n	n	n	n			sscle_06g050970	transporter
01_2	APA05505.1	sscle_01g002750	OWP03458	48	296	97.546	3e-96	Marssonina_coronariae_strain_NL1,_whole	Marssonina	Leotiomycetes	Helotiales	Dermateaceae	D-glycerate_3-kinase_	n	n	n	n			sscle_06g051050	cytP450
01_2	APA05505.1	sscle_01g002750	KID70830	48	286	97.2393	3e-92	Metarhizium_anisopliae_ARSEF_549,_whole	Metarhizium	Sordariomycetes	Hypocreales	Clavicipitaceae	Signal_recognition_particle,_SRP54_subunit,_GTPase_	n	n	n	n			sscle_06g051200	glycoside_hydrolase
01_2	APA05505.1	sscle_01g002750	KID78949	47	283	97.2393	6e-91	Metarhizium_brunneum_ARSEF_3297,_whole	Metarhizium	Sordariomycetes	Hypocreales	Clavicipitaceae	Signal_recognition_particle,_SRP54_subunit,_GTPase_	n	n	n	n			sscle_06g051230	cytP450
01_2	APA05505.1	sscle_01g002750	KID97875	48	284	97.2393	2e-91	Metarhizium_majus_ARSEF_297,_whole	Metarhizium	Sordariomycetes	Hypocreales	Clavicipitaceae	Signal_recognition_particle,_SRP54_subunit,_GTPase_	n	n	n	n			sscle_06g051290	dehydrogenase
01_2	APA05505.1	sscle_01g002750	EFY99061	47	283	97.2393	6e-91	Metarhizium_robertsii_ARSEF_23,_whole	Metarhizium	Sordariomycetes	Hypocreales	Clavicipitaceae	Signal_recognition_particle,_SRP54_subunit,_GTPase_	n	n	n	n			sscle_06g051350	glycoside_hydrolase
01_2	APA05505.1	sscle_01g002750	EXV04934	47	283	97.2393	6e-91	Metarhizium_robertsii_strain_ARSEF_2575,	Metarhizium	Sordariomycetes	Hypocreales	Clavicipitaceae	GTPase_domain_(SRP54-type_protein)_protein_	n	n	n	n			sscle_06g051450	SMCOG1173:WD-40_repeat-containing_protein
01_2	APA05505.1	sscle_01g002750	AEO60569	50	266	87.1166	6e-84	Myceliophthora_thermophila_ATCC_42464_chromosome	Myceliophthora	Sordariomycetes	Sordariales	Chaetomiaceae	_MYCTH_58873	n	n	n	y			sscle_06g051490	TF
01_2	APA05505.1	sscle_01g002750	KXT01633	47	278	97.2393	9e-89	Mycosphaerella_eumusae_strain_CBS_114824,	Mycosphaerella	Dothideomycetes	Capnodiales	Mycosphaerellaceae	_	n	n	n	n			sscle_06g051500	glycoside_hydrolase
01_2	APA05505.1	sscle_01g002750	PHH59208	40	241	95.3988	2e-74	Ophiocordyceps_australis_strain_Map64,_whole	Ophiocordyceps	Sordariomycetes	Hypocreales	Ophiocordycipitaceae	_	n	n	n	n			sscle_06g051520	TF
01_2	APA05505.1	sscle_01g002750	ODH48234	40	259	108.589	7e-81	Paracoccidioides_brasiliensis_strain_CNH,_whole	Paracoccidioides	Eurotiomycetes	Onygenales	Ajellomycetaceae	_	n	n	n	n			sscle_06g051540	PKS/NRPS-like_protein_dehydrogenase
01_2	APA05505.1	sscle_01g002750	ODH26224	39	242	113.804	5e-74	Paracoccidioides_brasiliensis_strain_Pb300,_whole	Paracoccidioides	Eurotiomycetes	Onygenales	Ajellomycetaceae	_	n	n	n	n			sscle_06g051560	TF
01_2	APA05505.1	sscle_01g002750	OQD80508	43	265	99.3865	1e-83	Penicillium_antarcticum_strain_IBT_31811,	Penicillium	Eurotiomycetes	Eurotiales	Trichocomaceae	_	n	n	n	n			sscle_06g051570	PKS/NRPS-like_protein_dehydrogenase
01_2	APA05505.1	sscle_01g002750	OGE54963	43	264	99.3865	3e-83	Penicillium_arizonense_strain_CBS_141311,	Penicillium	Eurotiomycetes	Eurotiales	Trichocomaceae	_	n	n	n	n			sscle_06g051590	transporter_SMCOG1169:sugar_transport_protein
01_2	APA05505.1	sscle_01g002750	OOQ88332	44	280	99.3865	2e-89	Penicillium_brasilianum_strain_LaBioMMi_136,	Penicillium	Eurotiomycetes	Eurotiales	Trichocomaceae	putative_Uridine/cytidine_kinase_	n	n	n	n			sscle_06g051610	SMCOG1000:ABC_transporter_ATP-binding_protein
01_2	APA05505.1	sscle_01g002750	CEJ55378	45	283	99.0798	1e-90	Penicillium_brasilianum,_whole_genome_shotgun	Penicillium	Eurotiomycetes	Eurotiales	Trichocomaceae	Putative_Uridine/cytidine_kinase_	n	n	n	n			sscle_06g051640	transporter
01_2	APA05505.1	sscle_01g002750	OQE38997	43	265	99.6933	2e-83	Penicillium_coprophilum_strain_IBT_31321,	Penicillium	Eurotiomycetes	Eurotiales	Trichocomaceae	_	n	n	n	n			sscle_06g051680	transporter
01_2	APA05505.1	sscle_01g002750	OQD73567	44	277	99.0798	2e-88	Penicillium_decumbens_strain_IBT_11843,	Penicillium	Eurotiomycetes	Eurotiales	Trichocomaceae	_	n	n	n	n			sscle_06g051730	methyltransferase_SAMdep
01_2	APA05505.1	sscle_01g002750	EKV20584	41	252	99.6933	2e-78	Penicillium_digitatum_Pd1,_whole_genome	Penicillium	Eurotiomycetes	Eurotiales	Trichocomaceae	_	n	n	n	n			sscle_06g051740	TF
01_2	APA05505.1	sscle_01g002750	EKV15913	41	252	99.6933	2e-78	Penicillium_digitatum_PHI26,_whole_genome	Penicillium	Eurotiomycetes	Eurotiales	Trichocomaceae	_	n	n	n	n			sscle_06g051760	transporter
01_2	APA05505.1	sscle_01g002750	KGO62531	42	260	99.6933	1e-81	Penicillium_expansum_strain_CMP-1,_whole	Penicillium	Eurotiomycetes	Eurotiales	Trichocomaceae	_	n	n	n	n			sscle_06g051810	dehydrogenase
01_2	APA05505.1	sscle_01g002750	KGO36542	42	260	99.6933	1e-81	Penicillium_expansum_strain_d1,_whole	Penicillium	Eurotiomycetes	Eurotiales	Trichocomaceae	_	n	n	n	n			sscle_06g051850	Type_I_Iterative_PKS
01_2	APA05505.1	sscle_01g002750	KGO59954	39	246	106.442	3e-76	Penicillium_expansum_strain_MD-8,_whole	Penicillium	Eurotiomycetes	Eurotiales	Trichocomaceae	_	n	n	n	n			sscle_06g051860	SMCOG1269:hypothetical_protein_methyltransferase_SAMdep
01_2	APA05505.1	sscle_01g002750	OQE17394	40	254	107.055	6e-79	Penicillium_flavigenum_strain_IBT_14082,	Penicillium	Eurotiomycetes	Eurotiales	Trichocomaceae	_	n	n	n	n			sscle_06g051870	SMCOG1262:haloalkane_dehalogenase
01_2	APA05505.1	sscle_01g002750	KXG53890	42	267	99.6933	2e-84	Penicillium_griseofulvum_strain_PG3,_whole	Penicillium	Eurotiomycetes	Eurotiales	Trichocomaceae	_	n	n	n	n			sscle_06g051910	TF
01_2	APA05505.1	sscle_01g002750	KGO70932	39	249	106.135	4e-77	Penicillium_italicum_strain_PHI-1,_whole	Penicillium	Eurotiomycetes	Eurotiales	Trichocomaceae	_	n	n	n	n			sscle_06g051930	methyltransferase
01_2	APA05505.1	sscle_01g002750	OQE80794	40	249	105.215	3e-77	Penicillium_nalgiovense_strain_IBT_13039,	Penicillium	Eurotiomycetes	Eurotiales	Trichocomaceae	_	n	n	n	n			sscle_06g052290	glycoside_hydrolase
01_2	APA05505.1	sscle_01g002750	KOS38496	42	260	99.6933	7e-82	Penicillium_nordicum_strain_DAOMC_185683,	Penicillium	Eurotiomycetes	Eurotiales	Trichocomaceae	_	n	n	n	n			sscle_06g052540	TF
01_2	APA05505.1	sscle_01g002750	PCH07203	40	250	106.748	1e-77	Penicillium_occitanis_strain_CL100,_whole	Penicillium	Eurotiomycetes	Eurotiales	Trichocomaceae	Hypothetical_protein_	n	n	n	n			sscle_06g052620	transporter
01_2	APA05505.1	sscle_01g002750	PCH10215	40	250	106.748	1e-77	Penicillium_occitanis_strain_CT1,_whole	Penicillium	Eurotiomycetes	Eurotiales	Trichocomaceae	_	n	n	n	n			sscle_06g052750	dehydrogenase
01_2	APA05505.1	sscle_01g002750	OQD64838	42	261	99.6933	6e-82	Penicillium_polonicum_strain_IBT_4502,	Penicillium	Eurotiomycetes	Eurotiales	Trichocomaceae	_	n	n	n	n			sscle_06g052870	transporter
01_2	APA05505.1	sscle_01g002750	OQD94048	43	262	99.6933	1e-82	Penicillium_solitum_strain_IBT_29525,	Penicillium	Eurotiomycetes	Eurotiales	Trichocomaceae	_	n	n	n	n			sscle_06g053210	transporter
01_2	APA05505.1	sscle_01g002750	OQE16699	42	267	99.3865	2e-84	Penicillium_steckii_strain_IBT_24891,	Penicillium	Eurotiomycetes	Eurotiales	Trichocomaceae	_	n	n	n	n			sscle_06g053220	transporter
01_2	APA05505.1	sscle_01g002750	OKO99265	40	256	105.521	7e-80	Penicillium_subrubescens_strain_CBS_132785,	Penicillium	Eurotiomycetes	Eurotiales	Trichocomaceae	_	n	n	n	n			sscle_06g053250	acyltransferase
01_2	APA05505.1	sscle_01g002750	OQE11582	42	264	99.6933	3e-83	Penicillium_vulpinum_strain_IBT_29486,	Penicillium	Eurotiomycetes	Eurotiales	Trichocomaceae	_	n	n	n	n			sscle_06g053290	dehydrogenase
01_2	APA05505.1	sscle_01g002750	KKY19788	43	260	99.3865	5e-82	Phaeomoniella_chlamydospora,_whole_genome_shotgun	Phaeomoniella	Sordariomycetes	Diaporthales	Togniniaceae	putative_uridine_cytidine_	n	n	n	n			sscle_06g053450	glycoside_hydrolase
01_2	APA05505.1	sscle_01g002750	CZR62533	48	272	99.6933	1e-86	Phialocephala_subalpina_strain_UAMH_11012,	Phialocephala	Leotiomycetes	Helotiales	Vibrisseaceae	related_to_ATP-binding_protein,_putative_pantothenate_kinase_	n	n	n	n			sscle_06g053580	cytP450
01_2	APA05505.1	sscle_01g002750	KPI42860	44	259	98.1595	1e-81	Phialophora_attae_strain_CBS_131958,	Phialophora	Eurotiomycetes	Chaetothyriales	Herpotrichiellaceae	putative_kinase_mug58_	n	n	n	n			sscle_06g053600	methyltransferase_SAMdep
01_2	APA05505.1	sscle_01g002750	CDP24793	47	285	96.9325	2e-91	Podospora_anserina_genomic_DNA,_chromosome	Podospora	Sordariomycetes	Sordariales	Lasiosphaeriaceae	Putative_kinase_	n	n	n	n			sscle_06g053710	dehydrogenase_acyltransferase
01_2	APA05505.1	sscle_01g002750	CAP67379	47	285	96.9325	2e-91	Podospora_anserina_S_mat+_genomic	Podospora	Sordariomycetes	Sordariales	Lasiosphaeriaceae	PODANS_1_23800	n	n	n	n			sscle_06g053790	TF
01_2	APA05505.1	sscle_01g002750	PGH15045	45	285	102.147	2e-91	Polytolypa_hystricis_UAMH7299,_whole_genome	Polytolypa	Eurotiomycetes	Onygenales	Ajellomycetaceae	_	n	n	n	n			sscle_06g053880	DMAT
01_2	APA05505.1	sscle_01g002750	KXT05588	46	287	100.613	2e-92	Pseudocercospora_musae_strain_CBS_116634,	Pseudocercospora	Dothideomycetes	Capnodiales	Mycosphaerellaceae	_	n	n	n	n			sscle_06g053930	TF
01_2	APA05505.1	sscle_01g002750	KFY73160	48	281	97.8528	4e-90	Pseudogymnoascus_sp._VKM_F-103,_whole	Pseudogymnoascus	Dothideomycetes	Incertae sedis	Pseudeurotiaceae	_	n	n	n	n			sscle_06g053950	SMCOG1227:ribosome_biogenesis_GTP-binding_protein_YsxC
01_2	APA05505.1	sscle_01g002750	KFX98082	49	281	97.8528	3e-90	Pseudogymnoascus_sp._VKM_F-3557,_whole	Pseudogymnoascus	Dothideomycetes	Incertae sedis	Pseudeurotiaceae	_	n	n	n	n			sscle_06g053960	acyltransferase
01_2	APA05505.1	sscle_01g002750	KFY00413	48	279	97.8528	2e-89	Pseudogymnoascus_sp._VKM_F-3808,_whole	Pseudogymnoascus	Dothideomycetes	Incertae sedis	Pseudeurotiaceae	_	n	n	n	n			sscle_06g053970	SMCOG1122:ATP-dependent_RNA_helicase
01_2	APA05505.1	sscle_01g002750	KFY39496	45	273	106.135	8e-87	Pseudogymnoascus_sp._VKM_F-4514_(FW-929),	Pseudogymnoascus	Dothideomycetes	Incertae sedis	Pseudeurotiaceae	_	n	n	n	n			sscle_06g054000	SMCOG1248:methyltransferase_methyltransferase_SAMdep
01_2	APA05505.1	sscle_01g002750	KFY60491	50	285	97.8528	8e-92	Pseudogymnoascus_sp._VKM_F-4515_(FW-2607),	Pseudogymnoascus	Dothideomycetes	Incertae sedis	Pseudeurotiaceae	_	n	n	n	y			sscle_06g054030	SMCOG1001:short-chain_dehydrogenase/reductase_SDR_dehydrogenase
01_2	APA05505.1	sscle_01g002750	KFY58013	49	281	97.8528	3e-90	Pseudogymnoascus_sp._VKM_F-4516_(FW-969),	Pseudogymnoascus	Dothideomycetes	Incertae sedis	Pseudeurotiaceae	_	n	n	n	n			sscle_06g054040	TF
01_2	APA05505.1	sscle_01g002750	KFY97374	50	285	97.8528	8e-92	Pseudogymnoascus_sp._VKM_F-4517_(FW-2822),	Pseudogymnoascus	Dothideomycetes	Incertae sedis	Pseudeurotiaceae	_	n	n	n	y			sscle_06g054080	SMCOG1030:serine/threonine_protein_kinase
01_2	APA05505.1	sscle_01g002750	KFY85784	48	288	97.8528	4e-93	Pseudogymnoascus_sp._VKM_F-4518_(FW-2643),	Pseudogymnoascus	Dothideomycetes	Incertae sedis	Pseudeurotiaceae	_	n	n	n	n			sscle_06g054170	glycoside_hydrolase
01_2	APA05505.1	sscle_01g002750	KFZ07313	49	289	97.8528	3e-93	Pseudogymnoascus_sp._VKM_F-4519_(FW-2642),	Pseudogymnoascus	Dothideomycetes	Incertae sedis	Pseudeurotiaceae	_	n	n	n	n			sscle_06g054200	oxidase_oxidoreductase
01_2	APA05505.1	sscle_01g002750	KFZ16099	48	293	97.8528	8e-95	Pseudogymnoascus_sp._VKM_F-4520_(FW-2644),	Pseudogymnoascus	Dothideomycetes	Incertae sedis	Pseudeurotiaceae	_	n	n	n	n			sscle_06g054290	acyltransferase
01_2	APA05505.1	sscle_01g002750	ORY62984	47	293	95.3988	6e-95	Pseudomassariella_vexata_strain_CBS_129021,	Pseudomassariella	Sordariomycetes	Xylariales	Pseudomassariella	D-glycerate_3-kinase_	n	n	n	n			sscle_06g054390	methyltransferase_SAMdep
01_2	APA05505.1	sscle_01g002750	OQO02527	44	270	98.773	9e-86	Rachicladosporium_antarcticum_strain_CCFEE_5527,	Rachicladosporium	Dothideomycetes	Capnodiales	Cladosporiaceae	_	n	n	n	n			sscle_06g054500	DUF3328
01_2	APA05505.1	sscle_01g002750	OQO31018	44	269	99.0798	3e-85	Rachicladosporium_sp._CCFEE_5018,_whole	Rachicladosporium	Dothideomycetes	Capnodiales	Cladosporiaceae	_	n	n	n	n			sscle_06g054510	DUF3328
01_2	APA05505.1	sscle_01g002750	CZT17789	45	271	101.84	3e-86	Ramularia_collo-cygni_strain_URUG2,_whole	Ramularia	Dothideomycetes	Capnodiales	Mycosphaerellaceae	related_to_ATP-binding_protein,_putative_pantothenate_kinase_	n	n	n	n			sscle_06g054530	GNAT_acyltransferase
01_2	APA05505.1	sscle_01g002750	KKA22152	43	254	98.773	1e-79	Rasamsonia_emersonii_CBS_393.64,_whole	Rasamsonia	Eurotiomycetes	Eurotiales	Trichocomaceae	_	n	n	n	n			sscle_06g054560	oxidase_oxidoreductase_dehydrogenase
01_2	APA05505.1	sscle_01g002750	CZS92147	48	289	97.546	3e-93	Rhynchosporium_agropyri_strain_04CH-RAC-A.6.1,_whole	Rhynchosporium	Leotiomycetes	Helotiales	Rhynchosporium	related_to_ATP-binding_protein,_putative_pantothenate_kinase_	n	n	n	n			sscle_06g054670	transporter
01_2	APA05505.1	sscle_01g002750	CZT00728	49	289	97.546	3e-93	Rhynchosporium_commune_strain_UK7,_whole	Rhynchosporium	Leotiomycetes	Helotiales	Rhynchosporium	related_to_ATP-binding_protein,_putative_pantothenate_kinase_	n	n	n	n			sscle_06g054690	transporter
01_2	APA05505.1	sscle_01g002750	CZT43806	49	288	97.546	6e-93	Rhynchosporium_secalis_strain_02CH4-6a.1,_whole	Rhynchosporium	Leotiomycetes	Helotiales	Rhynchosporium	related_to_ATP-binding_protein,_putative_pantothenate_kinase_	n	n	n	n			sscle_06g054740	methyltransferase_SAMdep
01_2	APA05505.1	sscle_01g002750	PQE28920	66	416	99.0798	4e-143	Rutstroemia_sp._NJR-2017a_BBW,_whole	Rutstroemia	Leotiomycetes	Helotiales	Rustroemiaceae	D-glycerate_3-kinase_protein_	n	n	n	y			sscle_06g054770	methyltransferase_SAMdep
01_2	APA05505.1	sscle_01g002750	PQE31705	69	443	99.0798	1e-153	Rutstroemia_sp._NJR-2017a_WRK4,_whole	Rutstroemia	Leotiomycetes	Helotiales	Rustroemiaceae	D-glycerate_3-kinase_protein_	n	n	n	y			sscle_06g054830	oxidase_oxidoreductase
01_2	APA05505.1	sscle_01g002750	ESZ90763	76	482	97.2393	3e-167	Sclerotinia_borealis_F-4128,_whole_genome	Sclerotinia	Leotiomycetes	Helotiales	Sclerotiniaceae	_	n	n	n	y			sscle_06g054850	methyltransferase_SAMdep
01_2	APA05505.1	sscle_01g002750	CCC14464	45	270	98.4663	4e-85	Sordaria_macrospora_k-hell,_whole_genome	Sordaria	Sordariomycetes	Sordariales	Sordaria		n	n	n	n			sscle_06g054940	transporter_SMCOG1169:sugar_transport_protein
01_2	APA05505.1	sscle_01g002750	RAO68285	44	264	98.773	2e-83	Talaromyces_amestolkiae_strain_CIB,_whole	Talaromyces	Eurotiomycetes	Eurotiales	Trichocomaceae	_	n	n	n	n			sscle_06g054960	transporter
01_2	APA05505.1	sscle_01g002750	OKL62201	41	238	101.534	5e-73	Talaromyces_atroroseus_strain_IBT_11181,	Talaromyces	Eurotiomycetes	Eurotiales	Trichocomaceae	_	n	n	n	n			sscle_06g054970	SMCOG1173:WD-40_repeat-containing_protein
01_2	APA05505.1	sscle_01g002750	CRG91246	43	251	99.0798	2e-78	Talaromyces_islandicus,_whole_genome_shotgun	Talaromyces	Eurotiomycetes	Eurotiales	Trichocomaceae	putative_kinase_mug58_	n	n	n	n			sscle_06g055060	methyltransferase_SAMdep
01_2	APA05505.1	sscle_01g002750	KFX51729	43	250	99.3865	4e-78	Talaromyces_marneffei_PM1,_whole_genome	Talaromyces	Eurotiomycetes	Eurotiales	Trichocomaceae	putative_kinase_mug58_	n	n	n	n			sscle_06g055070	transporter_SMCOG1005:Drug_resistance_transporter,_EmrB/QacA
01_2	APA05505.1	sscle_01g002750	AEO70892	48	286	96.9325	8e-92	Thielavia_terrestris_NRRL_8126_chromosome	Thielavia	Sordariomycetes	Sordariales	Chaetomiaceae	_THITE_2122738	n	n	n	n			sscle_06g055080	SMCOG1066:alpha/beta_hydrolase_domain-containing_protein
01_2	APA05505.1	sscle_01g002750	CEJ84153	45	263	96.6258	2e-83	Torrubiella_hemipterigena,_whole_genome_shotgun	Torrubiella	Sordariomycetes	Hypocreales	Cordycipitaceae	_	n	n	n	n			sscle_06g055130	TF
01_2	APA05505.1	sscle_01g002750	EHK43408	46	281	100.307	5e-90	Trichoderma_atroviride_IMI_206040,_whole	Trichoderma	Sordariomycetes	Hypocreales	Hypocreaceae	_	n	n	n	n			sscle_06g055150	TF
01_2	APA05505.1	sscle_01g002750	PON21345	46	282	100.307	1e-90	Trichoderma_gamsii_strain_T6085,_whole	Trichoderma	Sordariomycetes	Hypocreales	Hypocreaceae	_	n	n	n	n			sscle_06g055180	SMCOG1087:hypothetical_protein
01_2	APA05505.1	sscle_01g002750	OPB38166	46	276	101.534	5e-88	Trichoderma_guizhouense_strain_NJAU_4742,	Trichoderma	Sordariomycetes	Hypocreales	Hypocreaceae	_	n	n	n	n			sscle_06g055200	SMCOG1036:alpha/beta_hydrolase_fold_protein
01_2	APA05505.1	sscle_01g002750	KKO99222	46	272	101.84	1e-86	Trichoderma_harzianum_strain_T6776,_whole	Trichoderma	Sordariomycetes	Hypocreales	Hypocreaceae	_	n	n	n	n			sscle_06g055240	oxidase_oxidoreductase
01_2	APA05505.1	sscle_01g002750	PKK51108	47	275	100.307	8e-88	Trichoderma_harzianum_strain_TR274,_whole	Trichoderma	Sordariomycetes	Hypocreales	Hypocreaceae	_	n	n	n	n			sscle_07g055330	dehydrogenase
01_2	APA05505.1	sscle_01g002750	OTA06898	46	281	108.282	7e-90	Trichoderma_parareesei_isolate_CBS_125925,	Trichoderma	Sordariomycetes	Hypocreales	Hypocreaceae	_	n	n	n	n			sscle_07g055380	glycoside_hydrolase
01_2	APA05505.1	sscle_01g002750	EHK21350	48	260	98.773	5e-82	Trichoderma_virens_Gv29-8,_whole_genome	Trichoderma	Sordariomycetes	Hypocreales	Hypocreaceae	_	n	n	n	n			sscle_07g055410	glycoside_hydrolase
01_2	APA05505.1	sscle_01g002750	PWW74007	42	249	100	7e-78	Tuber_magnatum_isolate_091103-1,_whole	Tuber	Pezizomycetes	Pezizales	Tuberaceae	P-loop_containing_nucleoside_triphosphate_hydrolase_protein_	n	n	n	n			sscle_07g055460	SMCOG1066:alpha/beta_hydrolase_domain-containing_protein
01_2	APA05505.1	sscle_01g002750	GAO15213	44	261	103.374	3e-82	Ustilaginoidea_virens_strain_IPU010,_whole	Ustilaginoidea	Sordariomycetes	Hypocreales	Incertae sedis	_	n	n	n	n			sscle_07g055480	cytP450
01_2	APA05505.1	sscle_01g002750	KDB17294	47	250	83.1288	2e-78	Ustilaginoidea_virens_strain_UV-8b,_whole	Ustilaginoidea	Sordariomycetes	Hypocreales	Incertae sedis	D-glycerate_3-kinase_	n	n	n	n			sscle_07g055490	SMCOG1092:hypothetical_protein
01_2	APA05505.1	sscle_01g002750	PNH34211	41	255	103.374	8e-80	Verticillium_dahliae_strain_12008,_whole	Verticillium	Sordariomycetes	Glomerellales	Plectosphaerellaceae	_	n	n	n	n			sscle_07g055500	transporter_SMCOG1005:Drug_resistance_transporter,_EmrB/QacA
01_2	APA05505.1	sscle_01g002750	PNH46704	41	253	102.761	5e-79	Verticillium_dahliae_strain_12161,_whole	Verticillium	Sordariomycetes	Glomerellales	Plectosphaerellaceae	_	n	n	n	n			sscle_07g055510	Type_I_Iterative_PKS
01_2	APA05505.1	sscle_01g002750	PNH53706	41	255	103.374	8e-80	Verticillium_dahliae_strain_12251,_whole	Verticillium	Sordariomycetes	Glomerellales	Plectosphaerellaceae	_	n	n	n	n			sscle_07g055610	transporter_SMCOG1169:sugar_transport_protein
01_2	APA05505.1	sscle_01g002750	PNH67127	41	255	103.374	8e-80	Verticillium_dahliae_strain_12253,_whole	Verticillium	Sordariomycetes	Glomerellales	Plectosphaerellaceae	_	n	n	n	n			sscle_07g055670	TF
01_2	APA05505.1	sscle_01g002750	CRK36440	41	253	102.761	3e-79	Verticillium_longisporum_isolate_VL1,_whole	Verticillium	Sordariomycetes	Glomerellales	Plectosphaerellaceae	_	n	n	n	n			sscle_07g055780	acyltransferase
01_2	APA05505.1	sscle_01g002750	KJY02085	42	259	100	2e-81	Zymoseptoria_brevis_strain_Zb18110,_whole	Zymoseptoria	Dothideomycetes	Capnodiales	Mycosphaerellaceae	D-glycerate_3-kinase_like_protein_	n	n	n	n			sscle_07g055890	glycoside_hydrolase
01_2	APA05505.1	sscle_01g002750	SMY24785	44	268	100	7e-85	Zymoseptoria_tritici_ST99CH_1A5_genome_assembly,	Zymoseptoria	Dothideomycetes	Capnodiales	Mycosphaerellaceae	ZT1A5_G6227	n	n	n	n			sscle_07g056120	transporter
01_2	APA05505.1	sscle_01g002750	SMR53046	44	268	100	7e-85	Zymoseptoria_tritici_ST99CH_1E4_genome_assembly,	Zymoseptoria	Dothideomycetes	Capnodiales	Mycosphaerellaceae	ZT1E4_G6321	n	n	n	n			sscle_07g056190	methyltransferase
01_2	APA05505.1	sscle_01g002750	SMR54602	44	268	100	7e-85	Zymoseptoria_tritici_ST99CH_3D1_genome_assembly,	Zymoseptoria	Dothideomycetes	Capnodiales	Mycosphaerellaceae	ZT3D1_G6214	n	n	n	n			sscle_07g056310	dehydrogenase
01_2	APA05505.1	sscle_01g002750	SMQ51138	43	265	100	8e-84	Zymoseptoria_tritici_ST99CH_3D7_genome_assembly,	Zymoseptoria	Dothideomycetes	Capnodiales	Mycosphaerellaceae	ZT3D7_G6291	n	n	n	n			sscle_07g056330	GNAT_acyltransferase
01_2	APA05506.1	sscle_01g002760	KYG49779	74	1387	100.11	0	Acidomyces_richmondensis_BFW,_whole_genome	Acidomyces	Dothideomycetes	Capnodiales	Teratosphaeriaceae	_	y	PKS/NRPS-like_protein_dehydrogenase	y	y			sscle_07g056350	dehydrogenase
01_2	APA05506.1	sscle_01g002760	KXL44675	74	1387	100.11	0	Acidomyces_richmondensis_isolate_meta,_whole	Acidomyces	Dothideomycetes	Capnodiales	Teratosphaeriaceae	_	y	PKS/NRPS-like_protein_dehydrogenase	y	y			sscle_07g056400	PKS/NRPS-like_protein_methyltransferase_SAMdep
01_2	APA05506.1	sscle_01g002760	KFH47169	75	1394	100	0	Acremonium_chrysogenum_ATCC_11550,_whole	Acremonium	Sordariomycetes	Hypocreales	Hypocreaceae	Peroxisomal_hydratase-dehydrogenase-epimerase-like_protein_	y	PKS/NRPS-like_protein_dehydrogenase	y	y			sscle_07g056480	SMCOG1030:serine/threonine_protein_kinase
01_2	APA05506.1	sscle_01g002760	PIG80159	70	1294	100.11	0	Aspergillus_arachidicola_strain_CBS_117610,	Aspergillus	Eurotiomycetes	Eurotiales	Trichocomaceae	peroxisomal_hydratase-dehydrogenase-epimerase_	y	PKS/NRPS-like_protein_dehydrogenase	y	y			sscle_07g056540	TF
01_2	APA05506.1	sscle_01g002760	OGM44048	71	1318	100.331	0	Aspergillus_bombycis_strain_NRRL_26010,	Aspergillus	Eurotiomycetes	Eurotiales	Trichocomaceae	peroxisomal_hydratase-dehydrogenase-epimerase_	y	PKS/NRPS-like_protein_dehydrogenase	y	y			sscle_07g056570	NRPS-like_protein
01_2	APA05506.1	sscle_01g002760	CEL02328	69	1281	100.442	0	Aspergillus_calidoustus,_whole_genome_shotgun	Aspergillus	Eurotiomycetes	Eurotiales	Trichocomaceae	Putative_Peroxisomal_hydratase-dehydrogenase-epimerase_	y	PKS/NRPS-like_protein_dehydrogenase	y	y			sscle_07g056600	mgPKS
01_2	APA05506.1	sscle_01g002760	ODM21558	69	1303	100.331	0	Aspergillus_cristatus_strain_GZAAS20.1005,_whole	Aspergillus	Eurotiomycetes	Eurotiales	Trichocomaceae	Peroxisomal_hydratase-dehydrogenase-epimerase_	y	PKS/NRPS-like_protein_dehydrogenase	y	y			sscle_07g056610	cytP450
01_2	APA05506.1	sscle_01g002760	RAQ51121	71	1321	100.331	0	Aspergillus_flavus	Aspergillus	Eurotiomycetes	Eurotiales	Trichocomaceae	peroxisomal_hydratase-dehydrogenase-epimerase_	y	PKS/NRPS-like_protein_dehydrogenase	y	y			sscle_07g056620	transporter_SMCOG1005:Drug_resistance_transporter,_EmrB/QacA
01_2	APA05506.1	sscle_01g002760	RAQ59691	71	1321	100.331	0	Aspergillus_flavus	Aspergillus	Eurotiomycetes	Eurotiales	Trichocomaceae	peroxisomal_hydratase-dehydrogenase-epimerase_	y	PKS/NRPS-like_protein_dehydrogenase	y	y			sscle_07g056640	SMCOG1008:response_regulator
01_2	APA05506.1	sscle_01g002760	RAQ75899	71	1321	100.331	0	Aspergillus_flavus	Aspergillus	Eurotiomycetes	Eurotiales	Trichocomaceae	peroxisomal_hydratase-dehydrogenase-epimerase_	y	PKS/NRPS-like_protein_dehydrogenase	y	y			sscle_07g056660	transporter_SMCOG1106:major_facilitator_transporter
01_2	APA05506.1	sscle_01g002760	KOC18203	71	1321	100.331	0	Aspergillus_flavus_AF70,_whole_genome	Aspergillus	Eurotiomycetes	Eurotiales	Trichocomaceae	peroxisomal_hydratase-dehydrogenase-epimerase_	y	PKS/NRPS-like_protein_dehydrogenase	y	y			sscle_07g056670	TF
01_2	APA05506.1	sscle_01g002760	OXN07023	70	1307	100.331	0	Aspergillus_fumigatus_isolate_HMR_AF	Aspergillus	Eurotiomycetes	Eurotiales	Trichocomaceae	_	y	PKS/NRPS-like_protein_dehydrogenase	y	y			sscle_07g056720	glycoside_hydrolase
01_2	APA05506.1	sscle_01g002760	OXN25560	69	1307	100.331	0	Aspergillus_fumigatus_isolate_HMR_AF	Aspergillus	Eurotiomycetes	Eurotiales	Trichocomaceae	_	y	PKS/NRPS-like_protein_dehydrogenase	y	y			sscle_07g056800	oxidase_oxidoreductase
01_2	APA05506.1	sscle_01g002760	PWY75548	70	1313	100.331	0	Aspergillus_heteromorphus_CBS_117.55,_whole	Aspergillus	Eurotiomycetes	Eurotiales	Trichocomaceae	putative_peroxisomal_multifunctional_beta-oxidation_protein_	y	PKS/NRPS-like_protein_dehydrogenase	y	y			sscle_07g056810	transporter
01_2	APA05506.1	sscle_01g002760	GAQ07681	70	1306	100.331	0	Aspergillus_lentulus_strain_IFM_54703,	Aspergillus	Eurotiomycetes	Eurotiales	Trichocomaceae	peroxisomal_hydratase-dehydrogenase-epimerase_	y	PKS/NRPS-like_protein_dehydrogenase	y	y			sscle_07g056840	TF
01_2	APA05506.1	sscle_01g002760	GAT25310	71	1333	100.331	0	Aspergillus_luchuensis_strain_RIB_2604,	Aspergillus	Eurotiomycetes	Eurotiales	Trichocomaceae	peroxisomal_multifunctional_beta-oxidation_protein_	y	PKS/NRPS-like_protein_dehydrogenase	y	y			sscle_07g056950	glycoside_hydrolase
01_2	APA05506.1	sscle_01g002760	CAK41898	71	1333	100.331	0	Aspergillus_niger_contig_An14c0030,_genomic	Aspergillus	Eurotiomycetes	Eurotiales	Trichocomaceae	An14g00990	y	PKS/NRPS-like_protein_dehydrogenase	y	y			sscle_07g056960	glycoside_hydrolase
01_2	APA05506.1	sscle_01g002760	GAQ43022	71	1335	100.331	0	Aspergillus_niger_strain_An76,_whole	Aspergillus	Eurotiomycetes	Eurotiales	Trichocomaceae	peroxisomal_multifunctional_beta-oxidation_protein_	y	PKS/NRPS-like_protein_dehydrogenase	y	y			sscle_07g056970	glycoside_hydrolase
01_2	APA05506.1	sscle_01g002760	SPB42448	71	1333	100.331	0	Aspergillus_niger_strain_N402_(ATCC	Aspergillus	Eurotiomycetes	Eurotiales	Trichocomaceae		y	PKS/NRPS-like_protein_dehydrogenase	y	y			sscle_07g056980	glycoside_hydrolase
01_2	APA05506.1	sscle_01g002760	PKX93333	69	1299	100.331	0	Aspergillus_novofumigatus_IBT_16806,_whole	Aspergillus	Eurotiomycetes	Eurotiales	Trichocomaceae	putative_peroxisomal_multifunctional_beta-oxidation_protein_	y	PKS/NRPS-like_protein_dehydrogenase	y	y			sscle_07g057140	TF
01_2	APA05506.1	sscle_01g002760	PTU20271	71	1311	100.663	0	Aspergillus_ochraceoroseus_IBT_24754,_whole	Aspergillus	Eurotiomycetes	Eurotiales	Trichocomaceae	_	y	PKS/NRPS-like_protein_dehydrogenase	y	y			sscle_07g057180	acyltransferase
01_2	APA05506.1	sscle_01g002760	KDE84595	70	1293	100.331	0	Aspergillus_oryzae_100-8,_whole_genome	Aspergillus	Eurotiomycetes	Eurotiales	Trichocomaceae	peroxisomal_multifunctional_beta-oxidation_protein_	y	PKS/NRPS-like_protein_dehydrogenase	y	y			sscle_07g057190	cytP450
01_2	APA05506.1	sscle_01g002760	EIT82769	71	1320	100.331	0	Aspergillus_oryzae_3.042,_whole_genome	Aspergillus	Eurotiomycetes	Eurotiales	Trichocomaceae	peroxisomal_multifunctional_beta-oxidation_protein_	y	PKS/NRPS-like_protein_dehydrogenase	y	y			sscle_07g057200	transporter
01_2	APA05506.1	sscle_01g002760	OOO06803	71	1321	100.331	0	Aspergillus_oryzae_strain_BCC7051,_whole	Aspergillus	Eurotiomycetes	Eurotiales	Trichocomaceae	MaoC_domain_protein_dehydratase_	y	PKS/NRPS-like_protein_dehydrogenase	y	y			sscle_07g057290	methyltransferase_SAMdep
01_2	APA05506.1	sscle_01g002760	KJK61077	71	1321	100.331	0	Aspergillus_parasiticus_SU-1,_whole_genome	Aspergillus	Eurotiomycetes	Eurotiales	Trichocomaceae	3R-hydroxyacyl-CoA_dehydrogenase-like_classical_c-like_SDR_	y	PKS/NRPS-like_protein_dehydrogenase	y	y			sscle_07g057440	transporter
01_2	APA05506.1	sscle_01g002760	KKK12887	70	1298	100.442	0	Aspergillus_rambellii_strain_SRRC1468,_whole	Aspergillus	Eurotiomycetes	Eurotiales	Trichocomaceae	peroxisomal_hydratase-dehydrogenase-epimerase_	y	PKS/NRPS-like_protein_dehydrogenase	y	y			sscle_07g057480	transporter
01_2	APA05506.1	sscle_01g002760	PWY66836	69	1307	100.331	0	Aspergillus_sclerotioniger_CBS_115572,_whole	Aspergillus	Eurotiomycetes	Eurotiales	Trichocomaceae	peroxisomal_hydratase-dehydrogenase-epimerase_	y	PKS/NRPS-like_protein_dehydrogenase	y	y			sscle_07g057510	TF
01_2	APA05506.1	sscle_01g002760	OXS05230	70	1320	100.331	0	Aspergillus_thermomutatus_strain_HMR_AF	Aspergillus	Eurotiomycetes	Eurotiales	Trichocomaceae	_	y	PKS/NRPS-like_protein_dehydrogenase	y	y			sscle_07g057540	transporter
01_2	APA05506.1	sscle_01g002760	OXN17540	69	1310	100.331	0	Aspergillus_turcosus_isolate_HMR_AF	Aspergillus	Eurotiomycetes	Eurotiales	Trichocomaceae	_	y	PKS/NRPS-like_protein_dehydrogenase	y	y			sscle_07g057610	PKS/NRPS-like_protein_dehydrogenase
01_2	APA05506.1	sscle_01g002760	OXN35822	69	1310	100.331	0	Aspergillus_turcosus_isolate_HMR_AF	Aspergillus	Eurotiomycetes	Eurotiales	Trichocomaceae	_	y	PKS/NRPS-like_protein_dehydrogenase	y	y			sscle_07g057620	SMCOG1103:FAD_dependent_oxidoreductase_oxidase_oxidoreductase
01_2	APA05506.1	sscle_01g002760	GAO90265	69	1302	100.331	0	Aspergillus_udagawae_strain_IFM_46973,	Aspergillus	Eurotiomycetes	Eurotiales	Trichocomaceae	peroxisomal_hydratase-dehydrogenase-epimerase_	y	PKS/NRPS-like_protein_dehydrogenase	y	y			sscle_07g057630	oxidase_oxidoreductase
01_2	APA05506.1	sscle_01g002760	OBW67422	77	1449	98.895	0	Aureobasidium_pullulans_isolate_Santander,_whole	Aureobasidium	Dothideomycetes	Dothideales	Aureobasidiaceae	Uncharacterized_protein_	y	PKS/NRPS-like_protein_dehydrogenase	y	y			sscle_07g057660	SMCOG1036:alpha/beta_hydrolase_fold_protein
01_2	APA05506.1	sscle_01g002760	CCD52954	94	1690	100	0	Botryotinia_fuckeliana_T4_SupSuperContig_90r_117_107r_1_genomic	Botryotinia	Leotiomycetes	Helotiales	Sclerotiniaceae	similar_to_multifunctional_beta-oxidation_protein_BofuT4_P138780.1	y	PKS/NRPS-like_protein_dehydrogenase	y	y			sscle_07g057670	SMCOG1166:transporter,_EamA_family
01_2	APA05506.1	sscle_01g002760	ATZ51852	94	1691	100	0	Botrytis_cinerea_B05.10_chromosome_BCIN07,	Botrytis	Leotiomycetes	Helotiales	Sclerotiniaceae	_BCIN_07g04130	y	PKS/NRPS-like_protein_dehydrogenase	y	y			sscle_07g057780	dehydrogenase
01_2	APA05506.1	sscle_01g002760	GAD94400	71	1326	100.331	0	Byssochlamys_spectabilis_No._5,_whole	Byssochlamys	Eurotiomycetes	Eurotiales	Trichocomaceae	peroxisomal_hydratase-dehydrogenase-epimerase_	y	PKS/NRPS-like_protein_dehydrogenase	y	y			sscle_07g057850	TF
01_2	APA05506.1	sscle_01g002760	EXJ90369	71	1341	100.11	0	Capronia_coronata_CBS_617.96,_whole	Capronia	Eurotiomycetes	Chaetothyriales	Herpotrichiellaceae	peroxisomal_hydratase-dehydrogenase-epimerase_	y	PKS/NRPS-like_protein_dehydrogenase	y	y			sscle_07g057970	oligopeptide_transporter
01_2	APA05506.1	sscle_01g002760	EXJ80839	73	1364	99.8895	0	Capronia_epimyces_CBS_606.96,_whole	Capronia	Eurotiomycetes	Chaetothyriales	Herpotrichiellaceae	peroxisomal_hydratase-dehydrogenase-epimerase_	y	PKS/NRPS-like_protein_dehydrogenase	y	y			sscle_07g057980	oligopeptide_transporter
01_2	APA05506.1	sscle_01g002760	PIA92949	69	1285	99.116	0	Cercospora_beticola_strain_09-40,_whole	Cercospora	Dothideomycetes	Capnodiales	Mycosphaerellaceae	Peroxisomal_hydratase-dehydrogenase-epimerase_	y	PKS/NRPS-like_protein_dehydrogenase	y	y			sscle_07g058070	transporter
01_2	APA05506.1	sscle_01g002760	PKS02957	70	1311	99.337	0	Cercospora_zeina_strain_CMW25467,_whole	Cercospora	Dothideomycetes	Capnodiales	Mycosphaerellaceae	Peroxisomal_hydratase-dehydrogenase-epimerase_	y	PKS/NRPS-like_protein_dehydrogenase	y	y			sscle_07g058250	dehydrogenase
01_2	APA05506.1	sscle_01g002760	OCT51113	73	1384	100.11	0	Cladophialophora_carrionii_strain_KSF,_whole	Cladophialophora	Eurotiomycetes	Chaetothyriales	Herpotrichiellaceae	Peroxisomal_hydratase-dehydrogenase-epimerase_	y	PKS/NRPS-like_protein_dehydrogenase	y	y			sscle_07g058260	dehydrogenase
01_2	APA05506.1	sscle_01g002760	OQU95362	74	1390	100.11	0	Cladophialophora_immunda_strain_CBS_110551,	Cladophialophora	Eurotiomycetes	Chaetothyriales	Herpotrichiellaceae	_	y	PKS/NRPS-like_protein_dehydrogenase	y	y			sscle_07g058320	isoprenoid
01_2	APA05506.1	sscle_01g002760	EXJ68963	74	1387	100.11	0	Cladophialophora_psammophila_CBS_110553,_whole	Cladophialophora	Eurotiomycetes	Chaetothyriales	Herpotrichiellaceae	peroxisomal_hydratase-dehydrogenase-epimerase_	y	PKS/NRPS-like_protein_dehydrogenase	y	y			sscle_07g058390	oxidase_oxidoreductase
01_2	APA05506.1	sscle_01g002760	EXJ58150	72	1383	100.11	0	Cladophialophora_yegresii_CBS_114405,_whole	Cladophialophora	Eurotiomycetes	Chaetothyriales	Herpotrichiellaceae	peroxisomal_hydratase-dehydrogenase-epimerase_	y	PKS/NRPS-like_protein_dehydrogenase	y	y			sscle_07g058400	transporter
01_2	APA05506.1	sscle_01g002760	CCE33782	73	1350	99.558	0	Claviceps_purpurea_20.1,_whole_genome	Claviceps	Sordariomycetes	Hypocreales	Clavicipitaceae	probable_multifunctional_beta-oxidation_protein_	y	PKS/NRPS-like_protein_dehydrogenase	y	y			sscle_07g058470	GNAT_acyltransferase
01_2	APA05506.1	sscle_01g002760	ORY00661	72	1328	99.116	0	Clohesyomyces_aquaticus_strain_CBS_115471,	Clohesyomyces	Dothideomycetes	Pleosporales	Lindgomycetaceae	multifunctional_beta-oxidation_protein-like_protein_	y	PKS/NRPS-like_protein_dehydrogenase	y	y			sscle_07g058480	oxidase_oxidoreductase
01_2	APA05506.1	sscle_01g002760	OLN97339	79	1461	99.8895	0	Colletotrichum_chlorophyti_strain_NTL11,_whole	Colletotrichum	Sordariomycetes	Glomerellales	Glomerellaceae	Peroxisomal_hydratase-dehydrogenase-epimerase_	y	PKS/NRPS-like_protein_dehydrogenase	y	y			sscle_07g058610	cytP450
01_2	APA05506.1	sscle_01g002760	EXF76012	79	1456	99.8895	0	Colletotrichum_fioriniae_PJ7,_whole_genome	Colletotrichum	Sordariomycetes	Glomerellales	Glomerellaceae	short_chain_dehydrogenase_	y	PKS/NRPS-like_protein_dehydrogenase	y	y			sscle_07g058620	SMCOG1030:serine/threonine_protein_kinase
01_2	APA05506.1	sscle_01g002760	OBR08946	78	1453	99.8895	0	Colletotrichum_higginsianum_IMI_349063,_whole	Colletotrichum	Sordariomycetes	Glomerellales	Glomerellaceae	short_chain_dehydrogenase_	y	PKS/NRPS-like_protein_dehydrogenase	y	y			sscle_07g058690	NRPS-like_protein
01_2	APA05506.1	sscle_01g002760	KZL81156	79	1456	99.8895	0	Colletotrichum_incanum_strain_MAFF_238704,	Colletotrichum	Sordariomycetes	Glomerellales	Glomerellaceae	short_chain_dehydrogenase_	y	PKS/NRPS-like_protein_dehydrogenase	y	y			sscle_07g058740	oxidase_oxidoreductase
01_2	APA05506.1	sscle_01g002760	KXH28507	79	1460	99.8895	0	Colletotrichum_nymphaeae_SA-01,_whole_genome	Colletotrichum	Sordariomycetes	Glomerellales	Glomerellaceae	short_chain_dehydrogenase_	y	PKS/NRPS-like_protein_dehydrogenase	y	y			sscle_07g058750	SMCOG1017:aldehyde_dehydrogenase_dehydrogenase
01_2	APA05506.1	sscle_01g002760	OHF01433	78	1453	99.8895	0	Colletotrichum_orchidophilum_strain_IMI_309357,	Colletotrichum	Sordariomycetes	Glomerellales	Glomerellaceae	short_chain_dehydrogenase_	y	PKS/NRPS-like_protein_dehydrogenase	y	y			sscle_07g058840	transporter
01_2	APA05506.1	sscle_01g002760	KXH27407	79	1458	99.8895	0	Colletotrichum_simmondsii_strain_CBS122122,_whole	Colletotrichum	Sordariomycetes	Glomerellales	Glomerellaceae	short_chain_dehydrogenase_	y	PKS/NRPS-like_protein_dehydrogenase	y	y			sscle_07g058880	transporter
01_2	APA05506.1	sscle_01g002760	KDN69033	79	1461	99.337	0	Colletotrichum_sublineola_strain_TX430BB,_whole	Colletotrichum	Sordariomycetes	Glomerellales	Glomerellaceae	putative_short_chain_dehydrogenase_	y	PKS/NRPS-like_protein_dehydrogenase	y	y			sscle_07g058910	methyltransferase_SAMdep
01_2	APA05506.1	sscle_01g002760	KZL75493	79	1457	99.8895	0	Colletotrichum_tofieldiae_strain_0861,_whole	Colletotrichum	Sordariomycetes	Glomerellales	Glomerellaceae	peroxisomal_hydratase-dehydrogenase-epimerase_(short_chain_dehydrogenase)_	y	PKS/NRPS-like_protein_dehydrogenase	y	y			sscle_07g058980	methyltransferase_SAMdep
01_2	APA05506.1	sscle_01g002760	KKY36873	76	1394	99.8895	0	Diaporthe_ampelina,_whole_genome_shotgun	Diaporthe	Sordariomycetes	Diaporthales	Diaporthaceae	putative_peroxisomal_hydratase-dehydrogenase-epimerase_	y	PKS/NRPS-like_protein_dehydrogenase	y	y			sscle_07g058990	glycoside_hydrolase
01_2	APA05506.1	sscle_01g002760	POS69727	76	1388	99.8895	0	Diaporthe_helianthi_strain_7/96,_whole	Diaporthe	Sordariomycetes	Diaporthales	Diaporthaceae	short_chain_dehydrogenase_	y	PKS/NRPS-like_protein_dehydrogenase	y	y			sscle_07g059000	TF
01_2	APA05506.1	sscle_01g002760	PBP21043	80	1526	102.431	0	Diplocarpon_rosae_strain_DortE4,_whole	Diplocarpon	Leotiomycetes	Helotiales	Dermateaceae	_	y	PKS/NRPS-like_protein_dehydrogenase	y	y			sscle_07g059140	methyltransferase_SAMdep
01_2	APA05506.1	sscle_01g002760	PBP28960	80	1527	102.431	0	Diplocarpon_rosae_strain_DortE4,_whole	Diplocarpon	Leotiomycetes	Helotiales	Dermateaceae	_	y	PKS/NRPS-like_protein_dehydrogenase	y	y			sscle_07g059160	dehydrogenase
01_2	APA05506.1	sscle_01g002760	OJD31725	73	1394	99.8895	0	Diplodia_corticola_strain_CBS_112549,	Diplodia	Dothideomycetes	Botryosphaeriales	Botryosphaeriaceae	peroxisomal_hydratase-dehydrogenase-epimerase_	y	PKS/NRPS-like_protein_dehydrogenase	y	y			sscle_07g059170	TF
01_2	APA05506.1	sscle_01g002760	OMP88816	74	1363	96.3536	0	Diplodia_seriata_strain_F98.1,_whole	Diplodia	Dothideomycetes	Botryosphaeriales	Botryosphaeriaceae	Peroxisomal_hydratase-dehydrogenase-epimerase_	y	PKS/NRPS-like_protein_dehydrogenase	y	y			sscle_07g059220	oxidase_oxidoreductase
01_2	APA05506.1	sscle_01g002760	KKY20240	74	1401	99.8895	0	Diplodia_seriata,_whole_genome_shotgun	Diplodia	Dothideomycetes	Botryosphaeriales	Botryosphaeriaceae	putative_peroxisomal_hydratase-dehydrogenase-epimerase_	y	PKS/NRPS-like_protein_dehydrogenase	y	y			sscle_07g059320	dehydrogenase
01_2	APA05506.1	sscle_01g002760	PSK33972	75	1414	100	0	Elsinoe_australis_strain_NL1,_whole	Elsinoe	Dothideomycetes	Myriangiales	Elsinoaceae	Peroxisomal_hydratase-dehydrogenase-epimerase_	y	PKS/NRPS-like_protein_dehydrogenase	y	y			sscle_07g059390	methyltransferase_SAMdep
01_2	APA05506.1	sscle_01g002760	PNS16318	74	1395	100	0	Elsinoe_sp._CQ-2017a,_whole_genome	Elsinoe	Dothideomycetes	Myriangiales	Elsinoaceae	Peroxisomal_hydratase-dehydrogenase-epimerase_	y	PKS/NRPS-like_protein_dehydrogenase	y	y			sscle_07g059420	TF
01_2	APA05506.1	sscle_01g002760	PGH30061	69	1283	99.4475	0	Emmonsia_crescens_strain_UAMH4076,_whole	Emmonsia	Eurotiomycetes	Onygenales	Ajellomycetaceae	multifunctional_beta-oxidation_protein_	y	PKS/NRPS-like_protein_dehydrogenase	y	y			sscle_07g059450	methyltransferase_SAMdep
01_2	APA05506.1	sscle_01g002760	KKZ66287	69	1286	99.4475	0	Emmonsia_crescens_UAMH_3008,_whole	Emmonsia	Eurotiomycetes	Onygenales	Ajellomycetaceae	peroxisomal_hydratase-dehydrogenase-epimerase_	y	PKS/NRPS-like_protein_dehydrogenase	y	y			sscle_07g059520	dehydrogenase
01_2	APA05506.1	sscle_01g002760	PGG97578	70	1307	99.558	0	Emmonsia_parva_strain_UAMH130,_whole	Emmonsia	Eurotiomycetes	Onygenales	Ajellomycetaceae	peroxisomal_hydratase-dehydrogenase-epimerase_	y	PKS/NRPS-like_protein_dehydrogenase	y	y			sscle_07g059580	TF
01_2	APA05506.1	sscle_01g002760	OJD14281	69	1290	99.558	0	Emmonsia_pasteuriana_UAMH_9510,_whole	Emmonsia	Eurotiomycetes	Onygenales	Ajellomycetaceae	peroxisomal_hydratase-dehydrogenase-epimerase_	y	PKS/NRPS-like_protein_dehydrogenase	y	y			sscle_07g059590	SMCOG1092:hypothetical_protein_oxidase_oxidoreductase
01_2	APA05506.1	sscle_01g002760	OAP60032	74	1395	100.11	0	Fonsecaea_erecta_strain_CBS_125763,	Fonsecaea	Eurotiomycetes	Chaetothyriales	Herpotrichiellaceae	peroxisomal_hydratase-dehydrogenase-epimerase_	y	PKS/NRPS-like_protein_dehydrogenase	y	y			sscle_07g059610	PKS/NRPS-like_protein_dehydrogenase
01_2	APA05506.1	sscle_01g002760	OAG36948	72	1360	100.221	0	Fonsecaea_monophora_strain_CBS_269.37,	Fonsecaea	Eurotiomycetes	Chaetothyriales	Herpotrichiellaceae	peroxisomal_hydratase-dehydrogenase-epimerase_	y	PKS/NRPS-like_protein_dehydrogenase	y	y			sscle_07g059620	SMCOG1066:alpha/beta_hydrolase_domain-containing_protein
01_2	APA05506.1	sscle_01g002760	OAL27940	74	1396	100.11	0	Fonsecaea_multimorphosa_strain_CBS_980.96,	Fonsecaea	Eurotiomycetes	Chaetothyriales	Herpotrichiellaceae	peroxisomal_hydratase-dehydrogenase-epimerase_	y	PKS/NRPS-like_protein_dehydrogenase	y	y			sscle_07g059640	Type_I_Iterative_PKS
01_2	APA05506.1	sscle_01g002760	OAL39483	73	1372	100.221	0	Fonsecaea_nubica_strain_CBS_269.64,	Fonsecaea	Eurotiomycetes	Chaetothyriales	Herpotrichiellaceae	peroxisomal_hydratase-dehydrogenase-epimerase_	y	PKS/NRPS-like_protein_dehydrogenase	y	y			sscle_07g059670	transporter_SMCOG1038:phenylalanine-specific_permease
01_2	APA05506.1	sscle_01g002760	GAW18892	74	1405	99.779	0	Fungal_sp._No.14919,_whole_genome	unknown	unknown	unknown	unknown	_	y	PKS/NRPS-like_protein_dehydrogenase	y	y			sscle_07g059690	SMCOG1173:WD-40_repeat-containing_protein
01_2	APA05506.1	sscle_01g002760	KIL93549	74	1365	99.8895	0	Fusarium_avenaceum_strain_Fa05001,_whole	Fusarium	Sordariomycetes	Hypocreales	Nectriaceae	peroxisomal_hydratase-dehydrogenase-epimerase_	y	PKS/NRPS-like_protein_dehydrogenase	y	y			sscle_07g059730	dehydrogenase
01_2	APA05506.1	sscle_01g002760	CCT64280	75	1378	99.8895	0	Fusarium_fujikuroi_IMI_58289_draft	Fusarium	Sordariomycetes	Hypocreales	Nectriaceae	probable_multifunctional_beta-oxidation_protein_FFUJ_04513	y	PKS/NRPS-like_protein_dehydrogenase	y	y			sscle_07g059800	transporter
01_2	APA05506.1	sscle_01g002760	SCV46630	75	1378	99.8895	0	Fusarium_fujikuroi_strain_B14,_whole	Fusarium	Sordariomycetes	Hypocreales	Nectriaceae	probable_multifunctional_beta-oxidation_protein_	y	PKS/NRPS-like_protein_dehydrogenase	y	y			sscle_07g059860	cytP450
01_2	APA05506.1	sscle_01g002760	SCO05490	75	1378	99.8895	0	Fusarium_fujikuroi_strain_C1995,_whole	Fusarium	Sordariomycetes	Hypocreales	Nectriaceae	probable_multifunctional_beta-oxidation_protein_	y	PKS/NRPS-like_protein_dehydrogenase	y	y			sscle_07g059890	dehydrogenase
01_2	APA05506.1	sscle_01g002760	SCN74496	75	1378	99.8895	0	Fusarium_fujikuroi_strain_E282,_whole	Fusarium	Sordariomycetes	Hypocreales	Nectriaceae	probable_multifunctional_beta-oxidation_protein_	y	PKS/NRPS-like_protein_dehydrogenase	y	y			sscle_07g059930	transporter
01_2	APA05506.1	sscle_01g002760	KLP02061	74	1347	99.8895	0	Fusarium_fujikuroi_strain_FGSC_8932,	Fusarium	Sordariomycetes	Hypocreales	Nectriaceae	Uncharacterized_protein_	y	PKS/NRPS-like_protein_dehydrogenase	y	y			sscle_07g060040	TF
01_2	APA05506.1	sscle_01g002760	SCV39816	75	1378	99.8895	0	Fusarium_fujikuroi_strain_FSU48,_whole	Fusarium	Sordariomycetes	Hypocreales	Nectriaceae	probable_multifunctional_beta-oxidation_protein_	y	PKS/NRPS-like_protein_dehydrogenase	y	y			sscle_07g060060	oxidase_oxidoreductase
01_2	APA05506.1	sscle_01g002760	KLP14181	75	1378	99.8895	0	Fusarium_fujikuroi_strain_KSU_3368,	Fusarium	Sordariomycetes	Hypocreales	Nectriaceae	putative_multifunctional_beta-oxidation_protein_	y	PKS/NRPS-like_protein_dehydrogenase	y	y			sscle_07g060150	TF
01_2	APA05506.1	sscle_01g002760	KLO85362	75	1378	99.8895	0	Fusarium_fujikuroi_strain_KSU_X-10626,	Fusarium	Sordariomycetes	Hypocreales	Nectriaceae	putative_multifunctional_beta-oxidation_protein_	y	PKS/NRPS-like_protein_dehydrogenase	y	y			sscle_07g060260	dehydrogenase
01_2	APA05506.1	sscle_01g002760	SCN87747	75	1378	99.8895	0	Fusarium_fujikuroi_strain_m567,_whole	Fusarium	Sordariomycetes	Hypocreales	Nectriaceae	probable_multifunctional_beta-oxidation_protein_	y	PKS/NRPS-like_protein_dehydrogenase	y	y			sscle_07g060360	TF
01_2	APA05506.1	sscle_01g002760	SCO37553	75	1378	99.8895	0	Fusarium_fujikuroi_strain_MRC2276,_whole	Fusarium	Sordariomycetes	Hypocreales	Nectriaceae	probable_multifunctional_beta-oxidation_protein_	y	PKS/NRPS-like_protein_dehydrogenase	y	y			sscle_07g060400	glycoside_hydrolase
01_2	APA05506.1	sscle_01g002760	SCO36517	75	1378	99.8895	0	Fusarium_fujikuroi_strain_NCIM1100,_whole	Fusarium	Sordariomycetes	Hypocreales	Nectriaceae	probable_multifunctional_beta-oxidation_protein_	y	PKS/NRPS-like_protein_dehydrogenase	y	y			sscle_07g060690	glycoside_hydrolase
01_2	APA05506.1	sscle_01g002760	SCN97151	75	1378	99.8895	0	Fusarium_fujikuroi,_whole_genome_shotgun	Fusarium	Sordariomycetes	Hypocreales	Nectriaceae	probable_multifunctional_beta-oxidation_protein_	y	PKS/NRPS-like_protein_dehydrogenase	y	y			sscle_07g060710	SMCOG1087:hypothetical_protein
01_2	APA05506.1	sscle_01g002760	CEF83148	75	1368	99.8895	0	Fusarium_graminearum_chromosome_4,_complete	Fusarium	Sordariomycetes	Hypocreales	Nectriaceae	FGRAMPH1_01T26605	y	PKS/NRPS-like_protein_dehydrogenase	y	y			sscle_07g060750	PKS/NRPS-like_protein_dehydrogenase
01_2	APA05506.1	sscle_01g002760	EYB24447	75	1368	99.8895	0	Fusarium_graminearum_strain_CS3005,_whole	Fusarium	Sordariomycetes	Hypocreales	Nectriaceae	_	y	PKS/NRPS-like_protein_dehydrogenase	y	y			sscle_07g060760	SMCOG1040:alcohol_dehydrogenase
01_2	APA05506.1	sscle_01g002760	PCD17870	75	1368	99.8895	0	Fusarium_graminearum_strain_ITEM_124,	Fusarium	Sordariomycetes	Hypocreales	Nectriaceae	peroxisomal_hydratase-dehydrogenase-epimerase_	y	PKS/NRPS-like_protein_dehydrogenase	y	y			sscle_07g060790	cytP450
01_2	APA05506.1	sscle_01g002760	KPA44428	75	1370	99.8895	0	Fusarium_langsethiae_strain_Fl201059,_whole	Fusarium	Sordariomycetes	Hypocreales	Nectriaceae	peroxisomal_hydratase-dehydrogenase-epimerase_	y	PKS/NRPS-like_protein_dehydrogenase	y	y			sscle_07g060800	cytP450
01_2	APA05506.1	sscle_01g002760	CVK93483	75	1379	99.8895	0	Fusarium_mangiferae_strain_MRC7560,_whole	Fusarium	Sordariomycetes	Hypocreales	Nectriaceae	probable_multifunctional_beta-oxidation_protein_	y	PKS/NRPS-like_protein_dehydrogenase	y	y			sscle_07g060890	transporter_SMCOG1038:phenylalanine-specific_permease
01_2	APA05506.1	sscle_01g002760	PNP75920	75	1379	99.8895	0	Fusarium_nygamai_strain_CS10214,_whole	Fusarium	Sordariomycetes	Hypocreales	Nectriaceae	_	y	PKS/NRPS-like_protein_dehydrogenase	y	y			sscle_07g060900	transporter
01_2	APA05506.1	sscle_01g002760	PCD43759	75	1379	99.8895	0	Fusarium_oxysporum_f._sp._radicis-cucumerinum	Fusarium	Sordariomycetes	Hypocreales	Nectriaceae	_	y	PKS/NRPS-like_protein_dehydrogenase	y	y			sscle_07g060950	transporter
01_2	APA05506.1	sscle_01g002760	EGU76280	75	1379	99.8895	0	Fusarium_oxysporum_Fo5176,_whole_genome	Fusarium	Sordariomycetes	Hypocreales	Nectriaceae	_	y	PKS/NRPS-like_protein_dehydrogenase	y	y			sscle_07g060960	TF
01_2	APA05506.1	sscle_01g002760	SCO85302	75	1379	99.8895	0	Fusarium_oxysporum_strain_V64-1,_whole	Fusarium	Sordariomycetes	Hypocreales	Nectriaceae	probable_multifunctional_beta-oxidation_protein_	y	PKS/NRPS-like_protein_dehydrogenase	y	y			sscle_07g061020	SMCOG1087:hypothetical_protein
01_2	APA05506.1	sscle_01g002760	OBS19418	74	1364	99.8895	0	Fusarium_poae_strain_2516,_whole	Fusarium	Sordariomycetes	Hypocreales	Nectriaceae	_	y	PKS/NRPS-like_protein_dehydrogenase	y	y			sscle_07g061030	glycoside_hydrolase
01_2	APA05506.1	sscle_01g002760	CZR36743	75	1377	99.8895	0	Fusarium_proliferatum_ET1,_whole_genome	Fusarium	Sordariomycetes	Hypocreales	Nectriaceae	probable_multifunctional_beta-oxidation_protein_	y	PKS/NRPS-like_protein_dehydrogenase	y	y			sscle_07g061080	glycoside_hydrolase
01_2	APA05506.1	sscle_01g002760	CVK96995	75	1373	99.8895	0	Fusarium_proliferatum_strain_NRRL62905,_whole	Fusarium	Sordariomycetes	Hypocreales	Nectriaceae	probable_multifunctional_beta-oxidation_protein_	y	PKS/NRPS-like_protein_dehydrogenase	y	y			sscle_07g061130	transporter_SMCOG1169:sugar_transport_protein
01_2	APA05506.1	sscle_01g002760	EKJ73963	75	1368	99.8895	0	Fusarium_pseudograminearum_CS3096,_whole_genome	Fusarium	Sordariomycetes	Hypocreales	Nectriaceae	_	y	PKS/NRPS-like_protein_dehydrogenase	y	y			sscle_07g061290	transporter
01_2	APA05506.1	sscle_01g002760	CEI40382	75	1373	99.8895	0	Fusarium_venenatum_strain_A3/5_genome	Fusarium	Sordariomycetes	Hypocreales	Nectriaceae	FVRRES_13073	y	PKS/NRPS-like_protein_dehydrogenase	y	y			sscle_07g061320	TF
01_2	APA05506.1	sscle_01g002760	SLM40822	76	1436	100.11	0	Lasallia_pustulata,_whole_genome_shotgun	Lasallia	Lecanoromycetes	Umbilicariales	Umbilicariaceae	peroxisomal_hydratase-dehydrogenase-epimerase_	y	PKS/NRPS-like_protein_dehydrogenase	y	y			sscle_07g061390	cytP450
01_2	APA05506.1	sscle_01g002760	EKG10229	74	1394	100	0	Macrophomina_phaseolina_MS6,_whole_genome	Macrophomina	Dothideomycetes	Botryosphaeriales	Botryosphaeriaceae	Short-chain_dehydrogenase/reductase_SDR_	y	PKS/NRPS-like_protein_dehydrogenase	y	y			sscle_07g061400	cytP450
01_2	APA05506.1	sscle_01g002760	KXX77851	77	1424	99.116	0	Madurella_mycetomatis_strain_mm55,_whole	Madurella	Sordariomycetes	Sordariales	Incertae sedis	Peroxisomal_hydratase-dehydrogenase-epimerase_	y	PKS/NRPS-like_protein_dehydrogenase	y	y			sscle_07g061410	cytP450
01_2	APA05506.1	sscle_01g002760	KXX80221	77	1424	99.116	0	Madurella_mycetomatis_strain_mm55,_whole	Madurella	Sordariomycetes	Sordariales	Incertae sedis	Peroxisomal_hydratase-dehydrogenase-epimerase_	y	PKS/NRPS-like_protein_dehydrogenase	y	y			sscle_07g061450	transporter
01_2	APA05506.1	sscle_01g002760	OWP03459	83	1537	100	0	Marssonina_coronariae_strain_NL1,_whole	Marssonina	Leotiomycetes	Helotiales	Dermateaceae	multifunctional_beta-oxidation_protein_	y	PKS/NRPS-like_protein_dehydrogenase	y	y			sscle_07g061540	transporter
01_2	APA05506.1	sscle_01g002760	KID70836	75	1377	99.2265	0	Metarhizium_anisopliae_ARSEF_549,_whole	Metarhizium	Sordariomycetes	Hypocreales	Clavicipitaceae	Multifunctional_beta-oxidation_protein_	y	PKS/NRPS-like_protein_dehydrogenase	y	y			sscle_07g061620	oxidase_oxidoreductase_dehydrogenase
01_2	APA05506.1	sscle_01g002760	KID78955	75	1376	99.2265	0	Metarhizium_brunneum_ARSEF_3297,_whole	Metarhizium	Sordariomycetes	Hypocreales	Clavicipitaceae	Multifunctional_beta-oxidation_protein_	y	PKS/NRPS-like_protein_dehydrogenase	y	y			sscle_07g061650	TF
01_2	APA05506.1	sscle_01g002760	KID97869	75	1375	99.2265	0	Metarhizium_majus_ARSEF_297,_whole	Metarhizium	Sordariomycetes	Hypocreales	Clavicipitaceae	Multifunctional_beta-oxidation_protein_	y	PKS/NRPS-like_protein_dehydrogenase	y	y			sscle_07g061760	transporter
01_2	APA05506.1	sscle_01g002760	EFY99055	75	1375	99.2265	0	Metarhizium_robertsii_ARSEF_23,_whole	Metarhizium	Sordariomycetes	Hypocreales	Clavicipitaceae	short_chain_dehydrogenase_	y	PKS/NRPS-like_protein_dehydrogenase	y	y			sscle_07g061970	oxidase_oxidoreductase_cytP450
01_2	APA05506.1	sscle_01g002760	EXV04940	75	1375	99.2265	0	Metarhizium_robertsii_strain_ARSEF_2575,	Metarhizium	Sordariomycetes	Hypocreales	Clavicipitaceae	peroxisomal_3-hydroxyacyl-CoA_dehydrogenase/enoyl-CoA_hydratase_Fox2_	y	PKS/NRPS-like_protein_dehydrogenase	y	y			sscle_07g062010	glycoside_hydrolase
01_2	APA05506.1	sscle_01g002760	RAL66292	78	1353	99.6685	0	Monilinia_fructigena_strain_Mfrg269,_whole	Monilinia	Leotiomycetes	Helotiales	Sclerotiniaceae	_	y	PKS/NRPS-like_protein_dehydrogenase	y	y			sscle_08g062180	transporter
01_2	APA05506.1	sscle_01g002760	AEO60570	77	1419	99.2265	0	Myceliophthora_thermophila_ATCC_42464_chromosome	Myceliophthora	Sordariomycetes	Sordariales	Chaetomiaceae	_MYCTH_2309890	y	PKS/NRPS-like_protein_dehydrogenase	y	y			sscle_08g062190	isoprenoid
01_2	APA05506.1	sscle_01g002760	KXT01639	70	1312	100	0	Mycosphaerella_eumusae_strain_CBS_114824,	Mycosphaerella	Dothideomycetes	Capnodiales	Mycosphaerellaceae	_	y	PKS/NRPS-like_protein_dehydrogenase	y	y			sscle_08g062210	TF
01_2	APA05506.1	sscle_01g002760	PHH59206	75	1382	99.2265	0	Ophiocordyceps_australis_strain_Map64,_whole	Ophiocordyceps	Sordariomycetes	Hypocreales	Ophiocordycipitaceae	_	y	PKS/NRPS-like_protein_dehydrogenase	y	y			sscle_08g062220	transporter
01_2	APA05506.1	sscle_01g002760	ODH48235	69	1286	99.558	0	Paracoccidioides_brasiliensis_strain_CNH,_whole	Paracoccidioides	Eurotiomycetes	Onygenales	Ajellomycetaceae	_	y	PKS/NRPS-like_protein_dehydrogenase	y	y			sscle_08g062230	glycoside_hydrolase
01_2	APA05506.1	sscle_01g002760	ODH26225	69	1287	99.558	0	Paracoccidioides_brasiliensis_strain_Pb300,_whole	Paracoccidioides	Eurotiomycetes	Onygenales	Ajellomycetaceae	_	y	PKS/NRPS-like_protein_dehydrogenase	y	y			sscle_08g062240	glycoside_hydrolase
01_2	APA05506.1	sscle_01g002760	OQD80461	70	1316	100.331	0	Penicillium_antarcticum_strain_IBT_31811,	Penicillium	Eurotiomycetes	Eurotiales	Trichocomaceae	_	y	PKS/NRPS-like_protein_dehydrogenase	y	y			sscle_08g062320	transporter
01_2	APA05506.1	sscle_01g002760	OGE54910	71	1325	100.331	0	Penicillium_arizonense_strain_CBS_141311,	Penicillium	Eurotiomycetes	Eurotiales	Trichocomaceae	_	y	PKS/NRPS-like_protein_dehydrogenase	y	y			sscle_08g062370	acyltransferase
01_2	APA05506.1	sscle_01g002760	OOQ88333	71	1331	100.331	0	Penicillium_brasilianum_strain_LaBioMMi_136,	Penicillium	Eurotiomycetes	Eurotiales	Trichocomaceae	Peroxisomal_hydratase-dehydrogenase-epimerase_	y	PKS/NRPS-like_protein_dehydrogenase	y	y			sscle_08g062430	transporter
01_2	APA05506.1	sscle_01g002760	CEJ55379	70	1325	100.331	0	Penicillium_brasilianum,_whole_genome_shotgun	Penicillium	Eurotiomycetes	Eurotiales	Trichocomaceae	Putative_Peroxisomal_hydratase-dehydrogenase-epimerase_	y	PKS/NRPS-like_protein_dehydrogenase	y	y			sscle_08g062470	transporter
01_2	APA05506.1	sscle_01g002760	OQE39234	70	1322	100.331	0	Penicillium_coprophilum_strain_IBT_31321,	Penicillium	Eurotiomycetes	Eurotiales	Trichocomaceae	_	y	PKS/NRPS-like_protein_dehydrogenase	y	y			sscle_08g062500	TF
01_2	APA05506.1	sscle_01g002760	OQD73715	71	1316	100.331	0	Penicillium_decumbens_strain_IBT_11843,	Penicillium	Eurotiomycetes	Eurotiales	Trichocomaceae	_	y	PKS/NRPS-like_protein_dehydrogenase	y	y			sscle_08g062510	methyltransferase_SAMdep
01_2	APA05506.1	sscle_01g002760	EKV20585	70	1322	100.331	0	Penicillium_digitatum_Pd1,_whole_genome	Penicillium	Eurotiomycetes	Eurotiales	Trichocomaceae	Peroxisomal_multifunctional_beta-oxidation_protein_(MFP),_putative_	y	PKS/NRPS-like_protein_dehydrogenase	y	y			sscle_08g062520	oxidase_oxidoreductase_dehydrogenase
01_2	APA05506.1	sscle_01g002760	EKV15914	70	1322	100.331	0	Penicillium_digitatum_PHI26,_whole_genome	Penicillium	Eurotiomycetes	Eurotiales	Trichocomaceae	Peroxisomal_multifunctional_beta-oxidation_protein_(MFP),_putative_	y	PKS/NRPS-like_protein_dehydrogenase	y	y			sscle_08g062580	dehydrogenase
01_2	APA05506.1	sscle_01g002760	KGO62532	71	1329	100.331	0	Penicillium_expansum_strain_CMP-1,_whole	Penicillium	Eurotiomycetes	Eurotiales	Trichocomaceae	Short-chain_dehydrogenase/reductase_SDR_	y	PKS/NRPS-like_protein_dehydrogenase	y	y			sscle_08g062600	dehydrogenase
01_2	APA05506.1	sscle_01g002760	KGO36543	71	1329	100.331	0	Penicillium_expansum_strain_d1,_whole	Penicillium	Eurotiomycetes	Eurotiales	Trichocomaceae	Short-chain_dehydrogenase/reductase_SDR_	y	PKS/NRPS-like_protein_dehydrogenase	y	y			sscle_08g062620	glycoside_hydrolase
01_2	APA05506.1	sscle_01g002760	KGO59955	71	1330	100.331	0	Penicillium_expansum_strain_MD-8,_whole	Penicillium	Eurotiomycetes	Eurotiales	Trichocomaceae	Short-chain_dehydrogenase/reductase_SDR_	y	PKS/NRPS-like_protein_dehydrogenase	y	y			sscle_08g062650	TF
01_2	APA05506.1	sscle_01g002760	OQE17461	70	1328	100.331	0	Penicillium_flavigenum_strain_IBT_14082,	Penicillium	Eurotiomycetes	Eurotiales	Trichocomaceae	_	y	PKS/NRPS-like_protein_dehydrogenase	y	y			sscle_08g062710	transporter
01_2	APA05506.1	sscle_01g002760	KXG53889	70	1316	100.331	0	Penicillium_griseofulvum_strain_PG3,_whole	Penicillium	Eurotiomycetes	Eurotiales	Trichocomaceae	Short-chain_dehydrogenase/reductase_SDR_	y	PKS/NRPS-like_protein_dehydrogenase	y	y			sscle_08g062740	TF
01_2	APA05506.1	sscle_01g002760	KGO70931	70	1300	100.331	0	Penicillium_italicum_strain_PHI-1,_whole	Penicillium	Eurotiomycetes	Eurotiales	Trichocomaceae	Short-chain_dehydrogenase/reductase_SDR_	y	PKS/NRPS-like_protein_dehydrogenase	y	y			sscle_08g062800	transporter
01_2	APA05506.1	sscle_01g002760	OQE80781	70	1322	100.331	0	Penicillium_nalgiovense_strain_IBT_13039,	Penicillium	Eurotiomycetes	Eurotiales	Trichocomaceae	_	y	PKS/NRPS-like_protein_dehydrogenase	y	y			sscle_08g062820	dehydrogenase
01_2	APA05506.1	sscle_01g002760	KOS38517	70	1305	100.331	0	Penicillium_nordicum_strain_DAOMC_185683,	Penicillium	Eurotiomycetes	Eurotiales	Trichocomaceae	_	y	PKS/NRPS-like_protein_dehydrogenase	y	y			sscle_08g063000	glycoside_hydrolase
01_2	APA05506.1	sscle_01g002760	PCH07204	71	1318	100.331	0	Penicillium_occitanis_strain_CL100,_whole	Penicillium	Eurotiomycetes	Eurotiales	Trichocomaceae	MaoC-like_dehydratase_	y	PKS/NRPS-like_protein_dehydrogenase	y	y			sscle_08g063190	glycoside_hydrolase
01_2	APA05506.1	sscle_01g002760	PCH10216	71	1318	100.331	0	Penicillium_occitanis_strain_CT1,_whole	Penicillium	Eurotiomycetes	Eurotiales	Trichocomaceae	_	y	PKS/NRPS-like_protein_dehydrogenase	y	y			sscle_08g063230	transporter
01_2	APA05506.1	sscle_01g002760	OQD64650	71	1321	100.331	0	Penicillium_polonicum_strain_IBT_4502,	Penicillium	Eurotiomycetes	Eurotiales	Trichocomaceae	_	y	PKS/NRPS-like_protein_dehydrogenase	y	y			sscle_08g063400	transporter
01_2	APA05506.1	sscle_01g002760	OQD94025	71	1310	100.331	0	Penicillium_solitum_strain_IBT_29525,	Penicillium	Eurotiomycetes	Eurotiales	Trichocomaceae	_	y	PKS/NRPS-like_protein_dehydrogenase	y	y			sscle_08g063580	glycoside_hydrolase
01_2	APA05506.1	sscle_01g002760	OQE16771	71	1326	100.331	0	Penicillium_steckii_strain_IBT_24891,	Penicillium	Eurotiomycetes	Eurotiales	Trichocomaceae	_	y	PKS/NRPS-like_protein_dehydrogenase	y	y			sscle_08g063660	TF
01_2	APA05506.1	sscle_01g002760	OKO99266	71	1324	100.331	0	Penicillium_subrubescens_strain_CBS_132785,	Penicillium	Eurotiomycetes	Eurotiales	Trichocomaceae	Peroxisomal_hydratase-dehydrogenase-epimerase_	y	PKS/NRPS-like_protein_dehydrogenase	y	y			sscle_08g063720	GNAT_acyltransferase
01_2	APA05506.1	sscle_01g002760	OQE11612	71	1317	100.331	0	Penicillium_vulpinum_strain_IBT_29486,	Penicillium	Eurotiomycetes	Eurotiales	Trichocomaceae	_	y	PKS/NRPS-like_protein_dehydrogenase	y	y			sscle_08g063780	methyltransferase_SAMdep
01_2	APA05506.1	sscle_01g002760	KKY19787	73	1372	99.6685	0	Phaeomoniella_chlamydospora,_whole_genome_shotgun	Phaeomoniella	Sordariomycetes	Diaporthales	Togniniaceae	putative_peroxisomal_hydratase-dehydrogenase-epimerase_	y	PKS/NRPS-like_protein_dehydrogenase	y	y			sscle_08g063820	transporter
01_2	APA05506.1	sscle_01g002760	CZR62534	82	1516	100	0	Phialocephala_subalpina_strain_UAMH_11012,	Phialocephala	Leotiomycetes	Helotiales	Vibrisseaceae	probable_multifunctional_beta-oxidation_protein_	y	PKS/NRPS-like_protein_dehydrogenase	y	y			sscle_08g063830	dehydrogenase
01_2	APA05506.1	sscle_01g002760	KPI42867	73	1348	100	0	Phialophora_attae_strain_CBS_131958,	Phialophora	Eurotiomycetes	Chaetothyriales	Herpotrichiellaceae	Peroxisomal_hydratase-dehydrogenase-epimerase_	y	PKS/NRPS-like_protein_dehydrogenase	y	y			sscle_08g063990	cytP450
01_2	APA05506.1	sscle_01g002760	CDP24792	76	1399	99.4475	0	Podospora_anserina_genomic_DNA,_chromosome	Podospora	Sordariomycetes	Sordariales	Lasiosphaeriaceae	fox2_Peroxisomal_	y	PKS/NRPS-like_protein_dehydrogenase	y	y			sscle_08g064050	transporter
01_2	APA05506.1	sscle_01g002760	CAP67378	76	1399	99.4475	0	Podospora_anserina_S_mat+_genomic	Podospora	Sordariomycetes	Sordariales	Lasiosphaeriaceae	PODANS_1_23790	y	PKS/NRPS-like_protein_dehydrogenase	y	y			sscle_08g064090	oxidase_oxidoreductase
01_2	APA05506.1	sscle_01g002760	PGH15044	69	1299	100.331	0	Polytolypa_hystricis_UAMH7299,_whole_genome	Polytolypa	Eurotiomycetes	Onygenales	Ajellomycetaceae	peroxisomal_hydratase-dehydrogenase-epimerase_	y	PKS/NRPS-like_protein_dehydrogenase	y	y			sscle_08g064100	transporter
01_2	APA05506.1	sscle_01g002760	KXT05586	69	1310	100	0	Pseudocercospora_musae_strain_CBS_116634,	Pseudocercospora	Dothideomycetes	Capnodiales	Mycosphaerellaceae	_	y	PKS/NRPS-like_protein_dehydrogenase	y	y			sscle_08g064160	methyltransferase_SAMdep
01_2	APA05506.1	sscle_01g002760	KFY73161	79	1436	99.4475	0	Pseudogymnoascus_sp._VKM_F-103,_whole	Pseudogymnoascus	Dothideomycetes	Incertae sedis	Pseudeurotiaceae	_	y	PKS/NRPS-like_protein_dehydrogenase	y	y			sscle_08g064220	SMCOG1174:acetylglutamate_kinase_GNAT_dehydrogenase
01_2	APA05506.1	sscle_01g002760	KFX98080	78	1409	95.9116	0	Pseudogymnoascus_sp._VKM_F-3557,_whole	Pseudogymnoascus	Dothideomycetes	Incertae sedis	Pseudeurotiaceae	_	y	PKS/NRPS-like_protein_dehydrogenase	y	y			sscle_08g064240	TF
01_2	APA05506.1	sscle_01g002760	KFY00415	78	1411	95.9116	0	Pseudogymnoascus_sp._VKM_F-3808,_whole	Pseudogymnoascus	Dothideomycetes	Incertae sedis	Pseudeurotiaceae	_	y	PKS/NRPS-like_protein_dehydrogenase	y	y			sscle_08g064250	glycoside_hydrolase
01_2	APA05506.1	sscle_01g002760	KFY39494	78	1417	98.232	0	Pseudogymnoascus_sp._VKM_F-4514_(FW-929),	Pseudogymnoascus	Dothideomycetes	Incertae sedis	Pseudeurotiaceae	_	y	PKS/NRPS-like_protein_dehydrogenase	y	y			sscle_08g064270	NRPS-like_protein
01_2	APA05506.1	sscle_01g002760	KFY60490	78	1425	99.4475	0	Pseudogymnoascus_sp._VKM_F-4515_(FW-2607),	Pseudogymnoascus	Dothideomycetes	Incertae sedis	Pseudeurotiaceae	_	y	PKS/NRPS-like_protein_dehydrogenase	y	y			sscle_08g064280	SMCOG1030:serine/threonine_protein_kinase
01_2	APA05506.1	sscle_01g002760	KFY58011	78	1417	98.232	0	Pseudogymnoascus_sp._VKM_F-4516_(FW-969),	Pseudogymnoascus	Dothideomycetes	Incertae sedis	Pseudeurotiaceae	_	y	PKS/NRPS-like_protein_dehydrogenase	y	y			sscle_08g064310	glycoside_hydrolase
01_2	APA05506.1	sscle_01g002760	KFY97375	78	1425	99.4475	0	Pseudogymnoascus_sp._VKM_F-4517_(FW-2822),	Pseudogymnoascus	Dothideomycetes	Incertae sedis	Pseudeurotiaceae	_	y	PKS/NRPS-like_protein_dehydrogenase	y	y			sscle_08g064340	GNAT_acyltransferase
01_2	APA05506.1	sscle_01g002760	KFY85783	78	1412	99.558	0	Pseudogymnoascus_sp._VKM_F-4518_(FW-2643),	Pseudogymnoascus	Dothideomycetes	Incertae sedis	Pseudeurotiaceae	_	y	PKS/NRPS-like_protein_dehydrogenase	y	y			sscle_08g064550	transporter
01_2	APA05506.1	sscle_01g002760	KFZ07314	78	1407	99.337	0	Pseudogymnoascus_sp._VKM_F-4519_(FW-2642),	Pseudogymnoascus	Dothideomycetes	Incertae sedis	Pseudeurotiaceae	_	y	PKS/NRPS-like_protein_dehydrogenase	y	y			sscle_08g064580	oxidase_oxidoreductase
01_2	APA05506.1	sscle_01g002760	KFZ16100	78	1431	99.558	0	Pseudogymnoascus_sp._VKM_F-4520_(FW-2644),	Pseudogymnoascus	Dothideomycetes	Incertae sedis	Pseudeurotiaceae	_	y	PKS/NRPS-like_protein_dehydrogenase	y	y			sscle_08g064610	GNAT_acyltransferase
01_2	APA05506.1	sscle_01g002760	ORY62985	74	1400	99.116	0	Pseudomassariella_vexata_strain_CBS_129021,	Pseudomassariella	Sordariomycetes	Xylariales	Pseudomassariella	_	y	PKS/NRPS-like_protein_dehydrogenase	y	y			sscle_08g064690	transporter
01_2	APA05506.1	sscle_01g002760	OQO02526	74	1353	99.779	0	Rachicladosporium_antarcticum_strain_CCFEE_5527,	Rachicladosporium	Dothideomycetes	Capnodiales	Cladosporiaceae	Peroxisomal_hydratase-dehydrogenase-epimerase_	y	PKS/NRPS-like_protein_dehydrogenase	y	y			sscle_08g064700	DMAT
01_2	APA05506.1	sscle_01g002760	OQO31019	74	1353	99.779	0	Rachicladosporium_sp._CCFEE_5018,_whole	Rachicladosporium	Dothideomycetes	Capnodiales	Cladosporiaceae	Peroxisomal_hydratase-dehydrogenase-epimerase_	y	PKS/NRPS-like_protein_dehydrogenase	y	y			sscle_08g064710	TF
01_2	APA05506.1	sscle_01g002760	CZT17790	69	1304	100	0	Ramularia_collo-cygni_strain_URUG2,_whole	Ramularia	Dothideomycetes	Capnodiales	Mycosphaerellaceae	probable_peroxisomal_multifunctional_beta-oxidation_protein_and_related_enzymes_	y	PKS/NRPS-like_protein_dehydrogenase	y	y			sscle_08g064720	methyltransferase_SAMdep
01_2	APA05506.1	sscle_01g002760	KKA22151	70	1320	101.547	0	Rasamsonia_emersonii_CBS_393.64,_whole	Rasamsonia	Eurotiomycetes	Eurotiales	Trichocomaceae	3-hydroxyacyl-CoA_dehydrogenase_	y	PKS/NRPS-like_protein_dehydrogenase	y	y			sscle_08g064820	methyltransferase_SAMdep
01_2	APA05506.1	sscle_01g002760	CZS92144	83	1550	100.11	0	Rhynchosporium_agropyri_strain_04CH-RAC-A.6.1,_whole	Rhynchosporium	Leotiomycetes	Helotiales	Rhynchosporium	probable_multifunctional_beta-oxidation_protein_	y	PKS/NRPS-like_protein_dehydrogenase	y	y			sscle_08g064830	glycoside_hydrolase
01_2	APA05506.1	sscle_01g002760	CZT00725	84	1553	100.11	0	Rhynchosporium_commune_strain_UK7,_whole	Rhynchosporium	Leotiomycetes	Helotiales	Rhynchosporium	multifunctional_beta-oxidation_protein_	y	PKS/NRPS-like_protein_dehydrogenase	y	y			sscle_08g065070	methyltransferase_SAMdep
01_2	APA05506.1	sscle_01g002760	CZT43805	84	1553	100.11	0	Rhynchosporium_secalis_strain_02CH4-6a.1,_whole	Rhynchosporium	Leotiomycetes	Helotiales	Rhynchosporium	multifunctional_beta-oxidation_protein_	y	PKS/NRPS-like_protein_dehydrogenase	y	y			sscle_08g065430	dehydrogenase
01_2	APA05506.1	sscle_01g002760	PQE28903	85	1553	100.552	0	Rutstroemia_sp._NJR-2017a_BBW,_whole	Rutstroemia	Leotiomycetes	Helotiales	Rustroemiaceae	short_chain_dehydrogenase_protein_	y	PKS/NRPS-like_protein_dehydrogenase	y	y			sscle_08g065600	transporter
01_2	APA05506.1	sscle_01g002760	PQE15430	91	1683	100.11	0	Rutstroemia_sp._NJR-2017a_BVV2,_whole	Rutstroemia	Leotiomycetes	Helotiales	Rustroemiaceae	short_chain_dehydrogenase_protein_	y	PKS/NRPS-like_protein_dehydrogenase	y	y			sscle_08g065650	transporter
01_2	APA05506.1	sscle_01g002760	PQE31676	91	1683	100.11	0	Rutstroemia_sp._NJR-2017a_WRK4,_whole	Rutstroemia	Leotiomycetes	Helotiales	Rustroemiaceae	short_chain_dehydrogenase_protein_	y	PKS/NRPS-like_protein_dehydrogenase	y	y			sscle_08g065670	GNAT_acyltransferase
01_2	APA05506.1	sscle_01g002760	ESZ90764	93	1702	100.221	0	Sclerotinia_borealis_F-4128,_whole_genome	Sclerotinia	Leotiomycetes	Helotiales	Sclerotiniaceae	peroxisomal_hydratase-dehydrogenase-epimerase_	y	PKS/NRPS-like_protein_dehydrogenase	y	y			sscle_08g065680	dehydrogenase
01_2	APA05506.1	sscle_01g002760	CCC14463	76	1401	99.337	0	Sordaria_macrospora_k-hell,_whole_genome	Sordaria	Sordariomycetes	Sordariales	Sordaria		y	PKS/NRPS-like_protein_dehydrogenase	y	y			sscle_08g065720	transporter
01_2	APA05506.1	sscle_01g002760	RAO68286	71	1313	100.331	0	Talaromyces_amestolkiae_strain_CIB,_whole	Talaromyces	Eurotiomycetes	Eurotiales	Trichocomaceae	_	y	PKS/NRPS-like_protein_dehydrogenase	y	y			sscle_08g065810	transporter
01_2	APA05506.1	sscle_01g002760	OKL61771	72	1337	100.331	0	Talaromyces_atroroseus_strain_IBT_11181,	Talaromyces	Eurotiomycetes	Eurotiales	Trichocomaceae	Peroxisomal_hydratase-dehydrogenase-epimerase_	y	PKS/NRPS-like_protein_dehydrogenase	y	y			sscle_08g065940	gamma_glutamyltranspeptidase
01_2	APA05506.1	sscle_01g002760	CRG91247	72	1324	100.331	0	Talaromyces_islandicus,_whole_genome_shotgun	Talaromyces	Eurotiomycetes	Eurotiales	Trichocomaceae	_	y	PKS/NRPS-like_protein_dehydrogenase	y	y			sscle_08g065960	DUF3328
01_2	APA05506.1	sscle_01g002760	KFX51732	70	1309	100.331	0	Talaromyces_marneffei_PM1,_whole_genome	Talaromyces	Eurotiomycetes	Eurotiales	Trichocomaceae	Peroxisomal_hydratase-dehydrogenase-epimerase_	y	PKS/NRPS-like_protein_dehydrogenase	y	y			sscle_08g065970	DUF3328
01_2	APA05506.1	sscle_01g002760	AEO70891	75	1395	99.337	0	Thielavia_terrestris_NRRL_8126_chromosome	Thielavia	Sordariomycetes	Sordariales	Chaetomiaceae	_THITE_2122733	y	PKS/NRPS-like_protein_dehydrogenase	y	y			sscle_08g065990	transporter
01_2	APA05506.1	sscle_01g002760	CEJ84150	74	1356	99.2265	0	Torrubiella_hemipterigena,_whole_genome_shotgun	Torrubiella	Sordariomycetes	Hypocreales	Cordycipitaceae	Putative_Peroxisomal_hydratase-dehydrogenase-epimerase_	y	PKS/NRPS-like_protein_dehydrogenase	y	y			sscle_08g066000	transporter
01_2	APA05506.1	sscle_01g002760	EHK43409	76	1439	99.2265	0	Trichoderma_atroviride_IMI_206040,_whole	Trichoderma	Sordariomycetes	Hypocreales	Hypocreaceae	_	y	PKS/NRPS-like_protein_dehydrogenase	y	y			sscle_08g066210	SMCOG1087:hypothetical_protein
01_2	APA05506.1	sscle_01g002760	PON21344	75	1427	99.2265	0	Trichoderma_gamsii_strain_T6085,_whole	Trichoderma	Sordariomycetes	Hypocreales	Hypocreaceae	peroxisomal_hydratase-dehydrogenase-epimerase_	y	PKS/NRPS-like_protein_dehydrogenase	y	y			sscle_08g066220	glycoside_hydrolase
01_2	APA05506.1	sscle_01g002760	OPB38165	76	1387	98.011	0	Trichoderma_guizhouense_strain_NJAU_4742,	Trichoderma	Sordariomycetes	Hypocreales	Hypocreaceae	Peroxisomal_hydratase-dehydrogenase-epimerase_	y	PKS/NRPS-like_protein_dehydrogenase	y	y			sscle_08g066260	glycoside_hydrolase
01_2	APA05506.1	sscle_01g002760	KKO99223	76	1387	97.9006	0	Trichoderma_harzianum_strain_T6776,_whole	Trichoderma	Sordariomycetes	Hypocreales	Hypocreaceae	peroxisomal_hydratase-dehydrogenase-epimerase_	y	PKS/NRPS-like_protein_dehydrogenase	y	y			sscle_08g066270	transporter_SMCOG1005:Drug_resistance_transporter,_EmrB/QacA
01_2	APA05506.1	sscle_01g002760	PKK51113	76	1389	98.011	0	Trichoderma_harzianum_strain_TR274,_whole	Trichoderma	Sordariomycetes	Hypocreales	Hypocreaceae	_	y	PKS/NRPS-like_protein_dehydrogenase	y	y			sscle_08g066280	transporter_SMCOG1106:major_facilitator_transporter
01_2	APA05506.1	sscle_01g002760	OTA06899	75	1410	99.558	0	Trichoderma_parareesei_isolate_CBS_125925,	Trichoderma	Sordariomycetes	Hypocreales	Hypocreaceae	peroxisomal_hydratase-dehydrogenase-epimerase_	y	PKS/NRPS-like_protein_dehydrogenase	y	y			sscle_08g066290	TF
01_2	APA05506.1	sscle_01g002760	EHK21351	75	1421	99.116	0	Trichoderma_virens_Gv29-8,_whole_genome	Trichoderma	Sordariomycetes	Hypocreales	Hypocreaceae	_	y	PKS/NRPS-like_protein_dehydrogenase	y	y			sscle_08g066320	SMCOG1173:WD-40_repeat-containing_protein
01_2	APA05506.1	sscle_01g002760	GAO15215	74	1347	99.8895	0	Ustilaginoidea_virens_strain_IPU010,_whole	Ustilaginoidea	Sordariomycetes	Hypocreales	Incertae sedis	_	y	PKS/NRPS-like_protein_dehydrogenase	y	y			sscle_08g066330	PKS/NRPS-like_protein_dehydrogenase
01_2	APA05506.1	sscle_01g002760	KDB17296	74	1347	99.8895	0	Ustilaginoidea_virens_strain_UV-8b,_whole	Ustilaginoidea	Sordariomycetes	Hypocreales	Incertae sedis	Multifunctional_beta-oxidation_protein_	y	PKS/NRPS-like_protein_dehydrogenase	y	y			sscle_08g066370	cytP450
01_2	APA05506.1	sscle_01g002760	PNH34216	76	1414	99.558	0	Verticillium_dahliae_strain_12008,_whole	Verticillium	Sordariomycetes	Glomerellales	Plectosphaerellaceae	_	y	PKS/NRPS-like_protein_dehydrogenase	y	y			sscle_08g066440	transporter_SMCOG1106:major_facilitator_transporter
01_2	APA05506.1	sscle_01g002760	PNH46714	76	1414	99.558	0	Verticillium_dahliae_strain_12161,_whole	Verticillium	Sordariomycetes	Glomerellales	Plectosphaerellaceae	_	y	PKS/NRPS-like_protein_dehydrogenase	y	y			sscle_08g066450	cytP450
01_2	APA05506.1	sscle_01g002760	PNH53703	76	1414	99.558	0	Verticillium_dahliae_strain_12251,_whole	Verticillium	Sordariomycetes	Glomerellales	Plectosphaerellaceae	_	y	PKS/NRPS-like_protein_dehydrogenase	y	y			sscle_08g066480	TF
01_2	APA05506.1	sscle_01g002760	PNH67128	76	1414	99.558	0	Verticillium_dahliae_strain_12253,_whole	Verticillium	Sordariomycetes	Glomerellales	Plectosphaerellaceae	_	y	PKS/NRPS-like_protein_dehydrogenase	y	y			sscle_08g066600	dehydrogenase
01_2	APA05506.1	sscle_01g002760	CRK36439	76	1412	99.6685	0	Verticillium_longisporum_isolate_VL1,_whole	Verticillium	Sordariomycetes	Glomerellales	Plectosphaerellaceae	_	y	PKS/NRPS-like_protein_dehydrogenase	y	y			sscle_08g066640	TF
01_2	APA05506.1	sscle_01g002760	KJY02083	69	1303	100.221	0	Zymoseptoria_brevis_strain_Zb18110,_whole	Zymoseptoria	Dothideomycetes	Capnodiales	Mycosphaerellaceae	_	y	PKS/NRPS-like_protein_dehydrogenase	y	y			sscle_08g066850	glycoside_hydrolase
01_2	APA05506.1	sscle_01g002760	SMY24784	69	1286	100.11	0	Zymoseptoria_tritici_ST99CH_1A5_genome_assembly,	Zymoseptoria	Dothideomycetes	Capnodiales	Mycosphaerellaceae	ZT1A5_G6226	y	PKS/NRPS-like_protein_dehydrogenase	y	y			sscle_08g066870	transporter
01_2	APA05506.1	sscle_01g002760	SMR53045	69	1286	100.11	0	Zymoseptoria_tritici_ST99CH_1E4_genome_assembly,	Zymoseptoria	Dothideomycetes	Capnodiales	Mycosphaerellaceae	ZT1E4_G6320	y	PKS/NRPS-like_protein_dehydrogenase	y	y			sscle_08g067010	acyltransferase
01_2	APA05506.1	sscle_01g002760	SMR54600	69	1286	100.11	0	Zymoseptoria_tritici_ST99CH_3D1_genome_assembly,	Zymoseptoria	Dothideomycetes	Capnodiales	Mycosphaerellaceae	ZT3D1_G6213	y	PKS/NRPS-like_protein_dehydrogenase	y	y			sscle_08g067050	oxidase_oxidoreductase
01_2	APA05506.1	sscle_01g002760	SMQ51137	69	1286	100.11	0	Zymoseptoria_tritici_ST99CH_3D7_genome_assembly,	Zymoseptoria	Dothideomycetes	Capnodiales	Mycosphaerellaceae	ZT3D7_G6290	y	PKS/NRPS-like_protein_dehydrogenase	y	y			sscle_08g067090	dehydrogenase
01_f1	APA05538.1	sscle_01g003080	CCD52887	100	232	53.4314	3e-75	Botryotinia_fuckeliana_T4_SupSuperContig_90r_117_107r_1_genomic	Botryotinia	Leotiomycetes	Helotiales	Sclerotiniaceae	similar_to_pre-mRNA_branch_site_protein_p14_BofuT4_P138110.1	n	n	n	y			sscle_08g067120	cytP450
01_f1	APA05538.1	sscle_01g003080	ATZ51902	100	232	53.4314	3e-75	Botrytis_cinerea_B05.10_chromosome_BCIN07,	Botrytis	Leotiomycetes	Helotiales	Sclerotiniaceae	_BCIN_07g04540	n	n	n	y			sscle_08g067130	cytP450
01_f1	APA05538.1	sscle_01g003080	RAL66200	89	376	100	9e-131	Monilinia_fructigena_strain_Mfrg269,_whole	Monilinia	Leotiomycetes	Helotiales	Sclerotiniaceae	_	n	n	n	y			sscle_08g067160	methyltransferase_SAMdep
01_f1	APA05538.1	sscle_01g003080	ESZ95589	82	323	98.5294	3e-109	Sclerotinia_borealis_F-4128,_whole_genome	Sclerotinia	Leotiomycetes	Helotiales	Sclerotiniaceae	_	n	n	n	y			sscle_08g067290	TF
01_f1	APA05539.1	sscle_01g003090	CCD52885	76	68	100	1e-14	Botryotinia_fuckeliana_T4_SupSuperContig_90r_117_107r_1_genomic	Botryotinia	Leotiomycetes	Helotiales	Sclerotiniaceae	_BofuT4_P138090.1	n	n	n	y			sscle_08g067600	transporter_SMCOG1288:ABC_transporter_related_protein
01_f1	APA05539.1	sscle_01g003090	ATZ51903	76	68	100	1e-14	Botrytis_cinerea_B05.10_chromosome_BCIN07,	Botrytis	Leotiomycetes	Helotiales	Sclerotiniaceae	_BCIN_07g04550	n	n	n	y			sscle_08g067610	transporter_SMCOG1005:Drug_resistance_transporter,_EmrB/QacA
01_f1	APA05539.1	sscle_01g003090	ESZ95588	86	66	85.7143	1e-13	Sclerotinia_borealis_F-4128,_whole_genome	Sclerotinia	Leotiomycetes	Helotiales	Sclerotiniaceae	_	n	n	n	y			sscle_08g067630	SMCOG1088:acyltransferase_3_acyltransferase
01_f1	APA05540.1	sscle_01g003100	CCD52883	84	446	66.5803	2e-154	Botryotinia_fuckeliana_T4_SupSuperContig_90r_117_107r_1_genomic	Botryotinia	Leotiomycetes	Helotiales	Sclerotiniaceae	_BofuT4_P138070.1	n	n	n	y			sscle_08g067720	transporter_SMCOG1202:major_facilitator_transporter
01_f1	APA05540.1	sscle_01g003100	ATZ51904	84	667	100.259	0	Botrytis_cinerea_B05.10_chromosome_BCIN07,	Botrytis	Leotiomycetes	Helotiales	Sclerotiniaceae	_BCIN_07g04560	n	n	n	y			sscle_08g067730	GNAT_acyltransferase
01_f1	APA05540.1	sscle_01g003100	RAL66201	84	668	100.777	0	Monilinia_fructigena_strain_Mfrg269,_whole	Monilinia	Leotiomycetes	Helotiales	Sclerotiniaceae	_	n	n	n	y			sscle_08g067760	transporter
01_f1	APA05540.1	sscle_01g003100	ESZ95587	86	671	101.036	0	Sclerotinia_borealis_F-4128,_whole_genome	Sclerotinia	Leotiomycetes	Helotiales	Sclerotiniaceae	_	n	n	n	y			sscle_08g067770	TF
01_f1	APA05541.1	sscle_01g003110	CCD52882	57	529	99.1228	0	Botryotinia_fuckeliana_T4_SupSuperContig_90r_117_107r_1_genomic	Botryotinia	Leotiomycetes	Helotiales	Sclerotiniaceae	glycosyltransferase_family_1_protein_BofuT4P90000012001	n	n	n	y			sscle_08g067790	PKS/NRPS-like_protein_dehydrogenase
01_f1	APA05541.1	sscle_01g003110	ATZ51905	57	530	99.1228	0	Botrytis_cinerea_B05.10_chromosome_BCIN07,	Botrytis	Leotiomycetes	Helotiales	Sclerotiniaceae	_BCIN_07g04570	n	n	n	y			sscle_08g067800	transporter
01_f1	APA05541.1	sscle_01g003110	RAL66198	52	492	98.9035	1e-168	Monilinia_fructigena_strain_Mfrg269,_whole	Monilinia	Leotiomycetes	Helotiales	Sclerotiniaceae	_	n	n	n	y			sscle_08g067830	TF
01_f1	APA05541.1	sscle_01g003110	ESZ95592	55	543	99.7807	0	Sclerotinia_borealis_F-4128,_whole_genome	Sclerotinia	Leotiomycetes	Helotiales	Sclerotiniaceae	glycosyltransferase_family_1_protein_	n	n	n	y			sscle_08g067840	transporter
01_f1	APA05542.1	sscle_01g003120	CCD52881	70	444	102.035	9e-152	Botryotinia_fuckeliana_T4_SupSuperContig_90r_117_107r_1_genomic	Botryotinia	Leotiomycetes	Helotiales	Sclerotiniaceae	_BofuT4_P138050.1	n	n	n	y			sscle_08g068050	methyltransferase
01_f1	APA05542.1	sscle_01g003120	ATZ51906	70	445	102.035	2e-152	Botrytis_cinerea_B05.10_chromosome_BCIN07,	Botrytis	Leotiomycetes	Helotiales	Sclerotiniaceae	_BCIN_07g04580	n	n	n	y			sscle_08g068130	methyltransferase_SAMdep
01_f1	APA05542.1	sscle_01g003120	POS77261	33	60	24.1279	2e-07	Diaporthe_helianthi_strain_7/96,_whole	Diaporthe	Sordariomycetes	Diaporthales	Diaporthaceae	_	n	n	n	n			sscle_08g068170	oxidase_oxidoreductase_dehydrogenase
01_f1	APA05542.1	sscle_01g003120	PBP26845	50	108	26.4535	1e-23	Diplocarpon_rosae_strain_DortE4,_whole	Diplocarpon	Leotiomycetes	Helotiales	Dermateaceae	_	n	n	n	n			sscle_08g068230	isoprenoid
01_f1	APA05542.1	sscle_01g003120	PBP27381	35	75	51.7442	1e-12	Diplocarpon_rosae_strain_DortE4,_whole	Diplocarpon	Leotiomycetes	Helotiales	Dermateaceae	_	n	n	n	n			sscle_08g068270	GNAT_acyltransferase
01_f1	APA05542.1	sscle_01g003120	PTD09401	32	62	24.1279	2e-08	Fusarium_culmorum_strain_PV,_whole	Fusarium	Sordariomycetes	Hypocreales	Nectriaceae	_	n	n	n	n			sscle_08g068290	cytP450
01_f1	APA05542.1	sscle_01g003120	CCT66000	35	67	24.7093	8e-10	Fusarium_fujikuroi_IMI_58289_draft	Fusarium	Sordariomycetes	Hypocreales	Nectriaceae	FFUJ_02993	n	n	n	n			sscle_08g068310	cytP450
01_f1	APA05542.1	sscle_01g003120	SCV25851	35	67	24.7093	8e-10	Fusarium_fujikuroi_strain_B14,_whole	Fusarium	Sordariomycetes	Hypocreales	Nectriaceae		n	n	n	n			sscle_08g068320	transporter
01_f1	APA05542.1	sscle_01g003120	SCN95784	35	67	24.7093	8e-10	Fusarium_fujikuroi_strain_C1995,_whole	Fusarium	Sordariomycetes	Hypocreales	Nectriaceae		n	n	n	n			sscle_08g068330	cytP450
01_f1	APA05542.1	sscle_01g003120	SCN77345	35	67	24.7093	8e-10	Fusarium_fujikuroi_strain_E282,_whole	Fusarium	Sordariomycetes	Hypocreales	Nectriaceae		n	n	n	n			sscle_08g068340	glycoside_hydrolase
01_f1	APA05542.1	sscle_01g003120	KLP12089	35	67	24.7093	8e-10	Fusarium_fujikuroi_strain_FGSC_8932,	Fusarium	Sordariomycetes	Hypocreales	Nectriaceae		n	n	n	n			sscle_08g068360	glycoside_hydrolase
01_f1	APA05542.1	sscle_01g003120	SCV30709	35	67	24.7093	8e-10	Fusarium_fujikuroi_strain_FSU48,_whole	Fusarium	Sordariomycetes	Hypocreales	Nectriaceae		n	n	n	n			sscle_08g068530	gamma_glutamyltranspeptidase
01_f1	APA05542.1	sscle_01g003120	KLO90013	35	67	24.7093	8e-10	Fusarium_fujikuroi_strain_KSU_X-10626,	Fusarium	Sordariomycetes	Hypocreales	Nectriaceae		n	n	n	n			sscle_08g068580	GNAT_acyltransferase
01_f1	APA05542.1	sscle_01g003120	SCN79620	35	67	24.7093	8e-10	Fusarium_fujikuroi_strain_m567,_whole	Fusarium	Sordariomycetes	Hypocreales	Nectriaceae		n	n	n	n			sscle_08g068590	TF
01_f1	APA05542.1	sscle_01g003120	SCO33288	35	67	24.7093	8e-10	Fusarium_fujikuroi_strain_MRC2276,_whole	Fusarium	Sordariomycetes	Hypocreales	Nectriaceae		n	n	n	n			sscle_09g068620	transporter
01_f1	APA05542.1	sscle_01g003120	SCO39003	35	67	24.7093	8e-10	Fusarium_fujikuroi_strain_NCIM1100,_whole	Fusarium	Sordariomycetes	Hypocreales	Nectriaceae		n	n	n	n			sscle_09g068640	dehydrogenase
01_f1	APA05542.1	sscle_01g003120	SCO19422	35	67	24.7093	8e-10	Fusarium_fujikuroi,_whole_genome_shotgun	Fusarium	Sordariomycetes	Hypocreales	Nectriaceae		n	n	n	n			sscle_09g068650	dehydrogenase
01_f1	APA05542.1	sscle_01g003120	CEF82786	33	60	24.1279	1e-07	Fusarium_graminearum_chromosome_4,_complete	Fusarium	Sordariomycetes	Hypocreales	Nectriaceae	FGRAMPH1_01T23397	n	n	n	n			sscle_09g068660	oxidase_oxidoreductase
01_f1	APA05542.1	sscle_01g003120	EYB22813	33	60	24.1279	1e-07	Fusarium_graminearum_strain_CS3005,_whole	Fusarium	Sordariomycetes	Hypocreales	Nectriaceae	_	n	n	n	n			sscle_09g068670	DMAT
01_f1	APA05542.1	sscle_01g003120	PCD19664	33	60	24.1279	1e-07	Fusarium_graminearum_strain_ITEM_124,	Fusarium	Sordariomycetes	Hypocreales	Nectriaceae	_	n	n	n	n			sscle_09g068730	gamma_glutamyltranspeptidase
01_f1	APA05542.1	sscle_01g003120	CVK89055	35	67	24.7093	7e-10	Fusarium_mangiferae_strain_MRC7560,_whole	Fusarium	Sordariomycetes	Hypocreales	Nectriaceae		n	n	n	n			sscle_09g068800	dehydrogenase
01_f1	APA05542.1	sscle_01g003120	PNP61199	35	67	24.7093	6e-10	Fusarium_nygamai_strain_CS10214,_whole	Fusarium	Sordariomycetes	Hypocreales	Nectriaceae	_	n	n	n	n			sscle_09g068870	transporter
01_f1	APA05542.1	sscle_01g003120	PCD37908	35	67	24.7093	5e-10	Fusarium_oxysporum_f._sp._radicis-cucumerinum	Fusarium	Sordariomycetes	Hypocreales	Nectriaceae	_	n	n	n	n			sscle_09g068880	methyltransferase
01_f1	APA05542.1	sscle_01g003120	EGU89019	35	67	24.7093	5e-10	Fusarium_oxysporum_Fo5176,_whole_genome	Fusarium	Sordariomycetes	Hypocreales	Nectriaceae	_	n	n	n	n			sscle_09g068980	DUF3328
01_f1	APA05542.1	sscle_01g003120	SCO83395	35	67	24.7093	6e-10	Fusarium_oxysporum_strain_V64-1,_whole	Fusarium	Sordariomycetes	Hypocreales	Nectriaceae		n	n	n	n			sscle_09g068990	GNAT_acyltransferase
01_f1	APA05542.1	sscle_01g003120	OBS18117	32	60	24.7093	1e-07	Fusarium_poae_strain_2516,_whole	Fusarium	Sordariomycetes	Hypocreales	Nectriaceae	_	n	n	n	n			sscle_09g069010	transporter
01_f1	APA05542.1	sscle_01g003120	CZR39858	35	67	24.7093	7e-10	Fusarium_proliferatum_ET1,_whole_genome	Fusarium	Sordariomycetes	Hypocreales	Nectriaceae		n	n	n	n			sscle_09g069030	oxidase_oxidoreductase
01_f1	APA05542.1	sscle_01g003120	CVL13063	35	67	24.7093	7e-10	Fusarium_proliferatum_strain_NRRL62905,_whole	Fusarium	Sordariomycetes	Hypocreales	Nectriaceae		n	n	n	n			sscle_09g069060	transporter_SMCOG1169:sugar_transport_protein
01_f1	APA05542.1	sscle_01g003120	EKJ67974	33	61	24.1279	4e-08	Fusarium_pseudograminearum_CS3096,_whole_genome	Fusarium	Sordariomycetes	Hypocreales	Nectriaceae	_	n	n	n	n			sscle_09g069070	SMCOG1103:FAD_dependent_oxidoreductase_dehydrogenase
01_f1	APA05542.1	sscle_01g003120	CEI38934	32	62	24.7093	4e-08	Fusarium_venenatum_strain_A3/5_genome	Fusarium	Sordariomycetes	Hypocreales	Nectriaceae	FVRRES_11625	n	n	n	n			sscle_09g069080	transporter_SMCOG1106:major_facilitator_transporter
01_f1	APA05542.1	sscle_01g003120	PKS06376	35	68	24.7093	3e-10	Lomentospora_prolificans_strain_JHH-5317,_whole	Lomentospora	Sordariomycetes	Microascales	Microascaceae	_	n	n	n	n			sscle_09g069130	TF
01_f1	APA05542.1	sscle_01g003120	CZR50625	32	133	111.337	2e-32	Phialocephala_subalpina_strain_UAMH_11012,	Phialocephala	Leotiomycetes	Helotiales	Vibrisseaceae		n	n	n	n			sscle_09g069180	glycoside_hydrolase
01_f1	APA05542.1	sscle_01g003120	CZS94585	50	99	24.4186	2e-20	Rhynchosporium_agropyri_strain_04CH-RAC-A.6.1,_whole	Rhynchosporium	Leotiomycetes	Helotiales	Rhynchosporium		n	n	n	n			sscle_09g069200	oxidase_oxidoreductase
01_f1	APA05542.1	sscle_01g003120	CZT03067	50	99	24.4186	2e-20	Rhynchosporium_commune_strain_UK7,_whole	Rhynchosporium	Leotiomycetes	Helotiales	Rhynchosporium		n	n	n	n			sscle_09g069220	TF
01_f1	APA05542.1	sscle_01g003120	CZT47322	50	99	24.4186	2e-20	Rhynchosporium_secalis_strain_02CH4-6a.1,_whole	Rhynchosporium	Leotiomycetes	Helotiales	Rhynchosporium		n	n	n	n			sscle_09g069260	glycoside_hydrolase
01_f1	APA05542.1	sscle_01g003120	PQE29081	50	293	100	2e-93	Rutstroemia_sp._NJR-2017a_BBW,_whole	Rutstroemia	Leotiomycetes	Helotiales	Rustroemiaceae	_	n	n	n	y			sscle_09g069300	oxidase_oxidoreductase_dehydrogenase
01_f1	APA05542.1	sscle_01g003120	PQE14153	47	148	49.4186	4e-40	Rutstroemia_sp._NJR-2017a_BVV2,_whole	Rutstroemia	Leotiomycetes	Helotiales	Rustroemiaceae	_	n	n	n	n			sscle_09g069380	transporter
01_f1	APA05542.1	sscle_01g003120	PQE31326	43	232	99.7093	4e-70	Rutstroemia_sp._NJR-2017a_WRK4,_whole	Rutstroemia	Leotiomycetes	Helotiales	Rustroemiaceae	_	n	n	n	n			sscle_09g069440	glycoside_hydrolase
01_f1	APA05542.1	sscle_01g003120	ESZ95550	76	506	100.291	1e-177	Sclerotinia_borealis_F-4128,_whole_genome	Sclerotinia	Leotiomycetes	Helotiales	Sclerotiniaceae	_	n	n	n	y			sscle_09g069470	glycoside_hydrolase
01_f1	APA05542.1	sscle_01g003120	CCC11638	42	78	24.7093	1e-13	Sordaria_macrospora_k-hell,_whole_genome	Sordaria	Sordariomycetes	Sordariales	Sordaria		n	n	n	n			sscle_09g069520	dehydrogenase
01_f1	APA05542.1	sscle_01g003120	AEO70299	35	70	24.7093	8e-11	Thielavia_terrestris_NRRL_8126_chromosome	Thielavia	Sordariomycetes	Sordariales	Chaetomiaceae	_THITE_2121535	n	n	n	n			sscle_09g069630	methyltransferase_SAMdep
01_f1	APA05542.1	sscle_01g003120	EHK15424	31	63	33.1395	9e-09	Trichoderma_virens_Gv29-8,_whole_genome	Trichoderma	Sordariomycetes	Hypocreales	Hypocreaceae	_	n	n	n	n			sscle_09g069800	PKS/NRPS-like_protein_dehydrogenase
01_f1	APA05543.1	sscle_01g003130	KFH47865	68	825	93.7792	0	Acremonium_chrysogenum_ATCC_11550,_whole	Acremonium	Sordariomycetes	Hypocreales	Hypocreaceae	Histidine--tRNA_ligase-like_protein_	n	n	n	y			sscle_09g069820	SMCOG1017:aldehyde_dehydrogenase_dehydrogenase
01_f1	APA05543.1	sscle_01g003130	EAL89501	65	763	91.9129	0	Aspergillus_fumigatus_Af293,_whole_genome	Aspergillus	Eurotiomycetes	Eurotiales	Trichocomaceae	histidyl-tRNA_synthetase,_mitochondrial_precursor_	n	n	n	y			sscle_09g069840	SMCOG1062:glycosyltransferase,_MGT_family
01_f1	APA05543.1	sscle_01g003130	OXN26129	65	764	91.9129	0	Aspergillus_fumigatus_isolate_HMR_AF	Aspergillus	Eurotiomycetes	Eurotiales	Trichocomaceae	_	n	n	n	y			sscle_09g069860	SMCOG1115:HAD-superfamily_hydrolase,_subfamily_IA,_variant
01_f1	APA05543.1	sscle_01g003130	KEY76681	65	764	91.9129	0	Aspergillus_fumigatus_var._RP-2014_strain	Aspergillus	Eurotiomycetes	Eurotiales	Trichocomaceae	histidyl_tRNA_synthetase_mitochondrial_	n	n	n	y			sscle_09g069880	SMCOG1030:serine/threonine_protein_kinase
01_f1	APA05543.1	sscle_01g003130	GAQ08408	65	764	92.0684	0	Aspergillus_lentulus_strain_IFM_54703,	Aspergillus	Eurotiomycetes	Eurotiales	Trichocomaceae	histidine--tRNA_ligase,_mitochondrial_	n	n	n	y			sscle_09g070200	transporter
01_f1	APA05543.1	sscle_01g003130	PKX92499	70	754	80.8709	0	Aspergillus_novofumigatus_IBT_16806,_whole	Aspergillus	Eurotiomycetes	Eurotiales	Trichocomaceae	histidyl-tRNA_synthetase_mitochondrial_precursor_	n	n	n	y			sscle_09g070270	TF
01_f1	APA05543.1	sscle_01g003130	OXS13389	70	762	80.8709	0	Aspergillus_thermomutatus_strain_HMR_AF	Aspergillus	Eurotiomycetes	Eurotiales	Trichocomaceae	_	n	n	n	y			sscle_09g070360	TF
01_f1	APA05543.1	sscle_01g003130	OXN20885	64	763	91.9129	0	Aspergillus_turcosus_isolate_HMR_AF	Aspergillus	Eurotiomycetes	Eurotiales	Trichocomaceae	_	n	n	n	y			sscle_09g070370	oxidase_oxidoreductase
01_f1	APA05543.1	sscle_01g003130	KGQ12318	66	778	92.846	0	Beauveria_bassiana_D1-5,_whole_genome	Beauveria	Sordariomycetes	Hypocreales	Cordycipitaceae	Histidine--tRNA_ligase_	n	n	n	y			sscle_09g070460	isoprenoid
01_f1	APA05543.1	sscle_01g003130	PQK12236	72	810	84.9145	0	Beauveria_bassiana_strain_ARSEF_8028,	Beauveria	Sordariomycetes	Hypocreales	Cordycipitaceae	_	n	n	n	y			sscle_09g070470	cytP450
01_f1	APA05543.1	sscle_01g003130	PMB69350	73	809	84.6034	0	Beauveria_bassiana_strain_JEF-007,_whole	Beauveria	Sordariomycetes	Hypocreales	Cordycipitaceae	Histidine--tRNA_ligase,_mitochondrial_	n	n	n	y			sscle_09g070520	dehydrogenase
01_f1	APA05543.1	sscle_01g003130	CCD52880	95	1103	89.8911	0	Botryotinia_fuckeliana_T4_SupSuperContig_90r_117_107r_1_genomic	Botryotinia	Leotiomycetes	Helotiales	Sclerotiniaceae	similar_to_histidyl-tRNA_synthetase_BofuT4_P138040.1	n	n	n	y			sscle_09g070530	cytP450
01_f1	APA05543.1	sscle_01g003130	ATZ51907	94	1158	95.0233	0	Botrytis_cinerea_B05.10_chromosome_BCIN07,	Botrytis	Leotiomycetes	Helotiales	Sclerotiniaceae	Bchts1_Bchts1	n	n	n	y			sscle_09g070580	glycoside_hydrolase
01_f1	APA05543.1	sscle_01g003130	GAE00067	66	724	82.5816	0	Byssochlamys_spectabilis_No._5,_whole	Byssochlamys	Eurotiomycetes	Eurotiales	Trichocomaceae	histidyl-tRNA_synthetase,_mitochondrial_precursor_	n	n	n	y			sscle_09g070690	glycoside_hydrolase
01_f1	APA05543.1	sscle_01g003130	OLN88147	69	768	86.0031	0	Colletotrichum_chlorophyti_strain_NTL11,_whole	Colletotrichum	Sordariomycetes	Glomerellales	Glomerellaceae	Histidine-tRNA_ligase,_mitochondrial_	n	n	n	y			sscle_09g070730	methyltransferase_SAMdep
01_f1	APA05543.1	sscle_01g003130	OBR15318	64	761	97.5117	0	Colletotrichum_higginsianum_IMI_349063,_whole	Colletotrichum	Sordariomycetes	Glomerellales	Glomerellaceae	Histidyl-tRNA_synthetase_	n	n	n	y			sscle_09g070740	dehydrogenase
01_f1	APA05543.1	sscle_01g003130	KZL86714	64	765	97.8227	0	Colletotrichum_incanum_strain_MAFF_238704,	Colletotrichum	Sordariomycetes	Glomerellales	Glomerellaceae	histidyl-trna_synthetase_	n	n	n	y			sscle_09g070880	transporter
01_f1	APA05543.1	sscle_01g003130	KXH43380	71	758	81.6485	0	Colletotrichum_nymphaeae_SA-01,_whole_genome	Colletotrichum	Sordariomycetes	Glomerellales	Glomerellaceae	histidyl-tRNA_synthetase_	n	n	n	y			sscle_09g071010	siderophore
01_f1	APA05543.1	sscle_01g003130	OHE99536	65	757	94.0902	0	Colletotrichum_orchidophilum_strain_IMI_309357,	Colletotrichum	Sordariomycetes	Glomerellales	Glomerellaceae	histidyl-tRNA_synthetase_	n	n	n	y			sscle_09g071100	transporter
01_f1	APA05543.1	sscle_01g003130	KXH45273	68	759	87.7138	0	Colletotrichum_simmondsii_strain_CBS122122,_whole	Colletotrichum	Sordariomycetes	Glomerellales	Glomerellaceae	histidyl-tRNA_synthetase_	n	n	n	y			sscle_09g071230	TF
01_f1	APA05543.1	sscle_01g003130	KDN67023	70	772	86.0031	0	Colletotrichum_sublineola_strain_TX430BB,_whole	Colletotrichum	Sordariomycetes	Glomerellales	Glomerellaceae	putative_histidyl-tRNA_synthetase_	n	n	n	y			sscle_09g071270	glycoside_hydrolase
01_f1	APA05543.1	sscle_01g003130	KZL74792	65	772	97.6672	0	Colletotrichum_tofieldiae_strain_0861,_whole	Colletotrichum	Sordariomycetes	Glomerellales	Glomerellaceae	histidyl-tRNA_synthetase_	n	n	n	y			sscle_09g071360	dehydrogenase
01_f1	APA05543.1	sscle_01g003130	OAA50058	75	803	81.182	0	Cordyceps_brongniartii_RCEF_3172,_whole	Cordyceps	Sordariomycetes	Hypocreales	Cordycipitaceae	histidyl-tRNA_synthetase_	n	n	n	y			sscle_09g071370	GNAT_acyltransferase
01_f1	APA05543.1	sscle_01g003130	OAA78068	75	791	80.4044	0	Cordyceps_confragosa_RCEF_1005,_whole	Cordyceps	Sordariomycetes	Hypocreales	Cordycipitaceae	histidyl-tRNA_synthetase_	n	n	n	y			sscle_09g071450	acyltransferase
01_f1	APA05543.1	sscle_01g003130	ATY61236	69	798	89.5801	0	Cordyceps_militaris_strain_ATCC_34164	Cordyceps	Sordariomycetes	Hypocreales	Cordycipitaceae	histidyl-tRNA_synthetase_A9K55_006578	n	n	n	y			sscle_09g071500	methyltransferase_SAMdep
01_f1	APA05543.1	sscle_01g003130	KKY36852	72	739	80.7154	0	Diaporthe_ampelina,_whole_genome_shotgun	Diaporthe	Sordariomycetes	Diaporthales	Diaporthaceae	putative_histidyl-trna_synthetase_	n	n	n	y			sscle_09g071560	oxidase_oxidoreductase
01_f1	APA05543.1	sscle_01g003130	PBP26844	71	887	97.9782	0	Diplocarpon_rosae_strain_DortE4,_whole	Diplocarpon	Leotiomycetes	Helotiales	Dermateaceae	histidyl-tRNA_synthetase_	n	n	n	y			sscle_09g071600	NRPS-like_protein
01_f1	APA05543.1	sscle_01g003130	PBP27378	71	895	98.2893	0	Diplocarpon_rosae_strain_DortE4,_whole	Diplocarpon	Leotiomycetes	Helotiales	Dermateaceae	histidyl-tRNA_synthetase_	n	n	n	y			sscle_09g071640	transporter_SMCOG1005:Drug_resistance_transporter,_EmrB/QacA
01_f1	APA05543.1	sscle_01g003130	POS87598	70	741	77.1384	0	Erysiphe_pulchra_isolate_Cflorida,_whole	Erysiphe	Leotiomycetes	Erysiphales	Erysiphaceae	Class_II_aaRS_and_biotin_synthetase_	n	n	n	y			sscle_09g071650	PKS/NRPS-like_protein_dehydrogenase
01_f1	APA05543.1	sscle_01g003130	KOS18732	73	754	80.2488	0	Escovopsis_weberi,_whole_genome_shotgun	Escovopsis	Sordariomycetes	Hypocreales	Hypocreaceae	Histidine--tRNA_ligase_	n	n	n	y			sscle_09g071660	oxidase_oxidoreductase_dehydrogenase
01_f1	APA05543.1	sscle_01g003130	KIL84253	72	815	88.0249	0	Fusarium_avenaceum_strain_Fa05001,_whole	Fusarium	Sordariomycetes	Hypocreales	Nectriaceae	histidyl-trna_synthetase_	n	n	n	y			sscle_09g071670	NRPS-like_protein
01_f1	APA05543.1	sscle_01g003130	PTD09398	71	818	88.647	0	Fusarium_culmorum_strain_PV,_whole	Fusarium	Sordariomycetes	Hypocreales	Nectriaceae	Histidine-tRNA_ligase,_mitochondrial_	n	n	n	y			sscle_09g071680	PKS/NRPS-like_protein_dehydrogenase
01_f1	APA05543.1	sscle_01g003130	CCT65999	72	818	88.0249	0	Fusarium_fujikuroi_IMI_58289_draft	Fusarium	Sordariomycetes	Hypocreales	Nectriaceae	probable_HTS1-histidine--tRNA_ligase,_mitochondrial_FFUJ_02992	n	n	n	y			sscle_09g071750	methyltransferase_SAMdep
01_f1	APA05543.1	sscle_01g003130	SCV25853	72	818	88.0249	0	Fusarium_fujikuroi_strain_B14,_whole	Fusarium	Sordariomycetes	Hypocreales	Nectriaceae	probable_HTS1-histidine--tRNA_ligase,_mitochondrial_	n	n	n	y			sscle_09g071840	dehydrogenase
01_f1	APA05543.1	sscle_01g003130	SCN95775	72	818	88.0249	0	Fusarium_fujikuroi_strain_C1995,_whole	Fusarium	Sordariomycetes	Hypocreales	Nectriaceae	probable_HTS1-histidine--tRNA_ligase,_mitochondrial_	n	n	n	y			sscle_09g071930	TF
01_f1	APA05543.1	sscle_01g003130	SCN77339	72	818	88.0249	0	Fusarium_fujikuroi_strain_E282,_whole	Fusarium	Sordariomycetes	Hypocreales	Nectriaceae	probable_HTS1-histidine--tRNA_ligase,_mitochondrial_	n	n	n	y			sscle_09g072220	cytP450
01_f1	APA05543.1	sscle_01g003130	KLP12088	72	818	88.0249	0	Fusarium_fujikuroi_strain_FGSC_8932,	Fusarium	Sordariomycetes	Hypocreales	Nectriaceae	putative_HTS1-histidine--tRNA_ligase,_mitochondrial_	n	n	n	y			sscle_09g072430	dehydrogenase
01_f1	APA05543.1	sscle_01g003130	SCV30713	72	818	88.0249	0	Fusarium_fujikuroi_strain_FSU48,_whole	Fusarium	Sordariomycetes	Hypocreales	Nectriaceae	probable_HTS1-histidine--tRNA_ligase,_mitochondrial_	n	n	n	y			sscle_09g072440	oxidase_oxidoreductase
01_f1	APA05543.1	sscle_01g003130	KLO90014	72	818	88.0249	0	Fusarium_fujikuroi_strain_KSU_X-10626,	Fusarium	Sordariomycetes	Hypocreales	Nectriaceae	putative_HTS1-histidine--tRNA_ligase,_mitochondrial_	n	n	n	y			sscle_09g072620	transporter
01_f1	APA05543.1	sscle_01g003130	SCN79614	72	818	88.0249	0	Fusarium_fujikuroi_strain_m567,_whole	Fusarium	Sordariomycetes	Hypocreales	Nectriaceae	probable_HTS1-histidine--tRNA_ligase,_mitochondrial_	n	n	n	y			sscle_09g072640	dehydrogenase
01_f1	APA05543.1	sscle_01g003130	SCO33290	72	818	88.0249	0	Fusarium_fujikuroi_strain_MRC2276,_whole	Fusarium	Sordariomycetes	Hypocreales	Nectriaceae	probable_HTS1-histidine--tRNA_ligase,_mitochondrial_	n	n	n	y			sscle_09g072670	transporter
01_f1	APA05543.1	sscle_01g003130	SCO39000	72	818	88.0249	0	Fusarium_fujikuroi_strain_NCIM1100,_whole	Fusarium	Sordariomycetes	Hypocreales	Nectriaceae	probable_HTS1-histidine--tRNA_ligase,_mitochondrial_	n	n	n	y			sscle_09g072810	methyltransferase
01_f1	APA05543.1	sscle_01g003130	SCO19416	72	818	88.0249	0	Fusarium_fujikuroi,_whole_genome_shotgun	Fusarium	Sordariomycetes	Hypocreales	Nectriaceae	probable_HTS1-histidine--tRNA_ligase,_mitochondrial_	n	n	n	y			sscle_09g072950	dehydrogenase
01_f1	APA05543.1	sscle_01g003130	SCB65135	71	818	88.647	0	Fusarium_graminearum_chromosome_4,_complete	Fusarium	Sordariomycetes	Hypocreales	Nectriaceae	FGRAMPH1_01T23401	n	n	n	y			sscle_09g072960	isoprenoid
01_f1	APA05543.1	sscle_01g003130	EYB22814	68	758	88.0249	0	Fusarium_graminearum_strain_CS3005,_whole	Fusarium	Sordariomycetes	Hypocreales	Nectriaceae	_	n	n	n	y			sscle_09g073000	PKS/NRPS-like_protein_dehydrogenase
01_f1	APA05543.1	sscle_01g003130	PCD19663	71	818	88.647	0	Fusarium_graminearum_strain_ITEM_124,	Fusarium	Sordariomycetes	Hypocreales	Nectriaceae	histidyl-tRNA_synthetase_	n	n	n	y			sscle_09g073010	SMCOG1248:methyltransferase_methyltransferase_SAMdep
01_f1	APA05543.1	sscle_01g003130	KPA46441	72	816	88.0249	0	Fusarium_langsethiae_strain_Fl201059,_whole	Fusarium	Sordariomycetes	Hypocreales	Nectriaceae	histidyl-trna_synthetase_	n	n	n	y			sscle_09g073060	SMCOG1010:NAD-dependent_epimerase/dehydratase
01_f1	APA05543.1	sscle_01g003130	CVK89057	72	814	87.2473	0	Fusarium_mangiferae_strain_MRC7560,_whole	Fusarium	Sordariomycetes	Hypocreales	Nectriaceae	probable_HTS1-histidine--tRNA_ligase,_mitochondrial_	n	n	n	y			sscle_09g073100	PKS/NRPS-like_protein_oxidase_oxidoreductase_dehydrogenase
01_f1	APA05543.1	sscle_01g003130	PNP61200	73	826	86.1586	0	Fusarium_nygamai_strain_CS10214,_whole	Fusarium	Sordariomycetes	Hypocreales	Nectriaceae	_	n	n	n	y			sscle_09g073120	PKS/NRPS-like_protein
01_f1	APA05543.1	sscle_01g003130	PCD37907	72	815	88.4914	0	Fusarium_oxysporum_f._sp._radicis-cucumerinum	Fusarium	Sordariomycetes	Hypocreales	Nectriaceae	_	n	n	n	y			sscle_09g073170	SMCOG1066:alpha/beta_hydrolase_domain-containing_protein
01_f1	APA05543.1	sscle_01g003130	EGU89018	71	806	88.8025	0	Fusarium_oxysporum_Fo5176,_whole_genome	Fusarium	Sordariomycetes	Hypocreales	Nectriaceae	_	n	n	n	y			sscle_09g073200	SMCOG1030:serine/threonine_protein_kinase
01_f1	APA05543.1	sscle_01g003130	SCO83396	72	815	88.4914	0	Fusarium_oxysporum_strain_V64-1,_whole	Fusarium	Sordariomycetes	Hypocreales	Nectriaceae	probable_HTS1-histidine--tRNA_ligase,_mitochondrial_	n	n	n	y			sscle_09g073250	SMCOG1030:serine/threonine_protein_kinase
01_f1	APA05543.1	sscle_01g003130	OBS18118	70	800	88.0249	0	Fusarium_poae_strain_2516,_whole	Fusarium	Sordariomycetes	Hypocreales	Nectriaceae	_	n	n	n	y			sscle_09g073260	TF_SMCOG1156:Chloramphenicol_acetyltransferase
01_f1	APA05543.1	sscle_01g003130	CZR39856	72	816	88.0249	0	Fusarium_proliferatum_ET1,_whole_genome	Fusarium	Sordariomycetes	Hypocreales	Nectriaceae	probable_HTS1-histidine--tRNA_ligase,_mitochondrial_	n	n	n	y			sscle_09g073340	TF
01_f1	APA05543.1	sscle_01g003130	CVL13064	72	816	88.0249	0	Fusarium_proliferatum_strain_NRRL62905,_whole	Fusarium	Sordariomycetes	Hypocreales	Nectriaceae	probable_HTS1-histidine--tRNA_ligase,_mitochondrial_	n	n	n	y			sscle_09g073360	dehydrogenase
01_f1	APA05543.1	sscle_01g003130	EKJ67973	72	812	88.0249	0	Fusarium_pseudograminearum_CS3096,_whole_genome	Fusarium	Sordariomycetes	Hypocreales	Nectriaceae	_	n	n	n	y			sscle_09g073460	transporter
01_f1	APA05543.1	sscle_01g003130	CEI38935	71	808	88.3359	0	Fusarium_venenatum_strain_A3/5_genome	Fusarium	Sordariomycetes	Hypocreales	Nectriaceae	FVRRES_11626	n	n	n	y			sscle_09g073490	TF
01_f1	APA05543.1	sscle_01g003130	SLM40089	73	779	79.4712	0	Lasallia_pustulata,_whole_genome_shotgun	Lasallia	Lecanoromycetes	Umbilicariales	Umbilicariaceae	histidyl-trna_synthetase_	n	n	n	y			sscle_09g073630	oxidase_oxidoreductase
01_f1	APA05543.1	sscle_01g003130	PKS06375	75	838	85.07	0	Lomentospora_prolificans_strain_JHH-5317,_whole	Lomentospora	Sordariomycetes	Microascales	Microascaceae	_	n	n	n	y			sscle_09g073750	transporter
01_f1	APA05543.1	sscle_01g003130	KXX82860	70	736	80.5599	0	Madurella_mycetomatis_strain_mm55,_whole	Madurella	Sordariomycetes	Sordariales	Incertae sedis	Histidine--tRNA_ligase,_mitochondrial_	n	n	n	y			sscle_09g073790	transporter
01_f1	APA05543.1	sscle_01g003130	OWP00966	76	893	88.8025	0	Marssonina_coronariae_strain_NL1,_whole	Marssonina	Leotiomycetes	Helotiales	Dermateaceae	histidyl-tRNA_synthetase_	n	n	n	y			sscle_09g073870	transporter
01_f1	APA05543.1	sscle_01g003130	RAL66197	94	1079	89.8911	0	Monilinia_fructigena_strain_Mfrg269,_whole	Monilinia	Leotiomycetes	Helotiales	Sclerotiniaceae	_	n	n	n	y			sscle_09g073940	methyltransferase
01_f1	APA05543.1	sscle_01g003130	AEO53422	68	717	81.493	0	Myceliophthora_thermophila_ATCC_42464_chromosome	Myceliophthora	Sordariomycetes	Sordariales	Chaetomiaceae	_MYCTH_2087474	n	n	n	y			sscle_09g073950	dehydrogenase
01_f1	APA05543.1	sscle_01g003130	KPM40671	71	824	89.8911	0	Neonectria_ditissima_strain_R09/05,_whole	Neonectria	Sordariomycetes	Hypocreales	Nectriaceae	Histidine--tRNA_ligase,_mitochondrial_	n	n	n	y			sscle_09g074110	dehydrogenase
01_f1	APA05543.1	sscle_01g003130	OQD91002	69	735	77.605	0	Penicillium_antarcticum_strain_IBT_31811,	Penicillium	Eurotiomycetes	Eurotiales	Trichocomaceae	_	n	n	n	y			sscle_09g074220	SMCOG1080:lysine/ornithine_N-monooxygenase
01_f1	APA05543.1	sscle_01g003130	CAP97576	67	723	79.9378	0	Penicillium_chrysogenum_Wisconsin_54-1255_complete	Penicillium	Eurotiomycetes	Eurotiales	Trichocomaceae	Pc22g02880	n	n	n	y			sscle_09g074240	NRPS
01_f1	APA05543.1	sscle_01g003130	EKV14283	69	726	77.4495	0	Penicillium_digitatum_Pd1,_whole_genome	Penicillium	Eurotiomycetes	Eurotiales	Trichocomaceae	Histidyl-tRNA_synthetase,_mitochondrial_	n	n	n	y			sscle_09g074280	SMCOG1272:TPR_repeat-containing_protein
01_f1	APA05543.1	sscle_01g003130	EKV07138	69	726	77.4495	0	Penicillium_digitatum_PHI26,_whole_genome	Penicillium	Eurotiomycetes	Eurotiales	Trichocomaceae	Histidyl-tRNA_synthetase,_mitochondrial_	n	n	n	y			sscle_09g074310	methyltransferase_SAMdep
01_f1	APA05543.1	sscle_01g003130	KGO73539	68	717	77.4495	0	Penicillium_expansum_strain_CMP-1,_whole	Penicillium	Eurotiomycetes	Eurotiales	Trichocomaceae	Histidine-tRNA_ligase/ATP_phosphoribosyltransferase_regulatory_subunit_	n	n	n	y			sscle_09g074350	oxidase_oxidoreductase_dehydrogenase
01_f1	APA05543.1	sscle_01g003130	KGO37697	68	717	77.4495	0	Penicillium_expansum_strain_d1,_whole	Penicillium	Eurotiomycetes	Eurotiales	Trichocomaceae	Histidine-tRNA_ligase/ATP_phosphoribosyltransferase_regulatory_subunit_	n	n	n	y			sscle_09g074360	oxidase_oxidoreductase_dehydrogenase
01_f1	APA05543.1	sscle_01g003130	KGO49952	68	717	77.4495	0	Penicillium_expansum_strain_MD-8,_whole	Penicillium	Eurotiomycetes	Eurotiales	Trichocomaceae	Histidine-tRNA_ligase/ATP_phosphoribosyltransferase_regulatory_subunit_	n	n	n	y			sscle_09g074370	TF
01_f1	APA05543.1	sscle_01g003130	KUM61244	69	728	77.2939	0	Penicillium_freii_strain_DAOM_242723,	Penicillium	Eurotiomycetes	Eurotiales	Trichocomaceae	_	n	n	n	y			sscle_09g074390	transporter
01_f1	APA05543.1	sscle_01g003130	KXG53125	70	728	77.2939	0	Penicillium_griseofulvum_strain_PG3,_whole	Penicillium	Eurotiomycetes	Eurotiales	Trichocomaceae	Histidine-tRNA_ligase/ATP_phosphoribosyltransferase_regulatory_subunit_	n	n	n	y			sscle_09g074420	transporter
01_f1	APA05543.1	sscle_01g003130	OQE96198	62	728	89.4246	0	Penicillium_nalgiovense_strain_IBT_13039,	Penicillium	Eurotiomycetes	Eurotiales	Trichocomaceae	_	n	n	n	y			sscle_09g074490	dehydrogenase
01_f1	APA05543.1	sscle_01g003130	KOS44210	69	729	77.2939	0	Penicillium_nordicum_strain_DAOMC_185683,	Penicillium	Eurotiomycetes	Eurotiales	Trichocomaceae	_	n	n	n	y			sscle_09g074510	transporter
01_f1	APA05543.1	sscle_01g003130	PCH00557	72	719	76.9829	0	Penicillium_occitanis_strain_CL100,_whole	Penicillium	Eurotiomycetes	Eurotiales	Trichocomaceae	Histidine-tRNA_ligase/ATP_phosphoribosyltransferase_regulatory_subunit_	n	n	n	y			sscle_09g074570	glycoside_hydrolase
01_f1	APA05543.1	sscle_01g003130	PCH01279	72	719	76.9829	0	Penicillium_occitanis_strain_CT1,_whole	Penicillium	Eurotiomycetes	Eurotiales	Trichocomaceae	_	n	n	n	y			sscle_09g074600	GNAT_acyltransferase
01_f1	APA05543.1	sscle_01g003130	OQE01890	68	728	77.2939	0	Penicillium_solitum_strain_IBT_29525,	Penicillium	Eurotiomycetes	Eurotiales	Trichocomaceae	_	n	n	n	y			sscle_09g074700	isoprenoid
01_f1	APA05543.1	sscle_01g003130	CZR50628	63	762	100.622	0	Phialocephala_subalpina_strain_UAMH_11012,	Phialocephala	Leotiomycetes	Helotiales	Vibrisseaceae	probable_HTS1-histidine--tRNA_ligase,_mitochondrial_	n	n	n	y			sscle_09g074730	dehydrogenase
01_f1	APA05543.1	sscle_01g003130	CDP23296	64	750	94.8678	0	Podospora_anserina_genomic_DNA,_chromosome	Podospora	Sordariomycetes	Sordariales	Lasiosphaeriaceae	Putative_mitochondrial_histidyl-tRNA_synthetase_precursor_	n	n	n	y			sscle_09g074790	glycoside_hydrolase
01_f1	APA05543.1	sscle_01g003130	CAP69277	65	753	93.1571	0	Podospora_anserina_S_mat+_genomic	Podospora	Sordariomycetes	Sordariales	Lasiosphaeriaceae	PODANS_1_9430	n	n	n	y			sscle_10g074820	isoprenoid
01_f1	APA05543.1	sscle_01g003130	ORY66231	78	880	84.4479	0	Pseudomassariella_vexata_strain_CBS_129021,	Pseudomassariella	Sordariomycetes	Xylariales	Pseudomassariella	histidyl-tRNA_synthetase-like_protein_	n	n	n	y			sscle_10g074840	transporter
01_f1	APA05543.1	sscle_01g003130	CZS94582	75	892	91.6019	0	Rhynchosporium_agropyri_strain_04CH-RAC-A.6.1,_whole	Rhynchosporium	Leotiomycetes	Helotiales	Rhynchosporium	probable_HTS1-histidine--tRNA_ligase,_mitochondrial_	n	n	n	y			sscle_10g074850	glycoside_hydrolase
01_f1	APA05543.1	sscle_01g003130	CZT03075	75	887	90.9798	0	Rhynchosporium_commune_strain_UK7,_whole	Rhynchosporium	Leotiomycetes	Helotiales	Rhynchosporium	probable_HTS1-histidine--tRNA_ligase,_mitochondrial_	n	n	n	y			sscle_10g074890	transporter
01_f1	APA05543.1	sscle_01g003130	CZT47325	76	907	90.9798	0	Rhynchosporium_secalis_strain_02CH4-6a.1,_whole	Rhynchosporium	Leotiomycetes	Helotiales	Rhynchosporium	probable_HTS1-histidine--tRNA_ligase,_mitochondrial_	n	n	n	y			sscle_10g074960	glycoside_hydrolase
01_f1	APA05543.1	sscle_01g003130	PQE29073	88	1004	90.0467	0	Rutstroemia_sp._NJR-2017a_BBW,_whole	Rutstroemia	Leotiomycetes	Helotiales	Rustroemiaceae	_	n	n	n	y			sscle_10g074970	cytP450
01_f1	APA05543.1	sscle_01g003130	PQE14147	84	1041	99.0669	0	Rutstroemia_sp._NJR-2017a_BVV2,_whole	Rutstroemia	Leotiomycetes	Helotiales	Rustroemiaceae	_	n	n	n	y			sscle_10g075030	dehydrogenase
01_f1	APA05543.1	sscle_01g003130	PQE31323	84	1067	100.311	0	Rutstroemia_sp._NJR-2017a_WRK4,_whole	Rutstroemia	Leotiomycetes	Helotiales	Rustroemiaceae	_	n	n	n	y			sscle_10g075150	oxidase_oxidoreductase_dehydrogenase
01_f1	APA05543.1	sscle_01g003130	KEZ44592	77	822	80.7154	0	Scedosporium_apiospermum_strain_IHEM_14462,	Scedosporium	Sordariomycetes	Microascales	Microascaceae	putative_histidyl-trna_synthetase_protein_	n	n	n	y			sscle_10g075190	dehydrogenase
01_f1	APA05543.1	sscle_01g003130	ESZ95551	92	1095	89.8911	0	Sclerotinia_borealis_F-4128,_whole_genome	Sclerotinia	Leotiomycetes	Helotiales	Sclerotiniaceae	histidyl-tRNA_synthetase_	n	n	n	y			sscle_10g075240	acyltransferase
01_f1	APA05543.1	sscle_01g003130	RAO65895	72	747	76.9829	0	Talaromyces_amestolkiae_strain_CIB,_whole	Talaromyces	Eurotiomycetes	Eurotiales	Trichocomaceae	_	n	n	n	y			sscle_10g075280	SMCOG1100:3-hydroxyisobutyrate_dehydrogenase_dehydrogenase
01_f1	APA05543.1	sscle_01g003130	CRG92345	70	719	77.605	0	Talaromyces_islandicus,_whole_genome_shotgun	Talaromyces	Eurotiomycetes	Eurotiales	Trichocomaceae	histidyl-tRNA_synthetase_	n	n	n	y			sscle_10g075300	NRPS-like_protein_dehydrogenase
01_f1	APA05543.1	sscle_01g003130	KUL85187	72	717	76.9829	0	Talaromyces_verruculosus_strain_TS63-9,_whole	Talaromyces	Eurotiomycetes	Eurotiales	Trichocomaceae	_	n	n	n	y			sscle_10g075330	PKS/NRPS-like_protein_dehydrogenase
01_f1	APA05543.1	sscle_01g003130	AEO70298	70	766	81.182	0	Thielavia_terrestris_NRRL_8126_chromosome	Thielavia	Sordariomycetes	Sordariales	Chaetomiaceae	_THITE_2097172	n	n	n	y			sscle_10g075400	GNAT_acyltransferase
01_f1	APA05543.1	sscle_01g003130	CEJ94983	69	789	89.7356	0	Torrubiella_hemipterigena,_whole_genome_shotgun	Torrubiella	Sordariomycetes	Hypocreales	Cordycipitaceae	Putative_Histidyl-tRNA_synthetase_	n	n	n	y			sscle_10g075410	transporter
01_f1	APA05543.1	sscle_01g003130	EHK40811	70	782	87.8694	0	Trichoderma_atroviride_IMI_206040,_whole	Trichoderma	Sordariomycetes	Hypocreales	Hypocreaceae	_	n	n	n	y			sscle_10g075420	methyltransferase_SAMdep
01_f1	APA05543.1	sscle_01g003130	PNP42801	73	748	77.7605	0	Trichoderma_gamsii_strain_A5MH,_whole	Trichoderma	Sordariomycetes	Hypocreales	Hypocreaceae	_	n	n	n	y			sscle_10g075460	acyltransferase
01_f1	APA05543.1	sscle_01g003130	OPB38976	71	768	84.4479	0	Trichoderma_guizhouense_strain_NJAU_4742,	Trichoderma	Sordariomycetes	Hypocreales	Hypocreaceae	_	n	n	n	y			sscle_10g075470	glycoside_hydrolase
01_f1	APA05543.1	sscle_01g003130	KKP02942	72	760	81.0264	0	Trichoderma_harzianum_strain_T6776,_whole	Trichoderma	Sordariomycetes	Hypocreales	Hypocreaceae	histidyl-tRNA_synthetase_	n	n	n	y			sscle_10g075540	SMCOG1003:sensor_histidine_kinase_dehydrogenase
01_f1	APA05543.1	sscle_01g003130	PNP54148	72	759	80.5599	0	Trichoderma_harzianum_strain_Tr1,_whole	Trichoderma	Sordariomycetes	Hypocreales	Hypocreaceae	_	n	n	n	y			sscle_10g075560	SMCOG1231:carboxyvinyl-carboxyphosphonate
01_f1	APA05543.1	sscle_01g003130	OTA03255	72	791	86.3142	0	Trichoderma_parareesei_isolate_CBS_125925,	Trichoderma	Sordariomycetes	Hypocreales	Hypocreaceae	histidyl-tRNA_synthetase,_class_Iia_	n	n	n	y			sscle_10g075590	PKS/NRPS-like_protein_dehydrogenase
01_f1	APA05543.1	sscle_01g003130	EHK15425	71	776	86.9362	0	Trichoderma_virens_Gv29-8,_whole_genome	Trichoderma	Sordariomycetes	Hypocreales	Hypocreaceae	_	n	n	n	y			sscle_10g075610	PKS/NRPS-like_protein
01_f1	APA05543.1	sscle_01g003130	PNH32084	63	657	80.0933	0	Verticillium_dahliae_strain_12008,_whole	Verticillium	Sordariomycetes	Glomerellales	Plectosphaerellaceae	_	n	n	n	y			sscle_10g075640	glycoside_hydrolase
01_f1	APA05543.1	sscle_01g003130	PNH72589	63	657	80.0933	0	Verticillium_dahliae_strain_12158,_whole	Verticillium	Sordariomycetes	Glomerellales	Plectosphaerellaceae	_	n	n	n	y			sscle_10g075650	cytP450
01_f1	APA05543.1	sscle_01g003130	PNH42140	63	657	80.0933	0	Verticillium_dahliae_strain_12161,_whole	Verticillium	Sordariomycetes	Glomerellales	Plectosphaerellaceae	_	n	n	n	y			sscle_10g075680	SMCOG1152:nucleotide_sugar_dehydrogenase_dehydrogenase
01_f1	APA05543.1	sscle_01g003130	PNH53128	63	657	80.0933	0	Verticillium_dahliae_strain_12251,_whole	Verticillium	Sordariomycetes	Glomerellales	Plectosphaerellaceae	_	n	n	n	y			sscle_10g075780	dehydrogenase
01_f1	APA05543.1	sscle_01g003130	PNH67268	63	657	80.0933	0	Verticillium_dahliae_strain_12253,_whole	Verticillium	Sordariomycetes	Glomerellales	Plectosphaerellaceae	_	n	n	n	y			sscle_10g075790	transporter
01_f1	APA05544.1	sscle_01g003140	KFH47998	70	966	99.0977	0	Acremonium_chrysogenum_ATCC_11550,_whole	Acremonium	Sordariomycetes	Hypocreales	Hypocreaceae	Vacuolar_protein_sorting-associated_protein_33A-like_protein_	n	n	n	y			sscle_10g075890	TF
01_f1	APA05544.1	sscle_01g003140	OAA32683	67	937	99.8496	0	Aschersonia_aleyrodis_RCEF_2490,_whole	Aschersonia	Sordariomycetes	Hypocreales	Clavicipitaceae	vacuolar_protein_sorting_33A-like_protein_	n	n	n	y			sscle_10g076010	glycoside_hydrolase
01_f1	APA05544.1	sscle_01g003140	KGQ12314	68	929	98.3459	0	Beauveria_bassiana_D1-5,_whole_genome	Beauveria	Sordariomycetes	Hypocreales	Cordycipitaceae	Vacuolar_protein_sorting-associated_protein_33A_	n	n	n	y			sscle_10g076210	dehydrogenase
01_f1	APA05544.1	sscle_01g003140	PQK12240	68	928	98.3459	0	Beauveria_bassiana_strain_ARSEF_8028,	Beauveria	Sordariomycetes	Hypocreales	Cordycipitaceae	_	n	n	n	y			sscle_10g076230	acyltransferase
01_f1	APA05544.1	sscle_01g003140	PMB69354	68	929	98.3459	0	Beauveria_bassiana_strain_JEF-007,_whole	Beauveria	Sordariomycetes	Hypocreales	Cordycipitaceae	Vacuolar_protein_sorting-associated_protein_33A_	n	n	n	y			sscle_10g076320	PKS/NRPS-like_protein_GNAT
01_f1	APA05544.1	sscle_01g003140	CCD52879	95	1305	99.8496	0	Botryotinia_fuckeliana_T4_SupSuperContig_90r_117_107r_1_genomic	Botryotinia	Leotiomycetes	Helotiales	Sclerotiniaceae	similar_to_vacuolar_protein_sorting-associated_protein_33A_BofuT4_P138030.1	n	n	n	y			sscle_10g076330	PKS/NRPS-like_protein_oxidase_oxidoreductase
01_f1	APA05544.1	sscle_01g003140	ATZ51908	94	1303	99.8496	0	Botrytis_cinerea_B05.10_chromosome_BCIN07,	Botrytis	Leotiomycetes	Helotiales	Sclerotiniaceae	Bcvps33_Bcvps33	n	n	n	y			sscle_10g076340	SMCOG1106:major_facilitator_transporter
01_f1	APA05544.1	sscle_01g003140	PHH50585	64	860	100.301	0	Ceratocystis_fimbriata_CBS_114723,_whole	Ceratocystis	Sordariomycetes	Microascales	Ceratocystidaceae	Vacuolar_protein-sorting-associated_protein_33_-like_protein_	n	n	n	y			sscle_10g076350	SMCOG1030:serine/threonine_protein_kinase
01_f1	APA05544.1	sscle_01g003140	CCE27897	68	892	98.9474	0	Claviceps_purpurea_20.1,_whole_genome	Claviceps	Sordariomycetes	Hypocreales	Clavicipitaceae	related_to_VPS33-vacuolar_sorting_protein_	n	n	n	y			sscle_10g076360	SMCOG1042:O-methyltransferase_methyltransferase_SAMdep
01_f1	APA05544.1	sscle_01g003140	OLN87899	71	977	100.15	0	Colletotrichum_chlorophyti_strain_NTL11,_whole	Colletotrichum	Sordariomycetes	Glomerellales	Glomerellaceae	Vacuolar_protein_sorting-associated_protein_33A_	n	n	n	y			sscle_10g076400	SMCOG1183:3-dehydroquinate_synthase_isoprenoid
01_f1	APA05544.1	sscle_01g003140	OBR15314	72	1011	100.301	0	Colletotrichum_higginsianum_IMI_349063,_whole	Colletotrichum	Sordariomycetes	Glomerellales	Glomerellaceae	Sec1_family_protein_	n	n	n	y			sscle_10g076410	methyltransferase_SAMdep
01_f1	APA05544.1	sscle_01g003140	CCF47689	72	1011	100.301	0	Colletotrichum_higginsianum_strain_IMI_349063,	Colletotrichum	Sordariomycetes	Glomerellales	Glomerellaceae	Sec1_family_protein_	n	n	n	y			sscle_10g076480	acyltransferase
01_f1	APA05544.1	sscle_01g003140	KZL86708	72	994	100.15	0	Colletotrichum_incanum_strain_MAFF_238704,	Colletotrichum	Sordariomycetes	Glomerellales	Glomerellaceae	sec1_family_protein_	n	n	n	y			sscle_10g076490	dehydrogenase
01_f1	APA05544.1	sscle_01g003140	KXH43375	73	991	99.5489	0	Colletotrichum_nymphaeae_SA-01,_whole_genome	Colletotrichum	Sordariomycetes	Glomerellales	Glomerellaceae	flavin_containing_amine_oxidoreductase_	n	n	n	y			sscle_10g076500	TF
01_f1	APA05544.1	sscle_01g003140	KXH43375	73	991	99.5489	0	Colletotrichum_nymphaeae_SA-01,_whole_genome	Colletotrichum	Sordariomycetes	Glomerellales	Glomerellaceae	flavin_containing_amine_oxidoreductase_	n	n	n	y			sscle_10g076510	TF
01_f1	APA05544.1	sscle_01g003140	OHE99541	73	1019	100.301	0	Colletotrichum_orchidophilum_strain_IMI_309357,	Colletotrichum	Sordariomycetes	Glomerellales	Glomerellaceae	Sec1_family_protein_	n	n	n	y			sscle_10g076530	transporter
01_f1	APA05544.1	sscle_01g003140	KXH45278	73	991	99.5489	0	Colletotrichum_simmondsii_strain_CBS122122,_whole	Colletotrichum	Sordariomycetes	Glomerellales	Glomerellaceae	flavin_containing_amine_oxidoreductase_	n	n	n	y			sscle_10g076550	oligopeptide_transporter
01_f1	APA05544.1	sscle_01g003140	KXH45278	73	991	99.5489	0	Colletotrichum_simmondsii_strain_CBS122122,_whole	Colletotrichum	Sordariomycetes	Glomerellales	Glomerellaceae	flavin_containing_amine_oxidoreductase_	n	n	n	y			sscle_10g076580	TF
01_f1	APA05544.1	sscle_01g003140	KDN67027	72	1006	100.15	0	Colletotrichum_sublineola_strain_TX430BB,_whole	Colletotrichum	Sordariomycetes	Glomerellales	Glomerellaceae	putative_Sec1_family_protein_	n	n	n	y			sscle_10g076610	acyltransferase
01_f1	APA05544.1	sscle_01g003140	KZL74837	73	947	94.7368	0	Colletotrichum_tofieldiae_strain_0861,_whole	Colletotrichum	Sordariomycetes	Glomerellales	Glomerellaceae	vacuolar_protein_sorting-associated_protein_33a_	n	n	n	y			sscle_10g076620	dehydrogenase
01_f1	APA05544.1	sscle_01g003140	OAA50062	68	929	98.3459	0	Cordyceps_brongniartii_RCEF_3172,_whole	Cordyceps	Sordariomycetes	Hypocreales	Cordycipitaceae	vacuolar_protein_sorting_33A-like_protein_	n	n	n	y			sscle_10g076630	dehydrogenase
01_f1	APA05544.1	sscle_01g003140	OAA78072	67	925	98.3459	0	Cordyceps_confragosa_RCEF_1005,_whole	Cordyceps	Sordariomycetes	Hypocreales	Cordycipitaceae	Sec1-like_protein_	n	n	n	y			sscle_10g076710	transporter
01_f1	APA05544.1	sscle_01g003140	OAQ99201	66	920	98.797	0	Cordyceps_confragosa_strain_UM487,_whole	Cordyceps	Sordariomycetes	Hypocreales	Cordycipitaceae	_	n	n	n	y			sscle_10g076720	oxidase_oxidoreductase
01_f1	APA05544.1	sscle_01g003140	ATY61239	67	919	100	0	Cordyceps_militaris_strain_ATCC_34164	Cordyceps	Sordariomycetes	Hypocreales	Cordycipitaceae	Sec1-like_protein_A9K55_006581	n	n	n	y			sscle_10g076780	oxidase_oxidoreductase
01_f1	APA05544.1	sscle_01g003140	PHH86656	69	763	79.3985	0	Cordyceps_sp._RAO-2017_strain_1346,	Cordyceps	Sordariomycetes	Hypocreales	Cordycipitaceae	_	n	n	n	y			sscle_10g076820	dehydrogenase
01_f1	APA05544.1	sscle_01g003140	KKY36848	70	910	94.1353	0	Diaporthe_ampelina,_whole_genome_shotgun	Diaporthe	Sordariomycetes	Diaporthales	Diaporthaceae	putative_sec1_family_protein_	n	n	n	y			sscle_10g076830	transporter
01_f1	APA05544.1	sscle_01g003140	POS77258	69	884	94.2857	0	Diaporthe_helianthi_strain_7/96,_whole	Diaporthe	Sordariomycetes	Diaporthales	Diaporthaceae	Sec1_family_protein_	n	n	n	y			sscle_10g076840	siderophore_oxidase_oxidoreductase
01_f1	APA05544.1	sscle_01g003140	PBP26841	85	1177	99.5489	0	Diplocarpon_rosae_strain_DortE4,_whole	Diplocarpon	Leotiomycetes	Helotiales	Dermateaceae	Sec1_family_protein_	n	n	n	y			sscle_10g076930	transporter
01_f1	APA05544.1	sscle_01g003140	PBP27377	85	1174	99.5489	0	Diplocarpon_rosae_strain_DortE4,_whole	Diplocarpon	Leotiomycetes	Helotiales	Dermateaceae	Sec1_family_protein_	n	n	n	y			sscle_10g076940	GNAT_acyltransferase
01_f1	APA05544.1	sscle_01g003140	KYK58280	66	881	99.8496	0	Drechmeria_coniospora_strain_ARSEF_6962,	Drechmeria	Sordariomycetes	Hypocreales	Clavicipitaceae	_	n	n	n	y			sscle_10g076980	TF
01_f1	APA05544.1	sscle_01g003140	ODA82883	66	881	99.8496	0	Drechmeria_coniospora_strain_ATCC_96282,	Drechmeria	Sordariomycetes	Hypocreales	Clavicipitaceae	_	n	n	n	y			sscle_10g077050	transporter
01_f1	APA05544.1	sscle_01g003140	POS87601	72	941	94.5865	0	Erysiphe_pulchra_isolate_Cflorida,_whole	Erysiphe	Leotiomycetes	Erysiphales	Erysiphaceae	vacuolar_protein_sorting-associated_protein-like_protein_33A_	n	n	n	y			sscle_10g077110	transporter
01_f1	APA05544.1	sscle_01g003140	KOS18726	69	882	94.5865	0	Escovopsis_weberi,_whole_genome_shotgun	Escovopsis	Sordariomycetes	Hypocreales	Hypocreaceae	Vacuolar_protein_sorting-associated_protein_33A_	n	n	n	y			sscle_10g077120	SMCOG1293:aldehyde_oxidase_and_xanthine_dehydrogenase
01_f1	APA05544.1	sscle_01g003140	GAW19922	73	1033	98.797	0	Fungal_sp._No.14919,_whole_genome	unknown	unknown	unknown	unknown	_	n	n	n	y			sscle_10g077130	SMCOG1050:monooxygenase_FAD-binding
01_f1	APA05544.1	sscle_01g003140	KIL84257	69	960	99.5489	0	Fusarium_avenaceum_strain_Fa05001,_whole	Fusarium	Sordariomycetes	Hypocreales	Nectriaceae	lysine-specific_histone_demethylase_1_	n	n	n	y			sscle_10g077140	SMCOG1087:hypothetical_protein
01_f1	APA05544.1	sscle_01g003140	PTD10262	70	923	95.7895	0	Fusarium_culmorum_strain_PV,_whole	Fusarium	Sordariomycetes	Hypocreales	Nectriaceae	Vacuolar_protein_sorting-associated_protein_33A_	n	n	n	y			sscle_10g077190	oxidase_oxidoreductase
01_f1	APA05544.1	sscle_01g003140	PTD10262	70	923	95.7895	0	Fusarium_culmorum_strain_PV,_whole	Fusarium	Sordariomycetes	Hypocreales	Nectriaceae	Vacuolar_protein_sorting-associated_protein_33A_	n	n	n	y			sscle_10g077220	PKS/NRPS-like_protein
01_f1	APA05544.1	sscle_01g003140	CCT66003	69	967	99.5489	0	Fusarium_fujikuroi_IMI_58289_draft	Fusarium	Sordariomycetes	Hypocreales	Nectriaceae	related_to_VPS33-vacuolar_sorting_protein_FFUJ_02996	n	n	n	y			sscle_10g077230	PKS/NRPS-like_protein
01_f1	APA05544.1	sscle_01g003140	SCV25848	69	967	99.5489	0	Fusarium_fujikuroi_strain_B14,_whole	Fusarium	Sordariomycetes	Hypocreales	Nectriaceae	related_to_VPS33-vacuolar_sorting_protein_	n	n	n	y			sscle_10g077350	dehydrogenase
01_f1	APA05544.1	sscle_01g003140	SCN95796	69	964	99.5489	0	Fusarium_fujikuroi_strain_C1995,_whole	Fusarium	Sordariomycetes	Hypocreales	Nectriaceae	related_to_VPS33-vacuolar_sorting_protein_	n	n	n	y			sscle_10g077440	transporter
01_f1	APA05544.1	sscle_01g003140	SCN77367	69	964	99.5489	0	Fusarium_fujikuroi_strain_E282,_whole	Fusarium	Sordariomycetes	Hypocreales	Nectriaceae	related_to_VPS33-vacuolar_sorting_protein_	n	n	n	y			sscle_10g077600	DMAT
01_f1	APA05544.1	sscle_01g003140	KLP12092	67	799	86.015	0	Fusarium_fujikuroi_strain_FGSC_8932,	Fusarium	Sordariomycetes	Hypocreales	Nectriaceae	Uncharacterized_protein_	n	n	n	y			sscle_10g077670	glycoside_hydrolase
01_f1	APA05544.1	sscle_01g003140	SCV30703	69	964	99.5489	0	Fusarium_fujikuroi_strain_FSU48,_whole	Fusarium	Sordariomycetes	Hypocreales	Nectriaceae	related_to_VPS33-vacuolar_sorting_protein_	n	n	n	y			sscle_10g077750	methyltransferase_SAMdep
01_f1	APA05544.1	sscle_01g003140	KLP00897	69	967	99.5489	0	Fusarium_fujikuroi_strain_KSU_3368,	Fusarium	Sordariomycetes	Hypocreales	Nectriaceae	VPS33-vacuolar_sorting_protein_	n	n	n	y			sscle_10g077770	TF
01_f1	APA05544.1	sscle_01g003140	KLO90010	69	967	99.5489	0	Fusarium_fujikuroi_strain_KSU_X-10626,	Fusarium	Sordariomycetes	Hypocreales	Nectriaceae	VPS33-vacuolar_sorting_protein_	n	n	n	y			sscle_10g077920	methyltransferase_SAMdep
01_f1	APA05544.1	sscle_01g003140	SCN79634	69	967	99.5489	0	Fusarium_fujikuroi_strain_m567,_whole	Fusarium	Sordariomycetes	Hypocreales	Nectriaceae	related_to_VPS33-vacuolar_sorting_protein_	n	n	n	y			sscle_10g077950	TF
01_f1	APA05544.1	sscle_01g003140	SCO33285	69	967	99.5489	0	Fusarium_fujikuroi_strain_MRC2276,_whole	Fusarium	Sordariomycetes	Hypocreales	Nectriaceae	related_to_VPS33-vacuolar_sorting_protein_	n	n	n	y			sscle_10g077970	oxidase_oxidoreductase
01_f1	APA05544.1	sscle_01g003140	SCO39008	69	964	99.5489	0	Fusarium_fujikuroi_strain_NCIM1100,_whole	Fusarium	Sordariomycetes	Hypocreales	Nectriaceae	related_to_VPS33-vacuolar_sorting_protein_	n	n	n	y			sscle_10g078000	transporter
01_f1	APA05544.1	sscle_01g003140	SCO19432	69	964	99.5489	0	Fusarium_fujikuroi,_whole_genome_shotgun	Fusarium	Sordariomycetes	Hypocreales	Nectriaceae	related_to_VPS33-vacuolar_sorting_protein_	n	n	n	y			sscle_10g078130	methyltransferase
01_f1	APA05544.1	sscle_01g003140	CEF83792	70	972	100.301	0	Fusarium_graminearum_chromosome_4,_complete	Fusarium	Sordariomycetes	Hypocreales	Nectriaceae	FGRAMPH1_01T23391	n	n	n	y			sscle_10g078190	isoprenoid
01_f1	APA05544.1	sscle_01g003140	EYB22838	70	972	100.301	0	Fusarium_graminearum_strain_CS3005,_whole	Fusarium	Sordariomycetes	Hypocreales	Nectriaceae	_	n	n	n	y			sscle_10g078210	transporter_SMCOG1106:major_facilitator_transporter
01_f1	APA05544.1	sscle_01g003140	PCD19667	70	974	100.301	0	Fusarium_graminearum_strain_ITEM_124,	Fusarium	Sordariomycetes	Hypocreales	Nectriaceae	_	n	n	n	y			sscle_10g078220	TF
01_f1	APA05544.1	sscle_01g003140	KPA46445	69	968	99.8496	0	Fusarium_langsethiae_strain_Fl201059,_whole	Fusarium	Sordariomycetes	Hypocreales	Nectriaceae	lysine-specific_histone_demethylase_1_	n	n	n	y			sscle_10g078230	SMCOG1087:hypothetical_protein
01_f1	APA05544.1	sscle_01g003140	CVK89049	70	966	99.5489	0	Fusarium_mangiferae_strain_MRC7560,_whole	Fusarium	Sordariomycetes	Hypocreales	Nectriaceae	related_to_VPS33-vacuolar_sorting_protein_	n	n	n	y			sscle_10g078260	NRPS
01_f1	APA05544.1	sscle_01g003140	PNP61196	70	967	100	0	Fusarium_nygamai_strain_CS10214,_whole	Fusarium	Sordariomycetes	Hypocreales	Nectriaceae	_	n	n	n	y			sscle_10g078270	SMCOG1087:hypothetical_protein
01_f1	APA05544.1	sscle_01g003140	PCD37911	70	970	99.5489	0	Fusarium_oxysporum_f._sp._radicis-cucumerinum	Fusarium	Sordariomycetes	Hypocreales	Nectriaceae	_	n	n	n	y			sscle_10g078280	SMCOG1199:NmrA_family_protein
01_f1	APA05544.1	sscle_01g003140	EGU89022	70	918	94.4361	0	Fusarium_oxysporum_Fo5176,_whole_genome	Fusarium	Sordariomycetes	Hypocreales	Nectriaceae	_	n	n	n	y			sscle_10g078290	TF
01_f1	APA05544.1	sscle_01g003140	EGU89022	70	918	94.4361	0	Fusarium_oxysporum_Fo5176,_whole_genome	Fusarium	Sordariomycetes	Hypocreales	Nectriaceae	_	n	n	n	y			sscle_10g078300	cytP450
01_f1	APA05544.1	sscle_01g003140	SCO83392	70	969	99.5489	0	Fusarium_oxysporum_strain_V64-1,_whole	Fusarium	Sordariomycetes	Hypocreales	Nectriaceae	related_to_VPS33-vacuolar_sorting_protein_	n	n	n	y			sscle_10g078320	SMCOG1173:WD-40_repeat-containing_protein
01_f1	APA05544.1	sscle_01g003140	OBS18114	70	967	99.8496	0	Fusarium_poae_strain_2516,_whole	Fusarium	Sordariomycetes	Hypocreales	Nectriaceae	_	n	n	n	y			sscle_10g078370	SMCOG1030:serine/threonine_protein_kinase_DMAT
01_f1	APA05544.1	sscle_01g003140	CZR39861	69	966	99.5489	0	Fusarium_proliferatum_ET1,_whole_genome	Fusarium	Sordariomycetes	Hypocreales	Nectriaceae	related_to_VPS33-vacuolar_sorting_protein_	n	n	n	y			sscle_10g078390	TF
01_f1	APA05544.1	sscle_01g003140	CVL13060	69	966	99.5489	0	Fusarium_proliferatum_strain_NRRL62905,_whole	Fusarium	Sordariomycetes	Hypocreales	Nectriaceae	related_to_VPS33-vacuolar_sorting_protein_	n	n	n	y			sscle_10g078400	NRPS-like_protein
01_f1	APA05544.1	sscle_01g003140	EKJ67977	70	915	94.7368	0	Fusarium_pseudograminearum_CS3096,_whole_genome	Fusarium	Sordariomycetes	Hypocreales	Nectriaceae	_	n	n	n	y			sscle_10g078430	SMCOG1272:TPR_repeat-containing_protein
01_f1	APA05544.1	sscle_01g003140	EKJ67977	70	915	94.7368	0	Fusarium_pseudograminearum_CS3096,_whole_genome	Fusarium	Sordariomycetes	Hypocreales	Nectriaceae	_	n	n	n	y			sscle_10g078500	TF
01_f1	APA05544.1	sscle_01g003140	CEI38931	69	966	100.301	0	Fusarium_venenatum_strain_A3/5_genome	Fusarium	Sordariomycetes	Hypocreales	Nectriaceae	FVRRES_11622	n	n	n	y			sscle_10g078540	oxidase_oxidoreductase
01_f1	APA05544.1	sscle_01g003140	EHL03612	74	759	77.4436	0	Glarea_lozoyensis_74030,_whole_genome	Glarea	Leotiomycetes	Helotiales	Glarea	putative_Lysine-specific_histone_demethylase_1A_	n	n	n	y			sscle_10g078590	oxidase_oxidoreductase
01_f1	APA05544.1	sscle_01g003140	EHL03612	74	759	77.4436	0	Glarea_lozoyensis_74030,_whole_genome	Glarea	Leotiomycetes	Helotiales	Glarea	putative_Lysine-specific_histone_demethylase_1A_	n	n	n	y			sscle_10g078630	transporter
01_f1	APA05544.1	sscle_01g003140	SLM40088	68	919	99.5489	0	Lasallia_pustulata,_whole_genome_shotgun	Lasallia	Lecanoromycetes	Umbilicariales	Umbilicariaceae	vacuolar_sorting_protein_	n	n	n	y			sscle_10g078640	oxidase_oxidoreductase
01_f1	APA05544.1	sscle_01g003140	PKS06374	66	902	99.0977	0	Lomentospora_prolificans_strain_JHH-5317,_whole	Lomentospora	Sordariomycetes	Microascales	Microascaceae	_	n	n	n	y			sscle_10g078720	DMAT
01_f1	APA05544.1	sscle_01g003140	KXX82864	71	981	100.301	0	Madurella_mycetomatis_strain_mm55,_whole	Madurella	Sordariomycetes	Sordariales	Incertae sedis	Vacuolar_protein_sorting-associated_protein_33A_	n	n	n	y			sscle_10g078780	transporter
01_f1	APA05544.1	sscle_01g003140	OWP00967	85	1152	99.6992	0	Marssonina_coronariae_strain_NL1,_whole	Marssonina	Leotiomycetes	Helotiales	Dermateaceae	vacuolar_protein_sorting-associated_protein_33A_	n	n	n	y			sscle_10g078790	TF
01_f1	APA05544.1	sscle_01g003140	KHN96254	68	870	94.7368	0	Metarhizium_album_ARSEF_1941,_whole	Metarhizium	Sordariomycetes	Hypocreales	Clavicipitaceae	vacuolar_protein_sorting_33A-like_protein_	n	n	n	y			sscle_10g078830	glycoside_hydrolase
01_f1	APA05544.1	sscle_01g003140	KID68577	70	920	99.0977	0	Metarhizium_anisopliae_ARSEF_549,_whole	Metarhizium	Sordariomycetes	Hypocreales	Clavicipitaceae	vacuolar_protein_sorting_33A-like_protein_	n	n	n	y			sscle_10g078900	cytP450
01_f1	APA05544.1	sscle_01g003140	KFG81846	70	920	99.0977	0	Metarhizium_anisopliae_strain_E6,_whole	Metarhizium	Sordariomycetes	Hypocreales	Clavicipitaceae	vacuolar_protein_sorting_33A-like_protein_	n	n	n	y			sscle_10g078930	dehydrogenase
01_f1	APA05544.1	sscle_01g003140	KID80111	69	921	99.6992	0	Metarhizium_brunneum_ARSEF_3297,_whole	Metarhizium	Sordariomycetes	Hypocreales	Clavicipitaceae	vacuolar_protein_sorting_33A-like_protein_	n	n	n	y			sscle_10g078990	dehydrogenase
01_f1	APA05544.1	sscle_01g003140	KID91144	69	921	99.0977	0	Metarhizium_guizhouense_ARSEF_977,_whole	Metarhizium	Sordariomycetes	Hypocreales	Clavicipitaceae	vacuolar_protein_sorting_33A-like_protein_	n	n	n	y			sscle_10g079000	transporter
01_f1	APA05544.1	sscle_01g003140	KIE00034	69	920	99.0977	0	Metarhizium_majus_ARSEF_297,_whole	Metarhizium	Sordariomycetes	Hypocreales	Clavicipitaceae	vacuolar_protein_sorting_33A-like_protein_	n	n	n	y			sscle_10g079040	glycoside_hydrolase
01_f1	APA05544.1	sscle_01g003140	OAA43172	69	928	98.9474	0	Metarhizium_rileyi_RCEF_4871,_whole	Metarhizium	Sordariomycetes	Hypocreales	Clavicipitaceae	vacuolar_protein_sorting_33A-like_protein_	n	n	n	y			sscle_10g079070	TF
01_f1	APA05544.1	sscle_01g003140	EFY98601	70	920	99.0977	0	Metarhizium_robertsii_ARSEF_23,_whole	Metarhizium	Sordariomycetes	Hypocreales	Clavicipitaceae	Sec1_family_protein_	n	n	n	y			sscle_10g079150	TF
01_f1	APA05544.1	sscle_01g003140	EXV04249	70	920	99.0977	0	Metarhizium_robertsii_strain_ARSEF_2575,	Metarhizium	Sordariomycetes	Hypocreales	Clavicipitaceae	SEC1_family_protein_	n	n	n	y			sscle_10g079170	TF
01_f1	APA05544.1	sscle_01g003140	RAL66196	93	1252	98.797	0	Monilinia_fructigena_strain_Mfrg269,_whole	Monilinia	Leotiomycetes	Helotiales	Sclerotiniaceae	_	n	n	n	y			sscle_10g079370	glycoside_hydrolase
01_f1	APA05544.1	sscle_01g003140	AEO53426	73	987	99.2481	0	Myceliophthora_thermophila_ATCC_42464_chromosome	Myceliophthora	Sordariomycetes	Sordariales	Chaetomiaceae	_MYCTH_2294730	n	n	n	y			sscle_10g079410	dehydrogenase_acyltransferase
01_f1	APA05544.1	sscle_01g003140	KPM40675	71	896	94.2857	0	Neonectria_ditissima_strain_R09/05,_whole	Neonectria	Sordariomycetes	Hypocreales	Nectriaceae	Vacuolar_protein_sorting-associated_protein_33A_	n	n	n	y			sscle_10g079430	siderophore
01_f1	APA05544.1	sscle_01g003140	KPM40675	71	896	94.2857	0	Neonectria_ditissima_strain_R09/05,_whole	Neonectria	Sordariomycetes	Hypocreales	Nectriaceae	Vacuolar_protein_sorting-associated_protein_33A_	n	n	n	y			sscle_10g079460	TF
01_f1	APA05544.1	sscle_01g003140	PHH63014	67	902	99.0977	0	Ophiocordyceps_australis_strain_Map64,_whole	Ophiocordyceps	Sordariomycetes	Hypocreales	Ophiocordycipitaceae	_	n	n	n	y			sscle_10g079570	transporter
01_f1	APA05544.1	sscle_01g003140	PHH73962	67	941	98.6466	0	Ophiocordyceps_camponoti-rufipedis_strain_Map16,_whole	Ophiocordyceps	Sordariomycetes	Hypocreales	Ophiocordycipitaceae	_	n	n	n	y			sscle_10g079620	GNAT_acyltransferase
01_f1	APA05544.1	sscle_01g003140	PFH57667	68	942	98.797	0	Ophiocordyceps_unilateralis_strain_SC16a,_whole	Ophiocordyceps	Sordariomycetes	Hypocreales	Ophiocordycipitaceae	_	n	n	n	y			sscle_10g079630	transporter
01_f1	APA05544.1	sscle_01g003140	CZR50629	85	1145	99.2481	0	Phialocephala_subalpina_strain_UAMH_11012,	Phialocephala	Leotiomycetes	Helotiales	Vibrisseaceae	probable_vacuolar_sorting_protein_	n	n	n	y			sscle_10g079640	dehydrogenase
01_f1	APA05544.1	sscle_01g003140	OAQ70520	69	921	99.3985	0	Pochonia_chlamydosporia_170,_whole_genome	Pochonia	Sordariomycetes	Hypocreales	Clavicipitaceae	vacuolar_sorting_protein_	n	n	n	y			sscle_10g079720	dehydrogenase
01_f1	APA05544.1	sscle_01g003140	CDP23292	73	1011	98.797	0	Podospora_anserina_genomic_DNA,_chromosome	Podospora	Sordariomycetes	Sordariales	Lasiosphaeriaceae	Putative_vacuolar_protein_sorting-associated_protein_33A_	n	n	n	y			sscle_10g079770	transporter
01_f1	APA05544.1	sscle_01g003140	CAP69273	73	1011	98.797	0	Podospora_anserina_S_mat+_genomic	Podospora	Sordariomycetes	Sordariales	Lasiosphaeriaceae	PODANS_1_9390	n	n	n	y			sscle_10g079880	TF
01_f1	APA05544.1	sscle_01g003140	KFY71525	77	1013	97.1429	0	Pseudogymnoascus_sp._VKM_F-103,_whole	Pseudogymnoascus	Dothideomycetes	Incertae sedis	Pseudeurotiaceae	_	n	n	n	y			sscle_10g079980	transporter
01_f1	APA05544.1	sscle_01g003140	KFX94945	77	998	94.7368	0	Pseudogymnoascus_sp._VKM_F-3557,_whole	Pseudogymnoascus	Dothideomycetes	Incertae sedis	Pseudeurotiaceae	_	n	n	n	y			sscle_10g080020	transporter
01_f1	APA05544.1	sscle_01g003140	KFY21762	77	1045	99.3985	0	Pseudogymnoascus_sp._VKM_F-3775,_whole	Pseudogymnoascus	Dothideomycetes	Incertae sedis	Pseudeurotiaceae	_	n	n	n	y			sscle_10g080040	TF
01_f1	APA05544.1	sscle_01g003140	KFY07736	78	1049	98.3459	0	Pseudogymnoascus_sp._VKM_F-4246,_whole	Pseudogymnoascus	Dothideomycetes	Incertae sedis	Pseudeurotiaceae	_	n	n	n	y			sscle_10g080150	TF
01_f1	APA05544.1	sscle_01g003140	KFY27840	76	1046	99.3985	0	Pseudogymnoascus_sp._VKM_F-4281_(FW-2241),	Pseudogymnoascus	Dothideomycetes	Incertae sedis	Pseudeurotiaceae	_	n	n	n	y			sscle_10g080160	transporter_SMCOG1005:Drug_resistance_transporter,_EmrB/QacA
01_f1	APA05544.1	sscle_01g003140	KFY44868	78	1049	98.3459	0	Pseudogymnoascus_sp._VKM_F-4513_(FW-928),	Pseudogymnoascus	Dothideomycetes	Incertae sedis	Pseudeurotiaceae	_	n	n	n	y			sscle_10g080170	transporter
01_f1	APA05544.1	sscle_01g003140	KFY49495	78	1006	94.7368	0	Pseudogymnoascus_sp._VKM_F-4515_(FW-2607),	Pseudogymnoascus	Dothideomycetes	Incertae sedis	Pseudeurotiaceae	_	n	n	n	y			sscle_10g080190	SMCOG1087:hypothetical_protein
01_f1	APA05544.1	sscle_01g003140	KFY57315	77	998	94.7368	0	Pseudogymnoascus_sp._VKM_F-4516_(FW-969),	Pseudogymnoascus	Dothideomycetes	Incertae sedis	Pseudeurotiaceae	_	n	n	n	y			sscle_10g080260	PKS/NRPS-like_protein_dehydrogenase
01_f1	APA05544.1	sscle_01g003140	KFY81718	76	1043	99.3985	0	Pseudogymnoascus_sp._VKM_F-4518_(FW-2643),	Pseudogymnoascus	Dothideomycetes	Incertae sedis	Pseudeurotiaceae	_	n	n	n	y			sscle_10g080270	glycoside_hydrolase
01_f1	APA05544.1	sscle_01g003140	KFZ05402	77	1012	97.1429	0	Pseudogymnoascus_sp._VKM_F-4519_(FW-2642),	Pseudogymnoascus	Dothideomycetes	Incertae sedis	Pseudeurotiaceae	_	n	n	n	y			sscle_10g080290	PKS/NRPS-like_protein
01_f1	APA05544.1	sscle_01g003140	KFZ18486	76	1043	99.3985	0	Pseudogymnoascus_sp._VKM_F-4520_(FW-2644),	Pseudogymnoascus	Dothideomycetes	Incertae sedis	Pseudeurotiaceae	_	n	n	n	y			sscle_10g080320	methyltransferase_SAMdep
01_f1	APA05544.1	sscle_01g003140	ORY66227	73	990	98.797	0	Pseudomassariella_vexata_strain_CBS_129021,	Pseudomassariella	Sordariomycetes	Xylariales	Pseudomassariella	Sec1-like_protein_	n	n	n	y			sscle_10g080350	transporter
01_f1	APA05544.1	sscle_01g003140	OAQ84442	68	897	99.0977	0	Purpureocillium_lilacinum_isolate_PLBJ-1,_whole	Purpureocillium	Sordariomycetes	Hypocreales	Ophiocordycipitaceae	vacuolar_sorting_protein_	n	n	n	y			sscle_10g080400	glycoside_hydrolase
01_f1	APA05544.1	sscle_01g003140	OAQ91227	68	898	99.0977	0	Purpureocillium_lilacinum_isolate_PLFJ-1,_whole	Purpureocillium	Sordariomycetes	Hypocreales	Ophiocordycipitaceae	vacuolar_sorting_protein_	n	n	n	y			sscle_10g080410	glycoside_hydrolase_dehydrogenase
01_f1	APA05544.1	sscle_01g003140	PWI74492	66	884	101.805	0	Purpureocillium_lilacinum_strain_36-1,_whole	Purpureocillium	Sordariomycetes	Hypocreales	Ophiocordycipitaceae	_	n	n	n	y			sscle_10g080460	transporter
01_f1	APA05544.1	sscle_01g003140	CZS94581	86	1164	99.5489	0	Rhynchosporium_agropyri_strain_04CH-RAC-A.6.1,_whole	Rhynchosporium	Leotiomycetes	Helotiales	Rhynchosporium	probable_vacuolar_sorting_protein_	n	n	n	y			sscle_10g080490	TF
01_f1	APA05544.1	sscle_01g003140	CZT03078	85	1161	99.5489	0	Rhynchosporium_commune_strain_UK7,_whole	Rhynchosporium	Leotiomycetes	Helotiales	Rhynchosporium	probable_vacuolar_sorting_protein_	n	n	n	y			sscle_10g080530	oligopeptide_transporter
01_f1	APA05544.1	sscle_01g003140	CZT47326	85	1160	99.5489	0	Rhynchosporium_secalis_strain_02CH4-6a.1,_whole	Rhynchosporium	Leotiomycetes	Helotiales	Rhynchosporium	probable_vacuolar_sorting_protein_	n	n	n	y			sscle_10g080570	DUF3328
01_f1	APA05544.1	sscle_01g003140	PQE29068	84	1102	99.5489	0	Rutstroemia_sp._NJR-2017a_BBW,_whole	Rutstroemia	Leotiomycetes	Helotiales	Rustroemiaceae	_	n	n	n	y			sscle_10g080590	transporter
01_f1	APA05544.1	sscle_01g003140	PQE29068	84	1102	99.5489	0	Rutstroemia_sp._NJR-2017a_BBW,_whole	Rutstroemia	Leotiomycetes	Helotiales	Rustroemiaceae	_	n	n	n	y			sscle_10g080660	methyltransferase_SAMdep
01_f1	APA05544.1	sscle_01g003140	PQE14133	90	1211	99.5489	0	Rutstroemia_sp._NJR-2017a_BVV2,_whole	Rutstroemia	Leotiomycetes	Helotiales	Rustroemiaceae	_	n	n	n	y			sscle_10g080680	acyltransferase
01_f1	APA05544.1	sscle_01g003140	PQE14133	90	1211	99.5489	0	Rutstroemia_sp._NJR-2017a_BVV2,_whole	Rutstroemia	Leotiomycetes	Helotiales	Rustroemiaceae	_	n	n	n	y			sscle_10g080690	glycoside_hydrolase
01_f1	APA05544.1	sscle_01g003140	PQE31336	90	1212	99.5489	0	Rutstroemia_sp._NJR-2017a_WRK4,_whole	Rutstroemia	Leotiomycetes	Helotiales	Rustroemiaceae	_	n	n	n	y			sscle_10g080720	cytP450
01_f1	APA05544.1	sscle_01g003140	PQE31336	90	1212	99.5489	0	Rutstroemia_sp._NJR-2017a_WRK4,_whole	Rutstroemia	Leotiomycetes	Helotiales	Rustroemiaceae	_	n	n	n	y			sscle_10g080750	dehydrogenase
01_f1	APA05544.1	sscle_01g003140	KEZ44591	66	915	99.0977	0	Scedosporium_apiospermum_strain_IHEM_14462,	Scedosporium	Sordariomycetes	Microascales	Microascaceae	Vacuolar_sorting_	n	n	n	y			sscle_10g080790	glycoside_hydrolase
01_f1	APA05544.1	sscle_01g003140	ESZ95552	92	1194	94.2857	0	Sclerotinia_borealis_F-4128,_whole_genome	Sclerotinia	Leotiomycetes	Helotiales	Sclerotiniaceae	Sec1_family_protein_	n	n	n	y			sscle_10g080860	methyltransferase_SAMdep
01_f1	APA05544.1	sscle_01g003140	ESZ95552	92	1194	94.2857	0	Sclerotinia_borealis_F-4128,_whole_genome	Sclerotinia	Leotiomycetes	Helotiales	Sclerotiniaceae	Sec1_family_protein_	n	n	n	y			sscle_11g080910	TF
01_f1	APA05544.1	sscle_01g003140	CCC11635	72	972	99.3985	0	Sordaria_macrospora_k-hell,_whole_genome	Sordaria	Sordariomycetes	Sordariales	Sordaria		n	n	n	y			sscle_11g080930	oxidase_oxidoreductase_dehydrogenase
01_f1	APA05544.1	sscle_01g003140	OAA54735	70	969	100	0	Sporothrix_insectorum_RCEF_264,_whole	Sporothrix	Sordariomycetes	Ophiostomatales	Ophiostomataceae	vacuolar_sorting_protein_	n	n	n	y			sscle_11g080950	SMCOG1141:acyltransferase_acyltransferase
01_f1	APA05544.1	sscle_01g003140	KJR84876	69	926	96.391	0	Sporothrix_schenckii_1099-18,_whole_genome	Sporothrix	Sordariomycetes	Ophiostomatales	Ophiostomataceae	_	n	n	n	y			sscle_11g080980	TF
01_f1	APA05544.1	sscle_01g003140	AEO70302	73	1016	99.3985	0	Thielavia_terrestris_NRRL_8126_chromosome	Thielavia	Sordariomycetes	Sordariales	Chaetomiaceae	_THITE_2121546	n	n	n	y			sscle_11g080990	SMCOG1036:alpha/beta_hydrolase_fold_protein
01_f1	APA05544.1	sscle_01g003140	KKA29976	63	800	99.3985	0	Thielaviopsis_punctulata,_whole_genome_shotgun	Thielaviopsis	Sordariomycetes	Microascales	Ceratocystidaceae	_	n	n	n	y			sscle_11g081000	transporter_SMCOG1106:major_facilitator_transporter
01_f1	APA05544.1	sscle_01g003140	PNY22304	67	947	102.556	0	Tolypocladium_capitatum_strain_CBS_113982,	Tolypocladium	Sordariomycetes	Hypocreales	Ophiocordycipitaceae	Vacuolar_protein_sorting-associated_protein_33A_	n	n	n	y			sscle_11g081030	SMCOG1030:serine/threonine_protein_kinase
01_f1	APA05544.1	sscle_01g003140	CEJ94987	66	888	98.4962	0	Torrubiella_hemipterigena,_whole_genome_shotgun	Torrubiella	Sordariomycetes	Hypocreales	Cordycipitaceae	Putative_Vacuolar_sorting_	n	n	n	y			sscle_11g081040	PKS/NRPS-like_protein_dehydrogenase
01_f1	APA05544.1	sscle_01g003140	EHK42310	68	939	101.353	0	Trichoderma_atroviride_IMI_206040,_whole	Trichoderma	Sordariomycetes	Hypocreales	Hypocreaceae	_	n	n	n	y			sscle_11g081140	transporter
01_f1	APA05544.1	sscle_01g003140	PNP42797	67	938	103.158	0	Trichoderma_gamsii_strain_A5MH,_whole	Trichoderma	Sordariomycetes	Hypocreales	Hypocreaceae	_	n	n	n	y			sscle_11g081450	TF
01_f1	APA05544.1	sscle_01g003140	OPB38981	70	944	98.797	0	Trichoderma_guizhouense_strain_NJAU_4742,	Trichoderma	Sordariomycetes	Hypocreales	Hypocreaceae	_	n	n	n	y			sscle_11g081560	glycoside_hydrolase
01_f1	APA05544.1	sscle_01g003140	KKP02937	70	944	98.797	0	Trichoderma_harzianum_strain_T6776,_whole	Trichoderma	Sordariomycetes	Hypocreales	Hypocreaceae	lysine-specific_histone_demethylase_1_	n	n	n	y			sscle_11g081630	acyltransferase
01_f1	APA05544.1	sscle_01g003140	PNP54142	70	955	98.797	0	Trichoderma_harzianum_strain_Tr1,_whole	Trichoderma	Sordariomycetes	Hypocreales	Hypocreaceae	_	n	n	n	y			sscle_11g081820	DMAT
01_f1	APA05544.1	sscle_01g003140	OTA03250	70	929	98.797	0	Trichoderma_parareesei_isolate_CBS_125925,	Trichoderma	Sordariomycetes	Hypocreales	Hypocreaceae	hypothetical-protein_	n	n	n	y			sscle_11g081900	methyltransferase_SAMdep
01_f1	APA05544.1	sscle_01g003140	EHK15421	70	947	100.301	0	Trichoderma_virens_Gv29-8,_whole_genome	Trichoderma	Sordariomycetes	Hypocreales	Hypocreaceae	_	n	n	n	y			sscle_11g081970	dehydrogenase
01_f1	APA05544.1	sscle_01g003140	EHK15421	70	947	100.301	0	Trichoderma_virens_Gv29-8,_whole_genome	Trichoderma	Sordariomycetes	Hypocreales	Hypocreaceae	_	n	n	n	y			sscle_11g082050	transporter
01_f1	APA05544.1	sscle_01g003140	PNH31941	66	872	99.5489	0	Verticillium_dahliae_strain_12008,_whole	Verticillium	Sordariomycetes	Glomerellales	Plectosphaerellaceae	_	n	n	n	y			sscle_11g082140	cytP450
01_f1	APA05544.1	sscle_01g003140	PNH72597	66	872	99.5489	0	Verticillium_dahliae_strain_12158,_whole	Verticillium	Sordariomycetes	Glomerellales	Plectosphaerellaceae	_	n	n	n	y			sscle_11g082260	transporter
01_f1	APA05544.1	sscle_01g003140	PNH42128	66	872	99.5489	0	Verticillium_dahliae_strain_12161,_whole	Verticillium	Sordariomycetes	Glomerellales	Plectosphaerellaceae	_	n	n	n	y			sscle_11g082310	glycoside_hydrolase
01_f1	APA05544.1	sscle_01g003140	PNH53134	69	938	99.5489	0	Verticillium_dahliae_strain_12251,_whole	Verticillium	Sordariomycetes	Glomerellales	Plectosphaerellaceae	_	n	n	n	y			sscle_11g082710	TF
01_f1	APA05544.1	sscle_01g003140	PNH67264	66	872	99.5489	0	Verticillium_dahliae_strain_12253,_whole	Verticillium	Sordariomycetes	Glomerellales	Plectosphaerellaceae	_	n	n	n	y			sscle_11g082760	oxidase_oxidoreductase_dehydrogenase
01_f1	APA05545.1	sscle_01g003150	KFH47983	55	1027	82.4022	0	Acremonium_chrysogenum_ATCC_11550,_whole	Acremonium	Sordariomycetes	Hypocreales	Hypocreaceae	putative_lysine-specific_histone_demethylase-like_protein_	y	oxidase_oxidoreductase	n	y			sscle_11g082770	oxidase_oxidoreductase_dehydrogenase
01_f1	APA05545.1	sscle_01g003150	OAA32682	51	1012	93.6685	0	Aschersonia_aleyrodis_RCEF_2490,_whole	Aschersonia	Sordariomycetes	Hypocreales	Clavicipitaceae	vacuolar_protein_sorting_33A-like_protein_	y	oxidase_oxidoreductase	n	y			sscle_11g082790	transporter
01_f1	APA05545.1	sscle_01g003150	EAL89493	41	757	91.4339	0	Aspergillus_fumigatus_Af293,_whole_genome	Aspergillus	Eurotiomycetes	Eurotiales	Trichocomaceae	lysine-specific_histone_demethylase_Aof2,_putative_	y	oxidase_oxidoreductase	n	n			sscle_11g082810	transporter
01_f1	APA05545.1	sscle_01g003150	OXN26131	41	757	91.4339	0	Aspergillus_fumigatus_isolate_HMR_AF	Aspergillus	Eurotiomycetes	Eurotiales	Trichocomaceae	_	y	oxidase_oxidoreductase	n	n			sscle_11g082840	GNAT_acyltransferase
01_f1	APA05545.1	sscle_01g003150	KEY76704	41	759	91.4339	0	Aspergillus_fumigatus_var._RP-2014_strain	Aspergillus	Eurotiomycetes	Eurotiales	Trichocomaceae	lysine_specific_histone_demethylase_Aof2_	y	oxidase_oxidoreductase	n	n			sscle_11g082890	oxidase_oxidoreductase_dehydrogenase
01_f1	APA05545.1	sscle_01g003150	GAQ08414	42	765	92.8305	0	Aspergillus_lentulus_strain_IFM_54703,	Aspergillus	Eurotiomycetes	Eurotiales	Trichocomaceae	possible_lysine-specific_histone_demethylase_1_	y	oxidase_oxidoreductase	n	n			sscle_11g082920	glycoside_hydrolase
01_f1	APA05545.1	sscle_01g003150	PKX92491	41	754	92.8305	0	Aspergillus_novofumigatus_IBT_16806,_whole	Aspergillus	Eurotiomycetes	Eurotiales	Trichocomaceae	putative_flavin-containing_amine_oxidase_	y	oxidase_oxidoreductase	n	n			sscle_11g083140	cytP450
01_f1	APA05545.1	sscle_01g003150	OXS13456	41	759	94.9721	0	Aspergillus_thermomutatus_strain_HMR_AF	Aspergillus	Eurotiomycetes	Eurotiales	Trichocomaceae	_	y	oxidase_oxidoreductase	n	n			sscle_11g083230	dehydrogenase
01_f1	APA05545.1	sscle_01g003150	OXN20880	42	761	91.2477	0	Aspergillus_turcosus_isolate_HMR_AF	Aspergillus	Eurotiomycetes	Eurotiales	Trichocomaceae	_	y	oxidase_oxidoreductase	n	n			sscle_11g083260	glycoside_hydrolase
01_f1	APA05545.1	sscle_01g003150	KGQ12313	52	1006	87.9888	0	Beauveria_bassiana_D1-5,_whole_genome	Beauveria	Sordariomycetes	Hypocreales	Cordycipitaceae	putative_lysine-specific_histone_demethylase_1_	y	oxidase_oxidoreductase	n	y			sscle_11g083320	transporter
01_f1	APA05545.1	sscle_01g003150	PQK12241	52	1009	87.9888	0	Beauveria_bassiana_strain_ARSEF_8028,	Beauveria	Sordariomycetes	Hypocreales	Cordycipitaceae	_	y	oxidase_oxidoreductase	n	y			sscle_11g083360	TF
01_f1	APA05545.1	sscle_01g003150	PMB69355	52	991	88.0819	0	Beauveria_bassiana_strain_JEF-007,_whole	Beauveria	Sordariomycetes	Hypocreales	Cordycipitaceae	putative_lysine-specific_histone_demethylase_1_	y	oxidase_oxidoreductase	n	y			sscle_11g083390	DUF3328
01_f1	APA05545.1	sscle_01g003150	CCU76230	64	1269	89.013	0	Blumeria_graminis_f._sp._hordei	Blumeria	Leotiomycetes	Erysiphales	Erysiphaceae	_	y	oxidase_oxidoreductase	n	y			sscle_11g083660	dehydrogenase
01_f1	APA05545.1	sscle_01g003150	CCD52878	90	1990	100.093	0	Botryotinia_fuckeliana_T4_SupSuperContig_90r_117_107r_1_genomic	Botryotinia	Leotiomycetes	Helotiales	Sclerotiniaceae	similar_to_transcription_factor_HMG_BofuT4_P138020.1	y	oxidase_oxidoreductase	n	y			sscle_11g083680	glycoside_hydrolase
01_f1	APA05545.1	sscle_01g003150	ATZ51909	90	1988	100.093	0	Botrytis_cinerea_B05.10_chromosome_BCIN07,	Botrytis	Leotiomycetes	Helotiales	Sclerotiniaceae	_BCIN_07g04610	y	oxidase_oxidoreductase	n	y			sscle_11g083690	transporter
01_f1	APA05545.1	sscle_01g003150	ATZ51910	90	1988	100.093	0	Botrytis_cinerea_B05.10_chromosome_BCIN07,	Botrytis	Leotiomycetes	Helotiales	Sclerotiniaceae	_BCIN_07g04610	y	oxidase_oxidoreductase	n	y			sscle_11g083890	dehydrogenase
01_f1	APA05545.1	sscle_01g003150	GAE00061	43	780	90.4097	0	Byssochlamys_spectabilis_No._5,_whole	Byssochlamys	Eurotiomycetes	Eurotiales	Trichocomaceae	flavin-containing_amine_oxidase,_putative_	y	oxidase_oxidoreductase	n	n			sscle_11g083960	dehydrogenase
01_f1	APA05545.1	sscle_01g003150	PHH50576	48	811	82.3091	0	Ceratocystis_fimbriata_CBS_114723,_whole	Ceratocystis	Sordariomycetes	Microascales	Ceratocystidaceae	Protein_FLOWERING_LOCUS_D_	y	oxidase_oxidoreductase	n	n			sscle_11g084090	dehydrogenase
01_f1	APA05545.1	sscle_01g003150	CCE27898	52	979	87.8957	0	Claviceps_purpurea_20.1,_whole_genome	Claviceps	Sordariomycetes	Hypocreales	Clavicipitaceae		y	oxidase_oxidoreductase	n	y			sscle_11g084180	isoprenoid
01_f1	APA05545.1	sscle_01g003150	OLN87904	53	1039	90.3166	0	Colletotrichum_chlorophyti_strain_NTL11,_whole	Colletotrichum	Sordariomycetes	Glomerellales	Glomerellaceae	Lysine-specific_histone_demethylase_1A_	y	oxidase_oxidoreductase	n	y			sscle_11g084190	DMAT
01_f1	APA05545.1	sscle_01g003150	OBR15313	49	1024	102.235	0	Colletotrichum_higginsianum_IMI_349063,_whole	Colletotrichum	Sordariomycetes	Glomerellales	Glomerellaceae	Flavin_containing_amine_oxidoreductase_	y	oxidase_oxidoreductase	n	n			sscle_11g084260	TF
01_f1	APA05545.1	sscle_01g003150	CCF47688	54	957	80.9125	0	Colletotrichum_higginsianum_strain_IMI_349063,	Colletotrichum	Sordariomycetes	Glomerellales	Glomerellaceae	flavin_containing_amine_oxidoreductase_	y	oxidase_oxidoreductase	n	y			sscle_11g084370	glycoside_hydrolase
01_f1	APA05545.1	sscle_01g003150	KZL86707	49	1054	102.235	0	Colletotrichum_incanum_strain_MAFF_238704,	Colletotrichum	Sordariomycetes	Glomerellales	Glomerellaceae	flavin_containing_amine_oxidoreductase_	y	oxidase_oxidoreductase	n	n			sscle_11g084400	isoprenoid
01_f1	APA05545.1	sscle_01g003150	KXH43375	54	1033	87.9888	0	Colletotrichum_nymphaeae_SA-01,_whole_genome	Colletotrichum	Sordariomycetes	Glomerellales	Glomerellaceae	flavin_containing_amine_oxidoreductase_	y	oxidase_oxidoreductase	n	y			sscle_11g084420	glycoside_hydrolase
01_f1	APA05545.1	sscle_01g003150	KXH43375	54	1033	87.9888	0	Colletotrichum_nymphaeae_SA-01,_whole_genome	Colletotrichum	Sordariomycetes	Glomerellales	Glomerellaceae	flavin_containing_amine_oxidoreductase_	y	oxidase_oxidoreductase	n	y			sscle_11g084440	PKS/NRPS-like_protein
01_f1	APA05545.1	sscle_01g003150	OHE99543	48	1033	102.048	0	Colletotrichum_orchidophilum_strain_IMI_309357,	Colletotrichum	Sordariomycetes	Glomerellales	Glomerellaceae	flavin_containing_amine_oxidoreductase_	y	oxidase_oxidoreductase	n	n			sscle_11g084460	NRPS-like_protein
01_f1	APA05545.1	sscle_01g003150	KXH45278	53	1026	87.8957	0	Colletotrichum_simmondsii_strain_CBS122122,_whole	Colletotrichum	Sordariomycetes	Glomerellales	Glomerellaceae	flavin_containing_amine_oxidoreductase_	y	oxidase_oxidoreductase	n	y			sscle_11g084500	transporter
01_f1	APA05545.1	sscle_01g003150	KXH45278	53	1026	87.8957	0	Colletotrichum_simmondsii_strain_CBS122122,_whole	Colletotrichum	Sordariomycetes	Glomerellales	Glomerellaceae	flavin_containing_amine_oxidoreductase_	y	oxidase_oxidoreductase	n	y			sscle_11g084650	TF
01_f1	APA05545.1	sscle_01g003150	KDN67028	55	1028	85.1955	0	Colletotrichum_sublineola_strain_TX430BB,_whole	Colletotrichum	Sordariomycetes	Glomerellales	Glomerellaceae	putative_flavin_containing_amine_oxidoreductase_	y	oxidase_oxidoreductase	n	y			sscle_11g084670	transporter
01_f1	APA05545.1	sscle_01g003150	KZL74776	50	1055	102.328	0	Colletotrichum_tofieldiae_strain_0861,_whole	Colletotrichum	Sordariomycetes	Glomerellales	Glomerellaceae	flavin_containing_amine_oxidoreductase_	y	oxidase_oxidoreductase	n	y			sscle_11g084700	TF
01_f1	APA05545.1	sscle_01g003150	OAA50063	53	1016	87.5233	0	Cordyceps_brongniartii_RCEF_3172,_whole	Cordyceps	Sordariomycetes	Hypocreales	Cordycipitaceae	lysine-specific_histone_demethylase_1_	y	oxidase_oxidoreductase	n	y			sscle_11g084880	SMCOG1087:hypothetical_protein
01_f1	APA05545.1	sscle_01g003150	OAA78073	53	1012	85.6611	0	Cordyceps_confragosa_RCEF_1005,_whole	Cordyceps	Sordariomycetes	Hypocreales	Cordycipitaceae	lysine-specific_histone_demethylase_1_	y	oxidase_oxidoreductase	n	y			sscle_11g084910	SMCOG1030:serine/threonine_protein_kinase
01_f1	APA05545.1	sscle_01g003150	OAQ99198	53	1003	85.7542	0	Cordyceps_confragosa_strain_UM487,_whole	Cordyceps	Sordariomycetes	Hypocreales	Cordycipitaceae	_	y	oxidase_oxidoreductase	n	y			sscle_11g084920	SMCOG1001:short-chain_dehydrogenase/reductase_SDR_dehydrogenase
[truncated: 123,267 more rows]
