# Supplementary material for: A detailed in silico analysis of secondary metabolite biosynthesis clusters in the genome of the broad host range plant pathogenic fungus Sclerotinia sclerotiorum
Source: BMC Genomics. 2020 Jan 2;21:7. doi: 10.1186/s12864-019-6424-4 (PMC6941272; doi:10.1186/s12864-019-6424-4)
Supplement: Supplementary file 6 — Additional file 6: Table S5. Results from OrthoFinder showing the nodes to which orthogroups correspond along with all genes in the orthogroups. [file 12864_2019_6424_MOESM6_ESM.tsv]

Orthogroup	Species Tree Node	Gene Tree Node	Support	Type	Genes 1	Genes 2
OG0000000	N0	n0	0.8	Non-Terminal	Tuber_magnatum_PWW74194.1, Arthrobotrys_oligospora_ATCC24927_XP_011126839.1, Arthrobotrys_oligospora_ATCC24927_XP_011121235.1, Rachicladosporium_antarcticum_OQO04764.1, Phialocephala_subalpina_UAMH_11012_CZR68344.1, Aspergillus_flavus_CA14_RMZ46621.1, fusarium_poae_OBS18089.1, fusarium_poae_OBS15537.1, Phialocephala_subalpina_UAMH_11012_CZR65994.1, Rachicladosporium_antarcticum_OQN96112.1, Phialo…	Aspergillus_niger_N402_SPB46824.1, Rhynchosporium_agropyri_CZS89810.1, Phialocephala_subalpina_UAMH_11012_CZR50416.1, Verticillium_dahliae_12008_PNH36151.1, Diplodia_corticola_XP_020126286.1, Glarea_lozoyensis_74030_EHK96091.1, Rhynchosporium_agropyri_CZT04566.1, Pseudogymnoascus_sp_VKM_F4516_FW969_KFY65418.1, Phialocephala_subalpina_UAMH_11012_CZR63106.1, Phialocephala_subalpina_UAMH_11012_CZR53…
OG0000000	N0	n1	0.32	Non-Terminal	Tuber_magnatum_PWW74194.1, Arthrobotrys_oligospora_ATCC24927_XP_011126839.1, Arthrobotrys_oligospora_ATCC24927_XP_011121235.1, Rachicladosporium_antarcticum_OQO04764.1, Phialocephala_subalpina_UAMH_11012_CZR68344.1, Aspergillus_flavus_CA14_RMZ46621.1, fusarium_poae_OBS18089.1, fusarium_poae_OBS15537.1, Phialocephala_subalpina_UAMH_11012_CZR65994.1, Rachicladosporium_antarcticum_OQN96112.1, Phialo…	fusarium_poae_OBS17172.1, fusarium_poae_OBS16917.1, fusarium_poae_OBS16601.1, fusarium_poae_OBS16628.1, fusarium_poae_OBS15283.1, fusarium_poae_OBS14964.1, fusarium_poae_OBS16697.1, fusarium_poae_OBS15095.1, fusarium_poae_OBS17090.1, fusarium_poae_OBS17328.1, fusarium_poae_OBS16078.1, fusarium_poae_OBS17351.1, fusarium_poae_OBS17516.1, fusarium_poae_OBS17225.1, fusarium_poae_OBS16034.1, fusarium_…
OG0000000	N0	n2	0.48	Non-Terminal	Tuber_magnatum_PWW74194.1, Arthrobotrys_oligospora_ATCC24927_XP_011126839.1, Arthrobotrys_oligospora_ATCC24927_XP_011121235.1, Rachicladosporium_antarcticum_OQO04764.1, Phialocephala_subalpina_UAMH_11012_CZR68344.1, Aspergillus_flavus_CA14_RMZ46621.1, fusarium_poae_OBS18089.1, fusarium_poae_OBS15537.1, Phialocephala_subalpina_UAMH_11012_CZR65994.1, Rachicladosporium_antarcticum_OQN96112.1, Phialo…	Aspergillus_niger_N402_SPB53519.1, Arthrobotrys_oligospora_ATCC24927_XP_011123351.1, Verticillium_dahliae_12008_PNH35947.1, Tuber_magnatum_PWW73705.1, Rutstroemia_sp_NJR2017a_WRK4_PQE24693.1, Sugiyamaella_lignohabitans_XP_018733474.1, Aspergillus_flavus_CA14_RMZ37090.1, Verticillium_dahliae_12008_PNH35815.1, Tuber_magnatum_PWW75546.1, Tuber_magnatum_PWW76176.1, Tuber_magnatum_PWW74723.1, Verticil…
OG0000000	Arthrobotrys_oligospora_ATCC24927	n6	1.0	Terminal	Arthrobotrys_oligospora_ATCC24927_XP_011126839.1	Arthrobotrys_oligospora_ATCC24927_XP_011121235.1
OG0000000	N5	n7	0.05	Non-Terminal	Rachicladosporium_antarcticum_OQO04764.1	Phialocephala_subalpina_UAMH_11012_CZR68344.1, Aspergillus_flavus_CA14_RMZ46621.1, fusarium_poae_OBS18089.1, fusarium_poae_OBS15537.1, Phialocephala_subalpina_UAMH_11012_CZR65994.1, Rachicladosporium_antarcticum_OQN96112.1, Phialocephala_subalpina_UAMH_11012_CZR59442.1, Rhynchosporium_agropyri_CZT05406.1, Phialocephala_subalpina_UAMH_11012_CZR65453.1, Pseudogymnoascus_sp_VKM_F4516_FW969_KFY59931.…
OG0000000	N5	n8	0.1	Non-Terminal	Phialocephala_subalpina_UAMH_11012_CZR68344.1, Aspergillus_flavus_CA14_RMZ46621.1, fusarium_poae_OBS18089.1, fusarium_poae_OBS15537.1, Phialocephala_subalpina_UAMH_11012_CZR65994.1, Rachicladosporium_antarcticum_OQN96112.1, Phialocephala_subalpina_UAMH_11012_CZR59442.1, Rhynchosporium_agropyri_CZT05406.1, Phialocephala_subalpina_UAMH_11012_CZR65453.1, Pseudogymnoascus_sp_VKM_F4516_FW969_KFY59931.…	Rutstroemia_sp_NJR2017a_WRK4_PQE13495.1, Rhynchosporium_agropyri_CZT05541.1
OG0000000	N5	n9	0.1	Non-Terminal	Phialocephala_subalpina_UAMH_11012_CZR68344.1, Aspergillus_flavus_CA14_RMZ46621.1, fusarium_poae_OBS18089.1, fusarium_poae_OBS15537.1, Phialocephala_subalpina_UAMH_11012_CZR65994.1, Rachicladosporium_antarcticum_OQN96112.1, Phialocephala_subalpina_UAMH_11012_CZR59442.1, Rhynchosporium_agropyri_CZT05406.1, Phialocephala_subalpina_UAMH_11012_CZR65453.1, Pseudogymnoascus_sp_VKM_F4516_FW969_KFY59931.…	Rutstroemia_sp_NJR2017a_WRK4_PQE19053.1, Phialocephala_subalpina_UAMH_11012_CZR56451.1
OG0000000	N5	n10	0.1	Non-Terminal	Phialocephala_subalpina_UAMH_11012_CZR68344.1, Aspergillus_flavus_CA14_RMZ46621.1, fusarium_poae_OBS18089.1	fusarium_poae_OBS15537.1, Phialocephala_subalpina_UAMH_11012_CZR65994.1, Rachicladosporium_antarcticum_OQN96112.1, Phialocephala_subalpina_UAMH_11012_CZR59442.1, Rhynchosporium_agropyri_CZT05406.1, Phialocephala_subalpina_UAMH_11012_CZR65453.1, Pseudogymnoascus_sp_VKM_F4516_FW969_KFY59931.1, Aspergillus_niger_N402_SPB52023.1, Rachicladosporium_antarcticum_OQO04021.1, Rachicladosporium_antarcticum…
OG0000000	N5	n13	0.1	Non-Terminal	fusarium_poae_OBS15537.1, Phialocephala_subalpina_UAMH_11012_CZR65994.1, Rachicladosporium_antarcticum_OQN96112.1	Phialocephala_subalpina_UAMH_11012_CZR59442.1, Rhynchosporium_agropyri_CZT05406.1, Phialocephala_subalpina_UAMH_11012_CZR65453.1, Pseudogymnoascus_sp_VKM_F4516_FW969_KFY59931.1, Aspergillus_niger_N402_SPB52023.1, Rachicladosporium_antarcticum_OQO04021.1, Rachicladosporium_antarcticum_OQN99823.1, Botrytis_cinerea_XP_024550853.1, Rutstroemia_sp_NJR2017a_WRK4_PQE30026.1, Rutstroemia_sp_NJR2017a_WRK4…
OG0000000	N5	n16	0.05	Non-Terminal	Phialocephala_subalpina_UAMH_11012_CZR59442.1	Rhynchosporium_agropyri_CZT05406.1, Phialocephala_subalpina_UAMH_11012_CZR65453.1, Pseudogymnoascus_sp_VKM_F4516_FW969_KFY59931.1, Aspergillus_niger_N402_SPB52023.1, Rachicladosporium_antarcticum_OQO04021.1, Rachicladosporium_antarcticum_OQN99823.1, Botrytis_cinerea_XP_024550853.1, Rutstroemia_sp_NJR2017a_WRK4_PQE30026.1, Rutstroemia_sp_NJR2017a_WRK4_PQE06953.1, Phialocephala_subalpina_UAMH_11012…
OG0000000	Rachicladosporium_antarcticum	n22	1.0	Terminal	Rachicladosporium_antarcticum_OQO04021.1	Rachicladosporium_antarcticum_OQN99823.1
OG0000000	Rutstroemia_sp_NJR2017a_WRK4	n25	1.0	Terminal	Rutstroemia_sp_NJR2017a_WRK4_PQE30026.1	Rutstroemia_sp_NJR2017a_WRK4_PQE06953.1
OG0000000	Phialocephala_subalpina_UAMH_11012	n26	1.0	Terminal	Phialocephala_subalpina_UAMH_11012_CZR65161.1	Phialocephala_subalpina_UAMH_11012_CZR64507.1
OG0000000	N0	n29	0.12	Non-Terminal	Aspergillus_niger_N402_SPB53519.1, Arthrobotrys_oligospora_ATCC24927_XP_011123351.1, Verticillium_dahliae_12008_PNH35947.1, Tuber_magnatum_PWW73705.1, Rutstroemia_sp_NJR2017a_WRK4_PQE24693.1, Sugiyamaella_lignohabitans_XP_018733474.1, Aspergillus_flavus_CA14_RMZ37090.1, Verticillium_dahliae_12008_PNH35815.1, Tuber_magnatum_PWW75546.1, Tuber_magnatum_PWW76176.1, Tuber_magnatum_PWW74723.1, Verticil…	Arthrobotrys_oligospora_ATCC24927_XP_011119544.1, Arthrobotrys_oligospora_ATCC24927_XP_011124085.1, Tuber_magnatum_PWW72309.1, Verticillium_dahliae_12008_PNH35903.1
OG0000000	N0	n30	0.2	Non-Terminal	Aspergillus_niger_N402_SPB53519.1, Arthrobotrys_oligospora_ATCC24927_XP_011123351.1, Verticillium_dahliae_12008_PNH35947.1, Tuber_magnatum_PWW73705.1, Rutstroemia_sp_NJR2017a_WRK4_PQE24693.1	Sugiyamaella_lignohabitans_XP_018733474.1, Aspergillus_flavus_CA14_RMZ37090.1, Verticillium_dahliae_12008_PNH35815.1, Tuber_magnatum_PWW75546.1, Tuber_magnatum_PWW76176.1, Tuber_magnatum_PWW74723.1, Verticillium_dahliae_12008_PNH28081.1, fusarium_poae_OBS29636.1, fusarium_poae_OBS20434.1, fusarium_poae_OBS26147.1, fusarium_poae_OBS16083.1, Aspergillus_niger_N402_SPB53385.1, Aspergillus_niger_N402…
OG0000000	N0	n35	0.72	Non-Terminal	Sugiyamaella_lignohabitans_XP_018733474.1, Aspergillus_flavus_CA14_RMZ37090.1, Verticillium_dahliae_12008_PNH35815.1, Tuber_magnatum_PWW75546.1, Tuber_magnatum_PWW76176.1, Tuber_magnatum_PWW74723.1, Verticillium_dahliae_12008_PNH28081.1, fusarium_poae_OBS29636.1, fusarium_poae_OBS20434.1, fusarium_poae_OBS26147.1, fusarium_poae_OBS16083.1, Aspergillus_niger_N402_SPB53385.1, Aspergillus_niger_N402…	Rhynchosporium_agropyri_CZT12841.1, Aspergillus_flavus_CA14_RMZ43130.1, Arthrobotrys_oligospora_ATCC24927_XP_011120170.1, Arthrobotrys_oligospora_ATCC24927_XP_011127183.1, Rutstroemia_sp_NJR2017a_WRK4_PQE29767.1, Glarea_lozoyensis_74030_EHK98671.1, Hypsizygus_marmoreus_RDB26552.1, Phialocephala_subalpina_UAMH_11012_CZR67458.1, Phialocephala_subalpina_UAMH_11012_CZR68032.1, Lasallia_pustulata_v1_S…
OG0000000	N0	n36	0.48	Non-Terminal	Sugiyamaella_lignohabitans_XP_018733474.1, Aspergillus_flavus_CA14_RMZ37090.1, Verticillium_dahliae_12008_PNH35815.1, Tuber_magnatum_PWW75546.1, Tuber_magnatum_PWW76176.1, Tuber_magnatum_PWW74723.1, Verticillium_dahliae_12008_PNH28081.1, fusarium_poae_OBS29636.1, fusarium_poae_OBS20434.1, fusarium_poae_OBS26147.1, fusarium_poae_OBS16083.1, Aspergillus_niger_N402_SPB53385.1, Aspergillus_niger_N402…	Verticillium_dahliae_12008_PNH30927.1, Diplodia_corticola_XP_020134314.1, Aspergillus_flavus_CA14_RMZ44208.1, Tuber_magnatum_PWW80262.1, Phialocephala_subalpina_UAMH_11012_CZR56610.1, Pseudogymnoascus_sp_VKM_F4516_FW969_KFY58148.1, Pseudogymnoascus_sp_VKM_F4516_FW969_KFY52564.1, Pseudogymnoascus_sp_VKM_F4516_FW969_KFY67652.1, Aspergillus_flavus_CA14_RMZ44108.1, Aspergillus_niger_N402_SPB53576.1, …
OG0000000	N0	n37	0.32	Non-Terminal	Sugiyamaella_lignohabitans_XP_018733474.1, Aspergillus_flavus_CA14_RMZ37090.1, Verticillium_dahliae_12008_PNH35815.1, Tuber_magnatum_PWW75546.1, Tuber_magnatum_PWW76176.1, Tuber_magnatum_PWW74723.1, Verticillium_dahliae_12008_PNH28081.1, fusarium_poae_OBS29636.1, fusarium_poae_OBS20434.1, fusarium_poae_OBS26147.1, fusarium_poae_OBS16083.1, Aspergillus_niger_N402_SPB53385.1, Aspergillus_niger_N402…	Aspergillus_flavus_CA14_RMZ48195.1, Glarea_lozoyensis_74030_EHK97886.1, Rutstroemia_sp_NJR2017a_WRK4_PQE31133.1, Rutstroemia_sp_NJR2017a_WRK4_PQE19473.1, Sclerotinia_borealis_ESZ89706.1, Phialocephala_subalpina_UAMH_11012_CZR67894.1, Rutstroemia_sp_NJR2017a_WRK4_PQE27241.1, Monilinia_fructigena_Mfrg269_RAL62638.1, Botrytis_cinerea_XP_024552494.1, Sclerotinia_borealis_ESZ96725.1, Tuber_magnatum_PW…
OG0000000	N0	n38	0.68	Non-Terminal	Sugiyamaella_lignohabitans_XP_018733474.1, Aspergillus_flavus_CA14_RMZ37090.1, Verticillium_dahliae_12008_PNH35815.1, Tuber_magnatum_PWW75546.1, Tuber_magnatum_PWW76176.1, Tuber_magnatum_PWW74723.1, Verticillium_dahliae_12008_PNH28081.1, fusarium_poae_OBS29636.1, fusarium_poae_OBS20434.1, fusarium_poae_OBS26147.1, fusarium_poae_OBS16083.1, Aspergillus_niger_N402_SPB53385.1, Aspergillus_niger_N402…	Rutstroemia_sp_NJR2017a_WRK4_PQE18315.1, Arthrobotrys_oligospora_ATCC24927_XP_011124198.1, Tuber_magnatum_PWW79616.1, Tuber_magnatum_PWW77507.1, Aspergillus_niger_N402_SPB47113.1, Aspergillus_niger_N402_SPB51565.1, Rachicladosporium_antarcticum_OQO05468.1, Phialocephala_subalpina_UAMH_11012_CZR70164.1, Tuber_magnatum_PWW74420.1, Pseudogymnoascus_sp_VKM_F4516_FW969_KFY62020.1, Lasallia_pustulata_v…
OG0000000	N0	n39	0.36	Non-Terminal	Sugiyamaella_lignohabitans_XP_018733474.1, Aspergillus_flavus_CA14_RMZ37090.1, Verticillium_dahliae_12008_PNH35815.1, Tuber_magnatum_PWW75546.1, Tuber_magnatum_PWW76176.1, Tuber_magnatum_PWW74723.1, Verticillium_dahliae_12008_PNH28081.1, fusarium_poae_OBS29636.1, fusarium_poae_OBS20434.1, fusarium_poae_OBS26147.1, fusarium_poae_OBS16083.1, Aspergillus_niger_N402_SPB53385.1, Aspergillus_niger_N402…	Sclerotinia_sclerotiorum_APA06560.1, Aspergillus_flavus_CA14_RMZ39487.1, Diplodia_corticola_XP_020135494.1, Glarea_lozoyensis_74030_EHK97281.1, Tuber_magnatum_PWW73571.1, Aspergillus_niger_N402_SPB51233.1, Pseudogymnoascus_sp_VKM_F4516_FW969_KFY54929.1, Pseudogymnoascus_sp_VKM_F4516_FW969_KFY56094.1, Tuber_magnatum_PWW71799.1, Tuber_magnatum_PWW80495.1, Aspergillus_niger_N402_SPB50277.1, Arthrobo…
OG0000000	N0	n42	0.2	Non-Terminal	Aspergillus_flavus_CA14_RMZ37090.1, Verticillium_dahliae_12008_PNH35815.1, Tuber_magnatum_PWW75546.1, Tuber_magnatum_PWW76176.1, Tuber_magnatum_PWW74723.1, Verticillium_dahliae_12008_PNH28081.1, fusarium_poae_OBS29636.1, fusarium_poae_OBS20434.1, fusarium_poae_OBS26147.1, fusarium_poae_OBS16083.1, Aspergillus_niger_N402_SPB53385.1, Aspergillus_niger_N402_SPB51689.1	Diplodia_corticola_XP_020131120.1, Tuber_magnatum_PWW73572.1, Rutstroemia_sp_NJR2017a_WRK4_PQE22229.1, Tuber_magnatum_PWW74643.1, Diplodia_corticola_XP_020133060.1, Pseudogymnoascus_sp_VKM_F4516_FW969_KFY51293.1, Aspergillus_flavus_CA14_RMZ46379.1, Monilinia_fructigena_Mfrg269_RAL63000.1, Tuber_magnatum_PWW72552.1, Arthrobotrys_oligospora_ATCC24927_XP_011125656.1, Aspergillus_flavus_CA14_RMZ41791…
OG0000000	N3	n43	0.09090909090909091	Non-Terminal	Aspergillus_flavus_CA14_RMZ37090.1, Verticillium_dahliae_12008_PNH35815.1, Tuber_magnatum_PWW75546.1, Tuber_magnatum_PWW76176.1	Tuber_magnatum_PWW74723.1, Verticillium_dahliae_12008_PNH28081.1, fusarium_poae_OBS29636.1, fusarium_poae_OBS20434.1, fusarium_poae_OBS26147.1, fusarium_poae_OBS16083.1, Aspergillus_niger_N402_SPB53385.1, Aspergillus_niger_N402_SPB51689.1
OG0000000	Tuber_magnatum	n46	1.0	Terminal	Tuber_magnatum_PWW75546.1	Tuber_magnatum_PWW76176.1
OG0000000	fusarium_poae	n50	1.0	Terminal	fusarium_poae_OBS29636.1, fusarium_poae_OBS20434.1	fusarium_poae_OBS26147.1, fusarium_poae_OBS16083.1
OG0000000	fusarium_poae	n51	1.0	Terminal	fusarium_poae_OBS29636.1	fusarium_poae_OBS20434.1
OG0000000	fusarium_poae	n52	1.0	Terminal	fusarium_poae_OBS26147.1	fusarium_poae_OBS16083.1
OG0000000	Aspergillus_niger_N402	n53	1.0	Terminal	Aspergillus_niger_N402_SPB53385.1	Aspergillus_niger_N402_SPB51689.1
OG0000000	N0	n54	0.12	Non-Terminal	Diplodia_corticola_XP_020131120.1, Tuber_magnatum_PWW73572.1, Rutstroemia_sp_NJR2017a_WRK4_PQE22229.1, Tuber_magnatum_PWW74643.1, Diplodia_corticola_XP_020133060.1, Pseudogymnoascus_sp_VKM_F4516_FW969_KFY51293.1, Aspergillus_flavus_CA14_RMZ46379.1, Monilinia_fructigena_Mfrg269_RAL63000.1, Tuber_magnatum_PWW72552.1, Arthrobotrys_oligospora_ATCC24927_XP_011125656.1, Aspergillus_flavus_CA14_RMZ41791…	Tuber_magnatum_PWW72555.1, Aspergillus_flavus_CA14_RMZ45286.1, Rhizopus_microsporus_ATCC52813_XP_023466322.1, Sclerotinia_sclerotiorum_APA10361.1, Sclerotinia_sclerotiorum_APA14529.1, Hypsizygus_marmoreus_RDB22638.1, Rhizopus_microsporus_ATCC52813_XP_023466224.1, Rhizopus_microsporus_ATCC52813_XP_023462694.1, Rhizopus_microsporus_ATCC52813_XP_023466321.1
OG0000000	N0	n55	0.28	Non-Terminal	Diplodia_corticola_XP_020131120.1, Tuber_magnatum_PWW73572.1, Rutstroemia_sp_NJR2017a_WRK4_PQE22229.1, Tuber_magnatum_PWW74643.1, Diplodia_corticola_XP_020133060.1, Pseudogymnoascus_sp_VKM_F4516_FW969_KFY51293.1, Aspergillus_flavus_CA14_RMZ46379.1, Monilinia_fructigena_Mfrg269_RAL63000.1, Tuber_magnatum_PWW72552.1, Arthrobotrys_oligospora_ATCC24927_XP_011125656.1, Aspergillus_flavus_CA14_RMZ41791…	Aspergillus_flavus_CA14_RMZ42525.1, Arthrobotrys_oligospora_ATCC24927_XP_011118871.1, Hypsizygus_marmoreus_RDB24717.1, Aspergillus_niger_N402_SPB46825.1, Verticillium_dahliae_12008_PNH32791.1, Arthrobotrys_oligospora_ATCC24927_XP_011124430.1, Rachicladosporium_antarcticum_OQO03189.1, Rachicladosporium_antarcticum_OQO00881.1, Phialocephala_subalpina_UAMH_11012_CZR64822.1, Aspergillus_niger_N402_SP…
OG0000000	N3	n56	0.4090909090909091	Non-Terminal	Diplodia_corticola_XP_020131120.1, Tuber_magnatum_PWW73572.1, Rutstroemia_sp_NJR2017a_WRK4_PQE22229.1, Tuber_magnatum_PWW74643.1, Diplodia_corticola_XP_020133060.1, Pseudogymnoascus_sp_VKM_F4516_FW969_KFY51293.1, Aspergillus_flavus_CA14_RMZ46379.1, Monilinia_fructigena_Mfrg269_RAL63000.1, Tuber_magnatum_PWW72552.1, Arthrobotrys_oligospora_ATCC24927_XP_011125656.1, Aspergillus_flavus_CA14_RMZ41791…	Aspergillus_flavus_CA14_RMZ40997.1, Arthrobotrys_oligospora_ATCC24927_XP_011120887.1, Arthrobotrys_oligospora_ATCC24927_XP_011127184.1, Pseudogymnoascus_sp_VKM_F4516_FW969_KFY51145.1, fusarium_poae_OBS20791.1, Verticillium_dahliae_12008_PNH30123.1, Verticillium_dahliae_12008_PNH30048.1, Phialocephala_subalpina_UAMH_11012_CZR52800.1, Verticillium_dahliae_12008_PNH27185.1, Pseudogymnoascus_sp_VKM_F…
OG0000000	N3	n57	0.4090909090909091	Non-Terminal	Diplodia_corticola_XP_020131120.1, Tuber_magnatum_PWW73572.1, Rutstroemia_sp_NJR2017a_WRK4_PQE22229.1, Tuber_magnatum_PWW74643.1, Diplodia_corticola_XP_020133060.1, Pseudogymnoascus_sp_VKM_F4516_FW969_KFY51293.1, Aspergillus_flavus_CA14_RMZ46379.1, Monilinia_fructigena_Mfrg269_RAL63000.1, Tuber_magnatum_PWW72552.1, Arthrobotrys_oligospora_ATCC24927_XP_011125656.1, Aspergillus_flavus_CA14_RMZ41791…	Phialocephala_subalpina_UAMH_11012_CZR64163.1, Phialocephala_subalpina_UAMH_11012_CZR56612.1, fusarium_poae_OBS20375.1, fusarium_poae_OBS24206.1, Rachicladosporium_antarcticum_OQO14954.1, Rachicladosporium_antarcticum_OQO14268.1, Aspergillus_niger_N402_SPB47864.1, Aspergillus_flavus_CA14_RMZ39124.1, Aspergillus_flavus_CA14_RMZ38513.1, Aspergillus_niger_N402_SPB48764.1, Rutstroemia_sp_NJR2017a_WRK…
OG0000000	N3	n58	0.09090909090909091	Non-Terminal	Diplodia_corticola_XP_020131120.1, Tuber_magnatum_PWW73572.1	Rutstroemia_sp_NJR2017a_WRK4_PQE22229.1, Tuber_magnatum_PWW74643.1, Diplodia_corticola_XP_020133060.1, Pseudogymnoascus_sp_VKM_F4516_FW969_KFY51293.1, Aspergillus_flavus_CA14_RMZ46379.1, Monilinia_fructigena_Mfrg269_RAL63000.1, Tuber_magnatum_PWW72552.1, Arthrobotrys_oligospora_ATCC24927_XP_011125656.1, Aspergillus_flavus_CA14_RMZ41791.1, Aspergillus_flavus_CA14_RMZ48564.1, Aspergillus_flavus_CA1…
OG0000000	N3	n62	0.09090909090909091	Non-Terminal	Tuber_magnatum_PWW74643.1, Diplodia_corticola_XP_020133060.1, Pseudogymnoascus_sp_VKM_F4516_FW969_KFY51293.1	Aspergillus_flavus_CA14_RMZ46379.1, Monilinia_fructigena_Mfrg269_RAL63000.1, Tuber_magnatum_PWW72552.1, Arthrobotrys_oligospora_ATCC24927_XP_011125656.1, Aspergillus_flavus_CA14_RMZ41791.1, Aspergillus_flavus_CA14_RMZ48564.1, Aspergillus_flavus_CA14_RMZ45459.1, Pseudogymnoascus_sp_VKM_F4516_FW969_KFY67322.1, Pseudogymnoascus_sp_VKM_F4516_FW969_KFY54504.1, Pseudogymnoascus_sp_VKM_F4516_FW969_KFY60…
OG0000000	N3	n68	0.045454545454545456	Non-Terminal	Arthrobotrys_oligospora_ATCC24927_XP_011125656.1, Aspergillus_flavus_CA14_RMZ41791.1, Aspergillus_flavus_CA14_RMZ48564.1, Aspergillus_flavus_CA14_RMZ45459.1, Pseudogymnoascus_sp_VKM_F4516_FW969_KFY67322.1, Pseudogymnoascus_sp_VKM_F4516_FW969_KFY54504.1, Pseudogymnoascus_sp_VKM_F4516_FW969_KFY60798.1, Pseudogymnoascus_sp_VKM_F4516_FW969_KFY66750.1, Phialocephala_subalpina_UAMH_11012_CZR70056.1, Ph…	Lasallia_pustulata_v1_SLM36392.1, Lasallia_pustulata_v1_SLM37474.1, Lasallia_pustulata_v1_SLM37257.1, Phialocephala_subalpina_UAMH_11012_CZR52861.1
OG0000000	Aspergillus_flavus_CA14	n71	1.0	Terminal	Aspergillus_flavus_CA14_RMZ41791.1	Aspergillus_flavus_CA14_RMZ48564.1, Aspergillus_flavus_CA14_RMZ45459.1
OG0000000	Aspergillus_flavus_CA14	n72	1.0	Terminal	Aspergillus_flavus_CA14_RMZ48564.1	Aspergillus_flavus_CA14_RMZ45459.1
OG0000000	Pseudogymnoascus_sp_VKM_F4516_FW969	n75	1.0	Terminal	Pseudogymnoascus_sp_VKM_F4516_FW969_KFY67322.1	Pseudogymnoascus_sp_VKM_F4516_FW969_KFY54504.1, Pseudogymnoascus_sp_VKM_F4516_FW969_KFY60798.1, Pseudogymnoascus_sp_VKM_F4516_FW969_KFY66750.1
OG0000000	Pseudogymnoascus_sp_VKM_F4516_FW969	n76	1.0	Terminal	Pseudogymnoascus_sp_VKM_F4516_FW969_KFY54504.1, Pseudogymnoascus_sp_VKM_F4516_FW969_KFY60798.1	Pseudogymnoascus_sp_VKM_F4516_FW969_KFY66750.1
OG0000000	Pseudogymnoascus_sp_VKM_F4516_FW969	n77	1.0	Terminal	Pseudogymnoascus_sp_VKM_F4516_FW969_KFY54504.1	Pseudogymnoascus_sp_VKM_F4516_FW969_KFY60798.1
OG0000000	N7	n78	0.06666666666666667	Non-Terminal	Phialocephala_subalpina_UAMH_11012_CZR70056.1	Phialocephala_subalpina_UAMH_11012_CZR67104.1, Phialocephala_subalpina_UAMH_11012_CZR51217.1, fusarium_poae_OBS29580.1, fusarium_poae_OBS15225.1, fusarium_poae_OBS16243.1, Phialocephala_subalpina_UAMH_11012_CZR56859.1
OG0000000	N7	n79	0.06666666666666667	Non-Terminal	Phialocephala_subalpina_UAMH_11012_CZR67104.1, Phialocephala_subalpina_UAMH_11012_CZR51217.1	fusarium_poae_OBS29580.1, fusarium_poae_OBS15225.1, fusarium_poae_OBS16243.1, Phialocephala_subalpina_UAMH_11012_CZR56859.1
OG0000000	Phialocephala_subalpina_UAMH_11012	n80	1.0	Terminal	Phialocephala_subalpina_UAMH_11012_CZR67104.1	Phialocephala_subalpina_UAMH_11012_CZR51217.1
OG0000000	N7	n81	0.06666666666666667	Non-Terminal	fusarium_poae_OBS29580.1	fusarium_poae_OBS15225.1, fusarium_poae_OBS16243.1, Phialocephala_subalpina_UAMH_11012_CZR56859.1
OG0000000	fusarium_poae	n83	1.0	Terminal	fusarium_poae_OBS15225.1	fusarium_poae_OBS16243.1
OG0000000	Lasallia_pustulata_v1	n85	1.0	Terminal	Lasallia_pustulata_v1_SLM36392.1	Lasallia_pustulata_v1_SLM37474.1, Lasallia_pustulata_v1_SLM37257.1
OG0000000	Lasallia_pustulata_v1	n86	1.0	Terminal	Lasallia_pustulata_v1_SLM37474.1	Lasallia_pustulata_v1_SLM37257.1
OG0000000	N3	n87	0.09090909090909091	Non-Terminal	Phialocephala_subalpina_UAMH_11012_CZR64163.1, Phialocephala_subalpina_UAMH_11012_CZR56612.1, fusarium_poae_OBS20375.1, fusarium_poae_OBS24206.1, Rachicladosporium_antarcticum_OQO14954.1, Rachicladosporium_antarcticum_OQO14268.1, Aspergillus_niger_N402_SPB47864.1, Aspergillus_flavus_CA14_RMZ39124.1, Aspergillus_flavus_CA14_RMZ38513.1, Aspergillus_niger_N402_SPB48764.1, Rutstroemia_sp_NJR2017a_WRK…	Tuber_magnatum_PWW73189.1, Arthrobotrys_oligospora_ATCC24927_XP_011123542.1, Phialocephala_subalpina_UAMH_11012_CZR68813.1, Phialocephala_subalpina_UAMH_11012_CZR63102.1, Verticillium_dahliae_12008_PNH33350.1, Aspergillus_flavus_CA14_RMZ37068.1
OG0000000	Phialocephala_subalpina_UAMH_11012	n91	1.0	Terminal	Phialocephala_subalpina_UAMH_11012_CZR64163.1	Phialocephala_subalpina_UAMH_11012_CZR56612.1
OG0000000	fusarium_poae	n92	1.0	Terminal	fusarium_poae_OBS20375.1	fusarium_poae_OBS24206.1
OG0000000	Rachicladosporium_antarcticum	n93	1.0	Terminal	Rachicladosporium_antarcticum_OQO14954.1	Rachicladosporium_antarcticum_OQO14268.1
OG0000000	N5	n94	0.15	Non-Terminal	Aspergillus_niger_N402_SPB47864.1, Aspergillus_flavus_CA14_RMZ39124.1, Aspergillus_flavus_CA14_RMZ38513.1, Aspergillus_niger_N402_SPB48764.1, Rutstroemia_sp_NJR2017a_WRK4_PQE16356.1, Pseudogymnoascus_sp_VKM_F4516_FW969_KFY54107.1	Botrytis_cinerea_XP_001556579.1, Sclerotinia_borealis_ESZ93925.1, Rutstroemia_sp_NJR2017a_WRK4_PQE32171.1, Aspergillus_flavus_CA14_RMZ40760.1, Aspergillus_niger_N402_SPB45607.1
OG0000000	N12	n96	1.0	Non-Terminal: STRIDE	Aspergillus_niger_N402_SPB47864.1, Aspergillus_flavus_CA14_RMZ39124.1	Aspergillus_flavus_CA14_RMZ38513.1, Aspergillus_niger_N402_SPB48764.1
OG0000000	Phialocephala_subalpina_UAMH_11012	n108	1.0	Terminal	Phialocephala_subalpina_UAMH_11012_CZR68813.1	Phialocephala_subalpina_UAMH_11012_CZR63102.1
OG0000000	N3	n109	0.13636363636363635	Non-Terminal	Aspergillus_flavus_CA14_RMZ40997.1, Arthrobotrys_oligospora_ATCC24927_XP_011120887.1, Arthrobotrys_oligospora_ATCC24927_XP_011127184.1, Pseudogymnoascus_sp_VKM_F4516_FW969_KFY51145.1, fusarium_poae_OBS20791.1, Verticillium_dahliae_12008_PNH30123.1, Verticillium_dahliae_12008_PNH30048.1, Phialocephala_subalpina_UAMH_11012_CZR52800.1	Verticillium_dahliae_12008_PNH27185.1, Pseudogymnoascus_sp_VKM_F4516_FW969_KFY52565.1, Aspergillus_flavus_CA14_RMZ45772.1, Aspergillus_niger_N402_SPB46403.1, Aspergillus_flavus_CA14_RMZ42276.1, Pseudogymnoascus_sp_VKM_F4516_FW969_KFY57898.1, Rutstroemia_sp_NJR2017a_WRK4_PQE17150.1, Rachicladosporium_antarcticum_OQO06571.1, Verticillium_dahliae_12008_PNH28713.1
OG0000000	N3	n112	0.045454545454545456	Non-Terminal	Arthrobotrys_oligospora_ATCC24927_XP_011120887.1	Arthrobotrys_oligospora_ATCC24927_XP_011127184.1, Pseudogymnoascus_sp_VKM_F4516_FW969_KFY51145.1, fusarium_poae_OBS20791.1, Verticillium_dahliae_12008_PNH30123.1, Verticillium_dahliae_12008_PNH30048.1
OG0000000	Verticillium_dahliae_12008	n116	1.0	Terminal	Verticillium_dahliae_12008_PNH30123.1	Verticillium_dahliae_12008_PNH30048.1
OG0000000	N5	n120	0.1	Non-Terminal	Pseudogymnoascus_sp_VKM_F4516_FW969_KFY52565.1, Aspergillus_flavus_CA14_RMZ45772.1, Aspergillus_niger_N402_SPB46403.1	Aspergillus_flavus_CA14_RMZ42276.1, Pseudogymnoascus_sp_VKM_F4516_FW969_KFY57898.1
OG0000000	N0	n125	0.08	Non-Terminal	Aspergillus_flavus_CA14_RMZ42525.1, Arthrobotrys_oligospora_ATCC24927_XP_011118871.1, Hypsizygus_marmoreus_RDB24717.1, Aspergillus_niger_N402_SPB46825.1, Verticillium_dahliae_12008_PNH32791.1	Arthrobotrys_oligospora_ATCC24927_XP_011124430.1, Rachicladosporium_antarcticum_OQO03189.1, Rachicladosporium_antarcticum_OQO00881.1, Phialocephala_subalpina_UAMH_11012_CZR64822.1, Aspergillus_niger_N402_SPB52304.1, fusarium_poae_OBS15571.1, fusarium_poae_OBS15533.1, Phialocephala_subalpina_UAMH_11012_CZR64398.1, Phialocephala_subalpina_UAMH_11012_CZR64397.1
OG0000000	N5	n131	0.05	Non-Terminal	Rachicladosporium_antarcticum_OQO03189.1, Rachicladosporium_antarcticum_OQO00881.1, Phialocephala_subalpina_UAMH_11012_CZR64822.1, Aspergillus_niger_N402_SPB52304.1, fusarium_poae_OBS15571.1, fusarium_poae_OBS15533.1	Phialocephala_subalpina_UAMH_11012_CZR64398.1, Phialocephala_subalpina_UAMH_11012_CZR64397.1
OG0000000	Rachicladosporium_antarcticum	n133	1.0	Terminal	Rachicladosporium_antarcticum_OQO03189.1	Rachicladosporium_antarcticum_OQO00881.1
OG0000000	fusarium_poae	n136	1.0	Terminal	fusarium_poae_OBS15571.1	fusarium_poae_OBS15533.1
OG0000000	Phialocephala_subalpina_UAMH_11012	n137	1.0	Terminal	Phialocephala_subalpina_UAMH_11012_CZR64398.1	Phialocephala_subalpina_UAMH_11012_CZR64397.1
OG0000000	N0	n140	0.04	Non-Terminal	Rhizopus_microsporus_ATCC52813_XP_023466322.1, Sclerotinia_sclerotiorum_APA10361.1, Sclerotinia_sclerotiorum_APA14529.1, Hypsizygus_marmoreus_RDB22638.1, Rhizopus_microsporus_ATCC52813_XP_023466224.1	Rhizopus_microsporus_ATCC52813_XP_023462694.1, Rhizopus_microsporus_ATCC52813_XP_023466321.1
OG0000000	N0	n141	0.04	Non-Terminal	Rhizopus_microsporus_ATCC52813_XP_023466322.1, Sclerotinia_sclerotiorum_APA10361.1, Sclerotinia_sclerotiorum_APA14529.1	Hypsizygus_marmoreus_RDB22638.1, Rhizopus_microsporus_ATCC52813_XP_023466224.1
OG0000000	Sclerotinia_sclerotiorum	n143	1.0	Terminal	Sclerotinia_sclerotiorum_APA10361.1	Sclerotinia_sclerotiorum_APA14529.1
OG0000000	Rhizopus_microsporus_ATCC52813	n145	1.0	Terminal	Rhizopus_microsporus_ATCC52813_XP_023462694.1	Rhizopus_microsporus_ATCC52813_XP_023466321.1
OG0000000	N3	n147	0.13636363636363635	Non-Terminal	Aspergillus_flavus_CA14_RMZ39487.1, Diplodia_corticola_XP_020135494.1, Glarea_lozoyensis_74030_EHK97281.1, Tuber_magnatum_PWW73571.1, Aspergillus_niger_N402_SPB51233.1, Pseudogymnoascus_sp_VKM_F4516_FW969_KFY54929.1, Pseudogymnoascus_sp_VKM_F4516_FW969_KFY56094.1, Tuber_magnatum_PWW71799.1, Tuber_magnatum_PWW80495.1	Aspergillus_niger_N402_SPB50277.1, Arthrobotrys_oligospora_ATCC24927_XP_011117872.1, Tuber_magnatum_PWW77909.1, Tuber_magnatum_PWW80183.1, Aspergillus_flavus_CA14_RMZ41151.1, fusarium_poae_OBS28831.1, Arthrobotrys_oligospora_ATCC24927_XP_011118953.1, Tuber_magnatum_PWW73028.1, Aspergillus_niger_N402_SPB44613.1
OG0000000	N3	n151	0.09090909090909091	Non-Terminal	Tuber_magnatum_PWW73571.1, Aspergillus_niger_N402_SPB51233.1, Pseudogymnoascus_sp_VKM_F4516_FW969_KFY54929.1	Pseudogymnoascus_sp_VKM_F4516_FW969_KFY56094.1, Tuber_magnatum_PWW71799.1, Tuber_magnatum_PWW80495.1
OG0000000	Tuber_magnatum	n155	1.0	Terminal	Tuber_magnatum_PWW71799.1	Tuber_magnatum_PWW80495.1
OG0000000	N3	n156	0.13636363636363635	Non-Terminal	Aspergillus_niger_N402_SPB50277.1, Arthrobotrys_oligospora_ATCC24927_XP_011117872.1, Tuber_magnatum_PWW77909.1, Tuber_magnatum_PWW80183.1	Aspergillus_flavus_CA14_RMZ41151.1, fusarium_poae_OBS28831.1, Arthrobotrys_oligospora_ATCC24927_XP_011118953.1, Tuber_magnatum_PWW73028.1, Aspergillus_niger_N402_SPB44613.1
OG0000000	Tuber_magnatum	n159	1.0	Terminal	Tuber_magnatum_PWW77909.1	Tuber_magnatum_PWW80183.1
OG0000000	N0	n164	0.12	Non-Terminal	Rutstroemia_sp_NJR2017a_WRK4_PQE18315.1, Arthrobotrys_oligospora_ATCC24927_XP_011124198.1, Tuber_magnatum_PWW79616.1, Tuber_magnatum_PWW77507.1	Aspergillus_niger_N402_SPB47113.1, Aspergillus_niger_N402_SPB51565.1, Rachicladosporium_antarcticum_OQO05468.1, Phialocephala_subalpina_UAMH_11012_CZR70164.1, Tuber_magnatum_PWW74420.1, Pseudogymnoascus_sp_VKM_F4516_FW969_KFY62020.1, Lasallia_pustulata_v1_SLM36632.1, Lasallia_pustulata_v1_SLM38208.1, Lasallia_pustulata_v1_SLM37662.1, Botrytis_cinerea_XP_024545989.1, Botrytis_cinerea_XP_024545988.…
OG0000000	Tuber_magnatum	n167	1.0	Terminal	Tuber_magnatum_PWW79616.1	Tuber_magnatum_PWW77507.1
OG0000000	N0	n168	0.08	Non-Terminal	Aspergillus_niger_N402_SPB47113.1, Aspergillus_niger_N402_SPB51565.1, Rachicladosporium_antarcticum_OQO05468.1, Phialocephala_subalpina_UAMH_11012_CZR70164.1, Tuber_magnatum_PWW74420.1, Pseudogymnoascus_sp_VKM_F4516_FW969_KFY62020.1, Lasallia_pustulata_v1_SLM36632.1, Lasallia_pustulata_v1_SLM38208.1, Lasallia_pustulata_v1_SLM37662.1, Botrytis_cinerea_XP_024545989.1, Botrytis_cinerea_XP_024545988.…	Tuber_magnatum_PWW80468.1, Aspergillus_niger_N402_SPB43995.1, Aspergillus_niger_N402_SPB43540.1, Aspergillus_niger_N402_SPB45074.1, Aspergillus_niger_N402_SPB45792.1
OG0000000	N0	n169	0.28	Non-Terminal	Aspergillus_niger_N402_SPB47113.1, Aspergillus_niger_N402_SPB51565.1, Rachicladosporium_antarcticum_OQO05468.1, Phialocephala_subalpina_UAMH_11012_CZR70164.1, Tuber_magnatum_PWW74420.1, Pseudogymnoascus_sp_VKM_F4516_FW969_KFY62020.1, Lasallia_pustulata_v1_SLM36632.1, Lasallia_pustulata_v1_SLM38208.1, Lasallia_pustulata_v1_SLM37662.1, Botrytis_cinerea_XP_024545989.1, Botrytis_cinerea_XP_024545988.…	Glarea_lozoyensis_74030_EHK97883.1, Lasallia_pustulata_v1_SLM38753.1, Lasallia_pustulata_v1_SLM38046.1, Phialocephala_subalpina_UAMH_11012_CZR58343.1, Phialocephala_subalpina_UAMH_11012_CZR53656.1, Pseudogymnoascus_sp_VKM_F4516_FW969_KFY57612.1, Aspergillus_niger_N402_SPB51531.1, Rutstroemia_sp_NJR2017a_WRK4_PQE30756.1, fusarium_poae_OBS22703.1, Aspergillus_niger_N402_SPB51532.1
OG0000000	N0	n170	0.16	Non-Terminal	Aspergillus_niger_N402_SPB47113.1, Aspergillus_niger_N402_SPB51565.1, Rachicladosporium_antarcticum_OQO05468.1, Phialocephala_subalpina_UAMH_11012_CZR70164.1, Tuber_magnatum_PWW74420.1, Pseudogymnoascus_sp_VKM_F4516_FW969_KFY62020.1, Lasallia_pustulata_v1_SLM36632.1, Lasallia_pustulata_v1_SLM38208.1, Lasallia_pustulata_v1_SLM37662.1, Botrytis_cinerea_XP_024545989.1, Botrytis_cinerea_XP_024545988.…	Aspergillus_flavus_CA14_RMZ46289.1, Glarea_lozoyensis_74030_EHK99692.1, Arthrobotrys_oligospora_ATCC24927_XP_011119004.1, Lasallia_pustulata_v1_SLM38578.1, Lasallia_pustulata_v1_SLM38707.1, Lasallia_pustulata_v1_SLM37828.1, Lasallia_pustulata_v1_SLM38488.1, Lasallia_pustulata_v1_SLM38553.1, Arthrobotrys_oligospora_ATCC24927_XP_011117757.1, Arthrobotrys_oligospora_ATCC24927_XP_011120705.1, Hypsizy…
OG0000000	Aspergillus_niger_N402	n172	1.0	Terminal	Aspergillus_niger_N402_SPB47113.1	Aspergillus_niger_N402_SPB51565.1
OG0000000	N3	n173	0.13636363636363635	Non-Terminal	Rachicladosporium_antarcticum_OQO05468.1, Phialocephala_subalpina_UAMH_11012_CZR70164.1, Tuber_magnatum_PWW74420.1	Pseudogymnoascus_sp_VKM_F4516_FW969_KFY62020.1, Lasallia_pustulata_v1_SLM36632.1, Lasallia_pustulata_v1_SLM38208.1, Lasallia_pustulata_v1_SLM37662.1, Botrytis_cinerea_XP_024545989.1, Botrytis_cinerea_XP_024545988.1, Sclerotinia_borealis_ESZ93142.1, Sclerotinia_sclerotiorum_APA07437.1, Rutstroemia_sp_NJR2017a_WRK4_PQE18293.1, Rhynchosporium_agropyri_CZT04493.1, Phialocephala_subalpina_UAMH_11012_C…
OG0000000	N3	n176	0.2727272727272727	Non-Terminal	Pseudogymnoascus_sp_VKM_F4516_FW969_KFY62020.1, Lasallia_pustulata_v1_SLM36632.1, Lasallia_pustulata_v1_SLM38208.1, Lasallia_pustulata_v1_SLM37662.1, Botrytis_cinerea_XP_024545989.1, Botrytis_cinerea_XP_024545988.1, Sclerotinia_borealis_ESZ93142.1, Sclerotinia_sclerotiorum_APA07437.1, Rutstroemia_sp_NJR2017a_WRK4_PQE18293.1, Rhynchosporium_agropyri_CZT04493.1, Phialocephala_subalpina_UAMH_11012_C…	Pseudogymnoascus_sp_VKM_F4516_FW969_KFY58277.1, Lasallia_pustulata_v1_SLM36672.1, Lasallia_pustulata_v1_SLM36385.1, Lasallia_pustulata_v1_SLM36391.1, Lasallia_pustulata_v1_SLM35811.1, Lasallia_pustulata_v1_SLM36669.1, Lasallia_pustulata_v1_SLM35418.1, Lasallia_pustulata_v1_SLM35303.1, Lasallia_pustulata_v1_SLM36666.1, Lasallia_pustulata_v1_SLM36153.1, Lasallia_pustulata_v1_SLM36667.1, Lasallia_pu…
OG0000000	N5	n177	0.15	Non-Terminal	Pseudogymnoascus_sp_VKM_F4516_FW969_KFY62020.1, Lasallia_pustulata_v1_SLM36632.1, Lasallia_pustulata_v1_SLM38208.1, Lasallia_pustulata_v1_SLM37662.1, Botrytis_cinerea_XP_024545989.1, Botrytis_cinerea_XP_024545988.1, Sclerotinia_borealis_ESZ93142.1, Sclerotinia_sclerotiorum_APA07437.1, Rutstroemia_sp_NJR2017a_WRK4_PQE18293.1, Rhynchosporium_agropyri_CZT04493.1, Phialocephala_subalpina_UAMH_11012_C…	Verticillium_dahliae_12008_PNH36330.1, Lasallia_pustulata_v1_SLM34985.1, Lasallia_pustulata_v1_SLM37231.1, Lasallia_pustulata_v1_SLM36663.1, Lasallia_pustulata_v1_SLM37996.1, Lasallia_pustulata_v1_SLM36909.1, Rutstroemia_sp_NJR2017a_WRK4_PQE30330.1, Lasallia_pustulata_v1_SLM38628.1, Lasallia_pustulata_v1_SLM36262.1, Lasallia_pustulata_v1_SLM37389.1, Lasallia_pustulata_v1_SLM37812.1, Phialocephala…
OG0000000	N5	n178	0.1	Non-Terminal	Pseudogymnoascus_sp_VKM_F4516_FW969_KFY62020.1, Lasallia_pustulata_v1_SLM36632.1, Lasallia_pustulata_v1_SLM38208.1, Lasallia_pustulata_v1_SLM37662.1, Botrytis_cinerea_XP_024545989.1, Botrytis_cinerea_XP_024545988.1, Sclerotinia_borealis_ESZ93142.1, Sclerotinia_sclerotiorum_APA07437.1, Rutstroemia_sp_NJR2017a_WRK4_PQE18293.1, Rhynchosporium_agropyri_CZT04493.1, Phialocephala_subalpina_UAMH_11012_C…	Lasallia_pustulata_v1_SLM36911.1, Lasallia_pustulata_v1_SLM38367.1, Phialocephala_subalpina_UAMH_11012_CZR54043.1, Lasallia_pustulata_v1_SLM37435.1, Lasallia_pustulata_v1_SLM38044.1, Monilinia_fructigena_Mfrg269_RAL58897.1
OG0000000	Lasallia_pustulata_v1	n181	1.0	Terminal	Lasallia_pustulata_v1_SLM36632.1	Lasallia_pustulata_v1_SLM38208.1, Lasallia_pustulata_v1_SLM37662.1
OG0000000	Lasallia_pustulata_v1	n182	1.0	Terminal	Lasallia_pustulata_v1_SLM38208.1	Lasallia_pustulata_v1_SLM37662.1
OG0000000	N15	n183	0.3	Non-Terminal	Botrytis_cinerea_XP_024545989.1, Botrytis_cinerea_XP_024545988.1, Sclerotinia_borealis_ESZ93142.1, Sclerotinia_sclerotiorum_APA07437.1, Rutstroemia_sp_NJR2017a_WRK4_PQE18293.1, Rhynchosporium_agropyri_CZT04493.1, Phialocephala_subalpina_UAMH_11012_CZR55791.1	Botrytis_cinerea_XP_024548113.1, Botrytis_cinerea_XP_024548114.1, Rutstroemia_sp_NJR2017a_WRK4_PQE33429.1, Rutstroemia_sp_NJR2017a_WRK4_PQE30879.1, Phialocephala_subalpina_UAMH_11012_CZR52846.1, Phialocephala_subalpina_UAMH_11012_CZR68408.1
OG0000000	Botrytis_cinerea	n187	1.0	Terminal	Botrytis_cinerea_XP_024545989.1	Botrytis_cinerea_XP_024545988.1
OG0000000	Botrytis_cinerea	n192	1.0	Terminal	Botrytis_cinerea_XP_024548113.1	Botrytis_cinerea_XP_024548114.1
OG0000000	Rutstroemia_sp_NJR2017a_WRK4	n193	1.0	Terminal	Rutstroemia_sp_NJR2017a_WRK4_PQE33429.1	Rutstroemia_sp_NJR2017a_WRK4_PQE30879.1
OG0000000	Phialocephala_subalpina_UAMH_11012	n194	1.0	Terminal	Phialocephala_subalpina_UAMH_11012_CZR52846.1	Phialocephala_subalpina_UAMH_11012_CZR68408.1
OG0000000	N5	n195	0.05	Non-Terminal	Lasallia_pustulata_v1_SLM36911.1, Lasallia_pustulata_v1_SLM38367.1	Phialocephala_subalpina_UAMH_11012_CZR54043.1, Lasallia_pustulata_v1_SLM37435.1, Lasallia_pustulata_v1_SLM38044.1, Monilinia_fructigena_Mfrg269_RAL58897.1
OG0000000	Lasallia_pustulata_v1	n196	1.0	Terminal	Lasallia_pustulata_v1_SLM36911.1	Lasallia_pustulata_v1_SLM38367.1
OG0000000	Lasallia_pustulata_v1	n199	1.0	Terminal	Lasallia_pustulata_v1_SLM37435.1	Lasallia_pustulata_v1_SLM38044.1
OG0000000	N5	n202	0.05	Non-Terminal	Lasallia_pustulata_v1_SLM34985.1, Lasallia_pustulata_v1_SLM37231.1, Lasallia_pustulata_v1_SLM36663.1, Lasallia_pustulata_v1_SLM37996.1, Lasallia_pustulata_v1_SLM36909.1	Rutstroemia_sp_NJR2017a_WRK4_PQE30330.1, Lasallia_pustulata_v1_SLM38628.1, Lasallia_pustulata_v1_SLM36262.1, Lasallia_pustulata_v1_SLM37389.1, Lasallia_pustulata_v1_SLM37812.1
OG0000000	Lasallia_pustulata_v1	n203	1.0	Terminal	Lasallia_pustulata_v1_SLM34985.1, Lasallia_pustulata_v1_SLM37231.1, Lasallia_pustulata_v1_SLM36663.1, Lasallia_pustulata_v1_SLM37996.1	Lasallia_pustulata_v1_SLM36909.1
OG0000000	Lasallia_pustulata_v1	n204	1.0	Terminal	Lasallia_pustulata_v1_SLM34985.1, Lasallia_pustulata_v1_SLM37231.1	Lasallia_pustulata_v1_SLM36663.1, Lasallia_pustulata_v1_SLM37996.1
OG0000000	Lasallia_pustulata_v1	n205	1.0	Terminal	Lasallia_pustulata_v1_SLM34985.1	Lasallia_pustulata_v1_SLM37231.1
OG0000000	Lasallia_pustulata_v1	n206	1.0	Terminal	Lasallia_pustulata_v1_SLM36663.1	Lasallia_pustulata_v1_SLM37996.1
OG0000000	Lasallia_pustulata_v1	n208	1.0	Terminal	Lasallia_pustulata_v1_SLM38628.1, Lasallia_pustulata_v1_SLM36262.1, Lasallia_pustulata_v1_SLM37389.1	Lasallia_pustulata_v1_SLM37812.1
OG0000000	Lasallia_pustulata_v1	n209	1.0	Terminal	Lasallia_pustulata_v1_SLM38628.1	Lasallia_pustulata_v1_SLM36262.1, Lasallia_pustulata_v1_SLM37389.1
OG0000000	Lasallia_pustulata_v1	n210	1.0	Terminal	Lasallia_pustulata_v1_SLM36262.1	Lasallia_pustulata_v1_SLM37389.1
OG0000000	N3	n211	0.09090909090909091	Non-Terminal	Pseudogymnoascus_sp_VKM_F4516_FW969_KFY58277.1, Lasallia_pustulata_v1_SLM36672.1, Lasallia_pustulata_v1_SLM36385.1, Lasallia_pustulata_v1_SLM36391.1, Lasallia_pustulata_v1_SLM35811.1, Lasallia_pustulata_v1_SLM36669.1, Lasallia_pustulata_v1_SLM35418.1, Lasallia_pustulata_v1_SLM35303.1, Lasallia_pustulata_v1_SLM36666.1, Lasallia_pustulata_v1_SLM36153.1, Lasallia_pustulata_v1_SLM36667.1, Lasallia_pu…	Phialocephala_subalpina_UAMH_11012_CZR51502.1, Aspergillus_flavus_CA14_RMZ44918.1, fusarium_poae_OBS23301.1, Lasallia_pustulata_v1_SLM38722.1, Lasallia_pustulata_v1_SLM37992.1, Lasallia_pustulata_v1_SLM38780.1, Rutstroemia_sp_NJR2017a_WRK4_PQE23024.1, Lasallia_pustulata_v1_SLM38392.1, Lasallia_pustulata_v1_SLM36591.1
OG0000000	N3	n212	0.09090909090909091	Non-Terminal	Pseudogymnoascus_sp_VKM_F4516_FW969_KFY58277.1, Lasallia_pustulata_v1_SLM36672.1, Lasallia_pustulata_v1_SLM36385.1, Lasallia_pustulata_v1_SLM36391.1, Lasallia_pustulata_v1_SLM35811.1, Lasallia_pustulata_v1_SLM36669.1, Lasallia_pustulata_v1_SLM35418.1, Lasallia_pustulata_v1_SLM35303.1, Lasallia_pustulata_v1_SLM36666.1, Lasallia_pustulata_v1_SLM36153.1, Lasallia_pustulata_v1_SLM36667.1, Lasallia_pu…	Botrytis_cinerea_XP_024549400.1, Lasallia_pustulata_v1_SLM38028.1, Lasallia_pustulata_v1_SLM36782.1, Tuber_magnatum_PWW74302.1, Rhynchosporium_agropyri_CZT04809.1, Pseudogymnoascus_sp_VKM_F4516_FW969_KFY67321.1, Pseudogymnoascus_sp_VKM_F4516_FW969_KFY67327.1, Pseudogymnoascus_sp_VKM_F4516_FW969_KFY59614.1, Botrytis_cinerea_XP_024548139.1, Lasallia_pustulata_v1_SLM39401.1, Lasallia_pustulata_v1_SL…
OG0000000	N3	n213	0.09090909090909091	Non-Terminal	Pseudogymnoascus_sp_VKM_F4516_FW969_KFY58277.1, Lasallia_pustulata_v1_SLM36672.1, Lasallia_pustulata_v1_SLM36385.1, Lasallia_pustulata_v1_SLM36391.1, Lasallia_pustulata_v1_SLM35811.1, Lasallia_pustulata_v1_SLM36669.1, Lasallia_pustulata_v1_SLM35418.1, Lasallia_pustulata_v1_SLM35303.1, Lasallia_pustulata_v1_SLM36666.1, Lasallia_pustulata_v1_SLM36153.1, Lasallia_pustulata_v1_SLM36667.1, Lasallia_pu…	Rachicladosporium_antarcticum_OQN97276.1, Arthrobotrys_oligospora_ATCC24927_XP_011121679.1, Lasallia_pustulata_v1_SLM38000.1, Lasallia_pustulata_v1_SLM36913.1, Lasallia_pustulata_v1_SLM37980.1, Lasallia_pustulata_v1_SLM38074.1
OG0000000	Lasallia_pustulata_v1	n216	1.0	Terminal	Lasallia_pustulata_v1_SLM36672.1, Lasallia_pustulata_v1_SLM36385.1, Lasallia_pustulata_v1_SLM36391.1, Lasallia_pustulata_v1_SLM35811.1, Lasallia_pustulata_v1_SLM36669.1, Lasallia_pustulata_v1_SLM35418.1, Lasallia_pustulata_v1_SLM35303.1, Lasallia_pustulata_v1_SLM36666.1, Lasallia_pustulata_v1_SLM36153.1, Lasallia_pustulata_v1_SLM36667.1, Lasallia_pustulata_v1_SLM36246.1, Lasallia_pustulata_v1_SLM…	Lasallia_pustulata_v1_SLM36627.1, Lasallia_pustulata_v1_SLM37411.1, Lasallia_pustulata_v1_SLM36297.1
OG0000000	Lasallia_pustulata_v1	n217	1.0	Terminal	Lasallia_pustulata_v1_SLM36672.1	Lasallia_pustulata_v1_SLM36385.1, Lasallia_pustulata_v1_SLM36391.1, Lasallia_pustulata_v1_SLM35811.1, Lasallia_pustulata_v1_SLM36669.1, Lasallia_pustulata_v1_SLM35418.1, Lasallia_pustulata_v1_SLM35303.1, Lasallia_pustulata_v1_SLM36666.1, Lasallia_pustulata_v1_SLM36153.1, Lasallia_pustulata_v1_SLM36667.1, Lasallia_pustulata_v1_SLM36246.1, Lasallia_pustulata_v1_SLM37388.1, Lasallia_pustulata_v1_SLM…
OG0000000	Lasallia_pustulata_v1	n218	1.0	Terminal	Lasallia_pustulata_v1_SLM36385.1, Lasallia_pustulata_v1_SLM36391.1, Lasallia_pustulata_v1_SLM35811.1, Lasallia_pustulata_v1_SLM36669.1, Lasallia_pustulata_v1_SLM35418.1, Lasallia_pustulata_v1_SLM35303.1, Lasallia_pustulata_v1_SLM36666.1, Lasallia_pustulata_v1_SLM36153.1, Lasallia_pustulata_v1_SLM36667.1, Lasallia_pustulata_v1_SLM36246.1, Lasallia_pustulata_v1_SLM37388.1, Lasallia_pustulata_v1_SLM…	Lasallia_pustulata_v1_SLM36905.1
OG0000000	Lasallia_pustulata_v1	n219	1.0	Terminal	Lasallia_pustulata_v1_SLM36385.1, Lasallia_pustulata_v1_SLM36391.1, Lasallia_pustulata_v1_SLM35811.1, Lasallia_pustulata_v1_SLM36669.1, Lasallia_pustulata_v1_SLM35418.1, Lasallia_pustulata_v1_SLM35303.1, Lasallia_pustulata_v1_SLM36666.1, Lasallia_pustulata_v1_SLM36153.1, Lasallia_pustulata_v1_SLM36667.1	Lasallia_pustulata_v1_SLM36246.1, Lasallia_pustulata_v1_SLM37388.1, Lasallia_pustulata_v1_SLM36517.1, Lasallia_pustulata_v1_SLM36912.1, Lasallia_pustulata_v1_SLM37412.1, Lasallia_pustulata_v1_SLM36668.1, Lasallia_pustulata_v1_SLM36656.1, Lasallia_pustulata_v1_SLM37473.1, Lasallia_pustulata_v1_SLM36583.1, Lasallia_pustulata_v1_SLM37317.1, Lasallia_pustulata_v1_SLM37230.1, Lasallia_pustulata_v1_SLM…
OG0000000	Lasallia_pustulata_v1	n220	1.0	Terminal	Lasallia_pustulata_v1_SLM36385.1, Lasallia_pustulata_v1_SLM36391.1, Lasallia_pustulata_v1_SLM35811.1, Lasallia_pustulata_v1_SLM36669.1	Lasallia_pustulata_v1_SLM35418.1, Lasallia_pustulata_v1_SLM35303.1, Lasallia_pustulata_v1_SLM36666.1, Lasallia_pustulata_v1_SLM36153.1, Lasallia_pustulata_v1_SLM36667.1
OG0000000	Lasallia_pustulata_v1	n221	1.0	Terminal	Lasallia_pustulata_v1_SLM36385.1	Lasallia_pustulata_v1_SLM36391.1, Lasallia_pustulata_v1_SLM35811.1, Lasallia_pustulata_v1_SLM36669.1
OG0000000	Lasallia_pustulata_v1	n222	1.0	Terminal	Lasallia_pustulata_v1_SLM36391.1, Lasallia_pustulata_v1_SLM35811.1	Lasallia_pustulata_v1_SLM36669.1
OG0000000	Lasallia_pustulata_v1	n223	1.0	Terminal	Lasallia_pustulata_v1_SLM36391.1	Lasallia_pustulata_v1_SLM35811.1
OG0000000	Lasallia_pustulata_v1	n224	1.0	Terminal	Lasallia_pustulata_v1_SLM35418.1, Lasallia_pustulata_v1_SLM35303.1, Lasallia_pustulata_v1_SLM36666.1, Lasallia_pustulata_v1_SLM36153.1	Lasallia_pustulata_v1_SLM36667.1
OG0000000	Lasallia_pustulata_v1	n225	1.0	Terminal	Lasallia_pustulata_v1_SLM35418.1, Lasallia_pustulata_v1_SLM35303.1, Lasallia_pustulata_v1_SLM36666.1	Lasallia_pustulata_v1_SLM36153.1
OG0000000	Lasallia_pustulata_v1	n226	1.0	Terminal	Lasallia_pustulata_v1_SLM35418.1, Lasallia_pustulata_v1_SLM35303.1	Lasallia_pustulata_v1_SLM36666.1
OG0000000	Lasallia_pustulata_v1	n227	1.0	Terminal	Lasallia_pustulata_v1_SLM35418.1	Lasallia_pustulata_v1_SLM35303.1
OG0000000	Lasallia_pustulata_v1	n228	1.0	Terminal	Lasallia_pustulata_v1_SLM36246.1	Lasallia_pustulata_v1_SLM37388.1, Lasallia_pustulata_v1_SLM36517.1, Lasallia_pustulata_v1_SLM36912.1, Lasallia_pustulata_v1_SLM37412.1, Lasallia_pustulata_v1_SLM36668.1, Lasallia_pustulata_v1_SLM36656.1, Lasallia_pustulata_v1_SLM37473.1, Lasallia_pustulata_v1_SLM36583.1, Lasallia_pustulata_v1_SLM37317.1, Lasallia_pustulata_v1_SLM37230.1, Lasallia_pustulata_v1_SLM36576.1, Lasallia_pustulata_v1_SLM…
OG0000000	Lasallia_pustulata_v1	n229	1.0	Terminal	Lasallia_pustulata_v1_SLM37388.1, Lasallia_pustulata_v1_SLM36517.1, Lasallia_pustulata_v1_SLM36912.1, Lasallia_pustulata_v1_SLM37412.1, Lasallia_pustulata_v1_SLM36668.1, Lasallia_pustulata_v1_SLM36656.1, Lasallia_pustulata_v1_SLM37473.1, Lasallia_pustulata_v1_SLM36583.1, Lasallia_pustulata_v1_SLM37317.1, Lasallia_pustulata_v1_SLM37230.1, Lasallia_pustulata_v1_SLM36576.1	Lasallia_pustulata_v1_SLM37226.1, Lasallia_pustulata_v1_SLM36581.1, Lasallia_pustulata_v1_SLM36590.1
OG0000000	Lasallia_pustulata_v1	n230	1.0	Terminal	Lasallia_pustulata_v1_SLM37388.1	Lasallia_pustulata_v1_SLM36517.1, Lasallia_pustulata_v1_SLM36912.1, Lasallia_pustulata_v1_SLM37412.1, Lasallia_pustulata_v1_SLM36668.1, Lasallia_pustulata_v1_SLM36656.1, Lasallia_pustulata_v1_SLM37473.1, Lasallia_pustulata_v1_SLM36583.1, Lasallia_pustulata_v1_SLM37317.1, Lasallia_pustulata_v1_SLM37230.1, Lasallia_pustulata_v1_SLM36576.1
OG0000000	Lasallia_pustulata_v1	n231	1.0	Terminal	Lasallia_pustulata_v1_SLM36517.1, Lasallia_pustulata_v1_SLM36912.1, Lasallia_pustulata_v1_SLM37412.1, Lasallia_pustulata_v1_SLM36668.1	Lasallia_pustulata_v1_SLM36656.1, Lasallia_pustulata_v1_SLM37473.1, Lasallia_pustulata_v1_SLM36583.1, Lasallia_pustulata_v1_SLM37317.1, Lasallia_pustulata_v1_SLM37230.1, Lasallia_pustulata_v1_SLM36576.1
OG0000000	Lasallia_pustulata_v1	n232	1.0	Terminal	Lasallia_pustulata_v1_SLM36517.1	Lasallia_pustulata_v1_SLM36912.1, Lasallia_pustulata_v1_SLM37412.1, Lasallia_pustulata_v1_SLM36668.1
OG0000000	Lasallia_pustulata_v1	n233	1.0	Terminal	Lasallia_pustulata_v1_SLM36912.1	Lasallia_pustulata_v1_SLM37412.1, Lasallia_pustulata_v1_SLM36668.1
OG0000000	Lasallia_pustulata_v1	n234	1.0	Terminal	Lasallia_pustulata_v1_SLM37412.1	Lasallia_pustulata_v1_SLM36668.1
OG0000000	Lasallia_pustulata_v1	n235	1.0	Terminal	Lasallia_pustulata_v1_SLM36656.1, Lasallia_pustulata_v1_SLM37473.1, Lasallia_pustulata_v1_SLM36583.1, Lasallia_pustulata_v1_SLM37317.1, Lasallia_pustulata_v1_SLM37230.1	Lasallia_pustulata_v1_SLM36576.1
OG0000000	Lasallia_pustulata_v1	n236	1.0	Terminal	Lasallia_pustulata_v1_SLM36656.1, Lasallia_pustulata_v1_SLM37473.1, Lasallia_pustulata_v1_SLM36583.1	Lasallia_pustulata_v1_SLM37317.1, Lasallia_pustulata_v1_SLM37230.1
OG0000000	Lasallia_pustulata_v1	n237	1.0	Terminal	Lasallia_pustulata_v1_SLM36656.1, Lasallia_pustulata_v1_SLM37473.1	Lasallia_pustulata_v1_SLM36583.1
OG0000000	Lasallia_pustulata_v1	n238	1.0	Terminal	Lasallia_pustulata_v1_SLM36656.1	Lasallia_pustulata_v1_SLM37473.1
OG0000000	Lasallia_pustulata_v1	n239	1.0	Terminal	Lasallia_pustulata_v1_SLM37317.1	Lasallia_pustulata_v1_SLM37230.1
OG0000000	Lasallia_pustulata_v1	n240	1.0	Terminal	Lasallia_pustulata_v1_SLM37226.1, Lasallia_pustulata_v1_SLM36581.1	Lasallia_pustulata_v1_SLM36590.1
OG0000000	Lasallia_pustulata_v1	n241	1.0	Terminal	Lasallia_pustulata_v1_SLM37226.1	Lasallia_pustulata_v1_SLM36581.1
OG0000000	Lasallia_pustulata_v1	n242	1.0	Terminal	Lasallia_pustulata_v1_SLM36627.1, Lasallia_pustulata_v1_SLM37411.1	Lasallia_pustulata_v1_SLM36297.1
OG0000000	Lasallia_pustulata_v1	n243	1.0	Terminal	Lasallia_pustulata_v1_SLM36627.1	Lasallia_pustulata_v1_SLM37411.1
OG0000000	Lasallia_pustulata_v1	n246	1.0	Terminal	Lasallia_pustulata_v1_SLM38000.1, Lasallia_pustulata_v1_SLM36913.1, Lasallia_pustulata_v1_SLM37980.1	Lasallia_pustulata_v1_SLM38074.1
OG0000000	Lasallia_pustulata_v1	n247	1.0	Terminal	Lasallia_pustulata_v1_SLM38000.1, Lasallia_pustulata_v1_SLM36913.1	Lasallia_pustulata_v1_SLM37980.1
OG0000000	Lasallia_pustulata_v1	n248	1.0	Terminal	Lasallia_pustulata_v1_SLM38000.1	Lasallia_pustulata_v1_SLM36913.1
OG0000000	N3	n249	0.18181818181818182	Non-Terminal	Botrytis_cinerea_XP_024549400.1, Lasallia_pustulata_v1_SLM38028.1, Lasallia_pustulata_v1_SLM36782.1, Tuber_magnatum_PWW74302.1, Rhynchosporium_agropyri_CZT04809.1, Pseudogymnoascus_sp_VKM_F4516_FW969_KFY67321.1, Pseudogymnoascus_sp_VKM_F4516_FW969_KFY67327.1	Pseudogymnoascus_sp_VKM_F4516_FW969_KFY59614.1, Botrytis_cinerea_XP_024548139.1, Lasallia_pustulata_v1_SLM39401.1, Lasallia_pustulata_v1_SLM33954.1, Lasallia_pustulata_v1_SLM37431.1, Lasallia_pustulata_v1_SLM41521.1, Lasallia_pustulata_v1_SLM40339.1, Lasallia_pustulata_v1_SLM34954.1, Lasallia_pustulata_v1_SLM35052.1, Tuber_magnatum_PWW77348.1, Lasallia_pustulata_v1_SLM37228.1, Tuber_magnatum_PWW7…
OG0000000	Lasallia_pustulata_v1	n253	1.0	Terminal	Lasallia_pustulata_v1_SLM38028.1	Lasallia_pustulata_v1_SLM36782.1
OG0000000	Pseudogymnoascus_sp_VKM_F4516_FW969	n255	1.0	Terminal	Pseudogymnoascus_sp_VKM_F4516_FW969_KFY67321.1	Pseudogymnoascus_sp_VKM_F4516_FW969_KFY67327.1
OG0000000	N3	n256	0.09090909090909091	Non-Terminal	Pseudogymnoascus_sp_VKM_F4516_FW969_KFY59614.1, Botrytis_cinerea_XP_024548139.1, Lasallia_pustulata_v1_SLM39401.1, Lasallia_pustulata_v1_SLM33954.1, Lasallia_pustulata_v1_SLM37431.1, Lasallia_pustulata_v1_SLM41521.1, Lasallia_pustulata_v1_SLM40339.1, Lasallia_pustulata_v1_SLM34954.1, Lasallia_pustulata_v1_SLM35052.1, Tuber_magnatum_PWW77348.1, Lasallia_pustulata_v1_SLM37228.1, Tuber_magnatum_PWW7…	Phialocephala_subalpina_UAMH_11012_CZR69571.1, Phialocephala_subalpina_UAMH_11012_CZR60748.1, Lasallia_pustulata_v1_SLM37978.1, Lasallia_pustulata_v1_SLM38625.1, Lasallia_pustulata_v1_SLM37703.1, Lasallia_pustulata_v1_SLM37475.1, Lasallia_pustulata_v1_SLM37912.1, Lasallia_pustulata_v1_SLM38027.1, Pseudogymnoascus_sp_VKM_F4516_FW969_KFY53802.1
OG0000000	N3	n257	0.09090909090909091	Non-Terminal	Pseudogymnoascus_sp_VKM_F4516_FW969_KFY59614.1, Botrytis_cinerea_XP_024548139.1, Lasallia_pustulata_v1_SLM39401.1, Lasallia_pustulata_v1_SLM33954.1, Lasallia_pustulata_v1_SLM37431.1, Lasallia_pustulata_v1_SLM41521.1, Lasallia_pustulata_v1_SLM40339.1, Lasallia_pustulata_v1_SLM34954.1, Lasallia_pustulata_v1_SLM35052.1	Tuber_magnatum_PWW77348.1, Lasallia_pustulata_v1_SLM37228.1, Tuber_magnatum_PWW77343.1, Lasallia_pustulata_v1_SLM38639.1, Pseudogymnoascus_sp_VKM_F4516_FW969_KFY58548.1
OG0000000	Lasallia_pustulata_v1	n260	1.0	Terminal	Lasallia_pustulata_v1_SLM39401.1, Lasallia_pustulata_v1_SLM33954.1	Lasallia_pustulata_v1_SLM37431.1, Lasallia_pustulata_v1_SLM41521.1, Lasallia_pustulata_v1_SLM40339.1, Lasallia_pustulata_v1_SLM34954.1, Lasallia_pustulata_v1_SLM35052.1
OG0000000	Lasallia_pustulata_v1	n261	1.0	Terminal	Lasallia_pustulata_v1_SLM39401.1	Lasallia_pustulata_v1_SLM33954.1
OG0000000	Lasallia_pustulata_v1	n262	1.0	Terminal	Lasallia_pustulata_v1_SLM37431.1, Lasallia_pustulata_v1_SLM41521.1, Lasallia_pustulata_v1_SLM40339.1	Lasallia_pustulata_v1_SLM34954.1, Lasallia_pustulata_v1_SLM35052.1
OG0000000	Lasallia_pustulata_v1	n263	1.0	Terminal	Lasallia_pustulata_v1_SLM37431.1, Lasallia_pustulata_v1_SLM41521.1	Lasallia_pustulata_v1_SLM40339.1
OG0000000	Lasallia_pustulata_v1	n264	1.0	Terminal	Lasallia_pustulata_v1_SLM37431.1	Lasallia_pustulata_v1_SLM41521.1
OG0000000	Lasallia_pustulata_v1	n265	1.0	Terminal	Lasallia_pustulata_v1_SLM34954.1	Lasallia_pustulata_v1_SLM35052.1
OG0000000	N3	n267	0.09090909090909091	Non-Terminal	Tuber_magnatum_PWW77348.1, Lasallia_pustulata_v1_SLM37228.1	Tuber_magnatum_PWW77343.1, Lasallia_pustulata_v1_SLM38639.1
OG0000000	Phialocephala_subalpina_UAMH_11012	n272	1.0	Terminal	Phialocephala_subalpina_UAMH_11012_CZR69571.1	Phialocephala_subalpina_UAMH_11012_CZR60748.1
OG0000000	Lasallia_pustulata_v1	n273	1.0	Terminal	Lasallia_pustulata_v1_SLM37978.1, Lasallia_pustulata_v1_SLM38625.1	Lasallia_pustulata_v1_SLM37703.1, Lasallia_pustulata_v1_SLM37475.1, Lasallia_pustulata_v1_SLM37912.1, Lasallia_pustulata_v1_SLM38027.1
OG0000000	Lasallia_pustulata_v1	n274	1.0	Terminal	Lasallia_pustulata_v1_SLM37978.1	Lasallia_pustulata_v1_SLM38625.1
OG0000000	Lasallia_pustulata_v1	n275	1.0	Terminal	Lasallia_pustulata_v1_SLM37703.1, Lasallia_pustulata_v1_SLM37475.1, Lasallia_pustulata_v1_SLM37912.1	Lasallia_pustulata_v1_SLM38027.1
OG0000000	Lasallia_pustulata_v1	n276	1.0	Terminal	Lasallia_pustulata_v1_SLM37703.1, Lasallia_pustulata_v1_SLM37475.1	Lasallia_pustulata_v1_SLM37912.1
OG0000000	Lasallia_pustulata_v1	n277	1.0	Terminal	Lasallia_pustulata_v1_SLM37703.1	Lasallia_pustulata_v1_SLM37475.1
OG0000000	N5	n279	0.05	Non-Terminal	Aspergillus_flavus_CA14_RMZ44918.1, fusarium_poae_OBS23301.1, Lasallia_pustulata_v1_SLM38722.1, Lasallia_pustulata_v1_SLM37992.1, Lasallia_pustulata_v1_SLM38780.1, Rutstroemia_sp_NJR2017a_WRK4_PQE23024.1	Lasallia_pustulata_v1_SLM38392.1, Lasallia_pustulata_v1_SLM36591.1
OG0000000	Lasallia_pustulata_v1	n283	1.0	Terminal	Lasallia_pustulata_v1_SLM38722.1, Lasallia_pustulata_v1_SLM37992.1	Lasallia_pustulata_v1_SLM38780.1
OG0000000	Lasallia_pustulata_v1	n284	1.0	Terminal	Lasallia_pustulata_v1_SLM38722.1	Lasallia_pustulata_v1_SLM37992.1
OG0000000	Lasallia_pustulata_v1	n285	1.0	Terminal	Lasallia_pustulata_v1_SLM38392.1	Lasallia_pustulata_v1_SLM36591.1
OG0000000	N0	n286	0.04	Non-Terminal	Aspergillus_flavus_CA14_RMZ46289.1, Glarea_lozoyensis_74030_EHK99692.1, Arthrobotrys_oligospora_ATCC24927_XP_011119004.1, Lasallia_pustulata_v1_SLM38578.1, Lasallia_pustulata_v1_SLM38707.1, Lasallia_pustulata_v1_SLM37828.1, Lasallia_pustulata_v1_SLM38488.1, Lasallia_pustulata_v1_SLM38553.1	Arthrobotrys_oligospora_ATCC24927_XP_011117757.1, Arthrobotrys_oligospora_ATCC24927_XP_011120705.1, Hypsizygus_marmoreus_RDB26554.1, Tuber_magnatum_PWW71991.1
OG0000000	N3	n287	0.045454545454545456	Non-Terminal	Aspergillus_flavus_CA14_RMZ46289.1, Glarea_lozoyensis_74030_EHK99692.1, Arthrobotrys_oligospora_ATCC24927_XP_011119004.1, Lasallia_pustulata_v1_SLM38578.1, Lasallia_pustulata_v1_SLM38707.1, Lasallia_pustulata_v1_SLM37828.1	Lasallia_pustulata_v1_SLM38488.1, Lasallia_pustulata_v1_SLM38553.1
OG0000000	Lasallia_pustulata_v1	n291	1.0	Terminal	Lasallia_pustulata_v1_SLM38578.1, Lasallia_pustulata_v1_SLM38707.1	Lasallia_pustulata_v1_SLM37828.1
OG0000000	Lasallia_pustulata_v1	n292	1.0	Terminal	Lasallia_pustulata_v1_SLM38578.1	Lasallia_pustulata_v1_SLM38707.1
OG0000000	Lasallia_pustulata_v1	n293	1.0	Terminal	Lasallia_pustulata_v1_SLM38488.1	Lasallia_pustulata_v1_SLM38553.1
OG0000000	Arthrobotrys_oligospora_ATCC24927	n295	1.0	Terminal	Arthrobotrys_oligospora_ATCC24927_XP_011117757.1	Arthrobotrys_oligospora_ATCC24927_XP_011120705.1
OG0000000	Lasallia_pustulata_v1	n299	1.0	Terminal	Lasallia_pustulata_v1_SLM38753.1	Lasallia_pustulata_v1_SLM38046.1
OG0000000	N5	n300	0.05	Non-Terminal	Phialocephala_subalpina_UAMH_11012_CZR58343.1, Phialocephala_subalpina_UAMH_11012_CZR53656.1, Pseudogymnoascus_sp_VKM_F4516_FW969_KFY57612.1, Aspergillus_niger_N402_SPB51531.1, Rutstroemia_sp_NJR2017a_WRK4_PQE30756.1, fusarium_poae_OBS22703.1	Aspergillus_niger_N402_SPB51532.1
OG0000000	Phialocephala_subalpina_UAMH_11012	n305	1.0	Terminal	Phialocephala_subalpina_UAMH_11012_CZR58343.1	Phialocephala_subalpina_UAMH_11012_CZR53656.1
OG0000000	Aspergillus_niger_N402	n307	1.0	Terminal	Aspergillus_niger_N402_SPB43995.1	Aspergillus_niger_N402_SPB43540.1, Aspergillus_niger_N402_SPB45074.1, Aspergillus_niger_N402_SPB45792.1
OG0000000	Aspergillus_niger_N402	n308	1.0	Terminal	Aspergillus_niger_N402_SPB43540.1, Aspergillus_niger_N402_SPB45074.1	Aspergillus_niger_N402_SPB45792.1
OG0000000	Aspergillus_niger_N402	n309	1.0	Terminal	Aspergillus_niger_N402_SPB43540.1	Aspergillus_niger_N402_SPB45074.1
OG0000000	N15	n312	0.1	Non-Terminal	Glarea_lozoyensis_74030_EHK97886.1, Rutstroemia_sp_NJR2017a_WRK4_PQE31133.1	Rutstroemia_sp_NJR2017a_WRK4_PQE19473.1, Sclerotinia_borealis_ESZ89706.1, Phialocephala_subalpina_UAMH_11012_CZR67894.1, Rutstroemia_sp_NJR2017a_WRK4_PQE27241.1, Monilinia_fructigena_Mfrg269_RAL62638.1, Botrytis_cinerea_XP_024552494.1, Sclerotinia_borealis_ESZ96725.1
OG0000000	N15	n314	0.2	Non-Terminal	Rutstroemia_sp_NJR2017a_WRK4_PQE19473.1, Sclerotinia_borealis_ESZ89706.1	Phialocephala_subalpina_UAMH_11012_CZR67894.1, Rutstroemia_sp_NJR2017a_WRK4_PQE27241.1, Monilinia_fructigena_Mfrg269_RAL62638.1, Botrytis_cinerea_XP_024552494.1, Sclerotinia_borealis_ESZ96725.1
OG0000000	N3	n321	0.13636363636363635	Non-Terminal	Diplodia_corticola_XP_020134314.1, Aspergillus_flavus_CA14_RMZ44208.1, Tuber_magnatum_PWW80262.1, Phialocephala_subalpina_UAMH_11012_CZR56610.1, Pseudogymnoascus_sp_VKM_F4516_FW969_KFY58148.1, Pseudogymnoascus_sp_VKM_F4516_FW969_KFY52564.1, Pseudogymnoascus_sp_VKM_F4516_FW969_KFY67652.1, Aspergillus_flavus_CA14_RMZ44108.1, Aspergillus_niger_N402_SPB53576.1, Tuber_magnatum_PWW75347.1, Tuber_magnat…	Aspergillus_flavus_CA14_RMZ39564.1, Aspergillus_niger_N402_SPB50276.1, Aspergillus_niger_N402_SPB48768.1, Tuber_magnatum_PWW75080.1, Tuber_magnatum_PWW73653.1, Arthrobotrys_oligospora_ATCC24927_XP_011117801.1, Aspergillus_flavus_CA14_RMZ39549.1, Aspergillus_flavus_CA14_RMZ38873.1, Aspergillus_niger_N402_SPB52131.1, Aspergillus_flavus_CA14_RMZ44907.1, Aspergillus_flavus_CA14_RMZ41048.1, Rhynchospo…
OG0000000	N3	n322	0.13636363636363635	Non-Terminal	Diplodia_corticola_XP_020134314.1, Aspergillus_flavus_CA14_RMZ44208.1, Tuber_magnatum_PWW80262.1, Phialocephala_subalpina_UAMH_11012_CZR56610.1, Pseudogymnoascus_sp_VKM_F4516_FW969_KFY58148.1, Pseudogymnoascus_sp_VKM_F4516_FW969_KFY52564.1, Pseudogymnoascus_sp_VKM_F4516_FW969_KFY67652.1, Aspergillus_flavus_CA14_RMZ44108.1, Aspergillus_niger_N402_SPB53576.1, Tuber_magnatum_PWW75347.1, Tuber_magnat…	Diplodia_corticola_XP_020127978.1, Rachicladosporium_antarcticum_OQN99997.1, Tuber_magnatum_PWW72801.1, Aspergillus_flavus_CA14_RMZ48192.1, Aspergillus_flavus_CA14_RMZ36042.1, Tuber_magnatum_PWW74722.1, Tuber_magnatum_PWW75366.1, Tuber_magnatum_PWW75389.1, Tuber_magnatum_PWW77586.1
OG0000000	N3	n324	0.09090909090909091	Non-Terminal	Aspergillus_flavus_CA14_RMZ44208.1, Tuber_magnatum_PWW80262.1	Phialocephala_subalpina_UAMH_11012_CZR56610.1, Pseudogymnoascus_sp_VKM_F4516_FW969_KFY58148.1, Pseudogymnoascus_sp_VKM_F4516_FW969_KFY52564.1, Pseudogymnoascus_sp_VKM_F4516_FW969_KFY67652.1, Aspergillus_flavus_CA14_RMZ44108.1, Aspergillus_niger_N402_SPB53576.1, Tuber_magnatum_PWW75347.1, Tuber_magnatum_PWW73768.1, Tuber_magnatum_PWW73432.1, Tuber_magnatum_PWW73652.1, Tuber_magnatum_PWW74766.1, Tu…
OG0000000	N3	n326	0.045454545454545456	Non-Terminal	Phialocephala_subalpina_UAMH_11012_CZR56610.1, Pseudogymnoascus_sp_VKM_F4516_FW969_KFY58148.1, Pseudogymnoascus_sp_VKM_F4516_FW969_KFY52564.1, Pseudogymnoascus_sp_VKM_F4516_FW969_KFY67652.1, Aspergillus_flavus_CA14_RMZ44108.1, Aspergillus_niger_N402_SPB53576.1, Tuber_magnatum_PWW75347.1, Tuber_magnatum_PWW73768.1, Tuber_magnatum_PWW73432.1, Tuber_magnatum_PWW73652.1, Tuber_magnatum_PWW74766.1, Tu…	Tuber_magnatum_PWW73366.1, Tuber_magnatum_PWW78366.1, Tuber_magnatum_PWW72797.1
OG0000000	N3	n327	0.045454545454545456	Non-Terminal	Phialocephala_subalpina_UAMH_11012_CZR56610.1, Pseudogymnoascus_sp_VKM_F4516_FW969_KFY58148.1, Pseudogymnoascus_sp_VKM_F4516_FW969_KFY52564.1, Pseudogymnoascus_sp_VKM_F4516_FW969_KFY67652.1, Aspergillus_flavus_CA14_RMZ44108.1, Aspergillus_niger_N402_SPB53576.1, Tuber_magnatum_PWW75347.1, Tuber_magnatum_PWW73768.1, Tuber_magnatum_PWW73432.1, Tuber_magnatum_PWW73652.1, Tuber_magnatum_PWW74766.1, Tu…	fusarium_poae_OBS16958.1, Tuber_magnatum_PWW80203.1, Tuber_magnatum_PWW74782.1, Tuber_magnatum_PWW74189.1, Tuber_magnatum_PWW74176.1, Tuber_magnatum_PWW78211.1, Tuber_magnatum_PWW74561.1, Tuber_magnatum_PWW78576.1, Tuber_magnatum_PWW80082.1, Tuber_magnatum_PWW73747.1, Tuber_magnatum_PWW75350.1, Tuber_magnatum_PWW80263.1
OG0000000	Pseudogymnoascus_sp_VKM_F4516_FW969	n330	1.0	Terminal	Pseudogymnoascus_sp_VKM_F4516_FW969_KFY58148.1, Pseudogymnoascus_sp_VKM_F4516_FW969_KFY52564.1	Pseudogymnoascus_sp_VKM_F4516_FW969_KFY67652.1
OG0000000	Pseudogymnoascus_sp_VKM_F4516_FW969	n331	1.0	Terminal	Pseudogymnoascus_sp_VKM_F4516_FW969_KFY58148.1	Pseudogymnoascus_sp_VKM_F4516_FW969_KFY52564.1
OG0000000	N3	n332	0.13636363636363635	Non-Terminal	Aspergillus_flavus_CA14_RMZ44108.1, Aspergillus_niger_N402_SPB53576.1, Tuber_magnatum_PWW75347.1, Tuber_magnatum_PWW73768.1, Tuber_magnatum_PWW73432.1, Tuber_magnatum_PWW73652.1, Tuber_magnatum_PWW74766.1, Tuber_magnatum_PWW72828.1, Tuber_magnatum_PWW76967.1, Tuber_magnatum_PWW74682.1, Tuber_magnatum_PWW79386.1, Tuber_magnatum_PWW73286.1, Tuber_magnatum_PWW80120.1, Tuber_magnatum_PWW73505.1, Tube…	Tuber_magnatum_PWW75013.1, Aspergillus_niger_N402_SPB53578.1, Aspergillus_flavus_CA14_RMZ36870.1, Tuber_magnatum_PWW71635.1, Tuber_magnatum_PWW76766.1, Aspergillus_niger_N402_SPB48381.1, Aspergillus_flavus_CA14_RMZ39249.1, Aspergillus_flavus_CA14_RMZ40923.1, Aspergillus_niger_N402_SPB49514.1
OG0000000	Tuber_magnatum	n335	1.0	Terminal	Tuber_magnatum_PWW75347.1, Tuber_magnatum_PWW73768.1, Tuber_magnatum_PWW73432.1, Tuber_magnatum_PWW73652.1, Tuber_magnatum_PWW74766.1, Tuber_magnatum_PWW72828.1, Tuber_magnatum_PWW76967.1, Tuber_magnatum_PWW74682.1, Tuber_magnatum_PWW79386.1, Tuber_magnatum_PWW73286.1, Tuber_magnatum_PWW80120.1	Tuber_magnatum_PWW73505.1, Tuber_magnatum_PWW73507.1, Tuber_magnatum_PWW79914.1
OG0000000	Tuber_magnatum	n336	1.0	Terminal	Tuber_magnatum_PWW75347.1	Tuber_magnatum_PWW73768.1, Tuber_magnatum_PWW73432.1, Tuber_magnatum_PWW73652.1, Tuber_magnatum_PWW74766.1, Tuber_magnatum_PWW72828.1, Tuber_magnatum_PWW76967.1, Tuber_magnatum_PWW74682.1, Tuber_magnatum_PWW79386.1, Tuber_magnatum_PWW73286.1, Tuber_magnatum_PWW80120.1
OG0000000	Tuber_magnatum	n337	1.0	Terminal	Tuber_magnatum_PWW73768.1, Tuber_magnatum_PWW73432.1, Tuber_magnatum_PWW73652.1, Tuber_magnatum_PWW74766.1, Tuber_magnatum_PWW72828.1, Tuber_magnatum_PWW76967.1, Tuber_magnatum_PWW74682.1, Tuber_magnatum_PWW79386.1, Tuber_magnatum_PWW73286.1	Tuber_magnatum_PWW80120.1
OG0000000	Tuber_magnatum	n338	1.0	Terminal	Tuber_magnatum_PWW73768.1	Tuber_magnatum_PWW73432.1, Tuber_magnatum_PWW73652.1, Tuber_magnatum_PWW74766.1, Tuber_magnatum_PWW72828.1, Tuber_magnatum_PWW76967.1, Tuber_magnatum_PWW74682.1, Tuber_magnatum_PWW79386.1, Tuber_magnatum_PWW73286.1
OG0000000	Tuber_magnatum	n339	1.0	Terminal	Tuber_magnatum_PWW73432.1, Tuber_magnatum_PWW73652.1, Tuber_magnatum_PWW74766.1, Tuber_magnatum_PWW72828.1, Tuber_magnatum_PWW76967.1, Tuber_magnatum_PWW74682.1	Tuber_magnatum_PWW79386.1, Tuber_magnatum_PWW73286.1
OG0000000	Tuber_magnatum	n340	1.0	Terminal	Tuber_magnatum_PWW73432.1, Tuber_magnatum_PWW73652.1, Tuber_magnatum_PWW74766.1, Tuber_magnatum_PWW72828.1	Tuber_magnatum_PWW76967.1, Tuber_magnatum_PWW74682.1
OG0000000	Tuber_magnatum	n341	1.0	Terminal	Tuber_magnatum_PWW73432.1, Tuber_magnatum_PWW73652.1	Tuber_magnatum_PWW74766.1, Tuber_magnatum_PWW72828.1
OG0000000	Tuber_magnatum	n342	1.0	Terminal	Tuber_magnatum_PWW73432.1	Tuber_magnatum_PWW73652.1
OG0000000	Tuber_magnatum	n343	1.0	Terminal	Tuber_magnatum_PWW74766.1	Tuber_magnatum_PWW72828.1
OG0000000	Tuber_magnatum	n344	1.0	Terminal	Tuber_magnatum_PWW76967.1	Tuber_magnatum_PWW74682.1
OG0000000	Tuber_magnatum	n345	1.0	Terminal	Tuber_magnatum_PWW79386.1	Tuber_magnatum_PWW73286.1
OG0000000	Tuber_magnatum	n346	1.0	Terminal	Tuber_magnatum_PWW73505.1, Tuber_magnatum_PWW73507.1	Tuber_magnatum_PWW79914.1
OG0000000	Tuber_magnatum	n347	1.0	Terminal	Tuber_magnatum_PWW73505.1	Tuber_magnatum_PWW73507.1
OG0000000	N3	n348	0.13636363636363635	Non-Terminal	Tuber_magnatum_PWW75013.1, Aspergillus_niger_N402_SPB53578.1, Aspergillus_flavus_CA14_RMZ36870.1	Tuber_magnatum_PWW71635.1, Tuber_magnatum_PWW76766.1, Aspergillus_niger_N402_SPB48381.1, Aspergillus_flavus_CA14_RMZ39249.1, Aspergillus_flavus_CA14_RMZ40923.1, Aspergillus_niger_N402_SPB49514.1
OG0000000	Tuber_magnatum	n352	1.0	Terminal	Tuber_magnatum_PWW71635.1	Tuber_magnatum_PWW76766.1
OG0000000	N12	n353	1.0	Non-Terminal	Aspergillus_niger_N402_SPB48381.1, Aspergillus_flavus_CA14_RMZ39249.1	Aspergillus_flavus_CA14_RMZ40923.1, Aspergillus_niger_N402_SPB49514.1
OG0000000	Tuber_magnatum	n357	1.0	Terminal	Tuber_magnatum_PWW80203.1, Tuber_magnatum_PWW74782.1, Tuber_magnatum_PWW74189.1, Tuber_magnatum_PWW74176.1	Tuber_magnatum_PWW78211.1, Tuber_magnatum_PWW74561.1, Tuber_magnatum_PWW78576.1, Tuber_magnatum_PWW80082.1, Tuber_magnatum_PWW73747.1, Tuber_magnatum_PWW75350.1, Tuber_magnatum_PWW80263.1
OG0000000	Tuber_magnatum	n358	1.0	Terminal	Tuber_magnatum_PWW80203.1, Tuber_magnatum_PWW74782.1	Tuber_magnatum_PWW74189.1, Tuber_magnatum_PWW74176.1
OG0000000	Tuber_magnatum	n359	1.0	Terminal	Tuber_magnatum_PWW80203.1	Tuber_magnatum_PWW74782.1
OG0000000	Tuber_magnatum	n360	1.0	Terminal	Tuber_magnatum_PWW74189.1	Tuber_magnatum_PWW74176.1
OG0000000	Tuber_magnatum	n361	1.0	Terminal	Tuber_magnatum_PWW78211.1	Tuber_magnatum_PWW74561.1, Tuber_magnatum_PWW78576.1, Tuber_magnatum_PWW80082.1, Tuber_magnatum_PWW73747.1, Tuber_magnatum_PWW75350.1, Tuber_magnatum_PWW80263.1
OG0000000	Tuber_magnatum	n362	1.0	Terminal	Tuber_magnatum_PWW74561.1	Tuber_magnatum_PWW78576.1, Tuber_magnatum_PWW80082.1, Tuber_magnatum_PWW73747.1, Tuber_magnatum_PWW75350.1, Tuber_magnatum_PWW80263.1
OG0000000	Tuber_magnatum	n363	1.0	Terminal	Tuber_magnatum_PWW78576.1	Tuber_magnatum_PWW80082.1, Tuber_magnatum_PWW73747.1, Tuber_magnatum_PWW75350.1, Tuber_magnatum_PWW80263.1
OG0000000	Tuber_magnatum	n364	1.0	Terminal	Tuber_magnatum_PWW80082.1	Tuber_magnatum_PWW73747.1, Tuber_magnatum_PWW75350.1, Tuber_magnatum_PWW80263.1
OG0000000	Tuber_magnatum	n365	1.0	Terminal	Tuber_magnatum_PWW73747.1	Tuber_magnatum_PWW75350.1, Tuber_magnatum_PWW80263.1
OG0000000	Tuber_magnatum	n366	1.0	Terminal	Tuber_magnatum_PWW75350.1	Tuber_magnatum_PWW80263.1
OG0000000	Tuber_magnatum	n367	1.0	Terminal	Tuber_magnatum_PWW73366.1, Tuber_magnatum_PWW78366.1	Tuber_magnatum_PWW72797.1
OG0000000	Tuber_magnatum	n368	1.0	Terminal	Tuber_magnatum_PWW73366.1	Tuber_magnatum_PWW78366.1
OG0000000	N3	n370	0.045454545454545456	Non-Terminal	Rachicladosporium_antarcticum_OQN99997.1, Tuber_magnatum_PWW72801.1, Aspergillus_flavus_CA14_RMZ48192.1, Aspergillus_flavus_CA14_RMZ36042.1, Tuber_magnatum_PWW74722.1, Tuber_magnatum_PWW75366.1	Tuber_magnatum_PWW75389.1, Tuber_magnatum_PWW77586.1
OG0000000	N3	n371	0.045454545454545456	Non-Terminal	Rachicladosporium_antarcticum_OQN99997.1, Tuber_magnatum_PWW72801.1	Aspergillus_flavus_CA14_RMZ48192.1, Aspergillus_flavus_CA14_RMZ36042.1, Tuber_magnatum_PWW74722.1, Tuber_magnatum_PWW75366.1
OG0000000	Aspergillus_flavus_CA14	n374	1.0	Terminal	Aspergillus_flavus_CA14_RMZ48192.1	Aspergillus_flavus_CA14_RMZ36042.1
OG0000000	Tuber_magnatum	n375	1.0	Terminal	Tuber_magnatum_PWW74722.1	Tuber_magnatum_PWW75366.1
OG0000000	Tuber_magnatum	n376	1.0	Terminal	Tuber_magnatum_PWW75389.1	Tuber_magnatum_PWW77586.1
OG0000000	N3	n377	0.13636363636363635	Non-Terminal	Aspergillus_flavus_CA14_RMZ39564.1, Aspergillus_niger_N402_SPB50276.1, Aspergillus_niger_N402_SPB48768.1, Tuber_magnatum_PWW75080.1	Tuber_magnatum_PWW73653.1, Arthrobotrys_oligospora_ATCC24927_XP_011117801.1, Aspergillus_flavus_CA14_RMZ39549.1, Aspergillus_flavus_CA14_RMZ38873.1, Aspergillus_niger_N402_SPB52131.1, Aspergillus_flavus_CA14_RMZ44907.1, Aspergillus_flavus_CA14_RMZ41048.1, Rhynchosporium_agropyri_CZS93143.1, Rutstroemia_sp_NJR2017a_WRK4_PQE17837.1
OG0000000	Aspergillus_niger_N402	n380	1.0	Terminal	Aspergillus_niger_N402_SPB50276.1	Aspergillus_niger_N402_SPB48768.1
OG0000000	N3	n382	0.045454545454545456	Non-Terminal	Arthrobotrys_oligospora_ATCC24927_XP_011117801.1, Aspergillus_flavus_CA14_RMZ39549.1, Aspergillus_flavus_CA14_RMZ38873.1	Aspergillus_niger_N402_SPB52131.1, Aspergillus_flavus_CA14_RMZ44907.1, Aspergillus_flavus_CA14_RMZ41048.1, Rhynchosporium_agropyri_CZS93143.1, Rutstroemia_sp_NJR2017a_WRK4_PQE17837.1
OG0000000	Aspergillus_flavus_CA14	n384	1.0	Terminal	Aspergillus_flavus_CA14_RMZ39549.1	Aspergillus_flavus_CA14_RMZ38873.1
OG0000000	Aspergillus_flavus_CA14	n387	1.0	Terminal	Aspergillus_flavus_CA14_RMZ44907.1	Aspergillus_flavus_CA14_RMZ41048.1
OG0000000	N0	n390	0.28	Non-Terminal	Aspergillus_flavus_CA14_RMZ43130.1, Arthrobotrys_oligospora_ATCC24927_XP_011120170.1, Arthrobotrys_oligospora_ATCC24927_XP_011127183.1, Rutstroemia_sp_NJR2017a_WRK4_PQE29767.1, Glarea_lozoyensis_74030_EHK98671.1, Hypsizygus_marmoreus_RDB26552.1, Phialocephala_subalpina_UAMH_11012_CZR67458.1, Phialocephala_subalpina_UAMH_11012_CZR68032.1, Lasallia_pustulata_v1_SLM34908.1, Sclerotinia_sclerotiorum_…	Tuber_magnatum_PWW80922.1, Tuber_magnatum_PWW75235.1, Tuber_magnatum_PWW74907.1, Aspergillus_flavus_CA14_RMZ47547.1, Tuber_magnatum_PWW77704.1, Aspergillus_niger_N402_SPB47794.1, Aspergillus_flavus_CA14_RMZ44420.1, Aspergillus_flavus_CA14_RMZ37560.1, Aspergillus_niger_N402_SPB46885.1, Tuber_magnatum_PWW72138.1, Tuber_magnatum_PWW75912.1, Tuber_magnatum_PWW79683.1, Tuber_magnatum_PWW77845.1, Rachi…
OG0000000	N0	n391	0.24	Non-Terminal	Aspergillus_flavus_CA14_RMZ43130.1, Arthrobotrys_oligospora_ATCC24927_XP_011120170.1, Arthrobotrys_oligospora_ATCC24927_XP_011127183.1, Rutstroemia_sp_NJR2017a_WRK4_PQE29767.1, Glarea_lozoyensis_74030_EHK98671.1, Hypsizygus_marmoreus_RDB26552.1, Phialocephala_subalpina_UAMH_11012_CZR67458.1, Phialocephala_subalpina_UAMH_11012_CZR68032.1, Lasallia_pustulata_v1_SLM34908.1, Sclerotinia_sclerotiorum_…	Arthrobotrys_oligospora_ATCC24927_XP_011122637.1, Monilinia_fructigena_Mfrg269_RAL67070.1, fusarium_poae_OBS23234.1, Botrytis_cinerea_XP_024545920.1, Tuber_magnatum_PWW74781.1, Sclerotinia_sclerotiorum_APA10721.1, Sclerotinia_sclerotiorum_APA10358.1
OG0000000	N0	n393	0.08	Non-Terminal	Aspergillus_flavus_CA14_RMZ43130.1, Arthrobotrys_oligospora_ATCC24927_XP_011120170.1, Arthrobotrys_oligospora_ATCC24927_XP_011127183.1, Rutstroemia_sp_NJR2017a_WRK4_PQE29767.1, Glarea_lozoyensis_74030_EHK98671.1, Hypsizygus_marmoreus_RDB26552.1, Phialocephala_subalpina_UAMH_11012_CZR67458.1, Phialocephala_subalpina_UAMH_11012_CZR68032.1, Lasallia_pustulata_v1_SLM34908.1, Sclerotinia_sclerotiorum_…	Phialocephala_subalpina_UAMH_11012_CZR53536.1, Arthrobotrys_oligospora_ATCC24927_XP_011126045.1, Arthrobotrys_oligospora_ATCC24927_XP_011118179.1
OG0000000	N0	n394	0.08	Non-Terminal	Aspergillus_flavus_CA14_RMZ43130.1, Arthrobotrys_oligospora_ATCC24927_XP_011120170.1	Arthrobotrys_oligospora_ATCC24927_XP_011127183.1, Rutstroemia_sp_NJR2017a_WRK4_PQE29767.1, Glarea_lozoyensis_74030_EHK98671.1, Hypsizygus_marmoreus_RDB26552.1, Phialocephala_subalpina_UAMH_11012_CZR67458.1, Phialocephala_subalpina_UAMH_11012_CZR68032.1, Lasallia_pustulata_v1_SLM34908.1, Sclerotinia_sclerotiorum_APA12249.1, Botrytis_cinerea_XP_024548427.1, Monilinia_fructigena_Mfrg269_RAL65362.1, …
OG0000000	N0	n397	0.28	Non-Terminal	Rutstroemia_sp_NJR2017a_WRK4_PQE29767.1, Glarea_lozoyensis_74030_EHK98671.1, Hypsizygus_marmoreus_RDB26552.1, Phialocephala_subalpina_UAMH_11012_CZR67458.1, Phialocephala_subalpina_UAMH_11012_CZR68032.1, Lasallia_pustulata_v1_SLM34908.1, Sclerotinia_sclerotiorum_APA12249.1, Botrytis_cinerea_XP_024548427.1, Monilinia_fructigena_Mfrg269_RAL65362.1, Rutstroemia_sp_NJR2017a_WRK4_PQE17155.1, Rutstroem…	fusarium_poae_OBS16959.1, fusarium_poae_OBS17575.1, fusarium_poae_OBS25854.1, Aspergillus_niger_N402_SPB45116.1, Aspergillus_niger_N402_SPB52650.1, Aspergillus_flavus_CA14_RMZ39477.1, Verticillium_dahliae_12008_PNH33990.1, Pseudogymnoascus_sp_VKM_F4516_FW969_KFY65453.1, Phialocephala_subalpina_UAMH_11012_CZR60322.1, Rutstroemia_sp_NJR2017a_WRK4_PQE31443.1, Phialocephala_subalpina_UAMH_11012_CZR54…
OG0000000	N0	n398	0.08	Non-Terminal	Rutstroemia_sp_NJR2017a_WRK4_PQE29767.1, Glarea_lozoyensis_74030_EHK98671.1, Hypsizygus_marmoreus_RDB26552.1	Phialocephala_subalpina_UAMH_11012_CZR67458.1, Phialocephala_subalpina_UAMH_11012_CZR68032.1, Lasallia_pustulata_v1_SLM34908.1, Sclerotinia_sclerotiorum_APA12249.1, Botrytis_cinerea_XP_024548427.1, Monilinia_fructigena_Mfrg269_RAL65362.1, Rutstroemia_sp_NJR2017a_WRK4_PQE17155.1, Rutstroemia_sp_NJR2017a_WRK4_PQE22228.1, Phialocephala_subalpina_UAMH_11012_CZR53535.1, Glarea_lozoyensis_74030_EHK9658…
OG0000000	N5	n401	0.1	Non-Terminal	Phialocephala_subalpina_UAMH_11012_CZR67458.1, Phialocephala_subalpina_UAMH_11012_CZR68032.1, Lasallia_pustulata_v1_SLM34908.1	Sclerotinia_sclerotiorum_APA12249.1, Botrytis_cinerea_XP_024548427.1, Monilinia_fructigena_Mfrg269_RAL65362.1, Rutstroemia_sp_NJR2017a_WRK4_PQE17155.1, Rutstroemia_sp_NJR2017a_WRK4_PQE22228.1, Phialocephala_subalpina_UAMH_11012_CZR53535.1, Glarea_lozoyensis_74030_EHK96585.1, Aspergillus_flavus_CA14_RMZ47393.1, Phialocephala_subalpina_UAMH_11012_CZR69731.1, Phialocephala_subalpina_UAMH_11012_CZR59…
OG0000000	Phialocephala_subalpina_UAMH_11012	n403	1.0	Terminal	Phialocephala_subalpina_UAMH_11012_CZR67458.1	Phialocephala_subalpina_UAMH_11012_CZR68032.1
OG0000000	N15	n405	0.1	Non-Terminal	Sclerotinia_sclerotiorum_APA12249.1, Botrytis_cinerea_XP_024548427.1, Monilinia_fructigena_Mfrg269_RAL65362.1, Rutstroemia_sp_NJR2017a_WRK4_PQE17155.1	Rutstroemia_sp_NJR2017a_WRK4_PQE22228.1, Phialocephala_subalpina_UAMH_11012_CZR53535.1
OG0000000	Phialocephala_subalpina_UAMH_11012	n414	1.0	Terminal	Phialocephala_subalpina_UAMH_11012_CZR69731.1	Phialocephala_subalpina_UAMH_11012_CZR59486.1
OG0000000	Lasallia_pustulata_v1	n415	1.0	Terminal	Lasallia_pustulata_v1_SLM39235.1	Lasallia_pustulata_v1_SLM39207.1, Lasallia_pustulata_v1_SLM37659.1
OG0000000	Lasallia_pustulata_v1	n416	1.0	Terminal	Lasallia_pustulata_v1_SLM39207.1	Lasallia_pustulata_v1_SLM37659.1
OG0000000	N5	n417	0.1	Non-Terminal	fusarium_poae_OBS16959.1, fusarium_poae_OBS17575.1, fusarium_poae_OBS25854.1, Aspergillus_niger_N402_SPB45116.1, Aspergillus_niger_N402_SPB52650.1, Aspergillus_flavus_CA14_RMZ39477.1, Verticillium_dahliae_12008_PNH33990.1, Pseudogymnoascus_sp_VKM_F4516_FW969_KFY65453.1, Phialocephala_subalpina_UAMH_11012_CZR60322.1, Rutstroemia_sp_NJR2017a_WRK4_PQE31443.1, Phialocephala_subalpina_UAMH_11012_CZR54…	Aspergillus_niger_N402_SPB45994.1, Rutstroemia_sp_NJR2017a_WRK4_PQE13449.1, Diplodia_corticola_XP_020128584.1, Diplodia_corticola_XP_020128704.1
OG0000000	fusarium_poae	n420	1.0	Terminal	fusarium_poae_OBS16959.1, fusarium_poae_OBS17575.1	fusarium_poae_OBS25854.1
OG0000000	fusarium_poae	n421	1.0	Terminal	fusarium_poae_OBS16959.1	fusarium_poae_OBS17575.1
OG0000000	Aspergillus_niger_N402	n423	1.0	Terminal	Aspergillus_niger_N402_SPB45116.1	Aspergillus_niger_N402_SPB52650.1
OG0000000	N5	n425	0.1	Non-Terminal	Pseudogymnoascus_sp_VKM_F4516_FW969_KFY65453.1, Phialocephala_subalpina_UAMH_11012_CZR60322.1	Rutstroemia_sp_NJR2017a_WRK4_PQE31443.1, Phialocephala_subalpina_UAMH_11012_CZR54902.1, Lasallia_pustulata_v1_SLM35107.1, Pseudogymnoascus_sp_VKM_F4516_FW969_KFY63596.1, Sclerotinia_sclerotiorum_APA06065.1, Botrytis_cinerea_XP_024546819.1, Pseudogymnoascus_sp_VKM_F4516_FW969_KFY56385.1, Pseudogymnoascus_sp_VKM_F4516_FW969_KFY66971.1, Phialocephala_subalpina_UAMH_11012_CZR67605.1, Phialocephala_su…
OG0000000	N5	n427	0.15	Non-Terminal	Rutstroemia_sp_NJR2017a_WRK4_PQE31443.1, Phialocephala_subalpina_UAMH_11012_CZR54902.1, Lasallia_pustulata_v1_SLM35107.1, Pseudogymnoascus_sp_VKM_F4516_FW969_KFY63596.1	Sclerotinia_sclerotiorum_APA06065.1, Botrytis_cinerea_XP_024546819.1, Pseudogymnoascus_sp_VKM_F4516_FW969_KFY56385.1, Pseudogymnoascus_sp_VKM_F4516_FW969_KFY66971.1, Phialocephala_subalpina_UAMH_11012_CZR67605.1, Phialocephala_subalpina_UAMH_11012_CZR52360.1, Phialocephala_subalpina_UAMH_11012_CZR52936.1, Rutstroemia_sp_NJR2017a_WRK4_PQE10716.1, Phialocephala_subalpina_UAMH_11012_CZR64265.1, Phia…
OG0000000	N10	n431	0.07692307692307693	Non-Terminal	Sclerotinia_sclerotiorum_APA06065.1, Botrytis_cinerea_XP_024546819.1, Pseudogymnoascus_sp_VKM_F4516_FW969_KFY56385.1, Pseudogymnoascus_sp_VKM_F4516_FW969_KFY66971.1, Phialocephala_subalpina_UAMH_11012_CZR67605.1, Phialocephala_subalpina_UAMH_11012_CZR52360.1, Phialocephala_subalpina_UAMH_11012_CZR52936.1, Rutstroemia_sp_NJR2017a_WRK4_PQE10716.1, Phialocephala_subalpina_UAMH_11012_CZR64265.1, Phia…	Phialocephala_subalpina_UAMH_11012_CZR69790.1
OG0000000	N10	n432	0.23076923076923078	Non-Terminal	Sclerotinia_sclerotiorum_APA06065.1, Botrytis_cinerea_XP_024546819.1, Pseudogymnoascus_sp_VKM_F4516_FW969_KFY56385.1, Pseudogymnoascus_sp_VKM_F4516_FW969_KFY66971.1, Phialocephala_subalpina_UAMH_11012_CZR67605.1, Phialocephala_subalpina_UAMH_11012_CZR52360.1, Phialocephala_subalpina_UAMH_11012_CZR52936.1, Rutstroemia_sp_NJR2017a_WRK4_PQE10716.1, Phialocephala_subalpina_UAMH_11012_CZR64265.1	Phialocephala_subalpina_UAMH_11012_CZR68455.1, Rutstroemia_sp_NJR2017a_WRK4_PQE25005.1, Phialocephala_subalpina_UAMH_11012_CZR63705.1, Phialocephala_subalpina_UAMH_11012_CZR69583.1, Phialocephala_subalpina_UAMH_11012_CZR65951.1, Phialocephala_subalpina_UAMH_11012_CZR69353.1, Pseudogymnoascus_sp_VKM_F4516_FW969_KFY57531.1, Rutstroemia_sp_NJR2017a_WRK4_PQE15529.1
OG0000000	Pseudogymnoascus_sp_VKM_F4516_FW969	n436	1.0	Terminal	Pseudogymnoascus_sp_VKM_F4516_FW969_KFY56385.1	Pseudogymnoascus_sp_VKM_F4516_FW969_KFY66971.1
OG0000000	N15	n437	0.1	Non-Terminal	Phialocephala_subalpina_UAMH_11012_CZR67605.1, Phialocephala_subalpina_UAMH_11012_CZR52360.1, Phialocephala_subalpina_UAMH_11012_CZR52936.1	Rutstroemia_sp_NJR2017a_WRK4_PQE10716.1, Phialocephala_subalpina_UAMH_11012_CZR64265.1
OG0000000	Phialocephala_subalpina_UAMH_11012	n438	1.0	Terminal	Phialocephala_subalpina_UAMH_11012_CZR67605.1, Phialocephala_subalpina_UAMH_11012_CZR52360.1	Phialocephala_subalpina_UAMH_11012_CZR52936.1
OG0000000	Phialocephala_subalpina_UAMH_11012	n439	1.0	Terminal	Phialocephala_subalpina_UAMH_11012_CZR67605.1	Phialocephala_subalpina_UAMH_11012_CZR52360.1
OG0000000	N10	n441	0.07692307692307693	Non-Terminal	Phialocephala_subalpina_UAMH_11012_CZR68455.1	Rutstroemia_sp_NJR2017a_WRK4_PQE25005.1, Phialocephala_subalpina_UAMH_11012_CZR63705.1, Phialocephala_subalpina_UAMH_11012_CZR69583.1, Phialocephala_subalpina_UAMH_11012_CZR65951.1, Phialocephala_subalpina_UAMH_11012_CZR69353.1, Pseudogymnoascus_sp_VKM_F4516_FW969_KFY57531.1, Rutstroemia_sp_NJR2017a_WRK4_PQE15529.1
OG0000000	N10	n442	0.15384615384615385	Non-Terminal	Rutstroemia_sp_NJR2017a_WRK4_PQE25005.1, Phialocephala_subalpina_UAMH_11012_CZR63705.1, Phialocephala_subalpina_UAMH_11012_CZR69583.1, Phialocephala_subalpina_UAMH_11012_CZR65951.1	Phialocephala_subalpina_UAMH_11012_CZR69353.1, Pseudogymnoascus_sp_VKM_F4516_FW969_KFY57531.1, Rutstroemia_sp_NJR2017a_WRK4_PQE15529.1
OG0000000	Phialocephala_subalpina_UAMH_11012	n444	1.0	Terminal	Phialocephala_subalpina_UAMH_11012_CZR63705.1	Phialocephala_subalpina_UAMH_11012_CZR69583.1, Phialocephala_subalpina_UAMH_11012_CZR65951.1
OG0000000	Phialocephala_subalpina_UAMH_11012	n445	1.0	Terminal	Phialocephala_subalpina_UAMH_11012_CZR69583.1	Phialocephala_subalpina_UAMH_11012_CZR65951.1
OG0000000	Diplodia_corticola	n450	1.0	Terminal	Diplodia_corticola_XP_020128584.1	Diplodia_corticola_XP_020128704.1
OG0000000	Arthrobotrys_oligospora_ATCC24927	n452	1.0	Terminal	Arthrobotrys_oligospora_ATCC24927_XP_011126045.1	Arthrobotrys_oligospora_ATCC24927_XP_011118179.1
OG0000000	Sclerotinia_sclerotiorum	n458	1.0	Terminal	Sclerotinia_sclerotiorum_APA10721.1	Sclerotinia_sclerotiorum_APA10358.1
OG0000000	N3	n459	0.045454545454545456	Non-Terminal	Tuber_magnatum_PWW80922.1, Tuber_magnatum_PWW75235.1, Tuber_magnatum_PWW74907.1	Aspergillus_flavus_CA14_RMZ47547.1, Tuber_magnatum_PWW77704.1, Aspergillus_niger_N402_SPB47794.1, Aspergillus_flavus_CA14_RMZ44420.1, Aspergillus_flavus_CA14_RMZ37560.1, Aspergillus_niger_N402_SPB46885.1, Tuber_magnatum_PWW72138.1, Tuber_magnatum_PWW75912.1, Tuber_magnatum_PWW79683.1, Tuber_magnatum_PWW77845.1, Rachicladosporium_antarcticum_OQN95694.1, Rutstroemia_sp_NJR2017a_WRK4_PQE18226.1, Art…
OG0000000	Tuber_magnatum	n460	1.0	Terminal	Tuber_magnatum_PWW80922.1, Tuber_magnatum_PWW75235.1	Tuber_magnatum_PWW74907.1
OG0000000	Tuber_magnatum	n461	1.0	Terminal	Tuber_magnatum_PWW80922.1	Tuber_magnatum_PWW75235.1
OG0000000	N3	n462	0.045454545454545456	Non-Terminal	Aspergillus_flavus_CA14_RMZ47547.1	Tuber_magnatum_PWW77704.1, Aspergillus_niger_N402_SPB47794.1, Aspergillus_flavus_CA14_RMZ44420.1, Aspergillus_flavus_CA14_RMZ37560.1, Aspergillus_niger_N402_SPB46885.1, Tuber_magnatum_PWW72138.1, Tuber_magnatum_PWW75912.1, Tuber_magnatum_PWW79683.1, Tuber_magnatum_PWW77845.1, Rachicladosporium_antarcticum_OQN95694.1, Rutstroemia_sp_NJR2017a_WRK4_PQE18226.1, Arthrobotrys_oligospora_ATCC24927_XP_01…
OG0000000	N3	n463	0.09090909090909091	Non-Terminal	Tuber_magnatum_PWW77704.1, Aspergillus_niger_N402_SPB47794.1, Aspergillus_flavus_CA14_RMZ44420.1, Aspergillus_flavus_CA14_RMZ37560.1, Aspergillus_niger_N402_SPB46885.1, Tuber_magnatum_PWW72138.1, Tuber_magnatum_PWW75912.1, Tuber_magnatum_PWW79683.1, Tuber_magnatum_PWW77845.1, Rachicladosporium_antarcticum_OQN95694.1, Rutstroemia_sp_NJR2017a_WRK4_PQE18226.1, Arthrobotrys_oligospora_ATCC24927_XP_01…	Aspergillus_niger_N402_SPB43482.1, Tuber_magnatum_PWW80907.1, Tuber_magnatum_PWW80897.1, Tuber_magnatum_PWW73261.1, Tuber_magnatum_PWW77184.1, Tuber_magnatum_PWW74893.1, Tuber_magnatum_PWW77354.1, Tuber_magnatum_PWW77356.1
OG0000000	N3	n464	0.09090909090909091	Non-Terminal	Tuber_magnatum_PWW77704.1, Aspergillus_niger_N402_SPB47794.1, Aspergillus_flavus_CA14_RMZ44420.1, Aspergillus_flavus_CA14_RMZ37560.1, Aspergillus_niger_N402_SPB46885.1, Tuber_magnatum_PWW72138.1, Tuber_magnatum_PWW75912.1, Tuber_magnatum_PWW79683.1	Tuber_magnatum_PWW77845.1, Rachicladosporium_antarcticum_OQN95694.1, Rutstroemia_sp_NJR2017a_WRK4_PQE18226.1, Arthrobotrys_oligospora_ATCC24927_XP_011126508.1, Rutstroemia_sp_NJR2017a_WRK4_PQE33418.1, Phialocephala_subalpina_UAMH_11012_CZR62471.1, fusarium_poae_OBS17522.1, Aspergillus_flavus_CA14_RMZ41766.1
OG0000000	N3	n465	0.13636363636363635	Non-Terminal	Tuber_magnatum_PWW77704.1, Aspergillus_niger_N402_SPB47794.1, Aspergillus_flavus_CA14_RMZ44420.1	Aspergillus_flavus_CA14_RMZ37560.1, Aspergillus_niger_N402_SPB46885.1, Tuber_magnatum_PWW72138.1, Tuber_magnatum_PWW75912.1, Tuber_magnatum_PWW79683.1
OG0000000	Tuber_magnatum	n470	1.0	Terminal	Tuber_magnatum_PWW72138.1, Tuber_magnatum_PWW75912.1	Tuber_magnatum_PWW79683.1
OG0000000	Tuber_magnatum	n471	1.0	Terminal	Tuber_magnatum_PWW72138.1	Tuber_magnatum_PWW75912.1
OG0000000	N3	n475	0.045454545454545456	Non-Terminal	Rutstroemia_sp_NJR2017a_WRK4_PQE18226.1, Arthrobotrys_oligospora_ATCC24927_XP_011126508.1	Rutstroemia_sp_NJR2017a_WRK4_PQE33418.1, Phialocephala_subalpina_UAMH_11012_CZR62471.1, fusarium_poae_OBS17522.1
OG0000000	Tuber_magnatum	n480	1.0	Terminal	Tuber_magnatum_PWW80907.1	Tuber_magnatum_PWW80897.1, Tuber_magnatum_PWW73261.1, Tuber_magnatum_PWW77184.1, Tuber_magnatum_PWW74893.1, Tuber_magnatum_PWW77354.1, Tuber_magnatum_PWW77356.1
OG0000000	Tuber_magnatum	n481	1.0	Terminal	Tuber_magnatum_PWW80897.1	Tuber_magnatum_PWW73261.1, Tuber_magnatum_PWW77184.1, Tuber_magnatum_PWW74893.1, Tuber_magnatum_PWW77354.1, Tuber_magnatum_PWW77356.1
OG0000000	Tuber_magnatum	n482	1.0	Terminal	Tuber_magnatum_PWW73261.1, Tuber_magnatum_PWW77184.1	Tuber_magnatum_PWW74893.1, Tuber_magnatum_PWW77354.1, Tuber_magnatum_PWW77356.1
OG0000000	Tuber_magnatum	n483	1.0	Terminal	Tuber_magnatum_PWW73261.1	Tuber_magnatum_PWW77184.1
OG0000000	Tuber_magnatum	n484	1.0	Terminal	Tuber_magnatum_PWW74893.1	Tuber_magnatum_PWW77354.1, Tuber_magnatum_PWW77356.1
OG0000000	Tuber_magnatum	n485	1.0	Terminal	Tuber_magnatum_PWW77354.1	Tuber_magnatum_PWW77356.1
OG0000000	Arthrobotrys_oligospora_ATCC24927	n488	1.0	Terminal	Arthrobotrys_oligospora_ATCC24927_XP_011119544.1	Arthrobotrys_oligospora_ATCC24927_XP_011124085.1
OG0000000	fusarium_poae	n491	1.0	Terminal	fusarium_poae_OBS17172.1, fusarium_poae_OBS16917.1, fusarium_poae_OBS16601.1, fusarium_poae_OBS16628.1, fusarium_poae_OBS15283.1, fusarium_poae_OBS14964.1, fusarium_poae_OBS16697.1, fusarium_poae_OBS15095.1, fusarium_poae_OBS17090.1, fusarium_poae_OBS17328.1, fusarium_poae_OBS16078.1, fusarium_poae_OBS17351.1, fusarium_poae_OBS17516.1, fusarium_poae_OBS17225.1, fusarium_poae_OBS16034.1, fusarium_…	fusarium_poae_OBS15704.1
OG0000000	fusarium_poae	n492	1.0	Terminal	fusarium_poae_OBS17172.1, fusarium_poae_OBS16917.1, fusarium_poae_OBS16601.1, fusarium_poae_OBS16628.1, fusarium_poae_OBS15283.1, fusarium_poae_OBS14964.1, fusarium_poae_OBS16697.1, fusarium_poae_OBS15095.1, fusarium_poae_OBS17090.1, fusarium_poae_OBS17328.1, fusarium_poae_OBS16078.1, fusarium_poae_OBS17351.1, fusarium_poae_OBS17516.1, fusarium_poae_OBS17225.1, fusarium_poae_OBS16034.1, fusarium_…	fusarium_poae_OBS17266.1, fusarium_poae_OBS15691.1, fusarium_poae_OBS15681.1, fusarium_poae_OBS15890.1
OG0000000	fusarium_poae	n493	1.0	Terminal	fusarium_poae_OBS17172.1, fusarium_poae_OBS16917.1, fusarium_poae_OBS16601.1, fusarium_poae_OBS16628.1, fusarium_poae_OBS15283.1, fusarium_poae_OBS14964.1, fusarium_poae_OBS16697.1, fusarium_poae_OBS15095.1, fusarium_poae_OBS17090.1, fusarium_poae_OBS17328.1, fusarium_poae_OBS16078.1, fusarium_poae_OBS17351.1, fusarium_poae_OBS17516.1, fusarium_poae_OBS17225.1, fusarium_poae_OBS16034.1, fusarium_…	fusarium_poae_OBS16610.1
OG0000000	fusarium_poae	n494	1.0	Terminal	fusarium_poae_OBS17172.1	fusarium_poae_OBS16917.1, fusarium_poae_OBS16601.1, fusarium_poae_OBS16628.1, fusarium_poae_OBS15283.1, fusarium_poae_OBS14964.1, fusarium_poae_OBS16697.1, fusarium_poae_OBS15095.1, fusarium_poae_OBS17090.1, fusarium_poae_OBS17328.1, fusarium_poae_OBS16078.1, fusarium_poae_OBS17351.1, fusarium_poae_OBS17516.1, fusarium_poae_OBS17225.1, fusarium_poae_OBS16034.1, fusarium_poae_OBS15189.1, fusarium_…
OG0000000	fusarium_poae	n495	1.0	Terminal	fusarium_poae_OBS16917.1, fusarium_poae_OBS16601.1, fusarium_poae_OBS16628.1, fusarium_poae_OBS15283.1, fusarium_poae_OBS14964.1, fusarium_poae_OBS16697.1, fusarium_poae_OBS15095.1, fusarium_poae_OBS17090.1, fusarium_poae_OBS17328.1, fusarium_poae_OBS16078.1, fusarium_poae_OBS17351.1, fusarium_poae_OBS17516.1, fusarium_poae_OBS17225.1, fusarium_poae_OBS16034.1, fusarium_poae_OBS15189.1, fusarium_…	fusarium_poae_OBS17180.1
OG0000000	fusarium_poae	n496	1.0	Terminal	fusarium_poae_OBS16917.1	fusarium_poae_OBS16601.1, fusarium_poae_OBS16628.1, fusarium_poae_OBS15283.1, fusarium_poae_OBS14964.1, fusarium_poae_OBS16697.1, fusarium_poae_OBS15095.1, fusarium_poae_OBS17090.1, fusarium_poae_OBS17328.1, fusarium_poae_OBS16078.1, fusarium_poae_OBS17351.1, fusarium_poae_OBS17516.1, fusarium_poae_OBS17225.1, fusarium_poae_OBS16034.1, fusarium_poae_OBS15189.1, fusarium_poae_OBS16297.1, fusarium_…
OG0000000	fusarium_poae	n497	1.0	Terminal	fusarium_poae_OBS16601.1, fusarium_poae_OBS16628.1	fusarium_poae_OBS15283.1, fusarium_poae_OBS14964.1, fusarium_poae_OBS16697.1, fusarium_poae_OBS15095.1, fusarium_poae_OBS17090.1, fusarium_poae_OBS17328.1, fusarium_poae_OBS16078.1, fusarium_poae_OBS17351.1, fusarium_poae_OBS17516.1, fusarium_poae_OBS17225.1, fusarium_poae_OBS16034.1, fusarium_poae_OBS15189.1, fusarium_poae_OBS16297.1, fusarium_poae_OBS16221.1, fusarium_poae_OBS15007.1
OG0000000	fusarium_poae	n498	1.0	Terminal	fusarium_poae_OBS16601.1	fusarium_poae_OBS16628.1
OG0000000	fusarium_poae	n499	1.0	Terminal	fusarium_poae_OBS15283.1, fusarium_poae_OBS14964.1, fusarium_poae_OBS16697.1, fusarium_poae_OBS15095.1, fusarium_poae_OBS17090.1, fusarium_poae_OBS17328.1, fusarium_poae_OBS16078.1, fusarium_poae_OBS17351.1, fusarium_poae_OBS17516.1, fusarium_poae_OBS17225.1, fusarium_poae_OBS16034.1, fusarium_poae_OBS15189.1, fusarium_poae_OBS16297.1	fusarium_poae_OBS16221.1, fusarium_poae_OBS15007.1
OG0000000	fusarium_poae	n500	1.0	Terminal	fusarium_poae_OBS15283.1	fusarium_poae_OBS14964.1, fusarium_poae_OBS16697.1, fusarium_poae_OBS15095.1, fusarium_poae_OBS17090.1, fusarium_poae_OBS17328.1, fusarium_poae_OBS16078.1, fusarium_poae_OBS17351.1, fusarium_poae_OBS17516.1, fusarium_poae_OBS17225.1, fusarium_poae_OBS16034.1, fusarium_poae_OBS15189.1, fusarium_poae_OBS16297.1
OG0000000	fusarium_poae	n501	1.0	Terminal	fusarium_poae_OBS14964.1, fusarium_poae_OBS16697.1, fusarium_poae_OBS15095.1, fusarium_poae_OBS17090.1, fusarium_poae_OBS17328.1, fusarium_poae_OBS16078.1, fusarium_poae_OBS17351.1, fusarium_poae_OBS17516.1, fusarium_poae_OBS17225.1, fusarium_poae_OBS16034.1, fusarium_poae_OBS15189.1	fusarium_poae_OBS16297.1
OG0000000	fusarium_poae	n502	1.0	Terminal	fusarium_poae_OBS14964.1	fusarium_poae_OBS16697.1, fusarium_poae_OBS15095.1, fusarium_poae_OBS17090.1, fusarium_poae_OBS17328.1, fusarium_poae_OBS16078.1, fusarium_poae_OBS17351.1, fusarium_poae_OBS17516.1, fusarium_poae_OBS17225.1, fusarium_poae_OBS16034.1, fusarium_poae_OBS15189.1
OG0000000	fusarium_poae	n503	1.0	Terminal	fusarium_poae_OBS16697.1, fusarium_poae_OBS15095.1, fusarium_poae_OBS17090.1, fusarium_poae_OBS17328.1, fusarium_poae_OBS16078.1, fusarium_poae_OBS17351.1, fusarium_poae_OBS17516.1, fusarium_poae_OBS17225.1, fusarium_poae_OBS16034.1	fusarium_poae_OBS15189.1
OG0000000	fusarium_poae	n504	1.0	Terminal	fusarium_poae_OBS16697.1, fusarium_poae_OBS15095.1	fusarium_poae_OBS17090.1, fusarium_poae_OBS17328.1, fusarium_poae_OBS16078.1, fusarium_poae_OBS17351.1, fusarium_poae_OBS17516.1, fusarium_poae_OBS17225.1, fusarium_poae_OBS16034.1
OG0000000	fusarium_poae	n505	1.0	Terminal	fusarium_poae_OBS16697.1	fusarium_poae_OBS15095.1
OG0000000	fusarium_poae	n506	1.0	Terminal	fusarium_poae_OBS17090.1, fusarium_poae_OBS17328.1, fusarium_poae_OBS16078.1	fusarium_poae_OBS17351.1, fusarium_poae_OBS17516.1, fusarium_poae_OBS17225.1, fusarium_poae_OBS16034.1
OG0000000	fusarium_poae	n507	1.0	Terminal	fusarium_poae_OBS17090.1, fusarium_poae_OBS17328.1	fusarium_poae_OBS16078.1
OG0000000	fusarium_poae	n508	1.0	Terminal	fusarium_poae_OBS17090.1	fusarium_poae_OBS17328.1
OG0000000	fusarium_poae	n509	1.0	Terminal	fusarium_poae_OBS17351.1, fusarium_poae_OBS17516.1, fusarium_poae_OBS17225.1	fusarium_poae_OBS16034.1
OG0000000	fusarium_poae	n510	1.0	Terminal	fusarium_poae_OBS17351.1	fusarium_poae_OBS17516.1, fusarium_poae_OBS17225.1
OG0000000	fusarium_poae	n511	1.0	Terminal	fusarium_poae_OBS17516.1	fusarium_poae_OBS17225.1
OG0000000	fusarium_poae	n512	1.0	Terminal	fusarium_poae_OBS16221.1	fusarium_poae_OBS15007.1
OG0000000	fusarium_poae	n513	1.0	Terminal	fusarium_poae_OBS17266.1, fusarium_poae_OBS15691.1, fusarium_poae_OBS15681.1	fusarium_poae_OBS15890.1
OG0000000	fusarium_poae	n514	1.0	Terminal	fusarium_poae_OBS17266.1	fusarium_poae_OBS15691.1, fusarium_poae_OBS15681.1
OG0000000	fusarium_poae	n515	1.0	Terminal	fusarium_poae_OBS15691.1	fusarium_poae_OBS15681.1
OG0000000	Tuber_magnatum	n519	1.0	Terminal	Tuber_magnatum_PWW73608.1	Tuber_magnatum_PWW80467.1
OG0000000	N0	n522	0.36	Non-Terminal	Aspergillus_niger_N402_SPB46824.1, Rhynchosporium_agropyri_CZS89810.1, Phialocephala_subalpina_UAMH_11012_CZR50416.1, Verticillium_dahliae_12008_PNH36151.1, Diplodia_corticola_XP_020126286.1, Glarea_lozoyensis_74030_EHK96091.1, Rhynchosporium_agropyri_CZT04566.1, Pseudogymnoascus_sp_VKM_F4516_FW969_KFY65418.1, Phialocephala_subalpina_UAMH_11012_CZR63106.1, Phialocephala_subalpina_UAMH_11012_CZR53…	Rhynchosporium_agropyri_CZS97004.1, Aspergillus_flavus_CA14_RMZ48607.1, Verticillium_dahliae_12008_PNH30926.1, Aspergillus_niger_N402_SPB48251.1, Phialocephala_subalpina_UAMH_11012_CZR62719.1, Rhizopus_microsporus_ATCC52813_XP_023461395.1, Rhizopus_microsporus_ATCC52813_XP_023470000.1, fusarium_poae_OBS21924.1, Tuber_magnatum_PWW77347.1, Sclerotinia_sclerotiorum_APA15624.1, Sclerotinia_borealis_E…
OG0000000	N0	n523	0.12	Non-Terminal	Aspergillus_niger_N402_SPB46824.1, Rhynchosporium_agropyri_CZS89810.1, Phialocephala_subalpina_UAMH_11012_CZR50416.1	Verticillium_dahliae_12008_PNH36151.1, Diplodia_corticola_XP_020126286.1, Glarea_lozoyensis_74030_EHK96091.1, Rhynchosporium_agropyri_CZT04566.1, Pseudogymnoascus_sp_VKM_F4516_FW969_KFY65418.1, Phialocephala_subalpina_UAMH_11012_CZR63106.1, Phialocephala_subalpina_UAMH_11012_CZR53532.1, Lasallia_pustulata_v1_SLM40444.1, Phialocephala_subalpina_UAMH_11012_CZR58399.1, Glarea_lozoyensis_74030_EHK973…
OG0000000	N0	n526	0.36	Non-Terminal	Verticillium_dahliae_12008_PNH36151.1, Diplodia_corticola_XP_020126286.1, Glarea_lozoyensis_74030_EHK96091.1, Rhynchosporium_agropyri_CZT04566.1, Pseudogymnoascus_sp_VKM_F4516_FW969_KFY65418.1, Phialocephala_subalpina_UAMH_11012_CZR63106.1, Phialocephala_subalpina_UAMH_11012_CZR53532.1, Lasallia_pustulata_v1_SLM40444.1, Phialocephala_subalpina_UAMH_11012_CZR58399.1, Glarea_lozoyensis_74030_EHK973…	Sclerotinia_sclerotiorum_APA14528.1, Phialocephala_subalpina_UAMH_11012_CZR58683.1, Phialocephala_subalpina_UAMH_11012_CZR66003.1, Phialocephala_subalpina_UAMH_11012_CZR65946.1, Aspergillus_niger_N402_SPB53534.1, Arthrobotrys_oligospora_ATCC24927_XP_011127306.1, Aspergillus_flavus_CA14_RMZ47634.1, Arthrobotrys_oligospora_ATCC24927_XP_011122881.1, Arthrobotrys_oligospora_ATCC24927_XP_011122522.1, …
OG0000000	N0	n527	0.48	Non-Terminal	Verticillium_dahliae_12008_PNH36151.1, Diplodia_corticola_XP_020126286.1, Glarea_lozoyensis_74030_EHK96091.1, Rhynchosporium_agropyri_CZT04566.1, Pseudogymnoascus_sp_VKM_F4516_FW969_KFY65418.1, Phialocephala_subalpina_UAMH_11012_CZR63106.1, Phialocephala_subalpina_UAMH_11012_CZR53532.1, Lasallia_pustulata_v1_SLM40444.1, Phialocephala_subalpina_UAMH_11012_CZR58399.1, Glarea_lozoyensis_74030_EHK973…	Rachicladosporium_antarcticum_OQN96114.1, Diplodia_corticola_XP_020125300.1, Rutstroemia_sp_NJR2017a_WRK4_PQE19459.1, Arthrobotrys_oligospora_ATCC24927_XP_011121699.1, Monilinia_fructigena_Mfrg269_RAL63943.1, Aspergillus_flavus_CA14_RMZ42961.1, Rutstroemia_sp_NJR2017a_WRK4_PQE28703.1, Pseudogymnoascus_sp_VKM_F4516_FW969_KFY59487.1, Aspergillus_niger_N402_SPB44598.1, Arthrobotrys_oligospora_ATCC24…
OG0000000	N0	n528	0.52	Non-Terminal	Verticillium_dahliae_12008_PNH36151.1, Diplodia_corticola_XP_020126286.1, Glarea_lozoyensis_74030_EHK96091.1, Rhynchosporium_agropyri_CZT04566.1, Pseudogymnoascus_sp_VKM_F4516_FW969_KFY65418.1, Phialocephala_subalpina_UAMH_11012_CZR63106.1, Phialocephala_subalpina_UAMH_11012_CZR53532.1, Lasallia_pustulata_v1_SLM40444.1, Phialocephala_subalpina_UAMH_11012_CZR58399.1, Glarea_lozoyensis_74030_EHK973…	Phialocephala_subalpina_UAMH_11012_CZR50431.1, Rutstroemia_sp_NJR2017a_WRK4_PQE30458.1, Botrytis_cinerea_XP_001555324.1, Rutstroemia_sp_NJR2017a_WRK4_PQE30462.1, fusarium_poae_OBS23099.1, Rachicladosporium_antarcticum_OQN95212.1, Arthrobotrys_oligospora_ATCC24927_XP_011120947.1, Verticillium_dahliae_12008_PNH30924.1, Tuber_magnatum_PWW74656.1, Tuber_magnatum_PWW74651.1, Tuber_magnatum_PWW74655.1,…
OG0000000	N3	n529	0.36363636363636365	Non-Terminal	Verticillium_dahliae_12008_PNH36151.1, Diplodia_corticola_XP_020126286.1, Glarea_lozoyensis_74030_EHK96091.1, Rhynchosporium_agropyri_CZT04566.1, Pseudogymnoascus_sp_VKM_F4516_FW969_KFY65418.1, Phialocephala_subalpina_UAMH_11012_CZR63106.1, Phialocephala_subalpina_UAMH_11012_CZR53532.1, Lasallia_pustulata_v1_SLM40444.1, Phialocephala_subalpina_UAMH_11012_CZR58399.1, Glarea_lozoyensis_74030_EHK973…	Tuber_magnatum_PWW71990.1, Rhynchosporium_agropyri_CZT07992.1, Sclerotinia_borealis_ESZ94138.1, Botrytis_cinerea_XP_024551699.1, Phialocephala_subalpina_UAMH_11012_CZR60508.1, Glarea_lozoyensis_74030_EHK98358.1, Monilinia_fructigena_Mfrg269_RAL65908.1, Phialocephala_subalpina_UAMH_11012_CZR67760.1, Phialocephala_subalpina_UAMH_11012_CZR69730.1, Aspergillus_flavus_CA14_RMZ45068.1, Phialocephala_su…
OG0000000	N3	n533	0.045454545454545456	Non-Terminal	Glarea_lozoyensis_74030_EHK96091.1	Rhynchosporium_agropyri_CZT04566.1, Pseudogymnoascus_sp_VKM_F4516_FW969_KFY65418.1, Phialocephala_subalpina_UAMH_11012_CZR63106.1, Phialocephala_subalpina_UAMH_11012_CZR53532.1, Lasallia_pustulata_v1_SLM40444.1, Phialocephala_subalpina_UAMH_11012_CZR58399.1, Glarea_lozoyensis_74030_EHK97395.1, Tuber_magnatum_PWW73722.1, Tuber_magnatum_PWW80923.1
OG0000000	N5	n536	0.05	Non-Terminal	Pseudogymnoascus_sp_VKM_F4516_FW969_KFY65418.1, Phialocephala_subalpina_UAMH_11012_CZR63106.1, Phialocephala_subalpina_UAMH_11012_CZR53532.1	Lasallia_pustulata_v1_SLM40444.1, Phialocephala_subalpina_UAMH_11012_CZR58399.1, Glarea_lozoyensis_74030_EHK97395.1
OG0000000	Phialocephala_subalpina_UAMH_11012	n538	1.0	Terminal	Phialocephala_subalpina_UAMH_11012_CZR63106.1	Phialocephala_subalpina_UAMH_11012_CZR53532.1
OG0000000	Tuber_magnatum	n541	1.0	Terminal	Tuber_magnatum_PWW73722.1	Tuber_magnatum_PWW80923.1
OG0000000	N16	n543	0.8	Non-Terminal: STRIDE	Sclerotinia_sclerotiorum_APA09572.1, Sclerotinia_borealis_ESZ96976.1, Monilinia_fructigena_Mfrg269_RAL59886.1, Botrytis_cinerea_XP_024548913.1, Rutstroemia_sp_NJR2017a_WRK4_PQE29931.1	Sclerotinia_borealis_ESZ90972.1, Botrytis_cinerea_XP_024548501.1, Monilinia_fructigena_Mfrg269_RAL65478.1, Rutstroemia_sp_NJR2017a_WRK4_PQE09608.1
OG0000000	N3	n551	0.18181818181818182	Non-Terminal	Tuber_magnatum_PWW71990.1, Rhynchosporium_agropyri_CZT07992.1, Sclerotinia_borealis_ESZ94138.1, Botrytis_cinerea_XP_024551699.1, Phialocephala_subalpina_UAMH_11012_CZR60508.1, Glarea_lozoyensis_74030_EHK98358.1, Monilinia_fructigena_Mfrg269_RAL65908.1, Phialocephala_subalpina_UAMH_11012_CZR67760.1, Phialocephala_subalpina_UAMH_11012_CZR69730.1, Aspergillus_flavus_CA14_RMZ45068.1, Phialocephala_su…	Phialocephala_subalpina_UAMH_11012_CZR51288.1, fusarium_poae_OBS15080.1, Rhynchosporium_agropyri_CZS96529.1, Tuber_magnatum_PWW71989.1
OG0000000	N15	n555	0.1	Non-Terminal	Sclerotinia_borealis_ESZ94138.1, Botrytis_cinerea_XP_024551699.1, Phialocephala_subalpina_UAMH_11012_CZR60508.1	Glarea_lozoyensis_74030_EHK98358.1, Monilinia_fructigena_Mfrg269_RAL65908.1, Phialocephala_subalpina_UAMH_11012_CZR67760.1, Phialocephala_subalpina_UAMH_11012_CZR69730.1
OG0000000	Phialocephala_subalpina_UAMH_11012	n560	1.0	Terminal	Phialocephala_subalpina_UAMH_11012_CZR67760.1	Phialocephala_subalpina_UAMH_11012_CZR69730.1
OG0000000	N5	n561	0.1	Non-Terminal	Aspergillus_flavus_CA14_RMZ45068.1, Phialocephala_subalpina_UAMH_11012_CZR64609.1, Phialocephala_subalpina_UAMH_11012_CZR65938.1	fusarium_poae_OBS17670.1, Phialocephala_subalpina_UAMH_11012_CZR59898.1, Phialocephala_subalpina_UAMH_11012_CZR56247.1, fusarium_poae_OBS29493.1, fusarium_poae_OBS22765.1, Pseudogymnoascus_sp_VKM_F4516_FW969_KFY52188.1, Aspergillus_niger_N402_SPB44553.1, Aspergillus_flavus_CA14_RMZ36930.1
OG0000000	Phialocephala_subalpina_UAMH_11012	n563	1.0	Terminal	Phialocephala_subalpina_UAMH_11012_CZR64609.1	Phialocephala_subalpina_UAMH_11012_CZR65938.1
OG0000000	N5	n564	0.05	Non-Terminal	fusarium_poae_OBS17670.1	Phialocephala_subalpina_UAMH_11012_CZR59898.1, Phialocephala_subalpina_UAMH_11012_CZR56247.1, fusarium_poae_OBS29493.1, fusarium_poae_OBS22765.1, Pseudogymnoascus_sp_VKM_F4516_FW969_KFY52188.1, Aspergillus_niger_N402_SPB44553.1, Aspergillus_flavus_CA14_RMZ36930.1
OG0000000	Phialocephala_subalpina_UAMH_11012	n566	1.0	Terminal	Phialocephala_subalpina_UAMH_11012_CZR59898.1	Phialocephala_subalpina_UAMH_11012_CZR56247.1
OG0000000	fusarium_poae	n570	1.0	Terminal	fusarium_poae_OBS29493.1	fusarium_poae_OBS22765.1
OG0000000	N0	n574	0.12	Non-Terminal	Phialocephala_subalpina_UAMH_11012_CZR50431.1, Rutstroemia_sp_NJR2017a_WRK4_PQE30458.1, Botrytis_cinerea_XP_001555324.1, Rutstroemia_sp_NJR2017a_WRK4_PQE30462.1	fusarium_poae_OBS23099.1, Rachicladosporium_antarcticum_OQN95212.1, Arthrobotrys_oligospora_ATCC24927_XP_011120947.1, Verticillium_dahliae_12008_PNH30924.1, Tuber_magnatum_PWW74656.1, Tuber_magnatum_PWW74651.1, Tuber_magnatum_PWW74655.1, fusarium_poae_OBS18944.1, Rachicladosporium_antarcticum_OQO04313.1, Rachicladosporium_antarcticum_OQO06201.1, Aspergillus_flavus_CA14_RMZ40915.1, Pseudogymnoascu…
OG0000000	N15	n575	0.1	Non-Terminal	Phialocephala_subalpina_UAMH_11012_CZR50431.1, Rutstroemia_sp_NJR2017a_WRK4_PQE30458.1, Botrytis_cinerea_XP_001555324.1	Rutstroemia_sp_NJR2017a_WRK4_PQE30462.1
OG0000000	N0	n578	0.08	Non-Terminal	fusarium_poae_OBS23099.1, Rachicladosporium_antarcticum_OQN95212.1	Arthrobotrys_oligospora_ATCC24927_XP_011120947.1, Verticillium_dahliae_12008_PNH30924.1, Tuber_magnatum_PWW74656.1, Tuber_magnatum_PWW74651.1, Tuber_magnatum_PWW74655.1, fusarium_poae_OBS18944.1, Rachicladosporium_antarcticum_OQO04313.1, Rachicladosporium_antarcticum_OQO06201.1, Aspergillus_flavus_CA14_RMZ40915.1, Pseudogymnoascus_sp_VKM_F4516_FW969_KFY56229.1, Lasallia_pustulata_v1_SLM36329.1, P…
OG0000000	N0	n580	0.32	Non-Terminal	Arthrobotrys_oligospora_ATCC24927_XP_011120947.1, Verticillium_dahliae_12008_PNH30924.1, Tuber_magnatum_PWW74656.1, Tuber_magnatum_PWW74651.1, Tuber_magnatum_PWW74655.1, fusarium_poae_OBS18944.1, Rachicladosporium_antarcticum_OQO04313.1, Rachicladosporium_antarcticum_OQO06201.1, Aspergillus_flavus_CA14_RMZ40915.1, Pseudogymnoascus_sp_VKM_F4516_FW969_KFY56229.1, Lasallia_pustulata_v1_SLM36329.1, P…	Arthrobotrys_oligospora_ATCC24927_XP_011120329.1, Lasallia_pustulata_v1_SLM40588.1, Lasallia_pustulata_v1_SLM33828.1, Lasallia_pustulata_v1_SLM37986.1, Lasallia_pustulata_v1_SLM39321.1, Lasallia_pustulata_v1_SLM38552.1, Lasallia_pustulata_v1_SLM37407.1, Rutstroemia_sp_NJR2017a_WRK4_PQE33681.1, Sclerotinia_sclerotiorum_APA13529.1, Botrytis_cinerea_XP_024553297.1, Phialocephala_subalpina_UAMH_11012…
OG0000000	Tuber_magnatum	n586	1.0	Terminal	Tuber_magnatum_PWW74656.1	Tuber_magnatum_PWW74651.1, Tuber_magnatum_PWW74655.1
OG0000000	Tuber_magnatum	n587	1.0	Terminal	Tuber_magnatum_PWW74651.1	Tuber_magnatum_PWW74655.1
OG0000000	N5	n589	0.1	Non-Terminal	Rachicladosporium_antarcticum_OQO04313.1, Rachicladosporium_antarcticum_OQO06201.1, Aspergillus_flavus_CA14_RMZ40915.1, Pseudogymnoascus_sp_VKM_F4516_FW969_KFY56229.1	Lasallia_pustulata_v1_SLM36329.1, Pseudogymnoascus_sp_VKM_F4516_FW969_KFY64796.1, Rachicladosporium_antarcticum_OQO04280.1
OG0000000	Rachicladosporium_antarcticum	n592	1.0	Terminal	Rachicladosporium_antarcticum_OQO04313.1	Rachicladosporium_antarcticum_OQO06201.1
OG0000000	N3	n597	0.13636363636363635	Non-Terminal	Arthrobotrys_oligospora_ATCC24927_XP_011120329.1, Lasallia_pustulata_v1_SLM40588.1, Lasallia_pustulata_v1_SLM33828.1, Lasallia_pustulata_v1_SLM37986.1, Lasallia_pustulata_v1_SLM39321.1, Lasallia_pustulata_v1_SLM38552.1, Lasallia_pustulata_v1_SLM37407.1, Rutstroemia_sp_NJR2017a_WRK4_PQE33681.1, Sclerotinia_sclerotiorum_APA13529.1, Botrytis_cinerea_XP_024553297.1, Phialocephala_subalpina_UAMH_11012…	Rachicladosporium_antarcticum_OQO08786.1, Rachicladosporium_antarcticum_OQN96228.1, Rachicladosporium_antarcticum_OQN95615.1, Rachicladosporium_antarcticum_OQN98003.1, Rachicladosporium_antarcticum_OQO04880.1, Rachicladosporium_antarcticum_OQO12151.1, Rutstroemia_sp_NJR2017a_WRK4_PQE33508.1, Phialocephala_subalpina_UAMH_11012_CZR56422.1, Phialocephala_subalpina_UAMH_11012_CZR67570.1, Phialocephal…
OG0000000	N5	n599	0.05	Non-Terminal	Lasallia_pustulata_v1_SLM40588.1, Lasallia_pustulata_v1_SLM33828.1, Lasallia_pustulata_v1_SLM37986.1, Lasallia_pustulata_v1_SLM39321.1, Lasallia_pustulata_v1_SLM38552.1, Lasallia_pustulata_v1_SLM37407.1, Rutstroemia_sp_NJR2017a_WRK4_PQE33681.1, Sclerotinia_sclerotiorum_APA13529.1, Botrytis_cinerea_XP_024553297.1, Phialocephala_subalpina_UAMH_11012_CZR69096.1, Phialocephala_subalpina_UAMH_11012_CZ…	Phialocephala_subalpina_UAMH_11012_CZR62107.1
OG0000000	N5	n600	0.15	Non-Terminal	Lasallia_pustulata_v1_SLM40588.1, Lasallia_pustulata_v1_SLM33828.1, Lasallia_pustulata_v1_SLM37986.1, Lasallia_pustulata_v1_SLM39321.1, Lasallia_pustulata_v1_SLM38552.1, Lasallia_pustulata_v1_SLM37407.1, Rutstroemia_sp_NJR2017a_WRK4_PQE33681.1, Sclerotinia_sclerotiorum_APA13529.1, Botrytis_cinerea_XP_024553297.1, Phialocephala_subalpina_UAMH_11012_CZR69096.1, Phialocephala_subalpina_UAMH_11012_CZ…	Lasallia_pustulata_v1_SLM40735.1, Lasallia_pustulata_v1_SLM40750.1, Lasallia_pustulata_v1_SLM40242.1, Lasallia_pustulata_v1_SLM36361.1, Pseudogymnoascus_sp_VKM_F4516_FW969_KFY65155.1, Pseudogymnoascus_sp_VKM_F4516_FW969_KFY67527.1, Pseudogymnoascus_sp_VKM_F4516_FW969_KFY67328.1, Rachicladosporium_antarcticum_OQO08792.1, Rachicladosporium_antarcticum_OQN96222.1, Rachicladosporium_antarcticum_OQO10…
OG0000000	Lasallia_pustulata_v1	n602	1.0	Terminal	Lasallia_pustulata_v1_SLM40588.1, Lasallia_pustulata_v1_SLM33828.1, Lasallia_pustulata_v1_SLM37986.1, Lasallia_pustulata_v1_SLM39321.1, Lasallia_pustulata_v1_SLM38552.1	Lasallia_pustulata_v1_SLM37407.1
OG0000000	Lasallia_pustulata_v1	n603	1.0	Terminal	Lasallia_pustulata_v1_SLM40588.1, Lasallia_pustulata_v1_SLM33828.1, Lasallia_pustulata_v1_SLM37986.1, Lasallia_pustulata_v1_SLM39321.1	Lasallia_pustulata_v1_SLM38552.1
OG0000000	Lasallia_pustulata_v1	n604	1.0	Terminal	Lasallia_pustulata_v1_SLM40588.1	Lasallia_pustulata_v1_SLM33828.1, Lasallia_pustulata_v1_SLM37986.1, Lasallia_pustulata_v1_SLM39321.1
OG0000000	Lasallia_pustulata_v1	n605	1.0	Terminal	Lasallia_pustulata_v1_SLM33828.1	Lasallia_pustulata_v1_SLM37986.1, Lasallia_pustulata_v1_SLM39321.1
OG0000000	Lasallia_pustulata_v1	n606	1.0	Terminal	Lasallia_pustulata_v1_SLM37986.1	Lasallia_pustulata_v1_SLM39321.1
OG0000000	Phialocephala_subalpina_UAMH_11012	n610	1.0	Terminal	Phialocephala_subalpina_UAMH_11012_CZR69096.1	Phialocephala_subalpina_UAMH_11012_CZR54758.1, Phialocephala_subalpina_UAMH_11012_CZR56742.1
OG0000000	Phialocephala_subalpina_UAMH_11012	n611	1.0	Terminal	Phialocephala_subalpina_UAMH_11012_CZR54758.1	Phialocephala_subalpina_UAMH_11012_CZR56742.1
OG0000000	Lasallia_pustulata_v1	n613	1.0	Terminal	Lasallia_pustulata_v1_SLM40735.1, Lasallia_pustulata_v1_SLM40750.1, Lasallia_pustulata_v1_SLM40242.1	Lasallia_pustulata_v1_SLM36361.1
OG0000000	Lasallia_pustulata_v1	n614	1.0	Terminal	Lasallia_pustulata_v1_SLM40735.1	Lasallia_pustulata_v1_SLM40750.1, Lasallia_pustulata_v1_SLM40242.1
OG0000000	Lasallia_pustulata_v1	n615	1.0	Terminal	Lasallia_pustulata_v1_SLM40750.1	Lasallia_pustulata_v1_SLM40242.1
OG0000000	Pseudogymnoascus_sp_VKM_F4516_FW969	n618	1.0	Terminal	Pseudogymnoascus_sp_VKM_F4516_FW969_KFY65155.1, Pseudogymnoascus_sp_VKM_F4516_FW969_KFY67527.1	Pseudogymnoascus_sp_VKM_F4516_FW969_KFY67328.1
OG0000000	Pseudogymnoascus_sp_VKM_F4516_FW969	n619	1.0	Terminal	Pseudogymnoascus_sp_VKM_F4516_FW969_KFY65155.1	Pseudogymnoascus_sp_VKM_F4516_FW969_KFY67527.1
OG0000000	Rachicladosporium_antarcticum	n620	1.0	Terminal	Rachicladosporium_antarcticum_OQO08792.1, Rachicladosporium_antarcticum_OQN96222.1	Rachicladosporium_antarcticum_OQO10695.1
OG0000000	Rachicladosporium_antarcticum	n621	1.0	Terminal	Rachicladosporium_antarcticum_OQO08792.1	Rachicladosporium_antarcticum_OQN96222.1
OG0000000	Rachicladosporium_antarcticum	n624	1.0	Terminal	Rachicladosporium_antarcticum_OQO08786.1, Rachicladosporium_antarcticum_OQN96228.1, Rachicladosporium_antarcticum_OQN95615.1, Rachicladosporium_antarcticum_OQN98003.1	Rachicladosporium_antarcticum_OQO04880.1, Rachicladosporium_antarcticum_OQO12151.1
OG0000000	Rachicladosporium_antarcticum	n625	1.0	Terminal	Rachicladosporium_antarcticum_OQO08786.1, Rachicladosporium_antarcticum_OQN96228.1	Rachicladosporium_antarcticum_OQN95615.1, Rachicladosporium_antarcticum_OQN98003.1
OG0000000	Rachicladosporium_antarcticum	n626	1.0	Terminal	Rachicladosporium_antarcticum_OQO08786.1	Rachicladosporium_antarcticum_OQN96228.1
OG0000000	Rachicladosporium_antarcticum	n627	1.0	Terminal	Rachicladosporium_antarcticum_OQN95615.1	Rachicladosporium_antarcticum_OQN98003.1
OG0000000	Rachicladosporium_antarcticum	n628	1.0	Terminal	Rachicladosporium_antarcticum_OQO04880.1	Rachicladosporium_antarcticum_OQO12151.1
OG0000000	Phialocephala_subalpina_UAMH_11012	n631	1.0	Terminal	Phialocephala_subalpina_UAMH_11012_CZR56422.1, Phialocephala_subalpina_UAMH_11012_CZR67570.1, Phialocephala_subalpina_UAMH_11012_CZR60767.1, Phialocephala_subalpina_UAMH_11012_CZR65489.1, Phialocephala_subalpina_UAMH_11012_CZR69810.1, Phialocephala_subalpina_UAMH_11012_CZR66406.1	Phialocephala_subalpina_UAMH_11012_CZR57756.1, Phialocephala_subalpina_UAMH_11012_CZR55936.1
OG0000000	Phialocephala_subalpina_UAMH_11012	n632	1.0	Terminal	Phialocephala_subalpina_UAMH_11012_CZR56422.1, Phialocephala_subalpina_UAMH_11012_CZR67570.1, Phialocephala_subalpina_UAMH_11012_CZR60767.1	Phialocephala_subalpina_UAMH_11012_CZR65489.1, Phialocephala_subalpina_UAMH_11012_CZR69810.1, Phialocephala_subalpina_UAMH_11012_CZR66406.1
OG0000000	Phialocephala_subalpina_UAMH_11012	n633	1.0	Terminal	Phialocephala_subalpina_UAMH_11012_CZR56422.1, Phialocephala_subalpina_UAMH_11012_CZR67570.1	Phialocephala_subalpina_UAMH_11012_CZR60767.1
OG0000000	Phialocephala_subalpina_UAMH_11012	n634	1.0	Terminal	Phialocephala_subalpina_UAMH_11012_CZR56422.1	Phialocephala_subalpina_UAMH_11012_CZR67570.1
OG0000000	Phialocephala_subalpina_UAMH_11012	n635	1.0	Terminal	Phialocephala_subalpina_UAMH_11012_CZR65489.1, Phialocephala_subalpina_UAMH_11012_CZR69810.1	Phialocephala_subalpina_UAMH_11012_CZR66406.1
OG0000000	Phialocephala_subalpina_UAMH_11012	n636	1.0	Terminal	Phialocephala_subalpina_UAMH_11012_CZR65489.1	Phialocephala_subalpina_UAMH_11012_CZR69810.1
OG0000000	Phialocephala_subalpina_UAMH_11012	n637	1.0	Terminal	Phialocephala_subalpina_UAMH_11012_CZR57756.1	Phialocephala_subalpina_UAMH_11012_CZR55936.1
OG0000000	N12	n639	1.0	Non-Terminal	Aspergillus_flavus_CA14_RMZ40752.1, Aspergillus_niger_N402_SPB50090.1	Aspergillus_niger_N402_SPB47041.1, Aspergillus_flavus_CA14_RMZ47991.1
OG0000000	Tuber_magnatum	n642	1.0	Terminal	Tuber_magnatum_PWW73241.1, Tuber_magnatum_PWW75078.1, Tuber_magnatum_PWW73242.1	Tuber_magnatum_PWW77344.1
OG0000000	Tuber_magnatum	n643	1.0	Terminal	Tuber_magnatum_PWW73241.1	Tuber_magnatum_PWW75078.1, Tuber_magnatum_PWW73242.1
OG0000000	Tuber_magnatum	n644	1.0	Terminal	Tuber_magnatum_PWW75078.1	Tuber_magnatum_PWW73242.1
OG0000000	N3	n646	0.22727272727272727	Non-Terminal	Diplodia_corticola_XP_020125300.1, Rutstroemia_sp_NJR2017a_WRK4_PQE19459.1, Arthrobotrys_oligospora_ATCC24927_XP_011121699.1, Monilinia_fructigena_Mfrg269_RAL63943.1, Aspergillus_flavus_CA14_RMZ42961.1, Rutstroemia_sp_NJR2017a_WRK4_PQE28703.1, Pseudogymnoascus_sp_VKM_F4516_FW969_KFY59487.1, Aspergillus_niger_N402_SPB44598.1, Arthrobotrys_oligospora_ATCC24927_XP_011118155.1, Arthrobotrys_oligospor…	Aspergillus_flavus_CA14_RMZ42528.1, Verticillium_dahliae_12008_PNH35157.1, Aspergillus_niger_N402_SPB44547.1, Aspergillus_niger_N402_SPB52651.1, Verticillium_dahliae_12008_PNH32079.1, Arthrobotrys_oligospora_ATCC24927_XP_011121680.1, fusarium_poae_OBS14996.1, fusarium_poae_OBS25857.1, Aspergillus_flavus_CA14_RMZ41981.1, Aspergillus_flavus_CA14_RMZ42119.1, Aspergillus_flavus_CA14_RMZ46104.1, Asper…
OG0000000	N3	n647	0.045454545454545456	Non-Terminal	Diplodia_corticola_XP_020125300.1, Rutstroemia_sp_NJR2017a_WRK4_PQE19459.1, Arthrobotrys_oligospora_ATCC24927_XP_011121699.1, Monilinia_fructigena_Mfrg269_RAL63943.1, Aspergillus_flavus_CA14_RMZ42961.1, Rutstroemia_sp_NJR2017a_WRK4_PQE28703.1, Pseudogymnoascus_sp_VKM_F4516_FW969_KFY59487.1, Aspergillus_niger_N402_SPB44598.1, Arthrobotrys_oligospora_ATCC24927_XP_011118155.1, Arthrobotrys_oligospor…	Aspergillus_flavus_CA14_RMZ45470.1
OG0000000	N3	n648	0.09090909090909091	Non-Terminal	Diplodia_corticola_XP_020125300.1, Rutstroemia_sp_NJR2017a_WRK4_PQE19459.1, Arthrobotrys_oligospora_ATCC24927_XP_011121699.1, Monilinia_fructigena_Mfrg269_RAL63943.1, Aspergillus_flavus_CA14_RMZ42961.1, Rutstroemia_sp_NJR2017a_WRK4_PQE28703.1, Pseudogymnoascus_sp_VKM_F4516_FW969_KFY59487.1, Aspergillus_niger_N402_SPB44598.1, Arthrobotrys_oligospora_ATCC24927_XP_011118155.1, Arthrobotrys_oligospor…	Aspergillus_niger_N402_SPB51765.1, Aspergillus_flavus_CA14_RMZ47886.1
OG0000000	N3	n649	0.3181818181818182	Non-Terminal	Diplodia_corticola_XP_020125300.1, Rutstroemia_sp_NJR2017a_WRK4_PQE19459.1, Arthrobotrys_oligospora_ATCC24927_XP_011121699.1, Monilinia_fructigena_Mfrg269_RAL63943.1, Aspergillus_flavus_CA14_RMZ42961.1, Rutstroemia_sp_NJR2017a_WRK4_PQE28703.1, Pseudogymnoascus_sp_VKM_F4516_FW969_KFY59487.1, Aspergillus_niger_N402_SPB44598.1, Arthrobotrys_oligospora_ATCC24927_XP_011118155.1, Arthrobotrys_oligospor…	Phialocephala_subalpina_UAMH_11012_CZR67684.1, fusarium_poae_OBS25856.1, Verticillium_dahliae_12008_PNH35160.1, Aspergillus_niger_N402_SPB49220.1, Rutstroemia_sp_NJR2017a_WRK4_PQE30277.1, Phialocephala_subalpina_UAMH_11012_CZR65352.1, Aspergillus_flavus_CA14_RMZ46589.1, Arthrobotrys_oligospora_ATCC24927_XP_011126507.1, Aspergillus_niger_N402_SPB53433.1, Aspergillus_flavus_CA14_RMZ43752.1, Aspergi…
OG0000000	N3	n650	0.045454545454545456	Non-Terminal	Diplodia_corticola_XP_020125300.1, Rutstroemia_sp_NJR2017a_WRK4_PQE19459.1, Arthrobotrys_oligospora_ATCC24927_XP_011121699.1, Monilinia_fructigena_Mfrg269_RAL63943.1, Aspergillus_flavus_CA14_RMZ42961.1, Rutstroemia_sp_NJR2017a_WRK4_PQE28703.1, Pseudogymnoascus_sp_VKM_F4516_FW969_KFY59487.1, Aspergillus_niger_N402_SPB44598.1, Arthrobotrys_oligospora_ATCC24927_XP_011118155.1, Arthrobotrys_oligospor…	Aspergillus_flavus_CA14_RMZ46659.1, Aspergillus_flavus_CA14_RMZ41982.1
OG0000000	N3	n651	0.045454545454545456	Non-Terminal	Diplodia_corticola_XP_020125300.1, Rutstroemia_sp_NJR2017a_WRK4_PQE19459.1, Arthrobotrys_oligospora_ATCC24927_XP_011121699.1, Monilinia_fructigena_Mfrg269_RAL63943.1, Aspergillus_flavus_CA14_RMZ42961.1, Rutstroemia_sp_NJR2017a_WRK4_PQE28703.1, Pseudogymnoascus_sp_VKM_F4516_FW969_KFY59487.1, Aspergillus_niger_N402_SPB44598.1, Arthrobotrys_oligospora_ATCC24927_XP_011118155.1, Arthrobotrys_oligospor…	Aspergillus_flavus_CA14_RMZ47355.1
OG0000000	N3	n652	0.18181818181818182	Non-Terminal	Diplodia_corticola_XP_020125300.1, Rutstroemia_sp_NJR2017a_WRK4_PQE19459.1, Arthrobotrys_oligospora_ATCC24927_XP_011121699.1, Monilinia_fructigena_Mfrg269_RAL63943.1, Aspergillus_flavus_CA14_RMZ42961.1, Rutstroemia_sp_NJR2017a_WRK4_PQE28703.1, Pseudogymnoascus_sp_VKM_F4516_FW969_KFY59487.1, Aspergillus_niger_N402_SPB44598.1, Arthrobotrys_oligospora_ATCC24927_XP_011118155.1, Arthrobotrys_oligospor…	Phialocephala_subalpina_UAMH_11012_CZR52868.1, Diplodia_corticola_XP_020129397.1, Aspergillus_niger_N402_SPB52013.1, Arthrobotrys_oligospora_ATCC24927_XP_011123760.1, Aspergillus_flavus_CA14_RMZ44824.1, Aspergillus_niger_N402_SPB46575.1, Arthrobotrys_oligospora_ATCC24927_XP_011119937.1, Arthrobotrys_oligospora_ATCC24927_XP_011126280.1, Arthrobotrys_oligospora_ATCC24927_XP_011126438.1, Arthrobotry…
OG0000000	N3	n653	0.18181818181818182	Non-Terminal	Diplodia_corticola_XP_020125300.1, Rutstroemia_sp_NJR2017a_WRK4_PQE19459.1, Arthrobotrys_oligospora_ATCC24927_XP_011121699.1, Monilinia_fructigena_Mfrg269_RAL63943.1, Aspergillus_flavus_CA14_RMZ42961.1, Rutstroemia_sp_NJR2017a_WRK4_PQE28703.1, Pseudogymnoascus_sp_VKM_F4516_FW969_KFY59487.1, Aspergillus_niger_N402_SPB44598.1, Arthrobotrys_oligospora_ATCC24927_XP_011118155.1, Arthrobotrys_oligospor…	Aspergillus_niger_N402_SPB46038.1, Diplodia_corticola_XP_020125918.1, Arthrobotrys_oligospora_ATCC24927_XP_011119033.1, Aspergillus_flavus_CA14_RMZ39355.1, Aspergillus_flavus_CA14_RMZ37253.1, Diplodia_corticola_XP_020129391.1, Aspergillus_flavus_CA14_RMZ39478.1
OG0000000	N3	n655	0.13636363636363635	Non-Terminal	Rutstroemia_sp_NJR2017a_WRK4_PQE19459.1, Arthrobotrys_oligospora_ATCC24927_XP_011121699.1, Monilinia_fructigena_Mfrg269_RAL63943.1, Aspergillus_flavus_CA14_RMZ42961.1, Rutstroemia_sp_NJR2017a_WRK4_PQE28703.1, Pseudogymnoascus_sp_VKM_F4516_FW969_KFY59487.1, Aspergillus_niger_N402_SPB44598.1, Arthrobotrys_oligospora_ATCC24927_XP_011118155.1, Arthrobotrys_oligospora_ATCC24927_XP_011125505.1, Arthrob…	Aspergillus_flavus_CA14_RMZ42804.1, Aspergillus_niger_N402_SPB48654.1, Arthrobotrys_oligospora_ATCC24927_XP_011117043.1, Arthrobotrys_oligospora_ATCC24927_XP_011123106.1, Arthrobotrys_oligospora_ATCC24927_XP_011120922.1, Arthrobotrys_oligospora_ATCC24927_XP_011124257.1, Arthrobotrys_oligospora_ATCC24927_XP_011127405.1, Aspergillus_niger_N402_SPB44429.1, Aspergillus_niger_N402_SPB46931.1, Arthrobo…
OG0000000	N3	n656	0.09090909090909091	Non-Terminal	Rutstroemia_sp_NJR2017a_WRK4_PQE19459.1, Arthrobotrys_oligospora_ATCC24927_XP_011121699.1, Monilinia_fructigena_Mfrg269_RAL63943.1, Aspergillus_flavus_CA14_RMZ42961.1	Rutstroemia_sp_NJR2017a_WRK4_PQE28703.1, Pseudogymnoascus_sp_VKM_F4516_FW969_KFY59487.1, Aspergillus_niger_N402_SPB44598.1, Arthrobotrys_oligospora_ATCC24927_XP_011118155.1, Arthrobotrys_oligospora_ATCC24927_XP_011125505.1, Arthrobotrys_oligospora_ATCC24927_XP_011122347.1, Aspergillus_niger_N402_SPB45250.1, Aspergillus_niger_N402_SPB52305.1
OG0000000	N3	n661	0.045454545454545456	Non-Terminal	Pseudogymnoascus_sp_VKM_F4516_FW969_KFY59487.1, Aspergillus_niger_N402_SPB44598.1	Arthrobotrys_oligospora_ATCC24927_XP_011118155.1, Arthrobotrys_oligospora_ATCC24927_XP_011125505.1, Arthrobotrys_oligospora_ATCC24927_XP_011122347.1, Aspergillus_niger_N402_SPB45250.1, Aspergillus_niger_N402_SPB52305.1
OG0000000	Arthrobotrys_oligospora_ATCC24927	n664	1.0	Terminal	Arthrobotrys_oligospora_ATCC24927_XP_011118155.1, Arthrobotrys_oligospora_ATCC24927_XP_011125505.1	Arthrobotrys_oligospora_ATCC24927_XP_011122347.1
OG0000000	Arthrobotrys_oligospora_ATCC24927	n665	1.0	Terminal	Arthrobotrys_oligospora_ATCC24927_XP_011118155.1	Arthrobotrys_oligospora_ATCC24927_XP_011125505.1
OG0000000	Aspergillus_niger_N402	n666	1.0	Terminal	Aspergillus_niger_N402_SPB45250.1	Aspergillus_niger_N402_SPB52305.1
OG0000000	N3	n667	0.09090909090909091	Non-Terminal	Aspergillus_flavus_CA14_RMZ42804.1, Aspergillus_niger_N402_SPB48654.1, Arthrobotrys_oligospora_ATCC24927_XP_011117043.1, Arthrobotrys_oligospora_ATCC24927_XP_011123106.1, Arthrobotrys_oligospora_ATCC24927_XP_011120922.1, Arthrobotrys_oligospora_ATCC24927_XP_011124257.1, Arthrobotrys_oligospora_ATCC24927_XP_011127405.1, Aspergillus_niger_N402_SPB44429.1, Aspergillus_niger_N402_SPB46931.1, Arthrobo…	Arthrobotrys_oligospora_ATCC24927_XP_011126714.1, Arthrobotrys_oligospora_ATCC24927_XP_011117023.1, Aspergillus_niger_N402_SPB44646.1
OG0000000	N3	n668	0.13636363636363635	Non-Terminal	Aspergillus_flavus_CA14_RMZ42804.1, Aspergillus_niger_N402_SPB48654.1, Arthrobotrys_oligospora_ATCC24927_XP_011117043.1, Arthrobotrys_oligospora_ATCC24927_XP_011123106.1, Arthrobotrys_oligospora_ATCC24927_XP_011120922.1, Arthrobotrys_oligospora_ATCC24927_XP_011124257.1, Arthrobotrys_oligospora_ATCC24927_XP_011127405.1, Aspergillus_niger_N402_SPB44429.1	Aspergillus_niger_N402_SPB46931.1, Arthrobotrys_oligospora_ATCC24927_XP_011117032.1, Aspergillus_flavus_CA14_RMZ48480.1, Aspergillus_flavus_CA14_RMZ42161.1, Aspergillus_flavus_CA14_RMZ48109.1
OG0000000	N3	n670	0.09090909090909091	Non-Terminal	Aspergillus_niger_N402_SPB48654.1, Arthrobotrys_oligospora_ATCC24927_XP_011117043.1, Arthrobotrys_oligospora_ATCC24927_XP_011123106.1, Arthrobotrys_oligospora_ATCC24927_XP_011120922.1	Arthrobotrys_oligospora_ATCC24927_XP_011124257.1, Arthrobotrys_oligospora_ATCC24927_XP_011127405.1, Aspergillus_niger_N402_SPB44429.1
OG0000000	Arthrobotrys_oligospora_ATCC24927	n672	1.0	Terminal	Arthrobotrys_oligospora_ATCC24927_XP_011117043.1	Arthrobotrys_oligospora_ATCC24927_XP_011123106.1, Arthrobotrys_oligospora_ATCC24927_XP_011120922.1
OG0000000	Arthrobotrys_oligospora_ATCC24927	n673	1.0	Terminal	Arthrobotrys_oligospora_ATCC24927_XP_011123106.1	Arthrobotrys_oligospora_ATCC24927_XP_011120922.1
OG0000000	Arthrobotrys_oligospora_ATCC24927	n675	1.0	Terminal	Arthrobotrys_oligospora_ATCC24927_XP_011124257.1	Arthrobotrys_oligospora_ATCC24927_XP_011127405.1
OG0000000	Aspergillus_flavus_CA14	n678	1.0	Terminal	Aspergillus_flavus_CA14_RMZ48480.1, Aspergillus_flavus_CA14_RMZ42161.1	Aspergillus_flavus_CA14_RMZ48109.1
OG0000000	Aspergillus_flavus_CA14	n679	1.0	Terminal	Aspergillus_flavus_CA14_RMZ48480.1	Aspergillus_flavus_CA14_RMZ42161.1
OG0000000	Arthrobotrys_oligospora_ATCC24927	n681	1.0	Terminal	Arthrobotrys_oligospora_ATCC24927_XP_011126714.1	Arthrobotrys_oligospora_ATCC24927_XP_011117023.1
OG0000000	N3	n683	0.09090909090909091	Non-Terminal	Diplodia_corticola_XP_020125918.1, Arthrobotrys_oligospora_ATCC24927_XP_011119033.1, Aspergillus_flavus_CA14_RMZ39355.1, Aspergillus_flavus_CA14_RMZ37253.1	Diplodia_corticola_XP_020129391.1, Aspergillus_flavus_CA14_RMZ39478.1
OG0000000	Aspergillus_flavus_CA14	n686	1.0	Terminal	Aspergillus_flavus_CA14_RMZ39355.1	Aspergillus_flavus_CA14_RMZ37253.1
OG0000000	N3	n688	0.09090909090909091	Non-Terminal	Phialocephala_subalpina_UAMH_11012_CZR52868.1, Diplodia_corticola_XP_020129397.1, Aspergillus_niger_N402_SPB52013.1, Arthrobotrys_oligospora_ATCC24927_XP_011123760.1, Aspergillus_flavus_CA14_RMZ44824.1, Aspergillus_niger_N402_SPB46575.1, Arthrobotrys_oligospora_ATCC24927_XP_011119937.1, Arthrobotrys_oligospora_ATCC24927_XP_011126280.1, Arthrobotrys_oligospora_ATCC24927_XP_011126438.1, Arthrobotry…	Arthrobotrys_oligospora_ATCC24927_XP_011127370.1, Verticillium_dahliae_12008_PNH34985.1, Aspergillus_niger_N402_SPB49637.1
OG0000000	N3	n689	0.18181818181818182	Non-Terminal	Phialocephala_subalpina_UAMH_11012_CZR52868.1, Diplodia_corticola_XP_020129397.1, Aspergillus_niger_N402_SPB52013.1, Arthrobotrys_oligospora_ATCC24927_XP_011123760.1, Aspergillus_flavus_CA14_RMZ44824.1, Aspergillus_niger_N402_SPB46575.1, Arthrobotrys_oligospora_ATCC24927_XP_011119937.1, Arthrobotrys_oligospora_ATCC24927_XP_011126280.1, Arthrobotrys_oligospora_ATCC24927_XP_011126438.1, Arthrobotry…	Phialocephala_subalpina_UAMH_11012_CZR51490.1, Diplodia_corticola_XP_020129403.1, Arthrobotrys_oligospora_ATCC24927_XP_011123349.1, Aspergillus_niger_N402_SPB45210.1
OG0000000	N3	n692	0.045454545454545456	Non-Terminal	Aspergillus_niger_N402_SPB52013.1, Arthrobotrys_oligospora_ATCC24927_XP_011123760.1, Aspergillus_flavus_CA14_RMZ44824.1, Aspergillus_niger_N402_SPB46575.1, Arthrobotrys_oligospora_ATCC24927_XP_011119937.1, Arthrobotrys_oligospora_ATCC24927_XP_011126280.1	Arthrobotrys_oligospora_ATCC24927_XP_011126438.1, Arthrobotrys_oligospora_ATCC24927_XP_011120677.1, Arthrobotrys_oligospora_ATCC24927_XP_011119333.1
OG0000000	N3	n693	0.09090909090909091	Non-Terminal	Aspergillus_niger_N402_SPB52013.1, Arthrobotrys_oligospora_ATCC24927_XP_011123760.1	Aspergillus_flavus_CA14_RMZ44824.1, Aspergillus_niger_N402_SPB46575.1, Arthrobotrys_oligospora_ATCC24927_XP_011119937.1, Arthrobotrys_oligospora_ATCC24927_XP_011126280.1
OG0000000	Arthrobotrys_oligospora_ATCC24927	n697	1.0	Terminal	Arthrobotrys_oligospora_ATCC24927_XP_011119937.1	Arthrobotrys_oligospora_ATCC24927_XP_011126280.1
OG0000000	Arthrobotrys_oligospora_ATCC24927	n698	1.0	Terminal	Arthrobotrys_oligospora_ATCC24927_XP_011126438.1	Arthrobotrys_oligospora_ATCC24927_XP_011120677.1, Arthrobotrys_oligospora_ATCC24927_XP_011119333.1
OG0000000	Arthrobotrys_oligospora_ATCC24927	n699	1.0	Terminal	Arthrobotrys_oligospora_ATCC24927_XP_011120677.1	Arthrobotrys_oligospora_ATCC24927_XP_011119333.1
OG0000000	Aspergillus_flavus_CA14	n705	1.0	Terminal	Aspergillus_flavus_CA14_RMZ46659.1	Aspergillus_flavus_CA14_RMZ41982.1
OG0000000	N3	n706	0.09090909090909091	Non-Terminal	Phialocephala_subalpina_UAMH_11012_CZR67684.1, fusarium_poae_OBS25856.1	Verticillium_dahliae_12008_PNH35160.1, Aspergillus_niger_N402_SPB49220.1, Rutstroemia_sp_NJR2017a_WRK4_PQE30277.1, Phialocephala_subalpina_UAMH_11012_CZR65352.1, Aspergillus_flavus_CA14_RMZ46589.1, Arthrobotrys_oligospora_ATCC24927_XP_011126507.1, Aspergillus_niger_N402_SPB53433.1, Aspergillus_flavus_CA14_RMZ43752.1, Aspergillus_flavus_CA14_RMZ38689.1, Arthrobotrys_oligospora_ATCC24927_XP_0111257…
OG0000000	N3	n708	0.09090909090909091	Non-Terminal	Verticillium_dahliae_12008_PNH35160.1, Aspergillus_niger_N402_SPB49220.1	Rutstroemia_sp_NJR2017a_WRK4_PQE30277.1, Phialocephala_subalpina_UAMH_11012_CZR65352.1, Aspergillus_flavus_CA14_RMZ46589.1, Arthrobotrys_oligospora_ATCC24927_XP_011126507.1, Aspergillus_niger_N402_SPB53433.1, Aspergillus_flavus_CA14_RMZ43752.1, Aspergillus_flavus_CA14_RMZ38689.1, Arthrobotrys_oligospora_ATCC24927_XP_011125751.1, Arthrobotrys_oligospora_ATCC24927_XP_011121960.1, Arthrobotrys_oligo…
OG0000000	N3	n710	0.13636363636363635	Non-Terminal	Rutstroemia_sp_NJR2017a_WRK4_PQE30277.1, Phialocephala_subalpina_UAMH_11012_CZR65352.1, Aspergillus_flavus_CA14_RMZ46589.1, Arthrobotrys_oligospora_ATCC24927_XP_011126507.1, Aspergillus_niger_N402_SPB53433.1, Aspergillus_flavus_CA14_RMZ43752.1, Aspergillus_flavus_CA14_RMZ38689.1, Arthrobotrys_oligospora_ATCC24927_XP_011125751.1, Arthrobotrys_oligospora_ATCC24927_XP_011121960.1, Arthrobotrys_oligo…	Diplodia_corticola_XP_020125372.1, Verticillium_dahliae_12008_PNH34990.1, Arthrobotrys_oligospora_ATCC24927_XP_011121738.1, Arthrobotrys_oligospora_ATCC24927_XP_011118202.1, Arthrobotrys_oligospora_ATCC24927_XP_011122611.1, Arthrobotrys_oligospora_ATCC24927_XP_011128164.1, fusarium_poae_OBS26329.1, fusarium_poae_OBS25877.1, fusarium_poae_OBS20682.1, fusarium_poae_OBS15633.1
OG0000000	N3	n711	0.13636363636363635	Non-Terminal	Rutstroemia_sp_NJR2017a_WRK4_PQE30277.1, Phialocephala_subalpina_UAMH_11012_CZR65352.1, Aspergillus_flavus_CA14_RMZ46589.1, Arthrobotrys_oligospora_ATCC24927_XP_011126507.1, Aspergillus_niger_N402_SPB53433.1, Aspergillus_flavus_CA14_RMZ43752.1, Aspergillus_flavus_CA14_RMZ38689.1, Arthrobotrys_oligospora_ATCC24927_XP_011125751.1, Arthrobotrys_oligospora_ATCC24927_XP_011121960.1, Arthrobotrys_oligo…	Arthrobotrys_oligospora_ATCC24927_XP_011120760.1, Aspergillus_niger_N402_SPB44600.1, Rutstroemia_sp_NJR2017a_WRK4_PQE33669.1, Rutstroemia_sp_NJR2017a_WRK4_PQE15507.1
OG0000000	N3	n713	0.09090909090909091	Non-Terminal	Phialocephala_subalpina_UAMH_11012_CZR65352.1, Aspergillus_flavus_CA14_RMZ46589.1	Arthrobotrys_oligospora_ATCC24927_XP_011126507.1, Aspergillus_niger_N402_SPB53433.1, Aspergillus_flavus_CA14_RMZ43752.1, Aspergillus_flavus_CA14_RMZ38689.1, Arthrobotrys_oligospora_ATCC24927_XP_011125751.1, Arthrobotrys_oligospora_ATCC24927_XP_011121960.1, Arthrobotrys_oligospora_ATCC24927_XP_011124636.1, Arthrobotrys_oligospora_ATCC24927_XP_011119364.1, Arthrobotrys_oligospora_ATCC24927_XP_01112…
OG0000000	N3	n715	0.045454545454545456	Non-Terminal	Arthrobotrys_oligospora_ATCC24927_XP_011126507.1	Aspergillus_niger_N402_SPB53433.1, Aspergillus_flavus_CA14_RMZ43752.1, Aspergillus_flavus_CA14_RMZ38689.1, Arthrobotrys_oligospora_ATCC24927_XP_011125751.1, Arthrobotrys_oligospora_ATCC24927_XP_011121960.1, Arthrobotrys_oligospora_ATCC24927_XP_011124636.1, Arthrobotrys_oligospora_ATCC24927_XP_011119364.1, Arthrobotrys_oligospora_ATCC24927_XP_011122515.1, Arthrobotrys_oligospora_ATCC24927_XP_01112…
OG0000000	N3	n716	0.13636363636363635	Non-Terminal	Aspergillus_niger_N402_SPB53433.1, Aspergillus_flavus_CA14_RMZ43752.1, Aspergillus_flavus_CA14_RMZ38689.1, Arthrobotrys_oligospora_ATCC24927_XP_011125751.1	Arthrobotrys_oligospora_ATCC24927_XP_011121960.1, Arthrobotrys_oligospora_ATCC24927_XP_011124636.1, Arthrobotrys_oligospora_ATCC24927_XP_011119364.1, Arthrobotrys_oligospora_ATCC24927_XP_011122515.1, Arthrobotrys_oligospora_ATCC24927_XP_011126046.1, Arthrobotrys_oligospora_ATCC24927_XP_011116987.1, fusarium_poae_OBS29612.1, Arthrobotrys_oligospora_ATCC24927_XP_011125504.1, fusarium_poae_OBS23274.…
OG0000000	Aspergillus_flavus_CA14	n719	1.0	Terminal	Aspergillus_flavus_CA14_RMZ43752.1	Aspergillus_flavus_CA14_RMZ38689.1
OG0000000	N3	n720	0.045454545454545456	Non-Terminal	Arthrobotrys_oligospora_ATCC24927_XP_011121960.1, Arthrobotrys_oligospora_ATCC24927_XP_011124636.1, Arthrobotrys_oligospora_ATCC24927_XP_011119364.1, Arthrobotrys_oligospora_ATCC24927_XP_011122515.1, Arthrobotrys_oligospora_ATCC24927_XP_011126046.1, Arthrobotrys_oligospora_ATCC24927_XP_011116987.1	fusarium_poae_OBS29612.1, Arthrobotrys_oligospora_ATCC24927_XP_011125504.1, fusarium_poae_OBS23274.1, Aspergillus_niger_N402_SPB42533.1, Phialocephala_subalpina_UAMH_11012_CZR65340.1, Aspergillus_flavus_CA14_RMZ39266.1, Diplodia_corticola_XP_020130369.1, Arthrobotrys_oligospora_ATCC24927_XP_011118109.1, Arthrobotrys_oligospora_ATCC24927_XP_011127309.1, Arthrobotrys_oligospora_ATCC24927_XP_0111191…
OG0000000	Arthrobotrys_oligospora_ATCC24927	n721	1.0	Terminal	Arthrobotrys_oligospora_ATCC24927_XP_011121960.1, Arthrobotrys_oligospora_ATCC24927_XP_011124636.1, Arthrobotrys_oligospora_ATCC24927_XP_011119364.1	Arthrobotrys_oligospora_ATCC24927_XP_011122515.1, Arthrobotrys_oligospora_ATCC24927_XP_011126046.1, Arthrobotrys_oligospora_ATCC24927_XP_011116987.1
OG0000000	Arthrobotrys_oligospora_ATCC24927	n722	1.0	Terminal	Arthrobotrys_oligospora_ATCC24927_XP_011121960.1, Arthrobotrys_oligospora_ATCC24927_XP_011124636.1	Arthrobotrys_oligospora_ATCC24927_XP_011119364.1
OG0000000	Arthrobotrys_oligospora_ATCC24927	n723	1.0	Terminal	Arthrobotrys_oligospora_ATCC24927_XP_011121960.1	Arthrobotrys_oligospora_ATCC24927_XP_011124636.1
OG0000000	Arthrobotrys_oligospora_ATCC24927	n724	1.0	Terminal	Arthrobotrys_oligospora_ATCC24927_XP_011122515.1	Arthrobotrys_oligospora_ATCC24927_XP_011126046.1, Arthrobotrys_oligospora_ATCC24927_XP_011116987.1
OG0000000	Arthrobotrys_oligospora_ATCC24927	n725	1.0	Terminal	Arthrobotrys_oligospora_ATCC24927_XP_011126046.1	Arthrobotrys_oligospora_ATCC24927_XP_011116987.1
OG0000000	N3	n726	0.09090909090909091	Non-Terminal	fusarium_poae_OBS29612.1, Arthrobotrys_oligospora_ATCC24927_XP_011125504.1	fusarium_poae_OBS23274.1, Aspergillus_niger_N402_SPB42533.1, Phialocephala_subalpina_UAMH_11012_CZR65340.1, Aspergillus_flavus_CA14_RMZ39266.1, Diplodia_corticola_XP_020130369.1, Arthrobotrys_oligospora_ATCC24927_XP_011118109.1, Arthrobotrys_oligospora_ATCC24927_XP_011127309.1, Arthrobotrys_oligospora_ATCC24927_XP_011119135.1, Arthrobotrys_oligospora_ATCC24927_XP_011118157.1, Arthrobotrys_oligosp…
OG0000000	Arthrobotrys_oligospora_ATCC24927	n733	1.0	Terminal	Arthrobotrys_oligospora_ATCC24927_XP_011118109.1, Arthrobotrys_oligospora_ATCC24927_XP_011127309.1, Arthrobotrys_oligospora_ATCC24927_XP_011119135.1, Arthrobotrys_oligospora_ATCC24927_XP_011118157.1, Arthrobotrys_oligospora_ATCC24927_XP_011125756.1, Arthrobotrys_oligospora_ATCC24927_XP_011118183.1, Arthrobotrys_oligospora_ATCC24927_XP_011122636.1, Arthrobotrys_oligospora_ATCC24927_XP_011120693.1,…	Arthrobotrys_oligospora_ATCC24927_XP_011125616.1
OG0000000	Arthrobotrys_oligospora_ATCC24927	n734	1.0	Terminal	Arthrobotrys_oligospora_ATCC24927_XP_011118109.1	Arthrobotrys_oligospora_ATCC24927_XP_011127309.1, Arthrobotrys_oligospora_ATCC24927_XP_011119135.1, Arthrobotrys_oligospora_ATCC24927_XP_011118157.1, Arthrobotrys_oligospora_ATCC24927_XP_011125756.1, Arthrobotrys_oligospora_ATCC24927_XP_011118183.1, Arthrobotrys_oligospora_ATCC24927_XP_011122636.1, Arthrobotrys_oligospora_ATCC24927_XP_011120693.1, Arthrobotrys_oligospora_ATCC24927_XP_011118632.1
OG0000000	Arthrobotrys_oligospora_ATCC24927	n735	1.0	Terminal	Arthrobotrys_oligospora_ATCC24927_XP_011127309.1, Arthrobotrys_oligospora_ATCC24927_XP_011119135.1	Arthrobotrys_oligospora_ATCC24927_XP_011118157.1, Arthrobotrys_oligospora_ATCC24927_XP_011125756.1, Arthrobotrys_oligospora_ATCC24927_XP_011118183.1, Arthrobotrys_oligospora_ATCC24927_XP_011122636.1, Arthrobotrys_oligospora_ATCC24927_XP_011120693.1, Arthrobotrys_oligospora_ATCC24927_XP_011118632.1
OG0000000	Arthrobotrys_oligospora_ATCC24927	n736	1.0	Terminal	Arthrobotrys_oligospora_ATCC24927_XP_011127309.1	Arthrobotrys_oligospora_ATCC24927_XP_011119135.1
OG0000000	Arthrobotrys_oligospora_ATCC24927	n737	1.0	Terminal	Arthrobotrys_oligospora_ATCC24927_XP_011118157.1, Arthrobotrys_oligospora_ATCC24927_XP_011125756.1, Arthrobotrys_oligospora_ATCC24927_XP_011118183.1, Arthrobotrys_oligospora_ATCC24927_XP_011122636.1	Arthrobotrys_oligospora_ATCC24927_XP_011120693.1, Arthrobotrys_oligospora_ATCC24927_XP_011118632.1
OG0000000	Arthrobotrys_oligospora_ATCC24927	n738	1.0	Terminal	Arthrobotrys_oligospora_ATCC24927_XP_011118157.1, Arthrobotrys_oligospora_ATCC24927_XP_011125756.1, Arthrobotrys_oligospora_ATCC24927_XP_011118183.1	Arthrobotrys_oligospora_ATCC24927_XP_011122636.1
OG0000000	Arthrobotrys_oligospora_ATCC24927	n739	1.0	Terminal	Arthrobotrys_oligospora_ATCC24927_XP_011118157.1, Arthrobotrys_oligospora_ATCC24927_XP_011125756.1	Arthrobotrys_oligospora_ATCC24927_XP_011118183.1
OG0000000	Arthrobotrys_oligospora_ATCC24927	n740	1.0	Terminal	Arthrobotrys_oligospora_ATCC24927_XP_011118157.1	Arthrobotrys_oligospora_ATCC24927_XP_011125756.1
OG0000000	Arthrobotrys_oligospora_ATCC24927	n741	1.0	Terminal	Arthrobotrys_oligospora_ATCC24927_XP_011120693.1	Arthrobotrys_oligospora_ATCC24927_XP_011118632.1
OG0000000	Rutstroemia_sp_NJR2017a_WRK4	n744	1.0	Terminal	Rutstroemia_sp_NJR2017a_WRK4_PQE33669.1	Rutstroemia_sp_NJR2017a_WRK4_PQE15507.1
OG0000000	Arthrobotrys_oligospora_ATCC24927	n748	1.0	Terminal	Arthrobotrys_oligospora_ATCC24927_XP_011121738.1, Arthrobotrys_oligospora_ATCC24927_XP_011118202.1, Arthrobotrys_oligospora_ATCC24927_XP_011122611.1	Arthrobotrys_oligospora_ATCC24927_XP_011128164.1
OG0000000	Arthrobotrys_oligospora_ATCC24927	n749	1.0	Terminal	Arthrobotrys_oligospora_ATCC24927_XP_011121738.1	Arthrobotrys_oligospora_ATCC24927_XP_011118202.1, Arthrobotrys_oligospora_ATCC24927_XP_011122611.1
OG0000000	Arthrobotrys_oligospora_ATCC24927	n750	1.0	Terminal	Arthrobotrys_oligospora_ATCC24927_XP_011118202.1	Arthrobotrys_oligospora_ATCC24927_XP_011122611.1
OG0000000	fusarium_poae	n751	1.0	Terminal	fusarium_poae_OBS26329.1	fusarium_poae_OBS25877.1, fusarium_poae_OBS20682.1, fusarium_poae_OBS15633.1
OG0000000	fusarium_poae	n752	1.0	Terminal	fusarium_poae_OBS25877.1	fusarium_poae_OBS20682.1, fusarium_poae_OBS15633.1
OG0000000	fusarium_poae	n753	1.0	Terminal	fusarium_poae_OBS20682.1	fusarium_poae_OBS15633.1
OG0000000	N3	n755	0.22727272727272727	Non-Terminal	Aspergillus_flavus_CA14_RMZ42528.1, Verticillium_dahliae_12008_PNH35157.1, Aspergillus_niger_N402_SPB44547.1, Aspergillus_niger_N402_SPB52651.1, Verticillium_dahliae_12008_PNH32079.1, Arthrobotrys_oligospora_ATCC24927_XP_011121680.1, fusarium_poae_OBS14996.1, fusarium_poae_OBS25857.1, Aspergillus_flavus_CA14_RMZ41981.1	Aspergillus_flavus_CA14_RMZ42119.1, Aspergillus_flavus_CA14_RMZ46104.1, Aspergillus_niger_N402_SPB49184.1, Arthrobotrys_oligospora_ATCC24927_XP_011127172.1, Arthrobotrys_oligospora_ATCC24927_XP_011118120.1, Verticillium_dahliae_12008_PNH36457.1, fusarium_poae_OBS23249.1, Aspergillus_niger_N402_SPB46818.1, Lasallia_pustulata_v1_SLM35137.1, Arthrobotrys_oligospora_ATCC24927_XP_011117028.1, Arthrobo…
OG0000000	N3	n756	0.13636363636363635	Non-Terminal	Aspergillus_flavus_CA14_RMZ42528.1, Verticillium_dahliae_12008_PNH35157.1, Aspergillus_niger_N402_SPB44547.1	Aspergillus_niger_N402_SPB52651.1, Verticillium_dahliae_12008_PNH32079.1, Arthrobotrys_oligospora_ATCC24927_XP_011121680.1, fusarium_poae_OBS14996.1, fusarium_poae_OBS25857.1, Aspergillus_flavus_CA14_RMZ41981.1
OG0000000	fusarium_poae	n763	1.0	Terminal	fusarium_poae_OBS14996.1	fusarium_poae_OBS25857.1
OG0000000	Aspergillus_flavus_CA14	n765	1.0	Terminal	Aspergillus_flavus_CA14_RMZ42119.1	Aspergillus_flavus_CA14_RMZ46104.1
OG0000000	N3	n766	0.045454545454545456	Non-Terminal	Aspergillus_niger_N402_SPB49184.1	Arthrobotrys_oligospora_ATCC24927_XP_011127172.1, Arthrobotrys_oligospora_ATCC24927_XP_011118120.1, Verticillium_dahliae_12008_PNH36457.1, fusarium_poae_OBS23249.1, Aspergillus_niger_N402_SPB46818.1, Lasallia_pustulata_v1_SLM35137.1, Arthrobotrys_oligospora_ATCC24927_XP_011117028.1, Arthrobotrys_oligospora_ATCC24927_XP_011118191.1, Aspergillus_niger_N402_SPB44624.1, Arthrobotrys_oligospora_ATCC24…
OG0000000	N3	n767	0.045454545454545456	Non-Terminal	Arthrobotrys_oligospora_ATCC24927_XP_011127172.1, Arthrobotrys_oligospora_ATCC24927_XP_011118120.1	Verticillium_dahliae_12008_PNH36457.1, fusarium_poae_OBS23249.1, Aspergillus_niger_N402_SPB46818.1, Lasallia_pustulata_v1_SLM35137.1, Arthrobotrys_oligospora_ATCC24927_XP_011117028.1, Arthrobotrys_oligospora_ATCC24927_XP_011118191.1, Aspergillus_niger_N402_SPB44624.1, Arthrobotrys_oligospora_ATCC24927_XP_011127822.1, fusarium_poae_OBS26171.1, Aspergillus_niger_N402_SPB49617.1, Arthrobotrys_oligos…
OG0000000	Arthrobotrys_oligospora_ATCC24927	n768	1.0	Terminal	Arthrobotrys_oligospora_ATCC24927_XP_011127172.1	Arthrobotrys_oligospora_ATCC24927_XP_011118120.1
OG0000000	N3	n770	0.13636363636363635	Non-Terminal	fusarium_poae_OBS23249.1, Aspergillus_niger_N402_SPB46818.1, Lasallia_pustulata_v1_SLM35137.1, Arthrobotrys_oligospora_ATCC24927_XP_011117028.1, Arthrobotrys_oligospora_ATCC24927_XP_011118191.1, Aspergillus_niger_N402_SPB44624.1	Arthrobotrys_oligospora_ATCC24927_XP_011127822.1, fusarium_poae_OBS26171.1, Aspergillus_niger_N402_SPB49617.1, Arthrobotrys_oligospora_ATCC24927_XP_011125838.1, Arthrobotrys_oligospora_ATCC24927_XP_011118650.1, Aspergillus_niger_N402_SPB52104.1, Verticillium_dahliae_12008_PNH28373.1, Arthrobotrys_oligospora_ATCC24927_XP_011125544.1, fusarium_poae_OBS15542.1, fusarium_poae_OBS16120.1, Aspergillus_…
OG0000000	N3	n772	0.09090909090909091	Non-Terminal	Aspergillus_niger_N402_SPB46818.1, Lasallia_pustulata_v1_SLM35137.1, Arthrobotrys_oligospora_ATCC24927_XP_011117028.1	Arthrobotrys_oligospora_ATCC24927_XP_011118191.1, Aspergillus_niger_N402_SPB44624.1
OG0000000	N3	n776	0.13636363636363635	Non-Terminal	Arthrobotrys_oligospora_ATCC24927_XP_011127822.1, fusarium_poae_OBS26171.1, Aspergillus_niger_N402_SPB49617.1	Arthrobotrys_oligospora_ATCC24927_XP_011125838.1, Arthrobotrys_oligospora_ATCC24927_XP_011118650.1, Aspergillus_niger_N402_SPB52104.1, Verticillium_dahliae_12008_PNH28373.1, Arthrobotrys_oligospora_ATCC24927_XP_011125544.1, fusarium_poae_OBS15542.1, fusarium_poae_OBS16120.1, Aspergillus_niger_N402_SPB49194.1, Arthrobotrys_oligospora_ATCC24927_XP_011125142.1, Arthrobotrys_oligospora_ATCC24927_XP_0…
OG0000000	N3	n779	0.09090909090909091	Non-Terminal	Arthrobotrys_oligospora_ATCC24927_XP_011125838.1, Arthrobotrys_oligospora_ATCC24927_XP_011118650.1, Aspergillus_niger_N402_SPB52104.1, Verticillium_dahliae_12008_PNH28373.1, Arthrobotrys_oligospora_ATCC24927_XP_011125544.1, fusarium_poae_OBS15542.1, fusarium_poae_OBS16120.1	Aspergillus_niger_N402_SPB49194.1, Arthrobotrys_oligospora_ATCC24927_XP_011125142.1, Arthrobotrys_oligospora_ATCC24927_XP_011119003.1
OG0000000	N3	n780	0.045454545454545456	Non-Terminal	Arthrobotrys_oligospora_ATCC24927_XP_011125838.1, Arthrobotrys_oligospora_ATCC24927_XP_011118650.1, Aspergillus_niger_N402_SPB52104.1, Verticillium_dahliae_12008_PNH28373.1	Arthrobotrys_oligospora_ATCC24927_XP_011125544.1, fusarium_poae_OBS15542.1, fusarium_poae_OBS16120.1
OG0000000	Arthrobotrys_oligospora_ATCC24927	n783	1.0	Terminal	Arthrobotrys_oligospora_ATCC24927_XP_011125838.1	Arthrobotrys_oligospora_ATCC24927_XP_011118650.1
OG0000000	fusarium_poae	n785	1.0	Terminal	fusarium_poae_OBS15542.1	fusarium_poae_OBS16120.1
OG0000000	Arthrobotrys_oligospora_ATCC24927	n787	1.0	Terminal	Arthrobotrys_oligospora_ATCC24927_XP_011125142.1	Arthrobotrys_oligospora_ATCC24927_XP_011119003.1
OG0000000	N3	n788	0.09090909090909091	Non-Terminal	Sclerotinia_sclerotiorum_APA14528.1, Phialocephala_subalpina_UAMH_11012_CZR58683.1, Phialocephala_subalpina_UAMH_11012_CZR66003.1, Phialocephala_subalpina_UAMH_11012_CZR65946.1, Aspergillus_niger_N402_SPB53534.1, Arthrobotrys_oligospora_ATCC24927_XP_011127306.1, Aspergillus_flavus_CA14_RMZ47634.1, Arthrobotrys_oligospora_ATCC24927_XP_011122881.1, Arthrobotrys_oligospora_ATCC24927_XP_011122522.1, …	Aspergillus_flavus_CA14_RMZ46436.1, Sclerotinia_sclerotiorum_APA06256.1
OG0000000	N3	n790	0.045454545454545456	Non-Terminal	Phialocephala_subalpina_UAMH_11012_CZR58683.1, Phialocephala_subalpina_UAMH_11012_CZR66003.1	Phialocephala_subalpina_UAMH_11012_CZR65946.1, Aspergillus_niger_N402_SPB53534.1, Arthrobotrys_oligospora_ATCC24927_XP_011127306.1, Aspergillus_flavus_CA14_RMZ47634.1, Arthrobotrys_oligospora_ATCC24927_XP_011122881.1, Arthrobotrys_oligospora_ATCC24927_XP_011122522.1, Arthrobotrys_oligospora_ATCC24927_XP_011120961.1, Aspergillus_flavus_CA14_RMZ43261.1, Aspergillus_niger_N402_SPB46593.1, Rachiclado…
OG0000000	Phialocephala_subalpina_UAMH_11012	n791	1.0	Terminal	Phialocephala_subalpina_UAMH_11012_CZR58683.1	Phialocephala_subalpina_UAMH_11012_CZR66003.1
OG0000000	N3	n795	0.13636363636363635	Non-Terminal	Aspergillus_niger_N402_SPB53534.1, Arthrobotrys_oligospora_ATCC24927_XP_011127306.1, Aspergillus_flavus_CA14_RMZ47634.1	Arthrobotrys_oligospora_ATCC24927_XP_011122881.1, Arthrobotrys_oligospora_ATCC24927_XP_011122522.1, Arthrobotrys_oligospora_ATCC24927_XP_011120961.1, Aspergillus_flavus_CA14_RMZ43261.1, Aspergillus_niger_N402_SPB46593.1
OG0000000	Arthrobotrys_oligospora_ATCC24927	n800	1.0	Terminal	Arthrobotrys_oligospora_ATCC24927_XP_011122881.1	Arthrobotrys_oligospora_ATCC24927_XP_011122522.1, Arthrobotrys_oligospora_ATCC24927_XP_011120961.1
OG0000000	Arthrobotrys_oligospora_ATCC24927	n801	1.0	Terminal	Arthrobotrys_oligospora_ATCC24927_XP_011122522.1	Arthrobotrys_oligospora_ATCC24927_XP_011120961.1
OG0000000	Rachicladosporium_antarcticum	n802	1.0	Terminal	Rachicladosporium_antarcticum_OQO14293.1	Rachicladosporium_antarcticum_OQO08770.1
OG0000000	N5	n804	0.1	Non-Terminal	Phialocephala_subalpina_UAMH_11012_CZR64683.1, Phialocephala_subalpina_UAMH_11012_CZR51252.1, fusarium_poae_OBS25981.1	fusarium_poae_OBS15363.1, Diplodia_corticola_XP_020126270.1, Diplodia_corticola_XP_020127983.1, Diplodia_corticola_XP_020128351.1, Phialocephala_subalpina_UAMH_11012_CZR66534.1, Phialocephala_subalpina_UAMH_11012_CZR65418.1, Diplodia_corticola_XP_020127977.1, Diplodia_corticola_XP_020128386.1, Diplodia_corticola_XP_020129932.1, Diplodia_corticola_XP_020127666.1
OG0000000	Phialocephala_subalpina_UAMH_11012	n806	1.0	Terminal	Phialocephala_subalpina_UAMH_11012_CZR64683.1	Phialocephala_subalpina_UAMH_11012_CZR51252.1
OG0000000	N5	n808	0.05	Non-Terminal	Diplodia_corticola_XP_020126270.1	Diplodia_corticola_XP_020127983.1, Diplodia_corticola_XP_020128351.1, Phialocephala_subalpina_UAMH_11012_CZR66534.1, Phialocephala_subalpina_UAMH_11012_CZR65418.1, Diplodia_corticola_XP_020127977.1, Diplodia_corticola_XP_020128386.1, Diplodia_corticola_XP_020129932.1, Diplodia_corticola_XP_020127666.1
OG0000000	N5	n809	0.05	Non-Terminal	Diplodia_corticola_XP_020127983.1, Diplodia_corticola_XP_020128351.1, Phialocephala_subalpina_UAMH_11012_CZR66534.1, Phialocephala_subalpina_UAMH_11012_CZR65418.1, Diplodia_corticola_XP_020127977.1, Diplodia_corticola_XP_020128386.1, Diplodia_corticola_XP_020129932.1	Diplodia_corticola_XP_020127666.1
OG0000000	N5	n810	0.05	Non-Terminal	Diplodia_corticola_XP_020127983.1, Diplodia_corticola_XP_020128351.1, Phialocephala_subalpina_UAMH_11012_CZR66534.1, Phialocephala_subalpina_UAMH_11012_CZR65418.1, Diplodia_corticola_XP_020127977.1	Diplodia_corticola_XP_020128386.1, Diplodia_corticola_XP_020129932.1
OG0000000	N5	n811	0.1	Non-Terminal	Diplodia_corticola_XP_020127983.1, Diplodia_corticola_XP_020128351.1, Phialocephala_subalpina_UAMH_11012_CZR66534.1	Phialocephala_subalpina_UAMH_11012_CZR65418.1, Diplodia_corticola_XP_020127977.1
OG0000000	Diplodia_corticola	n813	1.0	Terminal	Diplodia_corticola_XP_020127983.1	Diplodia_corticola_XP_020128351.1
OG0000000	Diplodia_corticola	n815	1.0	Terminal	Diplodia_corticola_XP_020128386.1	Diplodia_corticola_XP_020129932.1
OG0000000	Rhizopus_microsporus_ATCC52813	n823	1.0	Terminal	Rhizopus_microsporus_ATCC52813_XP_023461395.1	Rhizopus_microsporus_ATCC52813_XP_023470000.1
OG0000000	N3	n824	0.045454545454545456	Non-Terminal	fusarium_poae_OBS21924.1, Tuber_magnatum_PWW77347.1, Sclerotinia_sclerotiorum_APA15624.1, Sclerotinia_borealis_ESZ94721.1	Tuber_magnatum_PWW73394.1, Tuber_magnatum_PWW73236.1
OG0000000	Tuber_magnatum	n828	1.0	Terminal	Tuber_magnatum_PWW73394.1	Tuber_magnatum_PWW73236.1
OG0000001	N3	n0	0.9545454545454546	Non-Terminal	Arthrobotrys_oligospora_ATCC24927_XP_011125769.1, Arthrobotrys_oligospora_ATCC24927_XP_011124425.1, Arthrobotrys_oligospora_ATCC24927_XP_011116974.1, Phialocephala_subalpina_UAMH_11012_CZR65542.1, Pseudogymnoascus_sp_VKM_F4516_FW969_KFY62913.1, Arthrobotrys_oligospora_ATCC24927_XP_011126081.1, Verticillium_dahliae_12008_PNH35888.1, Blumeria_graminis_SZF00907.1, Erysiphe_necator_c_KHJ35643.1, Ruts…	Rutstroemia_sp_NJR2017a_WRK4_PQE22322.1, Lasallia_pustulata_v1_SLM39697.1, Lasallia_pustulata_v1_SLM37304.1, Lasallia_pustulata_v1_SLM37761.1, Diplodia_corticola_XP_020132624.1, Diplodia_corticola_XP_020134533.1, Phialocephala_subalpina_UAMH_11012_CZR59973.1, Rhynchosporium_agropyri_CZS94993.1, Rachicladosporium_antarcticum_OQO08264.1, Rachicladosporium_antarcticum_OQO09229.1, Aspergillus_niger_N…
OG0000001	N3	n1	0.045454545454545456	Non-Terminal	Arthrobotrys_oligospora_ATCC24927_XP_011125769.1, Arthrobotrys_oligospora_ATCC24927_XP_011124425.1, Arthrobotrys_oligospora_ATCC24927_XP_011116974.1	Phialocephala_subalpina_UAMH_11012_CZR65542.1, Pseudogymnoascus_sp_VKM_F4516_FW969_KFY62913.1, Arthrobotrys_oligospora_ATCC24927_XP_011126081.1, Verticillium_dahliae_12008_PNH35888.1, Blumeria_graminis_SZF00907.1, Erysiphe_necator_c_KHJ35643.1, Rutstroemia_sp_NJR2017a_WRK4_PQE23730.1, Botrytis_cinerea_XP_001560503.1, Sclerotinia_borealis_ESZ90857.1, Sclerotinia_sclerotiorum_APA07748.1, Botrytis_c…
OG0000001	Arthrobotrys_oligospora_ATCC24927	n2	1.0	Terminal	Arthrobotrys_oligospora_ATCC24927_XP_011125769.1	Arthrobotrys_oligospora_ATCC24927_XP_011124425.1, Arthrobotrys_oligospora_ATCC24927_XP_011116974.1
OG0000001	Arthrobotrys_oligospora_ATCC24927	n3	1.0	Terminal	Arthrobotrys_oligospora_ATCC24927_XP_011124425.1	Arthrobotrys_oligospora_ATCC24927_XP_011116974.1
OG0000001	N3	n4	0.7727272727272727	Non-Terminal	Phialocephala_subalpina_UAMH_11012_CZR65542.1, Pseudogymnoascus_sp_VKM_F4516_FW969_KFY62913.1, Arthrobotrys_oligospora_ATCC24927_XP_011126081.1, Verticillium_dahliae_12008_PNH35888.1, Blumeria_graminis_SZF00907.1, Erysiphe_necator_c_KHJ35643.1, Rutstroemia_sp_NJR2017a_WRK4_PQE23730.1, Botrytis_cinerea_XP_001560503.1, Sclerotinia_borealis_ESZ90857.1, Sclerotinia_sclerotiorum_APA07748.1, Botrytis_c…	Lasallia_pustulata_v1_SLM38339.1, Pseudogymnoascus_sp_VKM_F4516_FW969_KFY60662.1, Diplodia_corticola_XP_020131175.1, Verticillium_dahliae_12008_PNH36160.1, fusarium_poae_OBS24304.1, Aspergillus_niger_N402_SPB43393.1, Aspergillus_flavus_CA14_RMZ38361.1, Aspergillus_flavus_CA14_RMZ39332.1, Tuber_magnatum_PWW77416.1, Verticillium_dahliae_12008_PNH32619.1, Verticillium_dahliae_12008_PNH32620.1, Phial…
OG0000001	N3	n5	0.8181818181818182	Non-Terminal	Phialocephala_subalpina_UAMH_11012_CZR65542.1, Pseudogymnoascus_sp_VKM_F4516_FW969_KFY62913.1, Arthrobotrys_oligospora_ATCC24927_XP_011126081.1, Verticillium_dahliae_12008_PNH35888.1, Blumeria_graminis_SZF00907.1, Erysiphe_necator_c_KHJ35643.1, Rutstroemia_sp_NJR2017a_WRK4_PQE23730.1, Botrytis_cinerea_XP_001560503.1, Sclerotinia_borealis_ESZ90857.1, Sclerotinia_sclerotiorum_APA07748.1, Botrytis_c…	Aspergillus_flavus_CA14_RMZ43839.1, Aspergillus_niger_N402_SPB44071.1, Aspergillus_niger_N402_SPB51090.1, Marssonina_coronariae_OWP00198.1, Arthrobotrys_oligospora_ATCC24927_XP_011125597.1, Diplodia_corticola_XP_020131126.1, Phialocephala_subalpina_UAMH_11012_CZR69539.1, Diplodia_corticola_XP_020133283.1, Arthrobotrys_oligospora_ATCC24927_XP_011125920.1, Arthrobotrys_oligospora_ATCC24927_XP_01112…
OG0000001	N3	n6	0.09090909090909091	Non-Terminal	Phialocephala_subalpina_UAMH_11012_CZR65542.1, Pseudogymnoascus_sp_VKM_F4516_FW969_KFY62913.1, Arthrobotrys_oligospora_ATCC24927_XP_011126081.1, Verticillium_dahliae_12008_PNH35888.1, Blumeria_graminis_SZF00907.1, Erysiphe_necator_c_KHJ35643.1, Rutstroemia_sp_NJR2017a_WRK4_PQE23730.1, Botrytis_cinerea_XP_001560503.1, Sclerotinia_borealis_ESZ90857.1, Sclerotinia_sclerotiorum_APA07748.1, Botrytis_c…	Arthrobotrys_oligospora_ATCC24927_XP_011120725.1, Arthrobotrys_oligospora_ATCC24927_XP_011124444.1, Arthrobotrys_oligospora_ATCC24927_XP_011119841.1, Arthrobotrys_oligospora_ATCC24927_XP_011126181.1, Diplodia_corticola_XP_020132675.1, Diplodia_corticola_XP_020133564.1, Diplodia_corticola_XP_020133650.1, Diplodia_corticola_XP_020129426.1
OG0000001	N3	n7	0.13636363636363635	Non-Terminal	Phialocephala_subalpina_UAMH_11012_CZR65542.1, Pseudogymnoascus_sp_VKM_F4516_FW969_KFY62913.1, Arthrobotrys_oligospora_ATCC24927_XP_011126081.1	Verticillium_dahliae_12008_PNH35888.1, Blumeria_graminis_SZF00907.1, Erysiphe_necator_c_KHJ35643.1, Rutstroemia_sp_NJR2017a_WRK4_PQE23730.1, Botrytis_cinerea_XP_001560503.1, Sclerotinia_borealis_ESZ90857.1, Sclerotinia_sclerotiorum_APA07748.1, Botrytis_cinerea_XP_024550008.1, Sclerotinia_borealis_ESZ95493.1, Sclerotinia_sclerotiorum_APA05340.1, Monilinia_fructigena_Mfrg269_RAL64276.1, Rutstroemia…
OG0000001	N5	n11	0.25	Non-Terminal	Verticillium_dahliae_12008_PNH35888.1, Blumeria_graminis_SZF00907.1, Erysiphe_necator_c_KHJ35643.1, Rutstroemia_sp_NJR2017a_WRK4_PQE23730.1, Botrytis_cinerea_XP_001560503.1, Sclerotinia_borealis_ESZ90857.1, Sclerotinia_sclerotiorum_APA07748.1, Botrytis_cinerea_XP_024550008.1, Sclerotinia_borealis_ESZ95493.1, Sclerotinia_sclerotiorum_APA05340.1, Monilinia_fructigena_Mfrg269_RAL64276.1, Rutstroemia…	Diplodia_corticola_XP_020132954.1, Diplodia_corticola_XP_020130360.1, Diplodia_corticola_XP_020127691.1, Diplodia_corticola_XP_020128516.1, Diplodia_corticola_XP_020132163.1, Diplodia_corticola_XP_020130766.1, Aspergillus_niger_N402_SPB44516.1, Aspergillus_flavus_CA14_RMZ38043.1, Pseudogymnoascus_sp_VKM_F4516_FW969_KFY62350.1, Rachicladosporium_antarcticum_OQO01013.1, Rachicladosporium_antarcticu…
OG0000001	N13	n14	0.16666666666666666	Non-Terminal	Blumeria_graminis_SZF00907.1, Erysiphe_necator_c_KHJ35643.1, Rutstroemia_sp_NJR2017a_WRK4_PQE23730.1, Botrytis_cinerea_XP_001560503.1, Sclerotinia_borealis_ESZ90857.1, Sclerotinia_sclerotiorum_APA07748.1, Botrytis_cinerea_XP_024550008.1, Sclerotinia_borealis_ESZ95493.1, Sclerotinia_sclerotiorum_APA05340.1, Monilinia_fructigena_Mfrg269_RAL64276.1, Rutstroemia_sp_NJR2017a_WRK4_PQE31623.1, Phialocep…	Phialocephala_subalpina_UAMH_11012_CZR65357.1, Phialocephala_subalpina_UAMH_11012_CZR61605.1, Rhynchosporium_agropyri_CZS91388.1
OG0000001	N15	n17	0.4	Non-Terminal	Rutstroemia_sp_NJR2017a_WRK4_PQE23730.1, Botrytis_cinerea_XP_001560503.1, Sclerotinia_borealis_ESZ90857.1, Sclerotinia_sclerotiorum_APA07748.1, Botrytis_cinerea_XP_024550008.1, Sclerotinia_borealis_ESZ95493.1, Sclerotinia_sclerotiorum_APA05340.1, Monilinia_fructigena_Mfrg269_RAL64276.1, Rutstroemia_sp_NJR2017a_WRK4_PQE31623.1, Phialocephala_subalpina_UAMH_11012_CZR62440.1, Diplocarpon_rosae_PBP17…	Sclerotinia_borealis_ESZ92858.1, Botrytis_cinerea_XP_024552035.1, Sclerotinia_sclerotiorum_APA12799.1, Monilinia_fructigena_Mfrg269_RAL65815.1
OG0000001	N15	n18	0.4	Non-Terminal	Rutstroemia_sp_NJR2017a_WRK4_PQE23730.1, Botrytis_cinerea_XP_001560503.1, Sclerotinia_borealis_ESZ90857.1, Sclerotinia_sclerotiorum_APA07748.1	Botrytis_cinerea_XP_024550008.1, Sclerotinia_borealis_ESZ95493.1, Sclerotinia_sclerotiorum_APA05340.1, Monilinia_fructigena_Mfrg269_RAL64276.1, Rutstroemia_sp_NJR2017a_WRK4_PQE31623.1, Phialocephala_subalpina_UAMH_11012_CZR62440.1, Diplocarpon_rosae_PBP17109.1, Diplocarpon_rosae_PBP24086.1, Marssonina_coronariae_OWP00826.1, Rhynchosporium_agropyri_CZT08223.1, Botrytis_cinerea_XP_001559555.2, Scle…
OG0000001	N15	n22	0.3	Non-Terminal	Botrytis_cinerea_XP_024550008.1, Sclerotinia_borealis_ESZ95493.1, Sclerotinia_sclerotiorum_APA05340.1, Monilinia_fructigena_Mfrg269_RAL64276.1, Rutstroemia_sp_NJR2017a_WRK4_PQE31623.1, Phialocephala_subalpina_UAMH_11012_CZR62440.1	Diplocarpon_rosae_PBP17109.1, Diplocarpon_rosae_PBP24086.1, Marssonina_coronariae_OWP00826.1, Rhynchosporium_agropyri_CZT08223.1, Botrytis_cinerea_XP_001559555.2, Sclerotinia_borealis_ESZ96957.1, Monilinia_fructigena_Mfrg269_RAL68252.1
OG0000001	Diplocarpon_rosae	n31	1.0	Terminal	Diplocarpon_rosae_PBP17109.1	Diplocarpon_rosae_PBP24086.1
OG0000001	Phialocephala_subalpina_UAMH_11012	n38	1.0	Terminal	Phialocephala_subalpina_UAMH_11012_CZR65357.1	Phialocephala_subalpina_UAMH_11012_CZR61605.1
OG0000001	Rachicladosporium_antarcticum	n41	1.0	Terminal	Rachicladosporium_antarcticum_OQO08610.1	Rachicladosporium_antarcticum_OQO12818.1
OG0000001	Diplodia_corticola	n47	1.0	Terminal	Diplodia_corticola_XP_020132954.1, Diplodia_corticola_XP_020130360.1, Diplodia_corticola_XP_020127691.1	Diplodia_corticola_XP_020128516.1, Diplodia_corticola_XP_020132163.1, Diplodia_corticola_XP_020130766.1
OG0000001	Diplodia_corticola	n48	1.0	Terminal	Diplodia_corticola_XP_020132954.1	Diplodia_corticola_XP_020130360.1, Diplodia_corticola_XP_020127691.1
OG0000001	Diplodia_corticola	n49	1.0	Terminal	Diplodia_corticola_XP_020130360.1	Diplodia_corticola_XP_020127691.1
OG0000001	Diplodia_corticola	n50	1.0	Terminal	Diplodia_corticola_XP_020128516.1, Diplodia_corticola_XP_020132163.1	Diplodia_corticola_XP_020130766.1
OG0000001	Diplodia_corticola	n51	1.0	Terminal	Diplodia_corticola_XP_020128516.1	Diplodia_corticola_XP_020132163.1
OG0000001	Rachicladosporium_antarcticum	n53	1.0	Terminal	Rachicladosporium_antarcticum_OQO01013.1, Rachicladosporium_antarcticum_OQO12576.1, Rachicladosporium_antarcticum_OQO05951.1, Rachicladosporium_antarcticum_OQN97588.1	Rachicladosporium_antarcticum_OQN96751.1, Rachicladosporium_antarcticum_OQO06072.1, Rachicladosporium_antarcticum_OQO15214.1, Rachicladosporium_antarcticum_OQO13935.1
OG0000001	Rachicladosporium_antarcticum	n54	1.0	Terminal	Rachicladosporium_antarcticum_OQO01013.1, Rachicladosporium_antarcticum_OQO12576.1	Rachicladosporium_antarcticum_OQO05951.1, Rachicladosporium_antarcticum_OQN97588.1
OG0000001	Rachicladosporium_antarcticum	n55	1.0	Terminal	Rachicladosporium_antarcticum_OQO01013.1	Rachicladosporium_antarcticum_OQO12576.1
OG0000001	Rachicladosporium_antarcticum	n56	1.0	Terminal	Rachicladosporium_antarcticum_OQO05951.1	Rachicladosporium_antarcticum_OQN97588.1
OG0000001	Rachicladosporium_antarcticum	n57	1.0	Terminal	Rachicladosporium_antarcticum_OQN96751.1, Rachicladosporium_antarcticum_OQO06072.1	Rachicladosporium_antarcticum_OQO15214.1, Rachicladosporium_antarcticum_OQO13935.1
OG0000001	Rachicladosporium_antarcticum	n58	1.0	Terminal	Rachicladosporium_antarcticum_OQN96751.1	Rachicladosporium_antarcticum_OQO06072.1
OG0000001	Rachicladosporium_antarcticum	n59	1.0	Terminal	Rachicladosporium_antarcticum_OQO15214.1	Rachicladosporium_antarcticum_OQO13935.1
OG0000001	N4	n62	0.5	Non-Terminal	Tuber_magnatum_PWW80688.1, Arthrobotrys_oligospora_ATCC24927_XP_011119888.1, Arthrobotrys_oligospora_ATCC24927_XP_011128300.1, Arthrobotrys_oligospora_ATCC24927_XP_011126892.1	Tuber_magnatum_PWW73517.1
OG0000001	Arthrobotrys_oligospora_ATCC24927	n64	1.0	Terminal	Arthrobotrys_oligospora_ATCC24927_XP_011119888.1, Arthrobotrys_oligospora_ATCC24927_XP_011128300.1	Arthrobotrys_oligospora_ATCC24927_XP_011126892.1
OG0000001	Arthrobotrys_oligospora_ATCC24927	n65	1.0	Terminal	Arthrobotrys_oligospora_ATCC24927_XP_011119888.1	Arthrobotrys_oligospora_ATCC24927_XP_011128300.1
OG0000001	Arthrobotrys_oligospora_ATCC24927	n67	1.0	Terminal	Arthrobotrys_oligospora_ATCC24927_XP_011120725.1, Arthrobotrys_oligospora_ATCC24927_XP_011124444.1, Arthrobotrys_oligospora_ATCC24927_XP_011119841.1	Arthrobotrys_oligospora_ATCC24927_XP_011126181.1
OG0000001	Arthrobotrys_oligospora_ATCC24927	n68	1.0	Terminal	Arthrobotrys_oligospora_ATCC24927_XP_011120725.1, Arthrobotrys_oligospora_ATCC24927_XP_011124444.1	Arthrobotrys_oligospora_ATCC24927_XP_011119841.1
OG0000001	Arthrobotrys_oligospora_ATCC24927	n69	1.0	Terminal	Arthrobotrys_oligospora_ATCC24927_XP_011120725.1	Arthrobotrys_oligospora_ATCC24927_XP_011124444.1
OG0000001	Diplodia_corticola	n70	1.0	Terminal	Diplodia_corticola_XP_020132675.1, Diplodia_corticola_XP_020133564.1, Diplodia_corticola_XP_020133650.1	Diplodia_corticola_XP_020129426.1
OG0000001	Diplodia_corticola	n71	1.0	Terminal	Diplodia_corticola_XP_020132675.1, Diplodia_corticola_XP_020133564.1	Diplodia_corticola_XP_020133650.1
OG0000001	Diplodia_corticola	n72	1.0	Terminal	Diplodia_corticola_XP_020132675.1	Diplodia_corticola_XP_020133564.1
OG0000001	N3	n73	0.09090909090909091	Non-Terminal	Aspergillus_flavus_CA14_RMZ43839.1, Aspergillus_niger_N402_SPB44071.1, Aspergillus_niger_N402_SPB51090.1	Marssonina_coronariae_OWP00198.1, Arthrobotrys_oligospora_ATCC24927_XP_011125597.1, Diplodia_corticola_XP_020131126.1, Phialocephala_subalpina_UAMH_11012_CZR69539.1, Diplodia_corticola_XP_020133283.1, Arthrobotrys_oligospora_ATCC24927_XP_011125920.1, Arthrobotrys_oligospora_ATCC24927_XP_011121407.1, Phialocephala_subalpina_UAMH_11012_CZR63852.1, Tuber_magnatum_PWW80192.1, Tuber_magnatum_PWW79825.…
OG0000001	Aspergillus_niger_N402	n75	1.0	Terminal	Aspergillus_niger_N402_SPB44071.1	Aspergillus_niger_N402_SPB51090.1
OG0000001	N3	n76	0.4090909090909091	Non-Terminal	Marssonina_coronariae_OWP00198.1, Arthrobotrys_oligospora_ATCC24927_XP_011125597.1, Diplodia_corticola_XP_020131126.1, Phialocephala_subalpina_UAMH_11012_CZR69539.1, Diplodia_corticola_XP_020133283.1, Arthrobotrys_oligospora_ATCC24927_XP_011125920.1, Arthrobotrys_oligospora_ATCC24927_XP_011121407.1, Phialocephala_subalpina_UAMH_11012_CZR63852.1, Tuber_magnatum_PWW80192.1, Tuber_magnatum_PWW79825.…	Lasallia_pustulata_v1_SLM38665.1, Diplodia_corticola_XP_020133043.1, Diplodia_corticola_XP_020125629.1, Phialocephala_subalpina_UAMH_11012_CZR66307.1, Phialocephala_subalpina_UAMH_11012_CZR55087.1, Erysiphe_necator_c_KHJ34023.1, Rhynchosporium_agropyri_CZS95738.1, Marssonina_coronariae_OWO99278.1, Diplocarpon_rosae_PBP21387.1, Diplocarpon_rosae_PBP27865.1, Arthrobotrys_oligospora_ATCC24927_XP_011…
OG0000001	N3	n77	0.13636363636363635	Non-Terminal	Marssonina_coronariae_OWP00198.1, Arthrobotrys_oligospora_ATCC24927_XP_011125597.1, Diplodia_corticola_XP_020131126.1, Phialocephala_subalpina_UAMH_11012_CZR69539.1, Diplodia_corticola_XP_020133283.1, Arthrobotrys_oligospora_ATCC24927_XP_011125920.1, Arthrobotrys_oligospora_ATCC24927_XP_011121407.1, Phialocephala_subalpina_UAMH_11012_CZR63852.1, Tuber_magnatum_PWW80192.1, Tuber_magnatum_PWW79825.1	Arthrobotrys_oligospora_ATCC24927_XP_011126692.1, Phialocephala_subalpina_UAMH_11012_CZR54207.1, Monilinia_fructigena_Mfrg269_RAL64938.1, Botrytis_cinerea_XP_024546272.1, Botrytis_cinerea_XP_024549992.1, Monilinia_fructigena_Mfrg269_RAL64261.1, Sclerotinia_borealis_ESZ95479.1, Rutstroemia_sp_NJR2017a_WRK4_PQE14298.1, Pseudogymnoascus_sp_VKM_F4516_FW969_KFY51194.1, Tuber_magnatum_PWW73293.1, Tuber…
OG0000001	N3	n80	0.045454545454545456	Non-Terminal	Arthrobotrys_oligospora_ATCC24927_XP_011125597.1, Diplodia_corticola_XP_020131126.1, Phialocephala_subalpina_UAMH_11012_CZR69539.1, Diplodia_corticola_XP_020133283.1, Arthrobotrys_oligospora_ATCC24927_XP_011125920.1, Arthrobotrys_oligospora_ATCC24927_XP_011121407.1	Phialocephala_subalpina_UAMH_11012_CZR63852.1
OG0000001	N3	n81	0.09090909090909091	Non-Terminal	Arthrobotrys_oligospora_ATCC24927_XP_011125597.1, Diplodia_corticola_XP_020131126.1	Phialocephala_subalpina_UAMH_11012_CZR69539.1, Diplodia_corticola_XP_020133283.1, Arthrobotrys_oligospora_ATCC24927_XP_011125920.1, Arthrobotrys_oligospora_ATCC24927_XP_011121407.1
OG0000001	Arthrobotrys_oligospora_ATCC24927	n85	1.0	Terminal	Arthrobotrys_oligospora_ATCC24927_XP_011125920.1	Arthrobotrys_oligospora_ATCC24927_XP_011121407.1
OG0000001	Tuber_magnatum	n86	1.0	Terminal	Tuber_magnatum_PWW80192.1	Tuber_magnatum_PWW79825.1
OG0000001	N3	n88	0.09090909090909091	Non-Terminal	Phialocephala_subalpina_UAMH_11012_CZR54207.1, Monilinia_fructigena_Mfrg269_RAL64938.1, Botrytis_cinerea_XP_024546272.1	Botrytis_cinerea_XP_024549992.1, Monilinia_fructigena_Mfrg269_RAL64261.1, Sclerotinia_borealis_ESZ95479.1, Rutstroemia_sp_NJR2017a_WRK4_PQE14298.1, Pseudogymnoascus_sp_VKM_F4516_FW969_KFY51194.1, Tuber_magnatum_PWW73293.1, Tuber_magnatum_PWW79003.1
OG0000001	Tuber_magnatum	n96	1.0	Terminal	Tuber_magnatum_PWW73293.1	Tuber_magnatum_PWW79003.1
OG0000001	N3	n97	0.18181818181818182	Non-Terminal	Lasallia_pustulata_v1_SLM38665.1, Diplodia_corticola_XP_020133043.1, Diplodia_corticola_XP_020125629.1, Phialocephala_subalpina_UAMH_11012_CZR66307.1, Phialocephala_subalpina_UAMH_11012_CZR55087.1, Erysiphe_necator_c_KHJ34023.1, Rhynchosporium_agropyri_CZS95738.1, Marssonina_coronariae_OWO99278.1, Diplocarpon_rosae_PBP21387.1, Diplocarpon_rosae_PBP27865.1, Arthrobotrys_oligospora_ATCC24927_XP_011…	Phialocephala_subalpina_UAMH_11012_CZR60227.1, Pseudogymnoascus_sp_VKM_F4516_FW969_KFY57833.1, Verticillium_dahliae_12008_PNH34343.1, Verticillium_dahliae_12008_PNH28601.1, Verticillium_dahliae_12008_PNH34869.1, fusarium_poae_OBS18735.1, fusarium_poae_OBS17618.1, fusarium_poae_OBS23518.1, Diplodia_corticola_XP_020134475.1, Botrytis_cinerea_XP_024546597.1, Sclerotinia_sclerotiorum_APA06424.1, Moni…
OG0000001	Diplodia_corticola	n100	1.0	Terminal	Diplodia_corticola_XP_020133043.1	Diplodia_corticola_XP_020125629.1
OG0000001	Phialocephala_subalpina_UAMH_11012	n104	1.0	Terminal	Phialocephala_subalpina_UAMH_11012_CZR66307.1	Phialocephala_subalpina_UAMH_11012_CZR55087.1
OG0000001	Diplocarpon_rosae	n107	1.0	Terminal	Diplocarpon_rosae_PBP21387.1	Diplocarpon_rosae_PBP27865.1
OG0000001	Arthrobotrys_oligospora_ATCC24927	n108	1.0	Terminal	Arthrobotrys_oligospora_ATCC24927_XP_011125299.1	Arthrobotrys_oligospora_ATCC24927_XP_011125985.1
OG0000001	N3	n109	0.2727272727272727	Non-Terminal	Phialocephala_subalpina_UAMH_11012_CZR60227.1, Pseudogymnoascus_sp_VKM_F4516_FW969_KFY57833.1, Verticillium_dahliae_12008_PNH34343.1, Verticillium_dahliae_12008_PNH28601.1, Verticillium_dahliae_12008_PNH34869.1, fusarium_poae_OBS18735.1, fusarium_poae_OBS17618.1, fusarium_poae_OBS23518.1, Diplodia_corticola_XP_020134475.1, Botrytis_cinerea_XP_024546597.1, Sclerotinia_sclerotiorum_APA06424.1, Moni…	Verticillium_dahliae_12008_PNH32776.1, fusarium_poae_OBS26068.1, Rhynchosporium_agropyri_CZS88439.1, Botrytis_cinerea_XP_024547447.1, Aspergillus_niger_N402_SPB48334.1, Aspergillus_flavus_CA14_RMZ39279.1, Phialocephala_subalpina_UAMH_11012_CZR67937.1
OG0000001	N3	n110	0.09090909090909091	Non-Terminal	Phialocephala_subalpina_UAMH_11012_CZR60227.1, Pseudogymnoascus_sp_VKM_F4516_FW969_KFY57833.1, Verticillium_dahliae_12008_PNH34343.1, Verticillium_dahliae_12008_PNH28601.1, Verticillium_dahliae_12008_PNH34869.1, fusarium_poae_OBS18735.1, fusarium_poae_OBS17618.1, fusarium_poae_OBS23518.1, Diplodia_corticola_XP_020134475.1, Botrytis_cinerea_XP_024546597.1, Sclerotinia_sclerotiorum_APA06424.1, Moni…	Phialocephala_subalpina_UAMH_11012_CZR69863.1, fusarium_poae_OBS24718.1, fusarium_poae_OBS17757.1, Arthrobotrys_oligospora_ATCC24927_XP_011119519.1
OG0000001	Verticillium_dahliae_12008	n116	1.0	Terminal	Verticillium_dahliae_12008_PNH34343.1	Verticillium_dahliae_12008_PNH28601.1, Verticillium_dahliae_12008_PNH34869.1
OG0000001	Verticillium_dahliae_12008	n117	1.0	Terminal	Verticillium_dahliae_12008_PNH28601.1	Verticillium_dahliae_12008_PNH34869.1
OG0000001	fusarium_poae	n118	1.0	Terminal	fusarium_poae_OBS18735.1, fusarium_poae_OBS17618.1	fusarium_poae_OBS23518.1
OG0000001	fusarium_poae	n119	1.0	Terminal	fusarium_poae_OBS18735.1	fusarium_poae_OBS17618.1
OG0000001	N12	n125	0.5	Non-Terminal	Aspergillus_flavus_CA14_RMZ39336.1, Aspergillus_niger_N402_SPB45062.1, Aspergillus_flavus_CA14_RMZ37647.1, Aspergillus_niger_N402_SPB46863.1	Aspergillus_flavus_CA14_RMZ36162.1
OG0000001	N12	n126	1.0	Non-Terminal	Aspergillus_flavus_CA14_RMZ39336.1, Aspergillus_niger_N402_SPB45062.1	Aspergillus_flavus_CA14_RMZ37647.1, Aspergillus_niger_N402_SPB46863.1
OG0000001	fusarium_poae	n131	1.0	Terminal	fusarium_poae_OBS24718.1	fusarium_poae_OBS17757.1
OG0000001	N3	n139	0.3181818181818182	Non-Terminal	Pseudogymnoascus_sp_VKM_F4516_FW969_KFY60662.1, Diplodia_corticola_XP_020131175.1, Verticillium_dahliae_12008_PNH36160.1, fusarium_poae_OBS24304.1, Aspergillus_niger_N402_SPB43393.1, Aspergillus_flavus_CA14_RMZ38361.1, Aspergillus_flavus_CA14_RMZ39332.1, Tuber_magnatum_PWW77416.1, Verticillium_dahliae_12008_PNH32619.1, Verticillium_dahliae_12008_PNH32620.1, Phialocephala_subalpina_UAMH_11012_CZR5…	Phialocephala_subalpina_UAMH_11012_CZR68051.1, Verticillium_dahliae_12008_PNH30384.1, fusarium_poae_OBS19016.1, Phialocephala_subalpina_UAMH_11012_CZR60262.1, Phialocephala_subalpina_UAMH_11012_CZR51377.1, Verticillium_dahliae_12008_PNH35971.1, fusarium_poae_OBS19024.1, fusarium_poae_OBS28251.1, Verticillium_dahliae_12008_PNH30546.1, Arthrobotrys_oligospora_ATCC24927_XP_011123136.1, Rachicladospo…
OG0000001	N3	n140	0.13636363636363635	Non-Terminal	Pseudogymnoascus_sp_VKM_F4516_FW969_KFY60662.1, Diplodia_corticola_XP_020131175.1, Verticillium_dahliae_12008_PNH36160.1, fusarium_poae_OBS24304.1, Aspergillus_niger_N402_SPB43393.1, Aspergillus_flavus_CA14_RMZ38361.1, Aspergillus_flavus_CA14_RMZ39332.1, Tuber_magnatum_PWW77416.1, Verticillium_dahliae_12008_PNH32619.1, Verticillium_dahliae_12008_PNH32620.1, Phialocephala_subalpina_UAMH_11012_CZR5…	Tuber_magnatum_PWW71763.1, Phialocephala_subalpina_UAMH_11012_CZR66729.1, Aspergillus_niger_N402_SPB48839.1
OG0000001	N3	n141	0.18181818181818182	Non-Terminal	Pseudogymnoascus_sp_VKM_F4516_FW969_KFY60662.1, Diplodia_corticola_XP_020131175.1, Verticillium_dahliae_12008_PNH36160.1, fusarium_poae_OBS24304.1, Aspergillus_niger_N402_SPB43393.1, Aspergillus_flavus_CA14_RMZ38361.1, Aspergillus_flavus_CA14_RMZ39332.1, Tuber_magnatum_PWW77416.1	Verticillium_dahliae_12008_PNH32619.1, Verticillium_dahliae_12008_PNH32620.1, Phialocephala_subalpina_UAMH_11012_CZR58381.1, Aspergillus_flavus_CA14_RMZ43549.1, Aspergillus_niger_N402_SPB43396.1, Aspergillus_niger_N402_SPB52089.1, Tuber_magnatum_PWW76995.1
OG0000001	Aspergillus_flavus_CA14	n148	1.0	Terminal	Aspergillus_flavus_CA14_RMZ38361.1	Aspergillus_flavus_CA14_RMZ39332.1
OG0000001	Verticillium_dahliae_12008	n151	1.0	Terminal	Verticillium_dahliae_12008_PNH32619.1	Verticillium_dahliae_12008_PNH32620.1
OG0000001	Aspergillus_niger_N402	n154	1.0	Terminal	Aspergillus_niger_N402_SPB43396.1	Aspergillus_niger_N402_SPB52089.1
OG0000001	N3	n157	0.4090909090909091	Non-Terminal	Phialocephala_subalpina_UAMH_11012_CZR68051.1, Verticillium_dahliae_12008_PNH30384.1, fusarium_poae_OBS19016.1, Phialocephala_subalpina_UAMH_11012_CZR60262.1, Phialocephala_subalpina_UAMH_11012_CZR51377.1, Verticillium_dahliae_12008_PNH35971.1, fusarium_poae_OBS19024.1, fusarium_poae_OBS28251.1, Verticillium_dahliae_12008_PNH30546.1, Arthrobotrys_oligospora_ATCC24927_XP_011123136.1, Rachicladospo…	Rutstroemia_sp_NJR2017a_WRK4_PQE30307.1, Phialocephala_subalpina_UAMH_11012_CZR50157.1, Botrytis_cinerea_XP_024553573.1, Rhynchosporium_agropyri_CZT13799.1, Pseudogymnoascus_sp_VKM_F4516_FW969_KFY58907.1, fusarium_poae_OBS26859.1, Verticillium_dahliae_12008_PNH29138.1, Verticillium_dahliae_12008_PNH30116.1, Rhynchosporium_agropyri_CZT12686.1, Verticillium_dahliae_12008_PNH30972.1, Rachicladospori…
OG0000001	N3	n158	0.13636363636363635	Non-Terminal	Phialocephala_subalpina_UAMH_11012_CZR68051.1, Verticillium_dahliae_12008_PNH30384.1, fusarium_poae_OBS19016.1, Phialocephala_subalpina_UAMH_11012_CZR60262.1, Phialocephala_subalpina_UAMH_11012_CZR51377.1, Verticillium_dahliae_12008_PNH35971.1, fusarium_poae_OBS19024.1, fusarium_poae_OBS28251.1, Verticillium_dahliae_12008_PNH30546.1, Arthrobotrys_oligospora_ATCC24927_XP_011123136.1	Rachicladosporium_antarcticum_OQO10216.1, Rachicladosporium_antarcticum_OQO06475.1, Rachicladosporium_antarcticum_OQO06179.1, Rachicladosporium_antarcticum_OQO04337.1, Arthrobotrys_oligospora_ATCC24927_XP_011126834.1, Aspergillus_niger_N402_SPB47656.1, Aspergillus_flavus_CA14_RMZ36125.1, Pseudogymnoascus_sp_VKM_F4516_FW969_KFY61557.1, Phialocephala_subalpina_UAMH_11012_CZR64790.1, Erysiphe_necato…
OG0000001	N3	n159	0.09090909090909091	Non-Terminal	Phialocephala_subalpina_UAMH_11012_CZR68051.1, Verticillium_dahliae_12008_PNH30384.1, fusarium_poae_OBS19016.1, Phialocephala_subalpina_UAMH_11012_CZR60262.1, Phialocephala_subalpina_UAMH_11012_CZR51377.1, Verticillium_dahliae_12008_PNH35971.1	fusarium_poae_OBS19024.1, fusarium_poae_OBS28251.1, Verticillium_dahliae_12008_PNH30546.1, Arthrobotrys_oligospora_ATCC24927_XP_011123136.1
OG0000001	N7	n160	0.13333333333333333	Non-Terminal	Phialocephala_subalpina_UAMH_11012_CZR68051.1, Verticillium_dahliae_12008_PNH30384.1, fusarium_poae_OBS19016.1	Phialocephala_subalpina_UAMH_11012_CZR60262.1, Phialocephala_subalpina_UAMH_11012_CZR51377.1, Verticillium_dahliae_12008_PNH35971.1
OG0000001	Phialocephala_subalpina_UAMH_11012	n164	1.0	Terminal	Phialocephala_subalpina_UAMH_11012_CZR60262.1	Phialocephala_subalpina_UAMH_11012_CZR51377.1
OG0000001	fusarium_poae	n166	1.0	Terminal	fusarium_poae_OBS19024.1	fusarium_poae_OBS28251.1
OG0000001	N3	n168	0.13636363636363635	Non-Terminal	Rachicladosporium_antarcticum_OQO10216.1, Rachicladosporium_antarcticum_OQO06475.1, Rachicladosporium_antarcticum_OQO06179.1, Rachicladosporium_antarcticum_OQO04337.1, Arthrobotrys_oligospora_ATCC24927_XP_011126834.1, Aspergillus_niger_N402_SPB47656.1, Aspergillus_flavus_CA14_RMZ36125.1, Pseudogymnoascus_sp_VKM_F4516_FW969_KFY61557.1, Phialocephala_subalpina_UAMH_11012_CZR64790.1, Erysiphe_necato…	Diplodia_corticola_XP_020134823.1, Diplodia_corticola_XP_020135186.1, Diplodia_corticola_XP_020126652.1, Phialocephala_subalpina_UAMH_11012_CZR57597.1, Marssonina_coronariae_OWP07440.1
OG0000001	N3	n169	0.22727272727272727	Non-Terminal	Rachicladosporium_antarcticum_OQO10216.1, Rachicladosporium_antarcticum_OQO06475.1, Rachicladosporium_antarcticum_OQO06179.1, Rachicladosporium_antarcticum_OQO04337.1, Arthrobotrys_oligospora_ATCC24927_XP_011126834.1, Aspergillus_niger_N402_SPB47656.1, Aspergillus_flavus_CA14_RMZ36125.1, Pseudogymnoascus_sp_VKM_F4516_FW969_KFY61557.1, Phialocephala_subalpina_UAMH_11012_CZR64790.1, Erysiphe_necato…	Aspergillus_flavus_CA14_RMZ48026.1, Aspergillus_niger_N402_SPB44467.1, Aspergillus_flavus_CA14_RMZ45363.1, Aspergillus_niger_N402_SPB43170.1, fusarium_poae_OBS22986.1, Pseudogymnoascus_sp_VKM_F4516_FW969_KFY62262.1, Phialocephala_subalpina_UAMH_11012_CZR66920.1, Rachicladosporium_antarcticum_OQO14034.1, Rachicladosporium_antarcticum_OQO15168.1, Diplodia_corticola_XP_020129432.1, Diplodia_corticol…
OG0000001	Rachicladosporium_antarcticum	n172	1.0	Terminal	Rachicladosporium_antarcticum_OQO10216.1, Rachicladosporium_antarcticum_OQO06475.1	Rachicladosporium_antarcticum_OQO06179.1, Rachicladosporium_antarcticum_OQO04337.1
OG0000001	Rachicladosporium_antarcticum	n173	1.0	Terminal	Rachicladosporium_antarcticum_OQO10216.1	Rachicladosporium_antarcticum_OQO06475.1
OG0000001	Rachicladosporium_antarcticum	n174	1.0	Terminal	Rachicladosporium_antarcticum_OQO06179.1	Rachicladosporium_antarcticum_OQO04337.1
OG0000001	N13	n178	0.08333333333333333	Non-Terminal	Phialocephala_subalpina_UAMH_11012_CZR64790.1, Erysiphe_necator_c_KHJ34611.1, Marssonina_coronariae_OWP07190.1, Diplocarpon_rosae_PBP17475.1, Diplocarpon_rosae_PBP27428.1, Phialocephala_subalpina_UAMH_11012_CZR51340.1, Phialocephala_subalpina_UAMH_11012_CZR54076.1, Rhynchosporium_agropyri_CZS89377.1	Phialocephala_subalpina_UAMH_11012_CZR66042.1
OG0000001	N13	n179	0.08333333333333333	Non-Terminal	Phialocephala_subalpina_UAMH_11012_CZR64790.1, Erysiphe_necator_c_KHJ34611.1	Marssonina_coronariae_OWP07190.1, Diplocarpon_rosae_PBP17475.1, Diplocarpon_rosae_PBP27428.1, Phialocephala_subalpina_UAMH_11012_CZR51340.1, Phialocephala_subalpina_UAMH_11012_CZR54076.1, Rhynchosporium_agropyri_CZS89377.1
OG0000001	Diplocarpon_rosae	n183	1.0	Terminal	Diplocarpon_rosae_PBP17475.1	Diplocarpon_rosae_PBP27428.1
OG0000001	Phialocephala_subalpina_UAMH_11012	n185	1.0	Terminal	Phialocephala_subalpina_UAMH_11012_CZR51340.1	Phialocephala_subalpina_UAMH_11012_CZR54076.1
OG0000001	N12	n187	1.0	Non-Terminal: STRIDE	Aspergillus_flavus_CA14_RMZ48026.1, Aspergillus_niger_N402_SPB44467.1	Aspergillus_flavus_CA14_RMZ45363.1, Aspergillus_niger_N402_SPB43170.1
OG0000001	Rachicladosporium_antarcticum	n194	1.0	Terminal	Rachicladosporium_antarcticum_OQO14034.1	Rachicladosporium_antarcticum_OQO15168.1
OG0000001	Diplodia_corticola	n195	1.0	Terminal	Diplodia_corticola_XP_020129432.1, Diplodia_corticola_XP_020135112.1	Diplodia_corticola_XP_020129660.1
OG0000001	Diplodia_corticola	n196	1.0	Terminal	Diplodia_corticola_XP_020129432.1	Diplodia_corticola_XP_020135112.1
OG0000001	Diplodia_corticola	n198	1.0	Terminal	Diplodia_corticola_XP_020134823.1, Diplodia_corticola_XP_020135186.1	Diplodia_corticola_XP_020126652.1
OG0000001	Diplodia_corticola	n199	1.0	Terminal	Diplodia_corticola_XP_020134823.1	Diplodia_corticola_XP_020135186.1
OG0000001	N5	n205	0.1	Non-Terminal	Rhynchosporium_agropyri_CZT13799.1, Pseudogymnoascus_sp_VKM_F4516_FW969_KFY58907.1, fusarium_poae_OBS26859.1, Verticillium_dahliae_12008_PNH29138.1, Verticillium_dahliae_12008_PNH30116.1, Rhynchosporium_agropyri_CZT12686.1	Verticillium_dahliae_12008_PNH30972.1, Rachicladosporium_antarcticum_OQO05911.1, Rachicladosporium_antarcticum_OQN97629.1, Rachicladosporium_antarcticum_OQO10982.1, Rachicladosporium_antarcticum_OQO13604.1, Rachicladosporium_antarcticum_OQO03358.1, Aspergillus_niger_N402_SPB49624.1, Aspergillus_flavus_CA14_RMZ38171.1, Diplodia_corticola_XP_020132224.1, Pseudogymnoascus_sp_VKM_F4516_FW969_KFY51486…
OG0000001	N7	n206	0.13333333333333333	Non-Terminal	Rhynchosporium_agropyri_CZT13799.1, Pseudogymnoascus_sp_VKM_F4516_FW969_KFY58907.1, fusarium_poae_OBS26859.1, Verticillium_dahliae_12008_PNH29138.1	Verticillium_dahliae_12008_PNH30116.1, Rhynchosporium_agropyri_CZT12686.1
OG0000001	Rachicladosporium_antarcticum	n213	1.0	Terminal	Rachicladosporium_antarcticum_OQO05911.1, Rachicladosporium_antarcticum_OQN97629.1, Rachicladosporium_antarcticum_OQO10982.1, Rachicladosporium_antarcticum_OQO13604.1	Rachicladosporium_antarcticum_OQO03358.1
OG0000001	Rachicladosporium_antarcticum	n214	1.0	Terminal	Rachicladosporium_antarcticum_OQO05911.1, Rachicladosporium_antarcticum_OQN97629.1	Rachicladosporium_antarcticum_OQO10982.1, Rachicladosporium_antarcticum_OQO13604.1
OG0000001	Rachicladosporium_antarcticum	n215	1.0	Terminal	Rachicladosporium_antarcticum_OQO05911.1	Rachicladosporium_antarcticum_OQN97629.1
OG0000001	Rachicladosporium_antarcticum	n216	1.0	Terminal	Rachicladosporium_antarcticum_OQO10982.1	Rachicladosporium_antarcticum_OQO13604.1
OG0000001	Pseudogymnoascus_sp_VKM_F4516_FW969	n220	1.0	Terminal	Pseudogymnoascus_sp_VKM_F4516_FW969_KFY51486.1	Pseudogymnoascus_sp_VKM_F4516_FW969_KFY51693.1
OG0000001	N3	n221	0.6818181818181818	Non-Terminal	Rutstroemia_sp_NJR2017a_WRK4_PQE22322.1, Lasallia_pustulata_v1_SLM39697.1, Lasallia_pustulata_v1_SLM37304.1, Lasallia_pustulata_v1_SLM37761.1, Diplodia_corticola_XP_020132624.1, Diplodia_corticola_XP_020134533.1, Phialocephala_subalpina_UAMH_11012_CZR59973.1, Rhynchosporium_agropyri_CZS94993.1, Rachicladosporium_antarcticum_OQO08264.1, Rachicladosporium_antarcticum_OQO09229.1, Aspergillus_niger_N…	Pseudogymnoascus_sp_VKM_F4516_FW969_KFY64792.1, Sclerotinia_sclerotiorum_APA08632.1, Verticillium_dahliae_12008_PNH28824.1, fusarium_poae_OBS22798.1, Phialocephala_subalpina_UAMH_11012_CZR63695.1, Rhynchosporium_agropyri_CZT13656.1, Rhynchosporium_agropyri_CZS91707.1, Aspergillus_niger_N402_SPB49533.1, Aspergillus_flavus_CA14_RMZ40625.1, Aspergillus_flavus_CA14_RMZ36805.1, Aspergillus_niger_N402_…
OG0000001	N3	n222	0.09090909090909091	Non-Terminal	Rutstroemia_sp_NJR2017a_WRK4_PQE22322.1, Lasallia_pustulata_v1_SLM39697.1, Lasallia_pustulata_v1_SLM37304.1	Lasallia_pustulata_v1_SLM37761.1, Diplodia_corticola_XP_020132624.1, Diplodia_corticola_XP_020134533.1, Phialocephala_subalpina_UAMH_11012_CZR59973.1, Rhynchosporium_agropyri_CZS94993.1, Rachicladosporium_antarcticum_OQO08264.1, Rachicladosporium_antarcticum_OQO09229.1, Aspergillus_niger_N402_SPB49951.1, Aspergillus_niger_N402_SPB45472.1, Aspergillus_flavus_CA14_RMZ47800.1, Rutstroemia_sp_NJR2017…
OG0000001	Lasallia_pustulata_v1	n224	1.0	Terminal	Lasallia_pustulata_v1_SLM39697.1	Lasallia_pustulata_v1_SLM37304.1
OG0000001	Diplodia_corticola	n227	1.0	Terminal	Diplodia_corticola_XP_020132624.1	Diplodia_corticola_XP_020134533.1
OG0000001	N5	n231	0.15	Non-Terminal	Rachicladosporium_antarcticum_OQO08264.1, Rachicladosporium_antarcticum_OQO09229.1, Aspergillus_niger_N402_SPB49951.1, Aspergillus_niger_N402_SPB45472.1, Aspergillus_flavus_CA14_RMZ47800.1	Rutstroemia_sp_NJR2017a_WRK4_PQE32820.1, Botrytis_cinerea_XP_024550957.1, Sclerotinia_sclerotiorum_APA11569.1, Sclerotinia_borealis_ESZ91556.1, Verticillium_dahliae_12008_PNH29093.1, fusarium_poae_OBS22628.1, Aspergillus_niger_N402_SPB53482.1, Aspergillus_flavus_CA14_RMZ42796.1, Rachicladosporium_antarcticum_OQN99371.1, Rachicladosporium_antarcticum_OQN97273.1, Verticillium_dahliae_12008_PNH27044…
OG0000001	Rachicladosporium_antarcticum	n233	1.0	Terminal	Rachicladosporium_antarcticum_OQO08264.1	Rachicladosporium_antarcticum_OQO09229.1
OG0000001	Aspergillus_niger_N402	n235	1.0	Terminal	Aspergillus_niger_N402_SPB49951.1	Aspergillus_niger_N402_SPB45472.1
OG0000001	N5	n236	0.05	Non-Terminal	Rutstroemia_sp_NJR2017a_WRK4_PQE32820.1, Botrytis_cinerea_XP_024550957.1, Sclerotinia_sclerotiorum_APA11569.1, Sclerotinia_borealis_ESZ91556.1, Verticillium_dahliae_12008_PNH29093.1, fusarium_poae_OBS22628.1, Aspergillus_niger_N402_SPB53482.1, Aspergillus_flavus_CA14_RMZ42796.1, Rachicladosporium_antarcticum_OQN99371.1, Rachicladosporium_antarcticum_OQN97273.1	Verticillium_dahliae_12008_PNH27044.1
OG0000001	Rachicladosporium_antarcticum	n245	1.0	Terminal	Rachicladosporium_antarcticum_OQN99371.1	Rachicladosporium_antarcticum_OQN97273.1
OG0000001	N3	n247	0.7272727272727273	Non-Terminal	Pseudogymnoascus_sp_VKM_F4516_FW969_KFY64792.1, Sclerotinia_sclerotiorum_APA08632.1, Verticillium_dahliae_12008_PNH28824.1, fusarium_poae_OBS22798.1, Phialocephala_subalpina_UAMH_11012_CZR63695.1, Rhynchosporium_agropyri_CZT13656.1, Rhynchosporium_agropyri_CZS91707.1, Aspergillus_niger_N402_SPB49533.1, Aspergillus_flavus_CA14_RMZ40625.1, Aspergillus_flavus_CA14_RMZ36805.1, Aspergillus_niger_N402_…	Diplodia_corticola_XP_020132440.1, Arthrobotrys_oligospora_ATCC24927_XP_011124791.1, fusarium_poae_OBS25279.1, Aspergillus_flavus_CA14_RMZ48264.1, Rhynchosporium_agropyri_CZT04745.1, Phialocephala_subalpina_UAMH_11012_CZR66008.1, Diplodia_corticola_XP_020128419.1, Arthrobotrys_oligospora_ATCC24927_XP_011122170.1, Lasallia_pustulata_v1_SLM35320.1, fusarium_poae_OBS21499.1, Sclerotinia_sclerotiorum…
OG0000001	N5	n248	0.15	Non-Terminal	Pseudogymnoascus_sp_VKM_F4516_FW969_KFY64792.1, Sclerotinia_sclerotiorum_APA08632.1, Verticillium_dahliae_12008_PNH28824.1, fusarium_poae_OBS22798.1, Phialocephala_subalpina_UAMH_11012_CZR63695.1, Rhynchosporium_agropyri_CZT13656.1, Rhynchosporium_agropyri_CZS91707.1, Aspergillus_niger_N402_SPB49533.1, Aspergillus_flavus_CA14_RMZ40625.1, Aspergillus_flavus_CA14_RMZ36805.1, Aspergillus_niger_N402_…	Phialocephala_subalpina_UAMH_11012_CZR70202.1, Rhynchosporium_agropyri_CZS93666.1, Phialocephala_subalpina_UAMH_11012_CZR66055.1, Rhynchosporium_agropyri_CZS95351.1, fusarium_poae_OBS29648.1, fusarium_poae_OBS24814.1, fusarium_poae_OBS28452.1, fusarium_poae_OBS22795.1, fusarium_poae_OBS20379.1, fusarium_poae_OBS22697.1
OG0000001	N5	n249	0.4	Non-Terminal	Pseudogymnoascus_sp_VKM_F4516_FW969_KFY64792.1, Sclerotinia_sclerotiorum_APA08632.1, Verticillium_dahliae_12008_PNH28824.1, fusarium_poae_OBS22798.1, Phialocephala_subalpina_UAMH_11012_CZR63695.1, Rhynchosporium_agropyri_CZT13656.1, Rhynchosporium_agropyri_CZS91707.1, Aspergillus_niger_N402_SPB49533.1, Aspergillus_flavus_CA14_RMZ40625.1, Aspergillus_flavus_CA14_RMZ36805.1, Aspergillus_niger_N402_…	Aspergillus_flavus_CA14_RMZ47508.1, Verticillium_dahliae_12008_PNH33149.1, Verticillium_dahliae_12008_PNH28039.1, Rhynchosporium_agropyri_CZT12658.1, Phialocephala_subalpina_UAMH_11012_CZR54594.1, Phialocephala_subalpina_UAMH_11012_CZR64379.1, Erysiphe_necator_c_KHJ34501.1, Phialocephala_subalpina_UAMH_11012_CZR50131.1, Pseudogymnoascus_sp_VKM_F4516_FW969_KFY59696.1, Pseudogymnoascus_sp_VKM_F4516…
OG0000001	N5	n250	0.1	Non-Terminal	Pseudogymnoascus_sp_VKM_F4516_FW969_KFY64792.1, Sclerotinia_sclerotiorum_APA08632.1	Verticillium_dahliae_12008_PNH28824.1, fusarium_poae_OBS22798.1, Phialocephala_subalpina_UAMH_11012_CZR63695.1, Rhynchosporium_agropyri_CZT13656.1, Rhynchosporium_agropyri_CZS91707.1, Aspergillus_niger_N402_SPB49533.1, Aspergillus_flavus_CA14_RMZ40625.1, Aspergillus_flavus_CA14_RMZ36805.1, Aspergillus_niger_N402_SPB50705.1, Aspergillus_flavus_CA14_RMZ46315.1, Rutstroemia_sp_NJR2017a_WRK4_PQE29924…
OG0000001	N5	n252	0.2	Non-Terminal	Verticillium_dahliae_12008_PNH28824.1, fusarium_poae_OBS22798.1, Phialocephala_subalpina_UAMH_11012_CZR63695.1, Rhynchosporium_agropyri_CZT13656.1, Rhynchosporium_agropyri_CZS91707.1	Aspergillus_niger_N402_SPB49533.1, Aspergillus_flavus_CA14_RMZ40625.1, Aspergillus_flavus_CA14_RMZ36805.1, Aspergillus_niger_N402_SPB50705.1, Aspergillus_flavus_CA14_RMZ46315.1, Rutstroemia_sp_NJR2017a_WRK4_PQE29924.1, Phialocephala_subalpina_UAMH_11012_CZR52764.1, fusarium_poae_OBS25013.1, Sclerotinia_borealis_ESZ98764.1, Botrytis_cinerea_XP_024548684.1, Rutstroemia_sp_NJR2017a_WRK4_PQE23045.1, …
OG0000001	Rhynchosporium_agropyri	n256	1.0	Terminal	Rhynchosporium_agropyri_CZT13656.1	Rhynchosporium_agropyri_CZS91707.1
OG0000001	N5	n257	0.25	Non-Terminal	Aspergillus_niger_N402_SPB49533.1, Aspergillus_flavus_CA14_RMZ40625.1, Aspergillus_flavus_CA14_RMZ36805.1, Aspergillus_niger_N402_SPB50705.1, Aspergillus_flavus_CA14_RMZ46315.1, Rutstroemia_sp_NJR2017a_WRK4_PQE29924.1, Phialocephala_subalpina_UAMH_11012_CZR52764.1, fusarium_poae_OBS25013.1	Sclerotinia_borealis_ESZ98764.1, Botrytis_cinerea_XP_024548684.1, Rutstroemia_sp_NJR2017a_WRK4_PQE23045.1, Sclerotinia_sclerotiorum_APA12577.1, Phialocephala_subalpina_UAMH_11012_CZR54682.1, Diplodia_corticola_XP_020127711.1, Diplodia_corticola_XP_020130701.1, Aspergillus_flavus_CA14_RMZ41545.1, Aspergillus_niger_N402_SPB45680.1, Pseudogymnoascus_sp_VKM_F4516_FW969_KFY53927.1, Phialocephala_subal…
OG0000001	N12	n259	0.5	Non-Terminal	Aspergillus_niger_N402_SPB49533.1, Aspergillus_flavus_CA14_RMZ40625.1, Aspergillus_flavus_CA14_RMZ36805.1, Aspergillus_niger_N402_SPB50705.1	Aspergillus_flavus_CA14_RMZ46315.1
OG0000001	N12	n260	1.0	Non-Terminal: STRIDE	Aspergillus_niger_N402_SPB49533.1, Aspergillus_flavus_CA14_RMZ40625.1	Aspergillus_flavus_CA14_RMZ36805.1, Aspergillus_niger_N402_SPB50705.1
OG0000001	N5	n265	0.4	Non-Terminal	Sclerotinia_borealis_ESZ98764.1, Botrytis_cinerea_XP_024548684.1, Rutstroemia_sp_NJR2017a_WRK4_PQE23045.1, Sclerotinia_sclerotiorum_APA12577.1, Phialocephala_subalpina_UAMH_11012_CZR54682.1, Diplodia_corticola_XP_020127711.1, Diplodia_corticola_XP_020130701.1, Aspergillus_flavus_CA14_RMZ41545.1, Aspergillus_niger_N402_SPB45680.1, Pseudogymnoascus_sp_VKM_F4516_FW969_KFY53927.1, Phialocephala_subal…	Diplodia_corticola_XP_020129360.1, Marssonina_coronariae_OWP01938.1, Rutstroemia_sp_NJR2017a_WRK4_PQE31275.1, Monilinia_fructigena_Mfrg269_RAL66440.1, Sclerotinia_borealis_ESZ93409.1, Botrytis_cinerea_XP_024553313.1, Sclerotinia_sclerotiorum_APA13624.1, Phialocephala_subalpina_UAMH_11012_CZR66343.1, fusarium_poae_OBS19960.1, fusarium_poae_OBS25212.1, Diplocarpon_rosae_PBP18122.1, Diplocarpon_rosa…
OG0000001	N5	n267	0.05	Non-Terminal	Sclerotinia_borealis_ESZ98764.1, Botrytis_cinerea_XP_024548684.1, Rutstroemia_sp_NJR2017a_WRK4_PQE23045.1, Sclerotinia_sclerotiorum_APA12577.1, Phialocephala_subalpina_UAMH_11012_CZR54682.1, Diplodia_corticola_XP_020127711.1, Diplodia_corticola_XP_020130701.1, Aspergillus_flavus_CA14_RMZ41545.1, Aspergillus_niger_N402_SPB45680.1, Pseudogymnoascus_sp_VKM_F4516_FW969_KFY53927.1, Phialocephala_subal…	Diplodia_corticola_XP_020133633.1
OG0000001	N5	n268	0.1	Non-Terminal	Sclerotinia_borealis_ESZ98764.1, Botrytis_cinerea_XP_024548684.1, Rutstroemia_sp_NJR2017a_WRK4_PQE23045.1, Sclerotinia_sclerotiorum_APA12577.1, Phialocephala_subalpina_UAMH_11012_CZR54682.1, Diplodia_corticola_XP_020127711.1	Diplodia_corticola_XP_020130701.1, Aspergillus_flavus_CA14_RMZ41545.1, Aspergillus_niger_N402_SPB45680.1, Pseudogymnoascus_sp_VKM_F4516_FW969_KFY53927.1, Phialocephala_subalpina_UAMH_11012_CZR68781.1
OG0000001	N7	n282	0.06666666666666667	Non-Terminal	Rutstroemia_sp_NJR2017a_WRK4_PQE31275.1, Monilinia_fructigena_Mfrg269_RAL66440.1, Sclerotinia_borealis_ESZ93409.1, Botrytis_cinerea_XP_024553313.1, Sclerotinia_sclerotiorum_APA13624.1, Phialocephala_subalpina_UAMH_11012_CZR66343.1, fusarium_poae_OBS19960.1, fusarium_poae_OBS25212.1, Diplocarpon_rosae_PBP18122.1, Diplocarpon_rosae_PBP18913.1, Phialocephala_subalpina_UAMH_11012_CZR67823.1, Phialoce…	Phialocephala_subalpina_UAMH_11012_CZR68962.1
OG0000001	N7	n288	0.13333333333333333	Non-Terminal	Phialocephala_subalpina_UAMH_11012_CZR66343.1, fusarium_poae_OBS19960.1, fusarium_poae_OBS25212.1	Diplocarpon_rosae_PBP18122.1, Diplocarpon_rosae_PBP18913.1, Phialocephala_subalpina_UAMH_11012_CZR67823.1, Phialocephala_subalpina_UAMH_11012_CZR62826.1, Phialocephala_subalpina_UAMH_11012_CZR69469.1, fusarium_poae_OBS25852.1, fusarium_poae_OBS16972.1, fusarium_poae_OBS16926.1, fusarium_poae_OBS17234.1, fusarium_poae_OBS16129.1, fusarium_poae_OBS29630.1, fusarium_poae_OBS19052.1, Verticillium_dah…
OG0000001	fusarium_poae	n290	1.0	Terminal	fusarium_poae_OBS19960.1	fusarium_poae_OBS25212.1
OG0000001	N7	n291	0.06666666666666667	Non-Terminal	Diplocarpon_rosae_PBP18122.1, Diplocarpon_rosae_PBP18913.1, Phialocephala_subalpina_UAMH_11012_CZR67823.1, Phialocephala_subalpina_UAMH_11012_CZR62826.1, Phialocephala_subalpina_UAMH_11012_CZR69469.1, fusarium_poae_OBS25852.1, fusarium_poae_OBS16972.1, fusarium_poae_OBS16926.1, fusarium_poae_OBS17234.1, fusarium_poae_OBS16129.1, fusarium_poae_OBS29630.1, fusarium_poae_OBS19052.1, Verticillium_dah…	Phialocephala_subalpina_UAMH_11012_CZR68873.1
OG0000001	N7	n292	0.06666666666666667	Non-Terminal	Diplocarpon_rosae_PBP18122.1, Diplocarpon_rosae_PBP18913.1, Phialocephala_subalpina_UAMH_11012_CZR67823.1, Phialocephala_subalpina_UAMH_11012_CZR62826.1	Phialocephala_subalpina_UAMH_11012_CZR69469.1, fusarium_poae_OBS25852.1, fusarium_poae_OBS16972.1, fusarium_poae_OBS16926.1, fusarium_poae_OBS17234.1, fusarium_poae_OBS16129.1, fusarium_poae_OBS29630.1, fusarium_poae_OBS19052.1, Verticillium_dahliae_12008_PNH30431.1, Verticillium_dahliae_12008_PNH28074.1, fusarium_poae_OBS28238.1
OG0000001	Diplocarpon_rosae	n294	1.0	Terminal	Diplocarpon_rosae_PBP18122.1	Diplocarpon_rosae_PBP18913.1
OG0000001	Phialocephala_subalpina_UAMH_11012	n295	1.0	Terminal	Phialocephala_subalpina_UAMH_11012_CZR67823.1	Phialocephala_subalpina_UAMH_11012_CZR62826.1
OG0000001	N11	n297	1.0	Non-Terminal	fusarium_poae_OBS25852.1, fusarium_poae_OBS16972.1, fusarium_poae_OBS16926.1, fusarium_poae_OBS17234.1, fusarium_poae_OBS16129.1, fusarium_poae_OBS29630.1, fusarium_poae_OBS19052.1, Verticillium_dahliae_12008_PNH30431.1	Verticillium_dahliae_12008_PNH28074.1, fusarium_poae_OBS28238.1
OG0000001	fusarium_poae	n299	1.0	Terminal	fusarium_poae_OBS25852.1, fusarium_poae_OBS16972.1, fusarium_poae_OBS16926.1, fusarium_poae_OBS17234.1, fusarium_poae_OBS16129.1	fusarium_poae_OBS29630.1, fusarium_poae_OBS19052.1
OG0000001	fusarium_poae	n300	1.0	Terminal	fusarium_poae_OBS25852.1	fusarium_poae_OBS16972.1, fusarium_poae_OBS16926.1, fusarium_poae_OBS17234.1, fusarium_poae_OBS16129.1
OG0000001	fusarium_poae	n301	1.0	Terminal	fusarium_poae_OBS16972.1, fusarium_poae_OBS16926.1	fusarium_poae_OBS17234.1, fusarium_poae_OBS16129.1
OG0000001	fusarium_poae	n302	1.0	Terminal	fusarium_poae_OBS16972.1	fusarium_poae_OBS16926.1
OG0000001	fusarium_poae	n303	1.0	Terminal	fusarium_poae_OBS17234.1	fusarium_poae_OBS16129.1
OG0000001	fusarium_poae	n304	1.0	Terminal	fusarium_poae_OBS29630.1	fusarium_poae_OBS19052.1
OG0000001	N7	n307	0.2	Non-Terminal	Verticillium_dahliae_12008_PNH33149.1, Verticillium_dahliae_12008_PNH28039.1, Rhynchosporium_agropyri_CZT12658.1, Phialocephala_subalpina_UAMH_11012_CZR54594.1, Phialocephala_subalpina_UAMH_11012_CZR64379.1, Erysiphe_necator_c_KHJ34501.1, Phialocephala_subalpina_UAMH_11012_CZR50131.1, Pseudogymnoascus_sp_VKM_F4516_FW969_KFY59696.1, Pseudogymnoascus_sp_VKM_F4516_FW969_KFY63171.1, Rhynchosporium_ag…	Verticillium_dahliae_12008_PNH28256.1, Rutstroemia_sp_NJR2017a_WRK4_PQE32637.1, Phialocephala_subalpina_UAMH_11012_CZR64664.1, Rhynchosporium_agropyri_CZS96317.1, Rhynchosporium_agropyri_CZT03946.1, Phialocephala_subalpina_UAMH_11012_CZR68219.1
OG0000001	Verticillium_dahliae_12008	n309	1.0	Terminal	Verticillium_dahliae_12008_PNH33149.1	Verticillium_dahliae_12008_PNH28039.1
OG0000001	N10	n310	0.15384615384615385	Non-Terminal	Rhynchosporium_agropyri_CZT12658.1, Phialocephala_subalpina_UAMH_11012_CZR54594.1	Phialocephala_subalpina_UAMH_11012_CZR64379.1, Erysiphe_necator_c_KHJ34501.1, Phialocephala_subalpina_UAMH_11012_CZR50131.1, Pseudogymnoascus_sp_VKM_F4516_FW969_KFY59696.1, Pseudogymnoascus_sp_VKM_F4516_FW969_KFY63171.1, Rhynchosporium_agropyri_CZT12129.1, Marssonina_coronariae_OWP00693.1, Diplocarpon_rosae_PBP15708.1, Diplocarpon_rosae_PBP18828.1, Phialocephala_subalpina_UAMH_11012_CZR70002.1, P…
OG0000001	N10	n312	0.15384615384615385	Non-Terminal	Phialocephala_subalpina_UAMH_11012_CZR64379.1, Erysiphe_necator_c_KHJ34501.1	Phialocephala_subalpina_UAMH_11012_CZR50131.1, Pseudogymnoascus_sp_VKM_F4516_FW969_KFY59696.1, Pseudogymnoascus_sp_VKM_F4516_FW969_KFY63171.1, Rhynchosporium_agropyri_CZT12129.1, Marssonina_coronariae_OWP00693.1, Diplocarpon_rosae_PBP15708.1, Diplocarpon_rosae_PBP18828.1, Phialocephala_subalpina_UAMH_11012_CZR70002.1, Phialocephala_subalpina_UAMH_11012_CZR62990.1, Rhynchosporium_agropyri_CZT00132…
OG0000001	N10	n315	0.07692307692307693	Non-Terminal	Phialocephala_subalpina_UAMH_11012_CZR50131.1	Pseudogymnoascus_sp_VKM_F4516_FW969_KFY59696.1, Pseudogymnoascus_sp_VKM_F4516_FW969_KFY63171.1, Rhynchosporium_agropyri_CZT12129.1, Marssonina_coronariae_OWP00693.1, Diplocarpon_rosae_PBP15708.1, Diplocarpon_rosae_PBP18828.1, Phialocephala_subalpina_UAMH_11012_CZR70002.1, Phialocephala_subalpina_UAMH_11012_CZR62990.1, Rhynchosporium_agropyri_CZT00132.1, Rhynchosporium_agropyri_CZS98882.1
OG0000001	N10	n316	0.15384615384615385	Non-Terminal	Pseudogymnoascus_sp_VKM_F4516_FW969_KFY59696.1, Pseudogymnoascus_sp_VKM_F4516_FW969_KFY63171.1, Rhynchosporium_agropyri_CZT12129.1, Marssonina_coronariae_OWP00693.1, Diplocarpon_rosae_PBP15708.1, Diplocarpon_rosae_PBP18828.1, Phialocephala_subalpina_UAMH_11012_CZR70002.1	Phialocephala_subalpina_UAMH_11012_CZR62990.1, Rhynchosporium_agropyri_CZT00132.1, Rhynchosporium_agropyri_CZS98882.1
OG0000001	Pseudogymnoascus_sp_VKM_F4516_FW969	n318	1.0	Terminal	Pseudogymnoascus_sp_VKM_F4516_FW969_KFY59696.1	Pseudogymnoascus_sp_VKM_F4516_FW969_KFY63171.1
OG0000001	Diplocarpon_rosae	n322	1.0	Terminal	Diplocarpon_rosae_PBP15708.1	Diplocarpon_rosae_PBP18828.1
OG0000001	Rhynchosporium_agropyri	n324	1.0	Terminal	Rhynchosporium_agropyri_CZT00132.1	Rhynchosporium_agropyri_CZS98882.1
OG0000001	N19	n328	0.5	Non-Terminal	Phialocephala_subalpina_UAMH_11012_CZR64664.1, Rhynchosporium_agropyri_CZS96317.1	Rhynchosporium_agropyri_CZT03946.1, Phialocephala_subalpina_UAMH_11012_CZR68219.1
OG0000001	N19	n332	0.5	Non-Terminal	Phialocephala_subalpina_UAMH_11012_CZR70202.1, Rhynchosporium_agropyri_CZS93666.1	Phialocephala_subalpina_UAMH_11012_CZR66055.1, Rhynchosporium_agropyri_CZS95351.1
OG0000001	fusarium_poae	n335	1.0	Terminal	fusarium_poae_OBS29648.1, fusarium_poae_OBS24814.1, fusarium_poae_OBS28452.1, fusarium_poae_OBS22795.1, fusarium_poae_OBS20379.1	fusarium_poae_OBS22697.1
OG0000001	fusarium_poae	n336	1.0	Terminal	fusarium_poae_OBS29648.1	fusarium_poae_OBS24814.1, fusarium_poae_OBS28452.1, fusarium_poae_OBS22795.1, fusarium_poae_OBS20379.1
OG0000001	fusarium_poae	n337	1.0	Terminal	fusarium_poae_OBS24814.1, fusarium_poae_OBS28452.1	fusarium_poae_OBS22795.1, fusarium_poae_OBS20379.1
OG0000001	fusarium_poae	n338	1.0	Terminal	fusarium_poae_OBS24814.1	fusarium_poae_OBS28452.1
OG0000001	fusarium_poae	n339	1.0	Terminal	fusarium_poae_OBS22795.1	fusarium_poae_OBS20379.1
OG0000001	N3	n340	0.13636363636363635	Non-Terminal	Diplodia_corticola_XP_020132440.1, Arthrobotrys_oligospora_ATCC24927_XP_011124791.1, fusarium_poae_OBS25279.1, Aspergillus_flavus_CA14_RMZ48264.1, Rhynchosporium_agropyri_CZT04745.1, Phialocephala_subalpina_UAMH_11012_CZR66008.1, Diplodia_corticola_XP_020128419.1, Arthrobotrys_oligospora_ATCC24927_XP_011122170.1, Lasallia_pustulata_v1_SLM35320.1, fusarium_poae_OBS21499.1, Sclerotinia_sclerotiorum…	Aspergillus_niger_N402_SPB52291.1, Phialocephala_subalpina_UAMH_11012_CZR68306.1, Tuber_magnatum_PWW76526.1, Arthrobotrys_oligospora_ATCC24927_XP_011127404.1, Arthrobotrys_oligospora_ATCC24927_XP_011119526.1, Tuber_magnatum_PWW76392.1, Tuber_magnatum_PWW76984.1, Tuber_magnatum_PWW76985.1, Arthrobotrys_oligospora_ATCC24927_XP_011128410.1, Arthrobotrys_oligospora_ATCC24927_XP_011125951.1, Arthrobot…
OG0000001	N3	n341	0.36363636363636365	Non-Terminal	Diplodia_corticola_XP_020132440.1, Arthrobotrys_oligospora_ATCC24927_XP_011124791.1, fusarium_poae_OBS25279.1, Aspergillus_flavus_CA14_RMZ48264.1, Rhynchosporium_agropyri_CZT04745.1, Phialocephala_subalpina_UAMH_11012_CZR66008.1, Diplodia_corticola_XP_020128419.1, Arthrobotrys_oligospora_ATCC24927_XP_011122170.1, Lasallia_pustulata_v1_SLM35320.1, fusarium_poae_OBS21499.1, Sclerotinia_sclerotiorum…	Lasallia_pustulata_v1_SLM37679.1, Verticillium_dahliae_12008_PNH35594.1, Aspergillus_niger_N402_SPB48309.1, Pseudogymnoascus_sp_VKM_F4516_FW969_KFY51155.1, Phialocephala_subalpina_UAMH_11012_CZR51597.1, Phialocephala_subalpina_UAMH_11012_CZR70282.1, Rutstroemia_sp_NJR2017a_WRK4_PQE09761.1, Botrytis_cinerea_XP_024552714.1, Sclerotinia_borealis_ESZ93962.1, Aspergillus_niger_N402_SPB50967.1, Phialoc…
OG0000001	N3	n343	0.18181818181818182	Non-Terminal	Diplodia_corticola_XP_020132440.1, Arthrobotrys_oligospora_ATCC24927_XP_011124791.1, fusarium_poae_OBS25279.1, Aspergillus_flavus_CA14_RMZ48264.1	Rhynchosporium_agropyri_CZT04745.1, Phialocephala_subalpina_UAMH_11012_CZR66008.1, Diplodia_corticola_XP_020128419.1, Arthrobotrys_oligospora_ATCC24927_XP_011122170.1, Lasallia_pustulata_v1_SLM35320.1, fusarium_poae_OBS21499.1, Sclerotinia_sclerotiorum_APA06316.1, Arthrobotrys_oligospora_ATCC24927_XP_011127756.1, Arthrobotrys_oligospora_ATCC24927_XP_011125329.1, Glarea_lozoyensis_74030_EHK97728.1…
OG0000001	N3	n347	0.09090909090909091	Non-Terminal	Rhynchosporium_agropyri_CZT04745.1, Phialocephala_subalpina_UAMH_11012_CZR66008.1, Diplodia_corticola_XP_020128419.1, Arthrobotrys_oligospora_ATCC24927_XP_011122170.1, Lasallia_pustulata_v1_SLM35320.1, fusarium_poae_OBS21499.1, Sclerotinia_sclerotiorum_APA06316.1	Arthrobotrys_oligospora_ATCC24927_XP_011127756.1, Arthrobotrys_oligospora_ATCC24927_XP_011125329.1, Glarea_lozoyensis_74030_EHK97728.1, Arthrobotrys_oligospora_ATCC24927_XP_011119909.1, Glarea_lozoyensis_74030_EHL00686.1, Arthrobotrys_oligospora_ATCC24927_XP_011128301.1, fusarium_poae_OBS17223.1, Aspergillus_flavus_CA14_RMZ37091.1
OG0000001	N3	n354	0.045454545454545456	Non-Terminal	Arthrobotrys_oligospora_ATCC24927_XP_011127756.1, Arthrobotrys_oligospora_ATCC24927_XP_011125329.1	Glarea_lozoyensis_74030_EHK97728.1, Arthrobotrys_oligospora_ATCC24927_XP_011119909.1, Glarea_lozoyensis_74030_EHL00686.1, Arthrobotrys_oligospora_ATCC24927_XP_011128301.1, fusarium_poae_OBS17223.1, Aspergillus_flavus_CA14_RMZ37091.1
OG0000001	Arthrobotrys_oligospora_ATCC24927	n355	1.0	Terminal	Arthrobotrys_oligospora_ATCC24927_XP_011127756.1	Arthrobotrys_oligospora_ATCC24927_XP_011125329.1
OG0000001	N3	n357	0.09090909090909091	Non-Terminal	Glarea_lozoyensis_74030_EHK97728.1, Arthrobotrys_oligospora_ATCC24927_XP_011119909.1	Glarea_lozoyensis_74030_EHL00686.1, Arthrobotrys_oligospora_ATCC24927_XP_011128301.1, fusarium_poae_OBS17223.1
OG0000001	N5	n361	0.4	Non-Terminal	Lasallia_pustulata_v1_SLM37679.1, Verticillium_dahliae_12008_PNH35594.1, Aspergillus_niger_N402_SPB48309.1, Pseudogymnoascus_sp_VKM_F4516_FW969_KFY51155.1, Phialocephala_subalpina_UAMH_11012_CZR51597.1, Phialocephala_subalpina_UAMH_11012_CZR70282.1, Rutstroemia_sp_NJR2017a_WRK4_PQE09761.1, Botrytis_cinerea_XP_024552714.1, Sclerotinia_borealis_ESZ93962.1, Aspergillus_niger_N402_SPB50967.1, Phialoc…	Sclerotinia_borealis_ESZ89959.1, Pseudogymnoascus_sp_VKM_F4516_FW969_KFY53868.1, Pseudogymnoascus_sp_VKM_F4516_FW969_KFY64459.1, Aspergillus_niger_N402_SPB43337.1, Aspergillus_niger_N402_SPB49152.1, Aspergillus_flavus_CA14_RMZ46396.1, Aspergillus_flavus_CA14_RMZ47579.1, Verticillium_dahliae_12008_PNH27366.1, Aspergillus_flavus_CA14_RMZ41882.1, Aspergillus_niger_N402_SPB49247.1, Phialocephala_suba…
OG0000001	N5	n362	0.15	Non-Terminal	Lasallia_pustulata_v1_SLM37679.1, Verticillium_dahliae_12008_PNH35594.1, Aspergillus_niger_N402_SPB48309.1, Pseudogymnoascus_sp_VKM_F4516_FW969_KFY51155.1, Phialocephala_subalpina_UAMH_11012_CZR51597.1, Phialocephala_subalpina_UAMH_11012_CZR70282.1, Rutstroemia_sp_NJR2017a_WRK4_PQE09761.1, Botrytis_cinerea_XP_024552714.1, Sclerotinia_borealis_ESZ93962.1, Aspergillus_niger_N402_SPB50967.1, Phialoc…	Botrytis_cinerea_XP_024551456.1, Aspergillus_niger_N402_SPB50275.1, Botrytis_cinerea_XP_001555846.2, Botrytis_cinerea_XP_024546798.1, Aspergillus_niger_N402_SPB51080.1, Aspergillus_niger_N402_SPB50270.1, Rutstroemia_sp_NJR2017a_WRK4_PQE10398.1
OG0000001	N5	n365	0.1	Non-Terminal	Aspergillus_niger_N402_SPB48309.1, Pseudogymnoascus_sp_VKM_F4516_FW969_KFY51155.1, Phialocephala_subalpina_UAMH_11012_CZR51597.1, Phialocephala_subalpina_UAMH_11012_CZR70282.1	Rutstroemia_sp_NJR2017a_WRK4_PQE09761.1, Botrytis_cinerea_XP_024552714.1, Sclerotinia_borealis_ESZ93962.1, Aspergillus_niger_N402_SPB50967.1, Phialocephala_subalpina_UAMH_11012_CZR70297.1
OG0000001	Phialocephala_subalpina_UAMH_11012	n368	1.0	Terminal	Phialocephala_subalpina_UAMH_11012_CZR51597.1	Phialocephala_subalpina_UAMH_11012_CZR70282.1
OG0000001	N5	n374	0.1	Non-Terminal	Botrytis_cinerea_XP_024551456.1, Aspergillus_niger_N402_SPB50275.1	Botrytis_cinerea_XP_001555846.2, Botrytis_cinerea_XP_024546798.1, Aspergillus_niger_N402_SPB51080.1, Aspergillus_niger_N402_SPB50270.1
OG0000001	Botrytis_cinerea	n377	1.0	Terminal	Botrytis_cinerea_XP_001555846.2	Botrytis_cinerea_XP_024546798.1
OG0000001	Aspergillus_niger_N402	n378	1.0	Terminal	Aspergillus_niger_N402_SPB51080.1	Aspergillus_niger_N402_SPB50270.1
OG0000001	N5	n379	0.15	Non-Terminal	Sclerotinia_borealis_ESZ89959.1, Pseudogymnoascus_sp_VKM_F4516_FW969_KFY53868.1, Pseudogymnoascus_sp_VKM_F4516_FW969_KFY64459.1, Aspergillus_niger_N402_SPB43337.1, Aspergillus_niger_N402_SPB49152.1, Aspergillus_flavus_CA14_RMZ46396.1, Aspergillus_flavus_CA14_RMZ47579.1	Verticillium_dahliae_12008_PNH27366.1, Aspergillus_flavus_CA14_RMZ41882.1, Aspergillus_niger_N402_SPB49247.1, Phialocephala_subalpina_UAMH_11012_CZR62746.1, Botrytis_cinerea_XP_024548061.1, Rhynchosporium_agropyri_CZS94155.1, Phialocephala_subalpina_UAMH_11012_CZR56356.1, Phialocephala_subalpina_UAMH_11012_CZR53738.1, Phialocephala_subalpina_UAMH_11012_CZR51424.1, Diplodia_corticola_XP_020128536.…
OG0000001	Pseudogymnoascus_sp_VKM_F4516_FW969	n382	1.0	Terminal	Pseudogymnoascus_sp_VKM_F4516_FW969_KFY53868.1	Pseudogymnoascus_sp_VKM_F4516_FW969_KFY64459.1
OG0000001	Aspergillus_niger_N402	n384	1.0	Terminal	Aspergillus_niger_N402_SPB43337.1	Aspergillus_niger_N402_SPB49152.1
OG0000001	Aspergillus_flavus_CA14	n385	1.0	Terminal	Aspergillus_flavus_CA14_RMZ46396.1	Aspergillus_flavus_CA14_RMZ47579.1
OG0000001	N5	n386	0.5	Non-Terminal	Verticillium_dahliae_12008_PNH27366.1, Aspergillus_flavus_CA14_RMZ41882.1, Aspergillus_niger_N402_SPB49247.1, Phialocephala_subalpina_UAMH_11012_CZR62746.1, Botrytis_cinerea_XP_024548061.1, Rhynchosporium_agropyri_CZS94155.1, Phialocephala_subalpina_UAMH_11012_CZR56356.1, Phialocephala_subalpina_UAMH_11012_CZR53738.1, Phialocephala_subalpina_UAMH_11012_CZR51424.1, Diplodia_corticola_XP_020128536.…	Botrytis_cinerea_XP_024546357.1, Sclerotinia_borealis_ESZ96339.1, Rutstroemia_sp_NJR2017a_WRK4_PQE30554.1, fusarium_poae_OBS24300.1, Aspergillus_flavus_CA14_RMZ39405.1, Aspergillus_niger_N402_SPB53461.1, fusarium_poae_OBS20186.1, fusarium_poae_OBS24817.1, Diplodia_corticola_XP_020135581.1, Aspergillus_flavus_CA14_RMZ43465.1, Aspergillus_flavus_CA14_RMZ39180.1, Aspergillus_flavus_CA14_RMZ43492.1, …
OG0000001	N5	n387	0.4	Non-Terminal	Verticillium_dahliae_12008_PNH27366.1, Aspergillus_flavus_CA14_RMZ41882.1, Aspergillus_niger_N402_SPB49247.1, Phialocephala_subalpina_UAMH_11012_CZR62746.1, Botrytis_cinerea_XP_024548061.1, Rhynchosporium_agropyri_CZS94155.1, Phialocephala_subalpina_UAMH_11012_CZR56356.1, Phialocephala_subalpina_UAMH_11012_CZR53738.1, Phialocephala_subalpina_UAMH_11012_CZR51424.1, Diplodia_corticola_XP_020128536.…	fusarium_poae_OBS15360.1, fusarium_poae_OBS14983.1, Aspergillus_flavus_CA14_RMZ41369.1, Sclerotinia_borealis_ESZ94893.1, Rutstroemia_sp_NJR2017a_WRK4_PQE14585.1, Sclerotinia_borealis_ESZ91059.1, Sclerotinia_sclerotiorum_APA13494.1, Sclerotinia_sclerotiorum_APA14867.1, Aspergillus_niger_N402_SPB51393.1, Sclerotinia_borealis_ESZ96458.1, Monilinia_fructigena_Mfrg269_RAL63837.1, Botrytis_cinerea_XP_0…
OG0000001	N5	n388	0.15	Non-Terminal	Verticillium_dahliae_12008_PNH27366.1, Aspergillus_flavus_CA14_RMZ41882.1, Aspergillus_niger_N402_SPB49247.1, Phialocephala_subalpina_UAMH_11012_CZR62746.1, Botrytis_cinerea_XP_024548061.1, Rhynchosporium_agropyri_CZS94155.1, Phialocephala_subalpina_UAMH_11012_CZR56356.1, Phialocephala_subalpina_UAMH_11012_CZR53738.1, Phialocephala_subalpina_UAMH_11012_CZR51424.1, Diplodia_corticola_XP_020128536.…	Aspergillus_niger_N402_SPB50641.1, Botrytis_cinerea_XP_024550932.1, Botrytis_cinerea_XP_024550933.1, Botrytis_cinerea_XP_024546921.1, Rachicladosporium_antarcticum_OQO12278.1, Rachicladosporium_antarcticum_OQO05033.1, Aspergillus_flavus_CA14_RMZ43134.1, Aspergillus_niger_N402_SPB42974.1, Aspergillus_niger_N402_SPB51326.1, Botrytis_cinerea_XP_024552536.1, Rutstroemia_sp_NJR2017a_WRK4_PQE23733.1, L…
OG0000001	N5	n389	0.15	Non-Terminal	Verticillium_dahliae_12008_PNH27366.1, Aspergillus_flavus_CA14_RMZ41882.1, Aspergillus_niger_N402_SPB49247.1, Phialocephala_subalpina_UAMH_11012_CZR62746.1	Botrytis_cinerea_XP_024548061.1, Rhynchosporium_agropyri_CZS94155.1, Phialocephala_subalpina_UAMH_11012_CZR56356.1, Phialocephala_subalpina_UAMH_11012_CZR53738.1, Phialocephala_subalpina_UAMH_11012_CZR51424.1, Diplodia_corticola_XP_020128536.1, fusarium_poae_OBS29075.1, Verticillium_dahliae_12008_PNH30660.1, Erysiphe_necator_c_KHJ32998.1, Diplocarpon_rosae_PBP17006.1, Diplocarpon_rosae_PBP19543.1…
OG0000001	Phialocephala_subalpina_UAMH_11012	n398	1.0	Terminal	Phialocephala_subalpina_UAMH_11012_CZR56356.1	Phialocephala_subalpina_UAMH_11012_CZR53738.1, Phialocephala_subalpina_UAMH_11012_CZR51424.1
OG0000001	Phialocephala_subalpina_UAMH_11012	n399	1.0	Terminal	Phialocephala_subalpina_UAMH_11012_CZR53738.1	Phialocephala_subalpina_UAMH_11012_CZR51424.1
OG0000001	Diplocarpon_rosae	n404	1.0	Terminal	Diplocarpon_rosae_PBP17006.1	Diplocarpon_rosae_PBP19543.1
OG0000001	N5	n405	0.15	Non-Terminal	Aspergillus_niger_N402_SPB50641.1, Botrytis_cinerea_XP_024550932.1, Botrytis_cinerea_XP_024550933.1, Botrytis_cinerea_XP_024546921.1, Rachicladosporium_antarcticum_OQO12278.1, Rachicladosporium_antarcticum_OQO05033.1, Aspergillus_flavus_CA14_RMZ43134.1, Aspergillus_niger_N402_SPB42974.1, Aspergillus_niger_N402_SPB51326.1	Botrytis_cinerea_XP_024552536.1, Rutstroemia_sp_NJR2017a_WRK4_PQE23733.1, Lasallia_pustulata_v1_SLM33860.1, Monilinia_fructigena_Mfrg269_RAL67379.1, Aspergillus_niger_N402_SPB45455.1, Aspergillus_niger_N402_SPB44522.1, Aspergillus_flavus_CA14_RMZ43218.1
OG0000001	N5	n406	0.1	Non-Terminal	Aspergillus_niger_N402_SPB50641.1, Botrytis_cinerea_XP_024550932.1, Botrytis_cinerea_XP_024550933.1	Botrytis_cinerea_XP_024546921.1, Rachicladosporium_antarcticum_OQO12278.1, Rachicladosporium_antarcticum_OQO05033.1, Aspergillus_flavus_CA14_RMZ43134.1, Aspergillus_niger_N402_SPB42974.1, Aspergillus_niger_N402_SPB51326.1
OG0000001	Botrytis_cinerea	n408	1.0	Terminal	Botrytis_cinerea_XP_024550932.1	Botrytis_cinerea_XP_024550933.1
OG0000001	Rachicladosporium_antarcticum	n411	1.0	Terminal	Rachicladosporium_antarcticum_OQO12278.1	Rachicladosporium_antarcticum_OQO05033.1
OG0000001	Aspergillus_niger_N402	n413	1.0	Terminal	Aspergillus_niger_N402_SPB42974.1	Aspergillus_niger_N402_SPB51326.1
OG0000001	N12	n418	0.5	Non-Terminal	Aspergillus_niger_N402_SPB45455.1	Aspergillus_niger_N402_SPB44522.1, Aspergillus_flavus_CA14_RMZ43218.1
OG0000001	N5	n420	0.3	Non-Terminal	fusarium_poae_OBS15360.1, fusarium_poae_OBS14983.1, Aspergillus_flavus_CA14_RMZ41369.1, Sclerotinia_borealis_ESZ94893.1, Rutstroemia_sp_NJR2017a_WRK4_PQE14585.1, Sclerotinia_borealis_ESZ91059.1, Sclerotinia_sclerotiorum_APA13494.1, Sclerotinia_sclerotiorum_APA14867.1, Aspergillus_niger_N402_SPB51393.1, Sclerotinia_borealis_ESZ96458.1, Monilinia_fructigena_Mfrg269_RAL63837.1, Botrytis_cinerea_XP_0…	Aspergillus_niger_N402_SPB48684.1, Botrytis_cinerea_XP_001551033.1, Rutstroemia_sp_NJR2017a_WRK4_PQE27137.1, Sclerotinia_borealis_ESZ93422.1, fusarium_poae_OBS25135.1, fusarium_poae_OBS24382.1, fusarium_poae_OBS24564.1, fusarium_poae_OBS22474.1, fusarium_poae_OBS24573.1, fusarium_poae_OBS18845.1, fusarium_poae_OBS24685.1, fusarium_poae_OBS21515.1, Phialocephala_subalpina_UAMH_11012_CZR56217.1, Ph…
OG0000001	N5	n421	0.05	Non-Terminal	fusarium_poae_OBS15360.1, fusarium_poae_OBS14983.1, Aspergillus_flavus_CA14_RMZ41369.1, Sclerotinia_borealis_ESZ94893.1, Rutstroemia_sp_NJR2017a_WRK4_PQE14585.1, Sclerotinia_borealis_ESZ91059.1, Sclerotinia_sclerotiorum_APA13494.1, Sclerotinia_sclerotiorum_APA14867.1, Aspergillus_niger_N402_SPB51393.1, Sclerotinia_borealis_ESZ96458.1, Monilinia_fructigena_Mfrg269_RAL63837.1, Botrytis_cinerea_XP_0…	Botrytis_cinerea_XP_001550616.1
OG0000001	fusarium_poae	n423	1.0	Terminal	fusarium_poae_OBS15360.1	fusarium_poae_OBS14983.1
OG0000001	N5	n424	0.1	Non-Terminal	Aspergillus_flavus_CA14_RMZ41369.1, Sclerotinia_borealis_ESZ94893.1, Rutstroemia_sp_NJR2017a_WRK4_PQE14585.1, Sclerotinia_borealis_ESZ91059.1, Sclerotinia_sclerotiorum_APA13494.1, Sclerotinia_sclerotiorum_APA14867.1, Aspergillus_niger_N402_SPB51393.1, Sclerotinia_borealis_ESZ96458.1, Monilinia_fructigena_Mfrg269_RAL63837.1, Botrytis_cinerea_XP_024551738.1, Sclerotinia_sclerotiorum_APA14608.1, Rut…	Aspergillus_niger_N402_SPB49054.1, Aspergillus_flavus_CA14_RMZ37549.1
OG0000001	N5	n425	0.15	Non-Terminal	Aspergillus_flavus_CA14_RMZ41369.1, Sclerotinia_borealis_ESZ94893.1, Rutstroemia_sp_NJR2017a_WRK4_PQE14585.1, Sclerotinia_borealis_ESZ91059.1, Sclerotinia_sclerotiorum_APA13494.1, Sclerotinia_sclerotiorum_APA14867.1, Aspergillus_niger_N402_SPB51393.1, Sclerotinia_borealis_ESZ96458.1, Monilinia_fructigena_Mfrg269_RAL63837.1, Botrytis_cinerea_XP_024551738.1, Sclerotinia_sclerotiorum_APA14608.1, Rut…	Sclerotinia_sclerotiorum_APA15729.1, Aspergillus_flavus_CA14_RMZ41029.1, Rutstroemia_sp_NJR2017a_WRK4_PQE33366.1
OG0000001	N5	n426	0.05	Non-Terminal	Aspergillus_flavus_CA14_RMZ41369.1, Sclerotinia_borealis_ESZ94893.1, Rutstroemia_sp_NJR2017a_WRK4_PQE14585.1, Sclerotinia_borealis_ESZ91059.1, Sclerotinia_sclerotiorum_APA13494.1, Sclerotinia_sclerotiorum_APA14867.1, Aspergillus_niger_N402_SPB51393.1, Sclerotinia_borealis_ESZ96458.1, Monilinia_fructigena_Mfrg269_RAL63837.1, Botrytis_cinerea_XP_024551738.1, Sclerotinia_sclerotiorum_APA14608.1, Rut…	Rutstroemia_sp_NJR2017a_WRK4_PQE17839.1
OG0000001	N5	n427	0.2	Non-Terminal	Aspergillus_flavus_CA14_RMZ41369.1, Sclerotinia_borealis_ESZ94893.1, Rutstroemia_sp_NJR2017a_WRK4_PQE14585.1, Sclerotinia_borealis_ESZ91059.1, Sclerotinia_sclerotiorum_APA13494.1, Sclerotinia_sclerotiorum_APA14867.1, Aspergillus_niger_N402_SPB51393.1	Sclerotinia_borealis_ESZ96458.1, Monilinia_fructigena_Mfrg269_RAL63837.1, Botrytis_cinerea_XP_024551738.1, Sclerotinia_sclerotiorum_APA14608.1, Rutstroemia_sp_NJR2017a_WRK4_PQE21091.1, Sclerotinia_sclerotiorum_APA06276.1, Rutstroemia_sp_NJR2017a_WRK4_PQE11802.1, Rutstroemia_sp_NJR2017a_WRK4_PQE09020.1, Rutstroemia_sp_NJR2017a_WRK4_PQE31701.1, Sclerotinia_sclerotiorum_APA10888.1, Aspergillus_niger…
OG0000001	N16	n430	0.2	Non-Terminal	Sclerotinia_borealis_ESZ94893.1	Rutstroemia_sp_NJR2017a_WRK4_PQE14585.1, Sclerotinia_borealis_ESZ91059.1, Sclerotinia_sclerotiorum_APA13494.1, Sclerotinia_sclerotiorum_APA14867.1
OG0000001	Sclerotinia_sclerotiorum	n433	1.0	Terminal	Sclerotinia_sclerotiorum_APA13494.1	Sclerotinia_sclerotiorum_APA14867.1
OG0000001	N16	n435	0.2	Non-Terminal	Sclerotinia_borealis_ESZ96458.1, Monilinia_fructigena_Mfrg269_RAL63837.1, Botrytis_cinerea_XP_024551738.1, Sclerotinia_sclerotiorum_APA14608.1, Rutstroemia_sp_NJR2017a_WRK4_PQE21091.1, Sclerotinia_sclerotiorum_APA06276.1, Rutstroemia_sp_NJR2017a_WRK4_PQE11802.1, Rutstroemia_sp_NJR2017a_WRK4_PQE09020.1, Rutstroemia_sp_NJR2017a_WRK4_PQE31701.1	Sclerotinia_sclerotiorum_APA10888.1
OG0000001	N16	n436	0.4	Non-Terminal	Sclerotinia_borealis_ESZ96458.1, Monilinia_fructigena_Mfrg269_RAL63837.1, Botrytis_cinerea_XP_024551738.1, Sclerotinia_sclerotiorum_APA14608.1, Rutstroemia_sp_NJR2017a_WRK4_PQE21091.1	Sclerotinia_sclerotiorum_APA06276.1, Rutstroemia_sp_NJR2017a_WRK4_PQE11802.1, Rutstroemia_sp_NJR2017a_WRK4_PQE09020.1, Rutstroemia_sp_NJR2017a_WRK4_PQE31701.1
OG0000001	Rutstroemia_sp_NJR2017a_WRK4	n442	1.0	Terminal	Rutstroemia_sp_NJR2017a_WRK4_PQE11802.1, Rutstroemia_sp_NJR2017a_WRK4_PQE09020.1	Rutstroemia_sp_NJR2017a_WRK4_PQE31701.1
OG0000001	Rutstroemia_sp_NJR2017a_WRK4	n443	1.0	Terminal	Rutstroemia_sp_NJR2017a_WRK4_PQE11802.1	Rutstroemia_sp_NJR2017a_WRK4_PQE09020.1
OG0000001	N5	n448	0.1	Non-Terminal	Aspergillus_niger_N402_SPB48684.1, Botrytis_cinerea_XP_001551033.1, Rutstroemia_sp_NJR2017a_WRK4_PQE27137.1, Sclerotinia_borealis_ESZ93422.1, fusarium_poae_OBS25135.1, fusarium_poae_OBS24382.1, fusarium_poae_OBS24564.1, fusarium_poae_OBS22474.1, fusarium_poae_OBS24573.1, fusarium_poae_OBS18845.1, fusarium_poae_OBS24685.1, fusarium_poae_OBS21515.1, Phialocephala_subalpina_UAMH_11012_CZR56217.1, Ph…	fusarium_poae_OBS26085.1, Aspergillus_flavus_CA14_RMZ45166.1, Sclerotinia_borealis_ESZ91286.1
OG0000001	fusarium_poae	n454	1.0	Terminal	fusarium_poae_OBS25135.1, fusarium_poae_OBS24382.1, fusarium_poae_OBS24564.1, fusarium_poae_OBS22474.1, fusarium_poae_OBS24573.1	fusarium_poae_OBS18845.1, fusarium_poae_OBS24685.1, fusarium_poae_OBS21515.1
OG0000001	fusarium_poae	n455	1.0	Terminal	fusarium_poae_OBS25135.1, fusarium_poae_OBS24382.1, fusarium_poae_OBS24564.1	fusarium_poae_OBS22474.1, fusarium_poae_OBS24573.1
OG0000001	fusarium_poae	n456	1.0	Terminal	fusarium_poae_OBS25135.1, fusarium_poae_OBS24382.1	fusarium_poae_OBS24564.1
OG0000001	fusarium_poae	n457	1.0	Terminal	fusarium_poae_OBS25135.1	fusarium_poae_OBS24382.1
OG0000001	fusarium_poae	n458	1.0	Terminal	fusarium_poae_OBS22474.1	fusarium_poae_OBS24573.1
OG0000001	fusarium_poae	n459	1.0	Terminal	fusarium_poae_OBS18845.1, fusarium_poae_OBS24685.1	fusarium_poae_OBS21515.1
OG0000001	fusarium_poae	n460	1.0	Terminal	fusarium_poae_OBS18845.1	fusarium_poae_OBS24685.1
OG0000001	Phialocephala_subalpina_UAMH_11012	n461	1.0	Terminal	Phialocephala_subalpina_UAMH_11012_CZR56217.1	Phialocephala_subalpina_UAMH_11012_CZR56241.1
OG0000001	N5	n464	0.2	Non-Terminal	Botrytis_cinerea_XP_024546357.1, Sclerotinia_borealis_ESZ96339.1, Rutstroemia_sp_NJR2017a_WRK4_PQE30554.1, fusarium_poae_OBS24300.1, Aspergillus_flavus_CA14_RMZ39405.1, Aspergillus_niger_N402_SPB53461.1, fusarium_poae_OBS20186.1, fusarium_poae_OBS24817.1, Diplodia_corticola_XP_020135581.1, Aspergillus_flavus_CA14_RMZ43465.1, Aspergillus_flavus_CA14_RMZ39180.1, Aspergillus_flavus_CA14_RMZ43492.1, …	Aspergillus_flavus_CA14_RMZ36810.1, Botrytis_cinerea_XP_024549827.1, Sclerotinia_sclerotiorum_APA11193.1, Rutstroemia_sp_NJR2017a_WRK4_PQE29897.1, Lasallia_pustulata_v1_SLM37402.1, Lasallia_pustulata_v1_SLM39918.1, Lasallia_pustulata_v1_SLM39674.1
OG0000001	N5	n466	0.15	Non-Terminal	Botrytis_cinerea_XP_024546357.1, Sclerotinia_borealis_ESZ96339.1, Rutstroemia_sp_NJR2017a_WRK4_PQE30554.1, fusarium_poae_OBS24300.1, Aspergillus_flavus_CA14_RMZ39405.1, Aspergillus_niger_N402_SPB53461.1, fusarium_poae_OBS20186.1, fusarium_poae_OBS24817.1	Diplodia_corticola_XP_020135581.1, Aspergillus_flavus_CA14_RMZ43465.1, Aspergillus_flavus_CA14_RMZ39180.1, Aspergillus_flavus_CA14_RMZ43492.1, fusarium_poae_OBS24454.1, Aspergillus_niger_N402_SPB51702.1, Aspergillus_niger_N402_SPB52158.1
OG0000001	N5	n467	0.05	Non-Terminal	Botrytis_cinerea_XP_024546357.1, Sclerotinia_borealis_ESZ96339.1, Rutstroemia_sp_NJR2017a_WRK4_PQE30554.1, fusarium_poae_OBS24300.1, Aspergillus_flavus_CA14_RMZ39405.1, Aspergillus_niger_N402_SPB53461.1, fusarium_poae_OBS20186.1	fusarium_poae_OBS24817.1
OG0000001	N5	n468	0.05	Non-Terminal	Botrytis_cinerea_XP_024546357.1, Sclerotinia_borealis_ESZ96339.1, Rutstroemia_sp_NJR2017a_WRK4_PQE30554.1, fusarium_poae_OBS24300.1	Aspergillus_flavus_CA14_RMZ39405.1, Aspergillus_niger_N402_SPB53461.1, fusarium_poae_OBS20186.1
OG0000001	N5	n476	0.05	Non-Terminal	Aspergillus_flavus_CA14_RMZ43465.1, Aspergillus_flavus_CA14_RMZ39180.1	Aspergillus_flavus_CA14_RMZ43492.1, fusarium_poae_OBS24454.1
OG0000001	Aspergillus_flavus_CA14	n477	1.0	Terminal	Aspergillus_flavus_CA14_RMZ43465.1	Aspergillus_flavus_CA14_RMZ39180.1
OG0000001	Aspergillus_niger_N402	n479	1.0	Terminal	Aspergillus_niger_N402_SPB51702.1	Aspergillus_niger_N402_SPB52158.1
OG0000001	N5	n483	0.05	Non-Terminal	Sclerotinia_sclerotiorum_APA11193.1, Rutstroemia_sp_NJR2017a_WRK4_PQE29897.1, Lasallia_pustulata_v1_SLM37402.1, Lasallia_pustulata_v1_SLM39918.1	Lasallia_pustulata_v1_SLM39674.1
OG0000001	Lasallia_pustulata_v1	n486	1.0	Terminal	Lasallia_pustulata_v1_SLM37402.1	Lasallia_pustulata_v1_SLM39918.1
OG0000001	N4	n489	0.5	Non-Terminal	Tuber_magnatum_PWW76526.1, Arthrobotrys_oligospora_ATCC24927_XP_011127404.1, Arthrobotrys_oligospora_ATCC24927_XP_011119526.1, Tuber_magnatum_PWW76392.1, Tuber_magnatum_PWW76984.1, Tuber_magnatum_PWW76985.1	Arthrobotrys_oligospora_ATCC24927_XP_011128410.1, Arthrobotrys_oligospora_ATCC24927_XP_011125951.1, Arthrobotrys_oligospora_ATCC24927_XP_011119056.1, Arthrobotrys_oligospora_ATCC24927_XP_011122128.1
OG0000001	N4	n490	1.0	Non-Terminal	Tuber_magnatum_PWW76526.1, Arthrobotrys_oligospora_ATCC24927_XP_011127404.1	Arthrobotrys_oligospora_ATCC24927_XP_011119526.1, Tuber_magnatum_PWW76392.1, Tuber_magnatum_PWW76984.1, Tuber_magnatum_PWW76985.1
OG0000001	Tuber_magnatum	n493	1.0	Terminal	Tuber_magnatum_PWW76392.1	Tuber_magnatum_PWW76984.1, Tuber_magnatum_PWW76985.1
OG0000001	Tuber_magnatum	n494	1.0	Terminal	Tuber_magnatum_PWW76984.1	Tuber_magnatum_PWW76985.1
OG0000001	Arthrobotrys_oligospora_ATCC24927	n495	1.0	Terminal	Arthrobotrys_oligospora_ATCC24927_XP_011128410.1, Arthrobotrys_oligospora_ATCC24927_XP_011125951.1	Arthrobotrys_oligospora_ATCC24927_XP_011119056.1, Arthrobotrys_oligospora_ATCC24927_XP_011122128.1
OG0000001	Arthrobotrys_oligospora_ATCC24927	n496	1.0	Terminal	Arthrobotrys_oligospora_ATCC24927_XP_011128410.1	Arthrobotrys_oligospora_ATCC24927_XP_011125951.1
OG0000001	Arthrobotrys_oligospora_ATCC24927	n497	1.0	Terminal	Arthrobotrys_oligospora_ATCC24927_XP_011119056.1	Arthrobotrys_oligospora_ATCC24927_XP_011122128.1
OG0000002	N0	n0	0.32	Non-Terminal	Lasallia_pustulata_v1_SLM33286.1, Lasallia_pustulata_v1_SLM34052.1, Lasallia_pustulata_v1_SLM41434.1, Lasallia_pustulata_v1_SLM35611.1, Lasallia_pustulata_v1_SLM34560.1, Lasallia_pustulata_v1_SLM36152.1, Lasallia_pustulata_v1_SLM34558.1, Lasallia_pustulata_v1_SLM36521.1, Lasallia_pustulata_v1_SLM35616.1, Lasallia_pustulata_v1_SLM41055.1, Sugiyamaella_lignohabitans_XP_018735118.1, Monilinia_fructi…	Verticillium_dahliae_12008_PNH26514.1, Monilinia_fructigena_Mfrg269_RAL65934.1, Monilinia_fructigena_Mfrg269_RAL61049.1, Monilinia_fructigena_Mfrg269_RAL58215.1, Sclerotinia_sclerotiorum_APA13901.1, Sclerotinia_sclerotiorum_APA12631.1, Sclerotinia_sclerotiorum_APA11927.1, Lasallia_pustulata_v1_SLM35368.1, Lasallia_pustulata_v1_SLM39124.1, Lasallia_pustulata_v1_SLM33751.1, Arthrobotrys_oligospora_…
OG0000002	N2	n1	0.21739130434782608	Non-Terminal	Lasallia_pustulata_v1_SLM33286.1, Lasallia_pustulata_v1_SLM34052.1, Lasallia_pustulata_v1_SLM41434.1, Lasallia_pustulata_v1_SLM35611.1, Lasallia_pustulata_v1_SLM34560.1, Lasallia_pustulata_v1_SLM36152.1, Lasallia_pustulata_v1_SLM34558.1, Lasallia_pustulata_v1_SLM36521.1, Lasallia_pustulata_v1_SLM35616.1, Lasallia_pustulata_v1_SLM41055.1, Sugiyamaella_lignohabitans_XP_018735118.1, Monilinia_fructi…	Verticillium_dahliae_12008_PNH26225.1, Arthrobotrys_oligospora_ATCC24927_XP_011127504.1, fusarium_poae_OBS17276.1, fusarium_poae_OBS15873.1, fusarium_poae_OBS14950.1, fusarium_poae_OBS16784.1, fusarium_poae_OBS23186.1, fusarium_poae_OBS24443.1, fusarium_poae_OBS25841.1, fusarium_poae_OBS26034.1, fusarium_poae_OBS24426.1, fusarium_poae_OBS22633.1, fusarium_poae_OBS23058.1, fusarium_poae_OBS22797.1…
OG0000002	N2	n2	0.08695652173913043	Non-Terminal	Lasallia_pustulata_v1_SLM33286.1, Lasallia_pustulata_v1_SLM34052.1, Lasallia_pustulata_v1_SLM41434.1, Lasallia_pustulata_v1_SLM35611.1, Lasallia_pustulata_v1_SLM34560.1, Lasallia_pustulata_v1_SLM36152.1, Lasallia_pustulata_v1_SLM34558.1, Lasallia_pustulata_v1_SLM36521.1, Lasallia_pustulata_v1_SLM35616.1, Lasallia_pustulata_v1_SLM41055.1, Sugiyamaella_lignohabitans_XP_018735118.1	Monilinia_fructigena_Mfrg269_RAL65539.1, Monilinia_fructigena_Mfrg269_RAL65888.1, Monilinia_fructigena_Mfrg269_RAL60097.1, Monilinia_fructigena_Mfrg269_RAL67389.1, Monilinia_fructigena_Mfrg269_RAL63904.1, Rachicladosporium_antarcticum_OQN95116.1, Verticillium_dahliae_12008_PNH27400.1, Verticillium_dahliae_12008_PNH36652.1, Sclerotinia_sclerotiorum_APA10429.1, Sclerotinia_sclerotiorum_APA07562.1, …
OG0000002	Lasallia_pustulata_v1	n4	1.0	Terminal	Lasallia_pustulata_v1_SLM33286.1, Lasallia_pustulata_v1_SLM34052.1, Lasallia_pustulata_v1_SLM41434.1, Lasallia_pustulata_v1_SLM35611.1, Lasallia_pustulata_v1_SLM34560.1, Lasallia_pustulata_v1_SLM36152.1, Lasallia_pustulata_v1_SLM34558.1, Lasallia_pustulata_v1_SLM36521.1	Lasallia_pustulata_v1_SLM35616.1, Lasallia_pustulata_v1_SLM41055.1
OG0000002	Lasallia_pustulata_v1	n5	1.0	Terminal	Lasallia_pustulata_v1_SLM33286.1, Lasallia_pustulata_v1_SLM34052.1, Lasallia_pustulata_v1_SLM41434.1, Lasallia_pustulata_v1_SLM35611.1, Lasallia_pustulata_v1_SLM34560.1, Lasallia_pustulata_v1_SLM36152.1, Lasallia_pustulata_v1_SLM34558.1	Lasallia_pustulata_v1_SLM36521.1
OG0000002	Lasallia_pustulata_v1	n6	1.0	Terminal	Lasallia_pustulata_v1_SLM33286.1, Lasallia_pustulata_v1_SLM34052.1, Lasallia_pustulata_v1_SLM41434.1, Lasallia_pustulata_v1_SLM35611.1, Lasallia_pustulata_v1_SLM34560.1, Lasallia_pustulata_v1_SLM36152.1	Lasallia_pustulata_v1_SLM34558.1
OG0000002	Lasallia_pustulata_v1	n7	1.0	Terminal	Lasallia_pustulata_v1_SLM33286.1, Lasallia_pustulata_v1_SLM34052.1, Lasallia_pustulata_v1_SLM41434.1, Lasallia_pustulata_v1_SLM35611.1	Lasallia_pustulata_v1_SLM34560.1, Lasallia_pustulata_v1_SLM36152.1
OG0000002	Lasallia_pustulata_v1	n8	1.0	Terminal	Lasallia_pustulata_v1_SLM33286.1, Lasallia_pustulata_v1_SLM34052.1	Lasallia_pustulata_v1_SLM41434.1, Lasallia_pustulata_v1_SLM35611.1
OG0000002	Lasallia_pustulata_v1	n9	1.0	Terminal	Lasallia_pustulata_v1_SLM33286.1	Lasallia_pustulata_v1_SLM34052.1
OG0000002	Lasallia_pustulata_v1	n10	1.0	Terminal	Lasallia_pustulata_v1_SLM41434.1	Lasallia_pustulata_v1_SLM35611.1
OG0000002	Lasallia_pustulata_v1	n11	1.0	Terminal	Lasallia_pustulata_v1_SLM34560.1	Lasallia_pustulata_v1_SLM36152.1
OG0000002	Lasallia_pustulata_v1	n12	1.0	Terminal	Lasallia_pustulata_v1_SLM35616.1	Lasallia_pustulata_v1_SLM41055.1
OG0000002	Monilinia_fructigena_Mfrg269	n15	1.0	Terminal	Monilinia_fructigena_Mfrg269_RAL65539.1, Monilinia_fructigena_Mfrg269_RAL65888.1, Monilinia_fructigena_Mfrg269_RAL60097.1, Monilinia_fructigena_Mfrg269_RAL67389.1	Monilinia_fructigena_Mfrg269_RAL63904.1
OG0000002	Monilinia_fructigena_Mfrg269	n16	1.0	Terminal	Monilinia_fructigena_Mfrg269_RAL65539.1, Monilinia_fructigena_Mfrg269_RAL65888.1, Monilinia_fructigena_Mfrg269_RAL60097.1	Monilinia_fructigena_Mfrg269_RAL67389.1
OG0000002	Monilinia_fructigena_Mfrg269	n17	1.0	Terminal	Monilinia_fructigena_Mfrg269_RAL65539.1	Monilinia_fructigena_Mfrg269_RAL65888.1, Monilinia_fructigena_Mfrg269_RAL60097.1
OG0000002	Monilinia_fructigena_Mfrg269	n18	1.0	Terminal	Monilinia_fructigena_Mfrg269_RAL65888.1	Monilinia_fructigena_Mfrg269_RAL60097.1
OG0000002	N5	n20	0.1	Non-Terminal	Verticillium_dahliae_12008_PNH27400.1, Verticillium_dahliae_12008_PNH36652.1, Sclerotinia_sclerotiorum_APA10429.1, Sclerotinia_sclerotiorum_APA07562.1, Lasallia_pustulata_v1_SLM35926.1, Lasallia_pustulata_v1_SLM40434.1, Lasallia_pustulata_v1_SLM38068.1	Lasallia_pustulata_v1_SLM40347.1, Lasallia_pustulata_v1_SLM33518.1, Lasallia_pustulata_v1_SLM35180.1, Lasallia_pustulata_v1_SLM38743.1, Lasallia_pustulata_v1_SLM35118.1, Lasallia_pustulata_v1_SLM37480.1, Lasallia_pustulata_v1_SLM33604.1, Lasallia_pustulata_v1_SLM35630.1, Lasallia_pustulata_v1_SLM34642.1, Lasallia_pustulata_v1_SLM35096.1, Lasallia_pustulata_v1_SLM38963.1, Lasallia_pustulata_v1_SLM…
OG0000002	Verticillium_dahliae_12008	n23	1.0	Terminal	Verticillium_dahliae_12008_PNH27400.1	Verticillium_dahliae_12008_PNH36652.1
OG0000002	Sclerotinia_sclerotiorum	n24	1.0	Terminal	Sclerotinia_sclerotiorum_APA10429.1	Sclerotinia_sclerotiorum_APA07562.1
OG0000002	Lasallia_pustulata_v1	n25	1.0	Terminal	Lasallia_pustulata_v1_SLM35926.1, Lasallia_pustulata_v1_SLM40434.1	Lasallia_pustulata_v1_SLM38068.1
OG0000002	Lasallia_pustulata_v1	n26	1.0	Terminal	Lasallia_pustulata_v1_SLM35926.1	Lasallia_pustulata_v1_SLM40434.1
OG0000002	Lasallia_pustulata_v1	n28	1.0	Terminal	Lasallia_pustulata_v1_SLM40347.1, Lasallia_pustulata_v1_SLM33518.1, Lasallia_pustulata_v1_SLM35180.1, Lasallia_pustulata_v1_SLM38743.1, Lasallia_pustulata_v1_SLM35118.1, Lasallia_pustulata_v1_SLM37480.1, Lasallia_pustulata_v1_SLM33604.1, Lasallia_pustulata_v1_SLM35630.1, Lasallia_pustulata_v1_SLM34642.1, Lasallia_pustulata_v1_SLM35096.1, Lasallia_pustulata_v1_SLM38963.1, Lasallia_pustulata_v1_SLM…	Lasallia_pustulata_v1_SLM40365.1
OG0000002	Lasallia_pustulata_v1	n29	1.0	Terminal	Lasallia_pustulata_v1_SLM40347.1, Lasallia_pustulata_v1_SLM33518.1, Lasallia_pustulata_v1_SLM35180.1, Lasallia_pustulata_v1_SLM38743.1, Lasallia_pustulata_v1_SLM35118.1, Lasallia_pustulata_v1_SLM37480.1, Lasallia_pustulata_v1_SLM33604.1, Lasallia_pustulata_v1_SLM35630.1, Lasallia_pustulata_v1_SLM34642.1, Lasallia_pustulata_v1_SLM35096.1, Lasallia_pustulata_v1_SLM38963.1, Lasallia_pustulata_v1_SLM…	Lasallia_pustulata_v1_SLM39754.1, Lasallia_pustulata_v1_SLM35450.1, Lasallia_pustulata_v1_SLM33605.1, Lasallia_pustulata_v1_SLM33361.1
OG0000002	Lasallia_pustulata_v1	n30	1.0	Terminal	Lasallia_pustulata_v1_SLM40347.1	Lasallia_pustulata_v1_SLM33518.1, Lasallia_pustulata_v1_SLM35180.1, Lasallia_pustulata_v1_SLM38743.1, Lasallia_pustulata_v1_SLM35118.1, Lasallia_pustulata_v1_SLM37480.1, Lasallia_pustulata_v1_SLM33604.1, Lasallia_pustulata_v1_SLM35630.1, Lasallia_pustulata_v1_SLM34642.1, Lasallia_pustulata_v1_SLM35096.1, Lasallia_pustulata_v1_SLM38963.1, Lasallia_pustulata_v1_SLM40343.1, Lasallia_pustulata_v1_SLM…
OG0000002	Lasallia_pustulata_v1	n31	1.0	Terminal	Lasallia_pustulata_v1_SLM33518.1, Lasallia_pustulata_v1_SLM35180.1, Lasallia_pustulata_v1_SLM38743.1, Lasallia_pustulata_v1_SLM35118.1, Lasallia_pustulata_v1_SLM37480.1, Lasallia_pustulata_v1_SLM33604.1, Lasallia_pustulata_v1_SLM35630.1, Lasallia_pustulata_v1_SLM34642.1, Lasallia_pustulata_v1_SLM35096.1, Lasallia_pustulata_v1_SLM38963.1, Lasallia_pustulata_v1_SLM40343.1, Lasallia_pustulata_v1_SLM…	Lasallia_pustulata_v1_SLM40345.1
OG0000002	Lasallia_pustulata_v1	n32	1.0	Terminal	Lasallia_pustulata_v1_SLM33518.1, Lasallia_pustulata_v1_SLM35180.1, Lasallia_pustulata_v1_SLM38743.1	Lasallia_pustulata_v1_SLM35118.1, Lasallia_pustulata_v1_SLM37480.1, Lasallia_pustulata_v1_SLM33604.1, Lasallia_pustulata_v1_SLM35630.1, Lasallia_pustulata_v1_SLM34642.1, Lasallia_pustulata_v1_SLM35096.1, Lasallia_pustulata_v1_SLM38963.1, Lasallia_pustulata_v1_SLM40343.1, Lasallia_pustulata_v1_SLM40542.1, Lasallia_pustulata_v1_SLM34153.1, Lasallia_pustulata_v1_SLM33715.1, Lasallia_pustulata_v1_SLM…
OG0000002	Lasallia_pustulata_v1	n33	1.0	Terminal	Lasallia_pustulata_v1_SLM33518.1, Lasallia_pustulata_v1_SLM35180.1	Lasallia_pustulata_v1_SLM38743.1
OG0000002	Lasallia_pustulata_v1	n34	1.0	Terminal	Lasallia_pustulata_v1_SLM33518.1	Lasallia_pustulata_v1_SLM35180.1
OG0000002	Lasallia_pustulata_v1	n35	1.0	Terminal	Lasallia_pustulata_v1_SLM35118.1, Lasallia_pustulata_v1_SLM37480.1, Lasallia_pustulata_v1_SLM33604.1, Lasallia_pustulata_v1_SLM35630.1, Lasallia_pustulata_v1_SLM34642.1, Lasallia_pustulata_v1_SLM35096.1, Lasallia_pustulata_v1_SLM38963.1, Lasallia_pustulata_v1_SLM40343.1, Lasallia_pustulata_v1_SLM40542.1, Lasallia_pustulata_v1_SLM34153.1, Lasallia_pustulata_v1_SLM33715.1, Lasallia_pustulata_v1_SLM…	Lasallia_pustulata_v1_SLM35305.1, Lasallia_pustulata_v1_SLM36164.1
OG0000002	Lasallia_pustulata_v1	n36	1.0	Terminal	Lasallia_pustulata_v1_SLM35118.1	Lasallia_pustulata_v1_SLM37480.1, Lasallia_pustulata_v1_SLM33604.1, Lasallia_pustulata_v1_SLM35630.1, Lasallia_pustulata_v1_SLM34642.1, Lasallia_pustulata_v1_SLM35096.1, Lasallia_pustulata_v1_SLM38963.1, Lasallia_pustulata_v1_SLM40343.1, Lasallia_pustulata_v1_SLM40542.1, Lasallia_pustulata_v1_SLM34153.1, Lasallia_pustulata_v1_SLM33715.1, Lasallia_pustulata_v1_SLM35309.1, Lasallia_pustulata_v1_SLM…
OG0000002	Lasallia_pustulata_v1	n37	1.0	Terminal	Lasallia_pustulata_v1_SLM37480.1, Lasallia_pustulata_v1_SLM33604.1, Lasallia_pustulata_v1_SLM35630.1, Lasallia_pustulata_v1_SLM34642.1, Lasallia_pustulata_v1_SLM35096.1, Lasallia_pustulata_v1_SLM38963.1, Lasallia_pustulata_v1_SLM40343.1, Lasallia_pustulata_v1_SLM40542.1, Lasallia_pustulata_v1_SLM34153.1, Lasallia_pustulata_v1_SLM33715.1, Lasallia_pustulata_v1_SLM35309.1, Lasallia_pustulata_v1_SLM…	Lasallia_pustulata_v1_SLM34471.1, Lasallia_pustulata_v1_SLM41443.1, Lasallia_pustulata_v1_SLM36303.1
OG0000002	Lasallia_pustulata_v1	n38	1.0	Terminal	Lasallia_pustulata_v1_SLM37480.1, Lasallia_pustulata_v1_SLM33604.1, Lasallia_pustulata_v1_SLM35630.1, Lasallia_pustulata_v1_SLM34642.1, Lasallia_pustulata_v1_SLM35096.1, Lasallia_pustulata_v1_SLM38963.1, Lasallia_pustulata_v1_SLM40343.1, Lasallia_pustulata_v1_SLM40542.1, Lasallia_pustulata_v1_SLM34153.1, Lasallia_pustulata_v1_SLM33715.1, Lasallia_pustulata_v1_SLM35309.1, Lasallia_pustulata_v1_SLM…	Lasallia_pustulata_v1_SLM39539.1
OG0000002	Lasallia_pustulata_v1	n39	1.0	Terminal	Lasallia_pustulata_v1_SLM37480.1, Lasallia_pustulata_v1_SLM33604.1, Lasallia_pustulata_v1_SLM35630.1, Lasallia_pustulata_v1_SLM34642.1, Lasallia_pustulata_v1_SLM35096.1, Lasallia_pustulata_v1_SLM38963.1, Lasallia_pustulata_v1_SLM40343.1, Lasallia_pustulata_v1_SLM40542.1, Lasallia_pustulata_v1_SLM34153.1, Lasallia_pustulata_v1_SLM33715.1, Lasallia_pustulata_v1_SLM35309.1, Lasallia_pustulata_v1_SLM…	Lasallia_pustulata_v1_SLM41330.1, Lasallia_pustulata_v1_SLM33955.1
OG0000002	Lasallia_pustulata_v1	n40	1.0	Terminal	Lasallia_pustulata_v1_SLM37480.1, Lasallia_pustulata_v1_SLM33604.1, Lasallia_pustulata_v1_SLM35630.1	Lasallia_pustulata_v1_SLM34642.1, Lasallia_pustulata_v1_SLM35096.1, Lasallia_pustulata_v1_SLM38963.1, Lasallia_pustulata_v1_SLM40343.1, Lasallia_pustulata_v1_SLM40542.1, Lasallia_pustulata_v1_SLM34153.1, Lasallia_pustulata_v1_SLM33715.1, Lasallia_pustulata_v1_SLM35309.1, Lasallia_pustulata_v1_SLM33826.1, Lasallia_pustulata_v1_SLM37534.1, Lasallia_pustulata_v1_SLM39536.1, Lasallia_pustulata_v1_SLM…
OG0000002	Lasallia_pustulata_v1	n41	1.0	Terminal	Lasallia_pustulata_v1_SLM37480.1	Lasallia_pustulata_v1_SLM33604.1, Lasallia_pustulata_v1_SLM35630.1
OG0000002	Lasallia_pustulata_v1	n42	1.0	Terminal	Lasallia_pustulata_v1_SLM33604.1	Lasallia_pustulata_v1_SLM35630.1
OG0000002	Lasallia_pustulata_v1	n43	1.0	Terminal	Lasallia_pustulata_v1_SLM34642.1, Lasallia_pustulata_v1_SLM35096.1, Lasallia_pustulata_v1_SLM38963.1, Lasallia_pustulata_v1_SLM40343.1, Lasallia_pustulata_v1_SLM40542.1, Lasallia_pustulata_v1_SLM34153.1, Lasallia_pustulata_v1_SLM33715.1, Lasallia_pustulata_v1_SLM35309.1, Lasallia_pustulata_v1_SLM33826.1, Lasallia_pustulata_v1_SLM37534.1, Lasallia_pustulata_v1_SLM39536.1	Lasallia_pustulata_v1_SLM35451.1, Lasallia_pustulata_v1_SLM33739.1
OG0000002	Lasallia_pustulata_v1	n44	1.0	Terminal	Lasallia_pustulata_v1_SLM34642.1	Lasallia_pustulata_v1_SLM35096.1, Lasallia_pustulata_v1_SLM38963.1, Lasallia_pustulata_v1_SLM40343.1, Lasallia_pustulata_v1_SLM40542.1, Lasallia_pustulata_v1_SLM34153.1, Lasallia_pustulata_v1_SLM33715.1, Lasallia_pustulata_v1_SLM35309.1, Lasallia_pustulata_v1_SLM33826.1, Lasallia_pustulata_v1_SLM37534.1, Lasallia_pustulata_v1_SLM39536.1
OG0000002	Lasallia_pustulata_v1	n45	1.0	Terminal	Lasallia_pustulata_v1_SLM35096.1, Lasallia_pustulata_v1_SLM38963.1, Lasallia_pustulata_v1_SLM40343.1, Lasallia_pustulata_v1_SLM40542.1, Lasallia_pustulata_v1_SLM34153.1, Lasallia_pustulata_v1_SLM33715.1, Lasallia_pustulata_v1_SLM35309.1, Lasallia_pustulata_v1_SLM33826.1, Lasallia_pustulata_v1_SLM37534.1	Lasallia_pustulata_v1_SLM39536.1
OG0000002	Lasallia_pustulata_v1	n46	1.0	Terminal	Lasallia_pustulata_v1_SLM35096.1, Lasallia_pustulata_v1_SLM38963.1	Lasallia_pustulata_v1_SLM40343.1, Lasallia_pustulata_v1_SLM40542.1, Lasallia_pustulata_v1_SLM34153.1, Lasallia_pustulata_v1_SLM33715.1, Lasallia_pustulata_v1_SLM35309.1, Lasallia_pustulata_v1_SLM33826.1, Lasallia_pustulata_v1_SLM37534.1
OG0000002	Lasallia_pustulata_v1	n47	1.0	Terminal	Lasallia_pustulata_v1_SLM35096.1	Lasallia_pustulata_v1_SLM38963.1
OG0000002	Lasallia_pustulata_v1	n48	1.0	Terminal	Lasallia_pustulata_v1_SLM40343.1, Lasallia_pustulata_v1_SLM40542.1, Lasallia_pustulata_v1_SLM34153.1, Lasallia_pustulata_v1_SLM33715.1	Lasallia_pustulata_v1_SLM35309.1, Lasallia_pustulata_v1_SLM33826.1, Lasallia_pustulata_v1_SLM37534.1
OG0000002	Lasallia_pustulata_v1	n49	1.0	Terminal	Lasallia_pustulata_v1_SLM40343.1	Lasallia_pustulata_v1_SLM40542.1, Lasallia_pustulata_v1_SLM34153.1, Lasallia_pustulata_v1_SLM33715.1
OG0000002	Lasallia_pustulata_v1	n50	1.0	Terminal	Lasallia_pustulata_v1_SLM40542.1, Lasallia_pustulata_v1_SLM34153.1	Lasallia_pustulata_v1_SLM33715.1
OG0000002	Lasallia_pustulata_v1	n51	1.0	Terminal	Lasallia_pustulata_v1_SLM40542.1	Lasallia_pustulata_v1_SLM34153.1
OG0000002	Lasallia_pustulata_v1	n52	1.0	Terminal	Lasallia_pustulata_v1_SLM35309.1	Lasallia_pustulata_v1_SLM33826.1, Lasallia_pustulata_v1_SLM37534.1
OG0000002	Lasallia_pustulata_v1	n53	1.0	Terminal	Lasallia_pustulata_v1_SLM33826.1	Lasallia_pustulata_v1_SLM37534.1
OG0000002	Lasallia_pustulata_v1	n54	1.0	Terminal	Lasallia_pustulata_v1_SLM35451.1	Lasallia_pustulata_v1_SLM33739.1
OG0000002	Lasallia_pustulata_v1	n55	1.0	Terminal	Lasallia_pustulata_v1_SLM41330.1	Lasallia_pustulata_v1_SLM33955.1
OG0000002	Lasallia_pustulata_v1	n56	1.0	Terminal	Lasallia_pustulata_v1_SLM34471.1, Lasallia_pustulata_v1_SLM41443.1	Lasallia_pustulata_v1_SLM36303.1
OG0000002	Lasallia_pustulata_v1	n57	1.0	Terminal	Lasallia_pustulata_v1_SLM34471.1	Lasallia_pustulata_v1_SLM41443.1
OG0000002	Lasallia_pustulata_v1	n58	1.0	Terminal	Lasallia_pustulata_v1_SLM35305.1	Lasallia_pustulata_v1_SLM36164.1
OG0000002	Lasallia_pustulata_v1	n59	1.0	Terminal	Lasallia_pustulata_v1_SLM39754.1, Lasallia_pustulata_v1_SLM35450.1, Lasallia_pustulata_v1_SLM33605.1	Lasallia_pustulata_v1_SLM33361.1
OG0000002	Lasallia_pustulata_v1	n60	1.0	Terminal	Lasallia_pustulata_v1_SLM39754.1, Lasallia_pustulata_v1_SLM35450.1	Lasallia_pustulata_v1_SLM33605.1
OG0000002	Lasallia_pustulata_v1	n61	1.0	Terminal	Lasallia_pustulata_v1_SLM39754.1	Lasallia_pustulata_v1_SLM35450.1
OG0000002	Verticillium_dahliae_12008	n63	1.0	Terminal	Verticillium_dahliae_12008_PNH35184.1, Verticillium_dahliae_12008_PNH26199.1, Verticillium_dahliae_12008_PNH26528.1, Verticillium_dahliae_12008_PNH26639.1, Verticillium_dahliae_12008_PNH33584.1, Verticillium_dahliae_12008_PNH32600.1, Verticillium_dahliae_12008_PNH30187.1, Verticillium_dahliae_12008_PNH26482.1, Verticillium_dahliae_12008_PNH30682.1, Verticillium_dahliae_12008_PNH33741.1, Verticill…	Verticillium_dahliae_12008_PNH26218.1, Verticillium_dahliae_12008_PNH26213.1, Verticillium_dahliae_12008_PNH28537.1, Verticillium_dahliae_12008_PNH30170.1, Verticillium_dahliae_12008_PNH27916.1, Verticillium_dahliae_12008_PNH26204.1, Verticillium_dahliae_12008_PNH26383.1
OG0000002	Verticillium_dahliae_12008	n64	1.0	Terminal	Verticillium_dahliae_12008_PNH35184.1, Verticillium_dahliae_12008_PNH26199.1, Verticillium_dahliae_12008_PNH26528.1, Verticillium_dahliae_12008_PNH26639.1, Verticillium_dahliae_12008_PNH33584.1, Verticillium_dahliae_12008_PNH32600.1, Verticillium_dahliae_12008_PNH30187.1, Verticillium_dahliae_12008_PNH26482.1, Verticillium_dahliae_12008_PNH30682.1, Verticillium_dahliae_12008_PNH33741.1, Verticill…	Verticillium_dahliae_12008_PNH26256.1
OG0000002	Verticillium_dahliae_12008	n65	1.0	Terminal	Verticillium_dahliae_12008_PNH35184.1, Verticillium_dahliae_12008_PNH26199.1, Verticillium_dahliae_12008_PNH26528.1, Verticillium_dahliae_12008_PNH26639.1, Verticillium_dahliae_12008_PNH33584.1, Verticillium_dahliae_12008_PNH32600.1, Verticillium_dahliae_12008_PNH30187.1, Verticillium_dahliae_12008_PNH26482.1, Verticillium_dahliae_12008_PNH30682.1, Verticillium_dahliae_12008_PNH33741.1, Verticill…	Verticillium_dahliae_12008_PNH26226.1
OG0000002	Verticillium_dahliae_12008	n66	1.0	Terminal	Verticillium_dahliae_12008_PNH35184.1, Verticillium_dahliae_12008_PNH26199.1, Verticillium_dahliae_12008_PNH26528.1, Verticillium_dahliae_12008_PNH26639.1, Verticillium_dahliae_12008_PNH33584.1, Verticillium_dahliae_12008_PNH32600.1, Verticillium_dahliae_12008_PNH30187.1, Verticillium_dahliae_12008_PNH26482.1, Verticillium_dahliae_12008_PNH30682.1, Verticillium_dahliae_12008_PNH33741.1, Verticill…	Verticillium_dahliae_12008_PNH26234.1, Verticillium_dahliae_12008_PNH26513.1, Verticillium_dahliae_12008_PNH34978.1, Verticillium_dahliae_12008_PNH30686.1, Verticillium_dahliae_12008_PNH26309.1, Verticillium_dahliae_12008_PNH33572.1, Verticillium_dahliae_12008_PNH27227.1, Verticillium_dahliae_12008_PNH26243.1, Verticillium_dahliae_12008_PNH26396.1, Verticillium_dahliae_12008_PNH35229.1, Verticill…
OG0000002	Verticillium_dahliae_12008	n67	1.0	Terminal	Verticillium_dahliae_12008_PNH35184.1, Verticillium_dahliae_12008_PNH26199.1, Verticillium_dahliae_12008_PNH26528.1, Verticillium_dahliae_12008_PNH26639.1, Verticillium_dahliae_12008_PNH33584.1, Verticillium_dahliae_12008_PNH32600.1, Verticillium_dahliae_12008_PNH30187.1, Verticillium_dahliae_12008_PNH26482.1, Verticillium_dahliae_12008_PNH30682.1, Verticillium_dahliae_12008_PNH33741.1, Verticill…	Verticillium_dahliae_12008_PNH26219.1, Verticillium_dahliae_12008_PNH29036.1, Verticillium_dahliae_12008_PNH29488.1, Verticillium_dahliae_12008_PNH29616.1, Verticillium_dahliae_12008_PNH33044.1, Verticillium_dahliae_12008_PNH28588.1
OG0000002	Verticillium_dahliae_12008	n68	1.0	Terminal	Verticillium_dahliae_12008_PNH35184.1, Verticillium_dahliae_12008_PNH26199.1, Verticillium_dahliae_12008_PNH26528.1, Verticillium_dahliae_12008_PNH26639.1, Verticillium_dahliae_12008_PNH33584.1, Verticillium_dahliae_12008_PNH32600.1, Verticillium_dahliae_12008_PNH30187.1, Verticillium_dahliae_12008_PNH26482.1, Verticillium_dahliae_12008_PNH30682.1, Verticillium_dahliae_12008_PNH33741.1, Verticill…	Verticillium_dahliae_12008_PNH27133.1
OG0000002	Verticillium_dahliae_12008	n69	1.0	Terminal	Verticillium_dahliae_12008_PNH35184.1, Verticillium_dahliae_12008_PNH26199.1, Verticillium_dahliae_12008_PNH26528.1, Verticillium_dahliae_12008_PNH26639.1, Verticillium_dahliae_12008_PNH33584.1, Verticillium_dahliae_12008_PNH32600.1, Verticillium_dahliae_12008_PNH30187.1, Verticillium_dahliae_12008_PNH26482.1, Verticillium_dahliae_12008_PNH30682.1, Verticillium_dahliae_12008_PNH33741.1	Verticillium_dahliae_12008_PNH27573.1
OG0000002	Verticillium_dahliae_12008	n70	1.0	Terminal	Verticillium_dahliae_12008_PNH35184.1, Verticillium_dahliae_12008_PNH26199.1, Verticillium_dahliae_12008_PNH26528.1, Verticillium_dahliae_12008_PNH26639.1, Verticillium_dahliae_12008_PNH33584.1, Verticillium_dahliae_12008_PNH32600.1, Verticillium_dahliae_12008_PNH30187.1, Verticillium_dahliae_12008_PNH26482.1, Verticillium_dahliae_12008_PNH30682.1	Verticillium_dahliae_12008_PNH33741.1
OG0000002	Verticillium_dahliae_12008	n71	1.0	Terminal	Verticillium_dahliae_12008_PNH35184.1	Verticillium_dahliae_12008_PNH26199.1, Verticillium_dahliae_12008_PNH26528.1, Verticillium_dahliae_12008_PNH26639.1, Verticillium_dahliae_12008_PNH33584.1, Verticillium_dahliae_12008_PNH32600.1, Verticillium_dahliae_12008_PNH30187.1, Verticillium_dahliae_12008_PNH26482.1, Verticillium_dahliae_12008_PNH30682.1
OG0000002	Verticillium_dahliae_12008	n72	1.0	Terminal	Verticillium_dahliae_12008_PNH26199.1	Verticillium_dahliae_12008_PNH26528.1, Verticillium_dahliae_12008_PNH26639.1, Verticillium_dahliae_12008_PNH33584.1, Verticillium_dahliae_12008_PNH32600.1, Verticillium_dahliae_12008_PNH30187.1, Verticillium_dahliae_12008_PNH26482.1, Verticillium_dahliae_12008_PNH30682.1
OG0000002	Verticillium_dahliae_12008	n73	1.0	Terminal	Verticillium_dahliae_12008_PNH26528.1	Verticillium_dahliae_12008_PNH26639.1, Verticillium_dahliae_12008_PNH33584.1, Verticillium_dahliae_12008_PNH32600.1, Verticillium_dahliae_12008_PNH30187.1, Verticillium_dahliae_12008_PNH26482.1, Verticillium_dahliae_12008_PNH30682.1
OG0000002	Verticillium_dahliae_12008	n74	1.0	Terminal	Verticillium_dahliae_12008_PNH26639.1, Verticillium_dahliae_12008_PNH33584.1, Verticillium_dahliae_12008_PNH32600.1, Verticillium_dahliae_12008_PNH30187.1, Verticillium_dahliae_12008_PNH26482.1	Verticillium_dahliae_12008_PNH30682.1
OG0000002	Verticillium_dahliae_12008	n75	1.0	Terminal	Verticillium_dahliae_12008_PNH26639.1, Verticillium_dahliae_12008_PNH33584.1, Verticillium_dahliae_12008_PNH32600.1, Verticillium_dahliae_12008_PNH30187.1	Verticillium_dahliae_12008_PNH26482.1
OG0000002	Verticillium_dahliae_12008	n76	1.0	Terminal	Verticillium_dahliae_12008_PNH26639.1	Verticillium_dahliae_12008_PNH33584.1, Verticillium_dahliae_12008_PNH32600.1, Verticillium_dahliae_12008_PNH30187.1
OG0000002	Verticillium_dahliae_12008	n77	1.0	Terminal	Verticillium_dahliae_12008_PNH33584.1, Verticillium_dahliae_12008_PNH32600.1	Verticillium_dahliae_12008_PNH30187.1
OG0000002	Verticillium_dahliae_12008	n78	1.0	Terminal	Verticillium_dahliae_12008_PNH33584.1	Verticillium_dahliae_12008_PNH32600.1
OG0000002	Verticillium_dahliae_12008	n79	1.0	Terminal	Verticillium_dahliae_12008_PNH26219.1, Verticillium_dahliae_12008_PNH29036.1, Verticillium_dahliae_12008_PNH29488.1, Verticillium_dahliae_12008_PNH29616.1, Verticillium_dahliae_12008_PNH33044.1	Verticillium_dahliae_12008_PNH28588.1
OG0000002	Verticillium_dahliae_12008	n80	1.0	Terminal	Verticillium_dahliae_12008_PNH26219.1, Verticillium_dahliae_12008_PNH29036.1, Verticillium_dahliae_12008_PNH29488.1, Verticillium_dahliae_12008_PNH29616.1	Verticillium_dahliae_12008_PNH33044.1
OG0000002	Verticillium_dahliae_12008	n81	1.0	Terminal	Verticillium_dahliae_12008_PNH26219.1, Verticillium_dahliae_12008_PNH29036.1, Verticillium_dahliae_12008_PNH29488.1	Verticillium_dahliae_12008_PNH29616.1
OG0000002	Verticillium_dahliae_12008	n82	1.0	Terminal	Verticillium_dahliae_12008_PNH26219.1	Verticillium_dahliae_12008_PNH29036.1, Verticillium_dahliae_12008_PNH29488.1
OG0000002	Verticillium_dahliae_12008	n83	1.0	Terminal	Verticillium_dahliae_12008_PNH29036.1	Verticillium_dahliae_12008_PNH29488.1
OG0000002	Verticillium_dahliae_12008	n84	1.0	Terminal	Verticillium_dahliae_12008_PNH26234.1	Verticillium_dahliae_12008_PNH26513.1, Verticillium_dahliae_12008_PNH34978.1, Verticillium_dahliae_12008_PNH30686.1, Verticillium_dahliae_12008_PNH26309.1, Verticillium_dahliae_12008_PNH33572.1, Verticillium_dahliae_12008_PNH27227.1, Verticillium_dahliae_12008_PNH26243.1, Verticillium_dahliae_12008_PNH26396.1, Verticillium_dahliae_12008_PNH35229.1, Verticillium_dahliae_12008_PNH29433.1, Verticill…
OG0000002	Verticillium_dahliae_12008	n85	1.0	Terminal	Verticillium_dahliae_12008_PNH26513.1, Verticillium_dahliae_12008_PNH34978.1, Verticillium_dahliae_12008_PNH30686.1, Verticillium_dahliae_12008_PNH26309.1, Verticillium_dahliae_12008_PNH33572.1, Verticillium_dahliae_12008_PNH27227.1, Verticillium_dahliae_12008_PNH26243.1, Verticillium_dahliae_12008_PNH26396.1, Verticillium_dahliae_12008_PNH35229.1, Verticillium_dahliae_12008_PNH29433.1, Verticill…	Verticillium_dahliae_12008_PNH26260.1
OG0000002	Verticillium_dahliae_12008	n86	1.0	Terminal	Verticillium_dahliae_12008_PNH26513.1, Verticillium_dahliae_12008_PNH34978.1, Verticillium_dahliae_12008_PNH30686.1, Verticillium_dahliae_12008_PNH26309.1, Verticillium_dahliae_12008_PNH33572.1, Verticillium_dahliae_12008_PNH27227.1, Verticillium_dahliae_12008_PNH26243.1, Verticillium_dahliae_12008_PNH26396.1, Verticillium_dahliae_12008_PNH35229.1, Verticillium_dahliae_12008_PNH29433.1, Verticill…	Verticillium_dahliae_12008_PNH26305.1
OG0000002	Verticillium_dahliae_12008	n87	1.0	Terminal	Verticillium_dahliae_12008_PNH26513.1, Verticillium_dahliae_12008_PNH34978.1, Verticillium_dahliae_12008_PNH30686.1, Verticillium_dahliae_12008_PNH26309.1, Verticillium_dahliae_12008_PNH33572.1, Verticillium_dahliae_12008_PNH27227.1, Verticillium_dahliae_12008_PNH26243.1, Verticillium_dahliae_12008_PNH26396.1, Verticillium_dahliae_12008_PNH35229.1, Verticillium_dahliae_12008_PNH29433.1, Verticill…	Verticillium_dahliae_12008_PNH26661.1
OG0000002	Verticillium_dahliae_12008	n88	1.0	Terminal	Verticillium_dahliae_12008_PNH26513.1, Verticillium_dahliae_12008_PNH34978.1, Verticillium_dahliae_12008_PNH30686.1, Verticillium_dahliae_12008_PNH26309.1, Verticillium_dahliae_12008_PNH33572.1, Verticillium_dahliae_12008_PNH27227.1, Verticillium_dahliae_12008_PNH26243.1, Verticillium_dahliae_12008_PNH26396.1, Verticillium_dahliae_12008_PNH35229.1, Verticillium_dahliae_12008_PNH29433.1, Verticill…	Verticillium_dahliae_12008_PNH27387.1
OG0000002	Verticillium_dahliae_12008	n89	1.0	Terminal	Verticillium_dahliae_12008_PNH26513.1	Verticillium_dahliae_12008_PNH34978.1, Verticillium_dahliae_12008_PNH30686.1, Verticillium_dahliae_12008_PNH26309.1, Verticillium_dahliae_12008_PNH33572.1, Verticillium_dahliae_12008_PNH27227.1, Verticillium_dahliae_12008_PNH26243.1, Verticillium_dahliae_12008_PNH26396.1, Verticillium_dahliae_12008_PNH35229.1, Verticillium_dahliae_12008_PNH29433.1, Verticillium_dahliae_12008_PNH28949.1, Verticill…
OG0000002	Verticillium_dahliae_12008	n90	1.0	Terminal	Verticillium_dahliae_12008_PNH34978.1, Verticillium_dahliae_12008_PNH30686.1, Verticillium_dahliae_12008_PNH26309.1, Verticillium_dahliae_12008_PNH33572.1, Verticillium_dahliae_12008_PNH27227.1, Verticillium_dahliae_12008_PNH26243.1, Verticillium_dahliae_12008_PNH26396.1, Verticillium_dahliae_12008_PNH35229.1, Verticillium_dahliae_12008_PNH29433.1, Verticillium_dahliae_12008_PNH28949.1, Verticill…	Verticillium_dahliae_12008_PNH26202.1
OG0000002	Verticillium_dahliae_12008	n91	1.0	Terminal	Verticillium_dahliae_12008_PNH34978.1, Verticillium_dahliae_12008_PNH30686.1, Verticillium_dahliae_12008_PNH26309.1, Verticillium_dahliae_12008_PNH33572.1, Verticillium_dahliae_12008_PNH27227.1, Verticillium_dahliae_12008_PNH26243.1, Verticillium_dahliae_12008_PNH26396.1, Verticillium_dahliae_12008_PNH35229.1, Verticillium_dahliae_12008_PNH29433.1, Verticillium_dahliae_12008_PNH28949.1, Verticill…	Verticillium_dahliae_12008_PNH26267.1
OG0000002	Verticillium_dahliae_12008	n92	1.0	Terminal	Verticillium_dahliae_12008_PNH34978.1, Verticillium_dahliae_12008_PNH30686.1, Verticillium_dahliae_12008_PNH26309.1, Verticillium_dahliae_12008_PNH33572.1, Verticillium_dahliae_12008_PNH27227.1, Verticillium_dahliae_12008_PNH26243.1, Verticillium_dahliae_12008_PNH26396.1, Verticillium_dahliae_12008_PNH35229.1, Verticillium_dahliae_12008_PNH29433.1, Verticillium_dahliae_12008_PNH28949.1, Verticill…	Verticillium_dahliae_12008_PNH27025.1
OG0000002	Verticillium_dahliae_12008	n93	1.0	Terminal	Verticillium_dahliae_12008_PNH34978.1, Verticillium_dahliae_12008_PNH30686.1, Verticillium_dahliae_12008_PNH26309.1, Verticillium_dahliae_12008_PNH33572.1, Verticillium_dahliae_12008_PNH27227.1, Verticillium_dahliae_12008_PNH26243.1, Verticillium_dahliae_12008_PNH26396.1, Verticillium_dahliae_12008_PNH35229.1, Verticillium_dahliae_12008_PNH29433.1, Verticillium_dahliae_12008_PNH28949.1, Verticill…	Verticillium_dahliae_12008_PNH26279.1
OG0000002	Verticillium_dahliae_12008	n94	1.0	Terminal	Verticillium_dahliae_12008_PNH34978.1, Verticillium_dahliae_12008_PNH30686.1, Verticillium_dahliae_12008_PNH26309.1, Verticillium_dahliae_12008_PNH33572.1, Verticillium_dahliae_12008_PNH27227.1, Verticillium_dahliae_12008_PNH26243.1, Verticillium_dahliae_12008_PNH26396.1, Verticillium_dahliae_12008_PNH35229.1, Verticillium_dahliae_12008_PNH29433.1, Verticillium_dahliae_12008_PNH28949.1, Verticill…	Verticillium_dahliae_12008_PNH26285.1
OG0000002	Verticillium_dahliae_12008	n95	1.0	Terminal	Verticillium_dahliae_12008_PNH34978.1, Verticillium_dahliae_12008_PNH30686.1, Verticillium_dahliae_12008_PNH26309.1, Verticillium_dahliae_12008_PNH33572.1, Verticillium_dahliae_12008_PNH27227.1, Verticillium_dahliae_12008_PNH26243.1, Verticillium_dahliae_12008_PNH26396.1, Verticillium_dahliae_12008_PNH35229.1, Verticillium_dahliae_12008_PNH29433.1, Verticillium_dahliae_12008_PNH28949.1, Verticill…	Verticillium_dahliae_12008_PNH26823.1
OG0000002	Verticillium_dahliae_12008	n96	1.0	Terminal	Verticillium_dahliae_12008_PNH34978.1, Verticillium_dahliae_12008_PNH30686.1, Verticillium_dahliae_12008_PNH26309.1, Verticillium_dahliae_12008_PNH33572.1, Verticillium_dahliae_12008_PNH27227.1, Verticillium_dahliae_12008_PNH26243.1, Verticillium_dahliae_12008_PNH26396.1, Verticillium_dahliae_12008_PNH35229.1, Verticillium_dahliae_12008_PNH29433.1, Verticillium_dahliae_12008_PNH28949.1, Verticill…	Verticillium_dahliae_12008_PNH26348.1, Verticillium_dahliae_12008_PNH27746.1
OG0000002	Verticillium_dahliae_12008	n97	1.0	Terminal	Verticillium_dahliae_12008_PNH34978.1, Verticillium_dahliae_12008_PNH30686.1, Verticillium_dahliae_12008_PNH26309.1, Verticillium_dahliae_12008_PNH33572.1, Verticillium_dahliae_12008_PNH27227.1, Verticillium_dahliae_12008_PNH26243.1, Verticillium_dahliae_12008_PNH26396.1, Verticillium_dahliae_12008_PNH35229.1, Verticillium_dahliae_12008_PNH29433.1, Verticillium_dahliae_12008_PNH28949.1, Verticill…	Verticillium_dahliae_12008_PNH26247.1
OG0000002	Verticillium_dahliae_12008	n98	1.0	Terminal	Verticillium_dahliae_12008_PNH34978.1, Verticillium_dahliae_12008_PNH30686.1, Verticillium_dahliae_12008_PNH26309.1, Verticillium_dahliae_12008_PNH33572.1, Verticillium_dahliae_12008_PNH27227.1, Verticillium_dahliae_12008_PNH26243.1, Verticillium_dahliae_12008_PNH26396.1, Verticillium_dahliae_12008_PNH35229.1, Verticillium_dahliae_12008_PNH29433.1, Verticillium_dahliae_12008_PNH28949.1, Verticill…	Verticillium_dahliae_12008_PNH27878.1
OG0000002	Verticillium_dahliae_12008	n99	1.0	Terminal	Verticillium_dahliae_12008_PNH34978.1, Verticillium_dahliae_12008_PNH30686.1, Verticillium_dahliae_12008_PNH26309.1, Verticillium_dahliae_12008_PNH33572.1, Verticillium_dahliae_12008_PNH27227.1, Verticillium_dahliae_12008_PNH26243.1, Verticillium_dahliae_12008_PNH26396.1, Verticillium_dahliae_12008_PNH35229.1, Verticillium_dahliae_12008_PNH29433.1, Verticillium_dahliae_12008_PNH28949.1	Verticillium_dahliae_12008_PNH28264.1
OG0000002	Verticillium_dahliae_12008	n100	1.0	Terminal	Verticillium_dahliae_12008_PNH34978.1, Verticillium_dahliae_12008_PNH30686.1, Verticillium_dahliae_12008_PNH26309.1, Verticillium_dahliae_12008_PNH33572.1, Verticillium_dahliae_12008_PNH27227.1, Verticillium_dahliae_12008_PNH26243.1, Verticillium_dahliae_12008_PNH26396.1, Verticillium_dahliae_12008_PNH35229.1, Verticillium_dahliae_12008_PNH29433.1	Verticillium_dahliae_12008_PNH28949.1
OG0000002	Verticillium_dahliae_12008	n101	1.0	Terminal	Verticillium_dahliae_12008_PNH34978.1, Verticillium_dahliae_12008_PNH30686.1, Verticillium_dahliae_12008_PNH26309.1, Verticillium_dahliae_12008_PNH33572.1, Verticillium_dahliae_12008_PNH27227.1, Verticillium_dahliae_12008_PNH26243.1, Verticillium_dahliae_12008_PNH26396.1, Verticillium_dahliae_12008_PNH35229.1	Verticillium_dahliae_12008_PNH29433.1
OG0000002	Verticillium_dahliae_12008	n102	1.0	Terminal	Verticillium_dahliae_12008_PNH34978.1	Verticillium_dahliae_12008_PNH30686.1, Verticillium_dahliae_12008_PNH26309.1, Verticillium_dahliae_12008_PNH33572.1, Verticillium_dahliae_12008_PNH27227.1, Verticillium_dahliae_12008_PNH26243.1, Verticillium_dahliae_12008_PNH26396.1, Verticillium_dahliae_12008_PNH35229.1
OG0000002	Verticillium_dahliae_12008	n103	1.0	Terminal	Verticillium_dahliae_12008_PNH30686.1, Verticillium_dahliae_12008_PNH26309.1, Verticillium_dahliae_12008_PNH33572.1, Verticillium_dahliae_12008_PNH27227.1, Verticillium_dahliae_12008_PNH26243.1, Verticillium_dahliae_12008_PNH26396.1	Verticillium_dahliae_12008_PNH35229.1
OG0000002	Verticillium_dahliae_12008	n104	1.0	Terminal	Verticillium_dahliae_12008_PNH30686.1	Verticillium_dahliae_12008_PNH26309.1, Verticillium_dahliae_12008_PNH33572.1, Verticillium_dahliae_12008_PNH27227.1, Verticillium_dahliae_12008_PNH26243.1, Verticillium_dahliae_12008_PNH26396.1
OG0000002	Verticillium_dahliae_12008	n105	1.0	Terminal	Verticillium_dahliae_12008_PNH26309.1, Verticillium_dahliae_12008_PNH33572.1, Verticillium_dahliae_12008_PNH27227.1, Verticillium_dahliae_12008_PNH26243.1	Verticillium_dahliae_12008_PNH26396.1
OG0000002	Verticillium_dahliae_12008	n106	1.0	Terminal	Verticillium_dahliae_12008_PNH26309.1, Verticillium_dahliae_12008_PNH33572.1, Verticillium_dahliae_12008_PNH27227.1	Verticillium_dahliae_12008_PNH26243.1
OG0000002	Verticillium_dahliae_12008	n107	1.0	Terminal	Verticillium_dahliae_12008_PNH26309.1, Verticillium_dahliae_12008_PNH33572.1	Verticillium_dahliae_12008_PNH27227.1
OG0000002	Verticillium_dahliae_12008	n108	1.0	Terminal	Verticillium_dahliae_12008_PNH26309.1	Verticillium_dahliae_12008_PNH33572.1
OG0000002	Verticillium_dahliae_12008	n109	1.0	Terminal	Verticillium_dahliae_12008_PNH26348.1	Verticillium_dahliae_12008_PNH27746.1
OG0000002	Verticillium_dahliae_12008	n110	1.0	Terminal	Verticillium_dahliae_12008_PNH26218.1, Verticillium_dahliae_12008_PNH26213.1, Verticillium_dahliae_12008_PNH28537.1, Verticillium_dahliae_12008_PNH30170.1, Verticillium_dahliae_12008_PNH27916.1, Verticillium_dahliae_12008_PNH26204.1	Verticillium_dahliae_12008_PNH26383.1
OG0000002	Verticillium_dahliae_12008	n111	1.0	Terminal	Verticillium_dahliae_12008_PNH26218.1	Verticillium_dahliae_12008_PNH26213.1, Verticillium_dahliae_12008_PNH28537.1, Verticillium_dahliae_12008_PNH30170.1, Verticillium_dahliae_12008_PNH27916.1, Verticillium_dahliae_12008_PNH26204.1
OG0000002	Verticillium_dahliae_12008	n112	1.0	Terminal	Verticillium_dahliae_12008_PNH26213.1	Verticillium_dahliae_12008_PNH28537.1, Verticillium_dahliae_12008_PNH30170.1, Verticillium_dahliae_12008_PNH27916.1, Verticillium_dahliae_12008_PNH26204.1
OG0000002	Verticillium_dahliae_12008	n113	1.0	Terminal	Verticillium_dahliae_12008_PNH28537.1, Verticillium_dahliae_12008_PNH30170.1, Verticillium_dahliae_12008_PNH27916.1	Verticillium_dahliae_12008_PNH26204.1
OG0000002	Verticillium_dahliae_12008	n114	1.0	Terminal	Verticillium_dahliae_12008_PNH28537.1	Verticillium_dahliae_12008_PNH30170.1, Verticillium_dahliae_12008_PNH27916.1
OG0000002	Verticillium_dahliae_12008	n115	1.0	Terminal	Verticillium_dahliae_12008_PNH30170.1	Verticillium_dahliae_12008_PNH27916.1
OG0000002	fusarium_poae	n116	1.0	Terminal	fusarium_poae_OBS16687.1, fusarium_poae_OBS16331.1, fusarium_poae_OBS17503.1, fusarium_poae_OBS28731.1, fusarium_poae_OBS15695.1, fusarium_poae_OBS16899.1, fusarium_poae_OBS25980.1, fusarium_poae_OBS17443.1, fusarium_poae_OBS15875.1, fusarium_poae_OBS25218.1, fusarium_poae_OBS23057.1, fusarium_poae_OBS22985.1, fusarium_poae_OBS15697.1, fusarium_poae_OBS16932.1, fusarium_poae_OBS15594.1, fusarium_…	fusarium_poae_OBS16187.1
OG0000002	fusarium_poae	n117	1.0	Terminal	fusarium_poae_OBS16687.1, fusarium_poae_OBS16331.1, fusarium_poae_OBS17503.1, fusarium_poae_OBS28731.1, fusarium_poae_OBS15695.1, fusarium_poae_OBS16899.1, fusarium_poae_OBS25980.1, fusarium_poae_OBS17443.1, fusarium_poae_OBS15875.1, fusarium_poae_OBS25218.1, fusarium_poae_OBS23057.1, fusarium_poae_OBS22985.1, fusarium_poae_OBS15697.1, fusarium_poae_OBS16932.1, fusarium_poae_OBS15594.1, fusarium_…	fusarium_poae_OBS15593.1
OG0000002	fusarium_poae	n118	1.0	Terminal	fusarium_poae_OBS16687.1	fusarium_poae_OBS16331.1, fusarium_poae_OBS17503.1, fusarium_poae_OBS28731.1, fusarium_poae_OBS15695.1, fusarium_poae_OBS16899.1, fusarium_poae_OBS25980.1, fusarium_poae_OBS17443.1, fusarium_poae_OBS15875.1, fusarium_poae_OBS25218.1, fusarium_poae_OBS23057.1, fusarium_poae_OBS22985.1, fusarium_poae_OBS15697.1, fusarium_poae_OBS16932.1, fusarium_poae_OBS15594.1, fusarium_poae_OBS15825.1
OG0000002	fusarium_poae	n119	1.0	Terminal	fusarium_poae_OBS16331.1, fusarium_poae_OBS17503.1, fusarium_poae_OBS28731.1	fusarium_poae_OBS15695.1, fusarium_poae_OBS16899.1, fusarium_poae_OBS25980.1, fusarium_poae_OBS17443.1, fusarium_poae_OBS15875.1, fusarium_poae_OBS25218.1, fusarium_poae_OBS23057.1, fusarium_poae_OBS22985.1, fusarium_poae_OBS15697.1, fusarium_poae_OBS16932.1, fusarium_poae_OBS15594.1, fusarium_poae_OBS15825.1
OG0000002	fusarium_poae	n120	1.0	Terminal	fusarium_poae_OBS16331.1, fusarium_poae_OBS17503.1	fusarium_poae_OBS28731.1
OG0000002	fusarium_poae	n121	1.0	Terminal	fusarium_poae_OBS16331.1	fusarium_poae_OBS17503.1
OG0000002	fusarium_poae	n122	1.0	Terminal	fusarium_poae_OBS15695.1	fusarium_poae_OBS16899.1, fusarium_poae_OBS25980.1, fusarium_poae_OBS17443.1, fusarium_poae_OBS15875.1, fusarium_poae_OBS25218.1, fusarium_poae_OBS23057.1, fusarium_poae_OBS22985.1, fusarium_poae_OBS15697.1, fusarium_poae_OBS16932.1, fusarium_poae_OBS15594.1, fusarium_poae_OBS15825.1
OG0000002	fusarium_poae	n123	1.0	Terminal	fusarium_poae_OBS16899.1	fusarium_poae_OBS25980.1, fusarium_poae_OBS17443.1, fusarium_poae_OBS15875.1, fusarium_poae_OBS25218.1, fusarium_poae_OBS23057.1, fusarium_poae_OBS22985.1, fusarium_poae_OBS15697.1, fusarium_poae_OBS16932.1, fusarium_poae_OBS15594.1, fusarium_poae_OBS15825.1
OG0000002	fusarium_poae	n124	1.0	Terminal	fusarium_poae_OBS25980.1	fusarium_poae_OBS17443.1, fusarium_poae_OBS15875.1, fusarium_poae_OBS25218.1, fusarium_poae_OBS23057.1, fusarium_poae_OBS22985.1, fusarium_poae_OBS15697.1, fusarium_poae_OBS16932.1, fusarium_poae_OBS15594.1, fusarium_poae_OBS15825.1
OG0000002	fusarium_poae	n125	1.0	Terminal	fusarium_poae_OBS17443.1	fusarium_poae_OBS15875.1, fusarium_poae_OBS25218.1, fusarium_poae_OBS23057.1, fusarium_poae_OBS22985.1, fusarium_poae_OBS15697.1, fusarium_poae_OBS16932.1, fusarium_poae_OBS15594.1, fusarium_poae_OBS15825.1
OG0000002	fusarium_poae	n126	1.0	Terminal	fusarium_poae_OBS15875.1	fusarium_poae_OBS25218.1, fusarium_poae_OBS23057.1, fusarium_poae_OBS22985.1, fusarium_poae_OBS15697.1, fusarium_poae_OBS16932.1, fusarium_poae_OBS15594.1, fusarium_poae_OBS15825.1
OG0000002	fusarium_poae	n127	1.0	Terminal	fusarium_poae_OBS25218.1	fusarium_poae_OBS23057.1, fusarium_poae_OBS22985.1, fusarium_poae_OBS15697.1, fusarium_poae_OBS16932.1, fusarium_poae_OBS15594.1, fusarium_poae_OBS15825.1
OG0000002	fusarium_poae	n128	1.0	Terminal	fusarium_poae_OBS23057.1	fusarium_poae_OBS22985.1, fusarium_poae_OBS15697.1, fusarium_poae_OBS16932.1, fusarium_poae_OBS15594.1, fusarium_poae_OBS15825.1
OG0000002	fusarium_poae	n129	1.0	Terminal	fusarium_poae_OBS22985.1, fusarium_poae_OBS15697.1, fusarium_poae_OBS16932.1, fusarium_poae_OBS15594.1	fusarium_poae_OBS15825.1
OG0000002	fusarium_poae	n130	1.0	Terminal	fusarium_poae_OBS22985.1, fusarium_poae_OBS15697.1, fusarium_poae_OBS16932.1	fusarium_poae_OBS15594.1
OG0000002	fusarium_poae	n131	1.0	Terminal	fusarium_poae_OBS22985.1	fusarium_poae_OBS15697.1, fusarium_poae_OBS16932.1
OG0000002	fusarium_poae	n132	1.0	Terminal	fusarium_poae_OBS15697.1	fusarium_poae_OBS16932.1
OG0000002	Sugiyamaella_lignohabitans	n133	1.0	Terminal	Sugiyamaella_lignohabitans_XP_018734578.1, Sugiyamaella_lignohabitans_XP_018738067.1, Sugiyamaella_lignohabitans_XP_018737430.1	Sugiyamaella_lignohabitans_XP_018733934.1
OG0000002	Sugiyamaella_lignohabitans	n134	1.0	Terminal	Sugiyamaella_lignohabitans_XP_018734578.1	Sugiyamaella_lignohabitans_XP_018738067.1, Sugiyamaella_lignohabitans_XP_018737430.1
OG0000002	Sugiyamaella_lignohabitans	n135	1.0	Terminal	Sugiyamaella_lignohabitans_XP_018738067.1	Sugiyamaella_lignohabitans_XP_018737430.1
OG0000002	N5	n139	0.2	Non-Terminal	fusarium_poae_OBS17276.1, fusarium_poae_OBS15873.1, fusarium_poae_OBS14950.1, fusarium_poae_OBS16784.1, fusarium_poae_OBS23186.1, fusarium_poae_OBS24443.1, fusarium_poae_OBS25841.1, fusarium_poae_OBS26034.1, fusarium_poae_OBS24426.1, fusarium_poae_OBS22633.1, fusarium_poae_OBS23058.1, fusarium_poae_OBS22797.1, fusarium_poae_OBS22632.1, fusarium_poae_OBS21508.1, fusarium_poae_OBS21150.1, fusarium_…	Monilinia_fructigena_Mfrg269_RAL60084.1, Monilinia_fructigena_Mfrg269_RAL58665.1, Monilinia_fructigena_Mfrg269_RAL60082.1, Monilinia_fructigena_Mfrg269_RAL64623.1, Monilinia_fructigena_Mfrg269_RAL58269.1, Monilinia_fructigena_Mfrg269_RAL62069.1, Monilinia_fructigena_Mfrg269_RAL64648.1, Monilinia_fructigena_Mfrg269_RAL59628.1, Monilinia_fructigena_Mfrg269_RAL59649.1, Monilinia_fructigena_Mfrg269_R…
OG0000002	fusarium_poae	n142	1.0	Terminal	fusarium_poae_OBS17276.1, fusarium_poae_OBS15873.1, fusarium_poae_OBS14950.1, fusarium_poae_OBS16784.1, fusarium_poae_OBS23186.1, fusarium_poae_OBS24443.1, fusarium_poae_OBS25841.1, fusarium_poae_OBS26034.1, fusarium_poae_OBS24426.1, fusarium_poae_OBS22633.1, fusarium_poae_OBS23058.1, fusarium_poae_OBS22797.1, fusarium_poae_OBS22632.1, fusarium_poae_OBS21508.1, fusarium_poae_OBS21150.1, fusarium_…	fusarium_poae_OBS15766.1
OG0000002	fusarium_poae	n143	1.0	Terminal	fusarium_poae_OBS17276.1, fusarium_poae_OBS15873.1	fusarium_poae_OBS14950.1, fusarium_poae_OBS16784.1, fusarium_poae_OBS23186.1, fusarium_poae_OBS24443.1, fusarium_poae_OBS25841.1, fusarium_poae_OBS26034.1, fusarium_poae_OBS24426.1, fusarium_poae_OBS22633.1, fusarium_poae_OBS23058.1, fusarium_poae_OBS22797.1, fusarium_poae_OBS22632.1, fusarium_poae_OBS21508.1, fusarium_poae_OBS21150.1, fusarium_poae_OBS18815.1, fusarium_poae_OBS17678.1, fusarium_…
OG0000002	fusarium_poae	n144	1.0	Terminal	fusarium_poae_OBS17276.1	fusarium_poae_OBS15873.1
OG0000002	fusarium_poae	n145	1.0	Terminal	fusarium_poae_OBS14950.1, fusarium_poae_OBS16784.1, fusarium_poae_OBS23186.1, fusarium_poae_OBS24443.1, fusarium_poae_OBS25841.1, fusarium_poae_OBS26034.1, fusarium_poae_OBS24426.1, fusarium_poae_OBS22633.1, fusarium_poae_OBS23058.1, fusarium_poae_OBS22797.1, fusarium_poae_OBS22632.1, fusarium_poae_OBS21508.1, fusarium_poae_OBS21150.1, fusarium_poae_OBS18815.1, fusarium_poae_OBS17678.1, fusarium_…	fusarium_poae_OBS15698.1
OG0000002	fusarium_poae	n146	1.0	Terminal	fusarium_poae_OBS14950.1, fusarium_poae_OBS16784.1, fusarium_poae_OBS23186.1, fusarium_poae_OBS24443.1, fusarium_poae_OBS25841.1, fusarium_poae_OBS26034.1, fusarium_poae_OBS24426.1, fusarium_poae_OBS22633.1, fusarium_poae_OBS23058.1, fusarium_poae_OBS22797.1, fusarium_poae_OBS22632.1, fusarium_poae_OBS21508.1, fusarium_poae_OBS21150.1, fusarium_poae_OBS18815.1, fusarium_poae_OBS17678.1	fusarium_poae_OBS22739.1, fusarium_poae_OBS23085.1, fusarium_poae_OBS25916.1, fusarium_poae_OBS20830.1, fusarium_poae_OBS16093.1, fusarium_poae_OBS15075.1, fusarium_poae_OBS20529.1, fusarium_poae_OBS20519.1, fusarium_poae_OBS24242.1
OG0000002	fusarium_poae	n147	1.0	Terminal	fusarium_poae_OBS14950.1	fusarium_poae_OBS16784.1, fusarium_poae_OBS23186.1, fusarium_poae_OBS24443.1, fusarium_poae_OBS25841.1, fusarium_poae_OBS26034.1, fusarium_poae_OBS24426.1, fusarium_poae_OBS22633.1, fusarium_poae_OBS23058.1, fusarium_poae_OBS22797.1, fusarium_poae_OBS22632.1, fusarium_poae_OBS21508.1, fusarium_poae_OBS21150.1, fusarium_poae_OBS18815.1, fusarium_poae_OBS17678.1
OG0000002	fusarium_poae	n148	1.0	Terminal	fusarium_poae_OBS16784.1	fusarium_poae_OBS23186.1, fusarium_poae_OBS24443.1, fusarium_poae_OBS25841.1, fusarium_poae_OBS26034.1, fusarium_poae_OBS24426.1, fusarium_poae_OBS22633.1, fusarium_poae_OBS23058.1, fusarium_poae_OBS22797.1, fusarium_poae_OBS22632.1, fusarium_poae_OBS21508.1, fusarium_poae_OBS21150.1, fusarium_poae_OBS18815.1, fusarium_poae_OBS17678.1
OG0000002	fusarium_poae	n149	1.0	Terminal	fusarium_poae_OBS23186.1, fusarium_poae_OBS24443.1, fusarium_poae_OBS25841.1, fusarium_poae_OBS26034.1, fusarium_poae_OBS24426.1, fusarium_poae_OBS22633.1, fusarium_poae_OBS23058.1, fusarium_poae_OBS22797.1, fusarium_poae_OBS22632.1, fusarium_poae_OBS21508.1, fusarium_poae_OBS21150.1, fusarium_poae_OBS18815.1	fusarium_poae_OBS17678.1
OG0000002	fusarium_poae	n150	1.0	Terminal	fusarium_poae_OBS23186.1, fusarium_poae_OBS24443.1, fusarium_poae_OBS25841.1, fusarium_poae_OBS26034.1, fusarium_poae_OBS24426.1, fusarium_poae_OBS22633.1, fusarium_poae_OBS23058.1, fusarium_poae_OBS22797.1, fusarium_poae_OBS22632.1, fusarium_poae_OBS21508.1, fusarium_poae_OBS21150.1	fusarium_poae_OBS18815.1
OG0000002	fusarium_poae	n151	1.0	Terminal	fusarium_poae_OBS23186.1, fusarium_poae_OBS24443.1, fusarium_poae_OBS25841.1, fusarium_poae_OBS26034.1, fusarium_poae_OBS24426.1, fusarium_poae_OBS22633.1, fusarium_poae_OBS23058.1, fusarium_poae_OBS22797.1, fusarium_poae_OBS22632.1, fusarium_poae_OBS21508.1	fusarium_poae_OBS21150.1
OG0000002	fusarium_poae	n152	1.0	Terminal	fusarium_poae_OBS23186.1, fusarium_poae_OBS24443.1, fusarium_poae_OBS25841.1, fusarium_poae_OBS26034.1, fusarium_poae_OBS24426.1, fusarium_poae_OBS22633.1, fusarium_poae_OBS23058.1, fusarium_poae_OBS22797.1, fusarium_poae_OBS22632.1	fusarium_poae_OBS21508.1
OG0000002	fusarium_poae	n153	1.0	Terminal	fusarium_poae_OBS23186.1, fusarium_poae_OBS24443.1, fusarium_poae_OBS25841.1, fusarium_poae_OBS26034.1, fusarium_poae_OBS24426.1, fusarium_poae_OBS22633.1, fusarium_poae_OBS23058.1, fusarium_poae_OBS22797.1	fusarium_poae_OBS22632.1
OG0000002	fusarium_poae	n154	1.0	Terminal	fusarium_poae_OBS23186.1	fusarium_poae_OBS24443.1, fusarium_poae_OBS25841.1, fusarium_poae_OBS26034.1, fusarium_poae_OBS24426.1, fusarium_poae_OBS22633.1, fusarium_poae_OBS23058.1, fusarium_poae_OBS22797.1
OG0000002	fusarium_poae	n155	1.0	Terminal	fusarium_poae_OBS24443.1, fusarium_poae_OBS25841.1, fusarium_poae_OBS26034.1, fusarium_poae_OBS24426.1, fusarium_poae_OBS22633.1, fusarium_poae_OBS23058.1	fusarium_poae_OBS22797.1
OG0000002	fusarium_poae	n156	1.0	Terminal	fusarium_poae_OBS24443.1, fusarium_poae_OBS25841.1, fusarium_poae_OBS26034.1, fusarium_poae_OBS24426.1, fusarium_poae_OBS22633.1	fusarium_poae_OBS23058.1
OG0000002	fusarium_poae	n157	1.0	Terminal	fusarium_poae_OBS24443.1, fusarium_poae_OBS25841.1, fusarium_poae_OBS26034.1, fusarium_poae_OBS24426.1	fusarium_poae_OBS22633.1
OG0000002	fusarium_poae	n158	1.0	Terminal	fusarium_poae_OBS24443.1, fusarium_poae_OBS25841.1, fusarium_poae_OBS26034.1	fusarium_poae_OBS24426.1
OG0000002	fusarium_poae	n159	1.0	Terminal	fusarium_poae_OBS24443.1	fusarium_poae_OBS25841.1, fusarium_poae_OBS26034.1
OG0000002	fusarium_poae	n160	1.0	Terminal	fusarium_poae_OBS25841.1	fusarium_poae_OBS26034.1
OG0000002	fusarium_poae	n161	1.0	Terminal	fusarium_poae_OBS22739.1	fusarium_poae_OBS23085.1, fusarium_poae_OBS25916.1, fusarium_poae_OBS20830.1, fusarium_poae_OBS16093.1, fusarium_poae_OBS15075.1, fusarium_poae_OBS20529.1, fusarium_poae_OBS20519.1, fusarium_poae_OBS24242.1
OG0000002	fusarium_poae	n162	1.0	Terminal	fusarium_poae_OBS23085.1, fusarium_poae_OBS25916.1, fusarium_poae_OBS20830.1, fusarium_poae_OBS16093.1, fusarium_poae_OBS15075.1, fusarium_poae_OBS20529.1, fusarium_poae_OBS20519.1	fusarium_poae_OBS24242.1
OG0000002	fusarium_poae	n163	1.0	Terminal	fusarium_poae_OBS23085.1, fusarium_poae_OBS25916.1, fusarium_poae_OBS20830.1	fusarium_poae_OBS16093.1, fusarium_poae_OBS15075.1, fusarium_poae_OBS20529.1, fusarium_poae_OBS20519.1
OG0000002	fusarium_poae	n164	1.0	Terminal	fusarium_poae_OBS23085.1	fusarium_poae_OBS25916.1, fusarium_poae_OBS20830.1
OG0000002	fusarium_poae	n165	1.0	Terminal	fusarium_poae_OBS25916.1	fusarium_poae_OBS20830.1
OG0000002	fusarium_poae	n166	1.0	Terminal	fusarium_poae_OBS16093.1, fusarium_poae_OBS15075.1, fusarium_poae_OBS20529.1	fusarium_poae_OBS20519.1
OG0000002	fusarium_poae	n167	1.0	Terminal	fusarium_poae_OBS16093.1	fusarium_poae_OBS15075.1, fusarium_poae_OBS20529.1
OG0000002	fusarium_poae	n168	1.0	Terminal	fusarium_poae_OBS15075.1	fusarium_poae_OBS20529.1
OG0000002	N5	n169	0.05	Non-Terminal	Lasallia_pustulata_v1_SLM36259.1, Lasallia_pustulata_v1_SLM34473.1, Lasallia_pustulata_v1_SLM35306.1, Lasallia_pustulata_v1_SLM39123.1, Lasallia_pustulata_v1_SLM33824.1, Lasallia_pustulata_v1_SLM35361.1, Lasallia_pustulata_v1_SLM36608.1, Lasallia_pustulata_v1_SLM33609.1, Lasallia_pustulata_v1_SLM33414.1, Lasallia_pustulata_v1_SLM34528.1, Lasallia_pustulata_v1_SLM33795.1, Lasallia_pustulata_v1_SLM…	Monilinia_fructigena_Mfrg269_RAL58234.1, Lasallia_pustulata_v1_SLM41266.1, Lasallia_pustulata_v1_SLM33366.1, Lasallia_pustulata_v1_SLM41551.1, Lasallia_pustulata_v1_SLM40157.1, Lasallia_pustulata_v1_SLM40537.1, Lasallia_pustulata_v1_SLM38653.1, Lasallia_pustulata_v1_SLM34769.1
OG0000002	Lasallia_pustulata_v1	n170	1.0	Terminal	Lasallia_pustulata_v1_SLM36259.1, Lasallia_pustulata_v1_SLM34473.1, Lasallia_pustulata_v1_SLM35306.1, Lasallia_pustulata_v1_SLM39123.1	Lasallia_pustulata_v1_SLM33824.1, Lasallia_pustulata_v1_SLM35361.1, Lasallia_pustulata_v1_SLM36608.1, Lasallia_pustulata_v1_SLM33609.1, Lasallia_pustulata_v1_SLM33414.1, Lasallia_pustulata_v1_SLM34528.1, Lasallia_pustulata_v1_SLM33795.1, Lasallia_pustulata_v1_SLM36168.1, Lasallia_pustulata_v1_SLM34530.1, Lasallia_pustulata_v1_SLM35217.1, Lasallia_pustulata_v1_SLM35915.1, Lasallia_pustulata_v1_SLM…
OG0000002	Lasallia_pustulata_v1	n171	1.0	Terminal	Lasallia_pustulata_v1_SLM36259.1, Lasallia_pustulata_v1_SLM34473.1	Lasallia_pustulata_v1_SLM35306.1, Lasallia_pustulata_v1_SLM39123.1
OG0000002	Lasallia_pustulata_v1	n172	1.0	Terminal	Lasallia_pustulata_v1_SLM36259.1	Lasallia_pustulata_v1_SLM34473.1
OG0000002	Lasallia_pustulata_v1	n173	1.0	Terminal	Lasallia_pustulata_v1_SLM35306.1	Lasallia_pustulata_v1_SLM39123.1
OG0000002	Lasallia_pustulata_v1	n174	1.0	Terminal	Lasallia_pustulata_v1_SLM33824.1, Lasallia_pustulata_v1_SLM35361.1, Lasallia_pustulata_v1_SLM36608.1, Lasallia_pustulata_v1_SLM33609.1, Lasallia_pustulata_v1_SLM33414.1, Lasallia_pustulata_v1_SLM34528.1, Lasallia_pustulata_v1_SLM33795.1, Lasallia_pustulata_v1_SLM36168.1, Lasallia_pustulata_v1_SLM34530.1, Lasallia_pustulata_v1_SLM35217.1, Lasallia_pustulata_v1_SLM35915.1, Lasallia_pustulata_v1_SLM…	Lasallia_pustulata_v1_SLM38893.1
OG0000002	Lasallia_pustulata_v1	n175	1.0	Terminal	Lasallia_pustulata_v1_SLM33824.1, Lasallia_pustulata_v1_SLM35361.1, Lasallia_pustulata_v1_SLM36608.1, Lasallia_pustulata_v1_SLM33609.1, Lasallia_pustulata_v1_SLM33414.1, Lasallia_pustulata_v1_SLM34528.1, Lasallia_pustulata_v1_SLM33795.1, Lasallia_pustulata_v1_SLM36168.1, Lasallia_pustulata_v1_SLM34530.1, Lasallia_pustulata_v1_SLM35217.1, Lasallia_pustulata_v1_SLM35915.1, Lasallia_pustulata_v1_SLM…	Lasallia_pustulata_v1_SLM33946.1, Lasallia_pustulata_v1_SLM33507.1
OG0000002	Lasallia_pustulata_v1	n176	1.0	Terminal	Lasallia_pustulata_v1_SLM33824.1, Lasallia_pustulata_v1_SLM35361.1, Lasallia_pustulata_v1_SLM36608.1, Lasallia_pustulata_v1_SLM33609.1, Lasallia_pustulata_v1_SLM33414.1, Lasallia_pustulata_v1_SLM34528.1, Lasallia_pustulata_v1_SLM33795.1, Lasallia_pustulata_v1_SLM36168.1, Lasallia_pustulata_v1_SLM34530.1, Lasallia_pustulata_v1_SLM35217.1, Lasallia_pustulata_v1_SLM35915.1, Lasallia_pustulata_v1_SLM…	Lasallia_pustulata_v1_SLM39852.1
OG0000002	Lasallia_pustulata_v1	n177	1.0	Terminal	Lasallia_pustulata_v1_SLM33824.1	Lasallia_pustulata_v1_SLM35361.1, Lasallia_pustulata_v1_SLM36608.1, Lasallia_pustulata_v1_SLM33609.1, Lasallia_pustulata_v1_SLM33414.1, Lasallia_pustulata_v1_SLM34528.1, Lasallia_pustulata_v1_SLM33795.1, Lasallia_pustulata_v1_SLM36168.1, Lasallia_pustulata_v1_SLM34530.1, Lasallia_pustulata_v1_SLM35217.1, Lasallia_pustulata_v1_SLM35915.1, Lasallia_pustulata_v1_SLM33763.1, Lasallia_pustulata_v1_SLM…
OG0000002	Lasallia_pustulata_v1	n178	1.0	Terminal	Lasallia_pustulata_v1_SLM35361.1, Lasallia_pustulata_v1_SLM36608.1, Lasallia_pustulata_v1_SLM33609.1, Lasallia_pustulata_v1_SLM33414.1, Lasallia_pustulata_v1_SLM34528.1, Lasallia_pustulata_v1_SLM33795.1, Lasallia_pustulata_v1_SLM36168.1, Lasallia_pustulata_v1_SLM34530.1, Lasallia_pustulata_v1_SLM35217.1, Lasallia_pustulata_v1_SLM35915.1, Lasallia_pustulata_v1_SLM33763.1, Lasallia_pustulata_v1_SLM…	Lasallia_pustulata_v1_SLM36636.1
OG0000002	Lasallia_pustulata_v1	n179	1.0	Terminal	Lasallia_pustulata_v1_SLM35361.1, Lasallia_pustulata_v1_SLM36608.1, Lasallia_pustulata_v1_SLM33609.1, Lasallia_pustulata_v1_SLM33414.1, Lasallia_pustulata_v1_SLM34528.1, Lasallia_pustulata_v1_SLM33795.1, Lasallia_pustulata_v1_SLM36168.1, Lasallia_pustulata_v1_SLM34530.1, Lasallia_pustulata_v1_SLM35217.1, Lasallia_pustulata_v1_SLM35915.1, Lasallia_pustulata_v1_SLM33763.1, Lasallia_pustulata_v1_SLM…	Lasallia_pustulata_v1_SLM35328.1
OG0000002	Lasallia_pustulata_v1	n180	1.0	Terminal	Lasallia_pustulata_v1_SLM35361.1	Lasallia_pustulata_v1_SLM36608.1, Lasallia_pustulata_v1_SLM33609.1, Lasallia_pustulata_v1_SLM33414.1, Lasallia_pustulata_v1_SLM34528.1, Lasallia_pustulata_v1_SLM33795.1, Lasallia_pustulata_v1_SLM36168.1, Lasallia_pustulata_v1_SLM34530.1, Lasallia_pustulata_v1_SLM35217.1, Lasallia_pustulata_v1_SLM35915.1, Lasallia_pustulata_v1_SLM33763.1, Lasallia_pustulata_v1_SLM39544.1, Lasallia_pustulata_v1_SLM…
OG0000002	Lasallia_pustulata_v1	n181	1.0	Terminal	Lasallia_pustulata_v1_SLM36608.1, Lasallia_pustulata_v1_SLM33609.1, Lasallia_pustulata_v1_SLM33414.1, Lasallia_pustulata_v1_SLM34528.1, Lasallia_pustulata_v1_SLM33795.1, Lasallia_pustulata_v1_SLM36168.1, Lasallia_pustulata_v1_SLM34530.1, Lasallia_pustulata_v1_SLM35217.1, Lasallia_pustulata_v1_SLM35915.1, Lasallia_pustulata_v1_SLM33763.1, Lasallia_pustulata_v1_SLM39544.1, Lasallia_pustulata_v1_SLM…	Lasallia_pustulata_v1_SLM35176.1
OG0000002	Lasallia_pustulata_v1	n182	1.0	Terminal	Lasallia_pustulata_v1_SLM36608.1, Lasallia_pustulata_v1_SLM33609.1, Lasallia_pustulata_v1_SLM33414.1, Lasallia_pustulata_v1_SLM34528.1, Lasallia_pustulata_v1_SLM33795.1, Lasallia_pustulata_v1_SLM36168.1, Lasallia_pustulata_v1_SLM34530.1, Lasallia_pustulata_v1_SLM35217.1, Lasallia_pustulata_v1_SLM35915.1, Lasallia_pustulata_v1_SLM33763.1, Lasallia_pustulata_v1_SLM39544.1, Lasallia_pustulata_v1_SLM…	Lasallia_pustulata_v1_SLM36779.1, Lasallia_pustulata_v1_SLM34597.1
OG0000002	Lasallia_pustulata_v1	n183	1.0	Terminal	Lasallia_pustulata_v1_SLM36608.1, Lasallia_pustulata_v1_SLM33609.1, Lasallia_pustulata_v1_SLM33414.1, Lasallia_pustulata_v1_SLM34528.1, Lasallia_pustulata_v1_SLM33795.1, Lasallia_pustulata_v1_SLM36168.1, Lasallia_pustulata_v1_SLM34530.1, Lasallia_pustulata_v1_SLM35217.1, Lasallia_pustulata_v1_SLM35915.1, Lasallia_pustulata_v1_SLM33763.1, Lasallia_pustulata_v1_SLM39544.1, Lasallia_pustulata_v1_SLM…	Lasallia_pustulata_v1_SLM34160.1, Lasallia_pustulata_v1_SLM36260.1, Lasallia_pustulata_v1_SLM36095.1, Lasallia_pustulata_v1_SLM37466.1, Lasallia_pustulata_v1_SLM37370.1
OG0000002	Lasallia_pustulata_v1	n184	1.0	Terminal	Lasallia_pustulata_v1_SLM36608.1, Lasallia_pustulata_v1_SLM33609.1	Lasallia_pustulata_v1_SLM33414.1, Lasallia_pustulata_v1_SLM34528.1, Lasallia_pustulata_v1_SLM33795.1, Lasallia_pustulata_v1_SLM36168.1, Lasallia_pustulata_v1_SLM34530.1, Lasallia_pustulata_v1_SLM35217.1, Lasallia_pustulata_v1_SLM35915.1, Lasallia_pustulata_v1_SLM33763.1, Lasallia_pustulata_v1_SLM39544.1, Lasallia_pustulata_v1_SLM35928.1
OG0000002	Lasallia_pustulata_v1	n185	1.0	Terminal	Lasallia_pustulata_v1_SLM36608.1	Lasallia_pustulata_v1_SLM33609.1
OG0000002	Lasallia_pustulata_v1	n186	1.0	Terminal	Lasallia_pustulata_v1_SLM33414.1, Lasallia_pustulata_v1_SLM34528.1, Lasallia_pustulata_v1_SLM33795.1, Lasallia_pustulata_v1_SLM36168.1, Lasallia_pustulata_v1_SLM34530.1, Lasallia_pustulata_v1_SLM35217.1, Lasallia_pustulata_v1_SLM35915.1, Lasallia_pustulata_v1_SLM33763.1, Lasallia_pustulata_v1_SLM39544.1	Lasallia_pustulata_v1_SLM35928.1
OG0000002	Lasallia_pustulata_v1	n187	1.0	Terminal	Lasallia_pustulata_v1_SLM33414.1, Lasallia_pustulata_v1_SLM34528.1, Lasallia_pustulata_v1_SLM33795.1, Lasallia_pustulata_v1_SLM36168.1	Lasallia_pustulata_v1_SLM34530.1, Lasallia_pustulata_v1_SLM35217.1, Lasallia_pustulata_v1_SLM35915.1, Lasallia_pustulata_v1_SLM33763.1, Lasallia_pustulata_v1_SLM39544.1
OG0000002	Lasallia_pustulata_v1	n188	1.0	Terminal	Lasallia_pustulata_v1_SLM33414.1	Lasallia_pustulata_v1_SLM34528.1, Lasallia_pustulata_v1_SLM33795.1, Lasallia_pustulata_v1_SLM36168.1
OG0000002	Lasallia_pustulata_v1	n189	1.0	Terminal	Lasallia_pustulata_v1_SLM34528.1	Lasallia_pustulata_v1_SLM33795.1, Lasallia_pustulata_v1_SLM36168.1
OG0000002	Lasallia_pustulata_v1	n190	1.0	Terminal	Lasallia_pustulata_v1_SLM33795.1	Lasallia_pustulata_v1_SLM36168.1
OG0000002	Lasallia_pustulata_v1	n191	1.0	Terminal	Lasallia_pustulata_v1_SLM34530.1, Lasallia_pustulata_v1_SLM35217.1, Lasallia_pustulata_v1_SLM35915.1, Lasallia_pustulata_v1_SLM33763.1	Lasallia_pustulata_v1_SLM39544.1
OG0000002	Lasallia_pustulata_v1	n192	1.0	Terminal	Lasallia_pustulata_v1_SLM34530.1, Lasallia_pustulata_v1_SLM35217.1	Lasallia_pustulata_v1_SLM35915.1, Lasallia_pustulata_v1_SLM33763.1
OG0000002	Lasallia_pustulata_v1	n193	1.0	Terminal	Lasallia_pustulata_v1_SLM34530.1	Lasallia_pustulata_v1_SLM35217.1
OG0000002	Lasallia_pustulata_v1	n194	1.0	Terminal	Lasallia_pustulata_v1_SLM35915.1	Lasallia_pustulata_v1_SLM33763.1
OG0000002	Lasallia_pustulata_v1	n195	1.0	Terminal	Lasallia_pustulata_v1_SLM34160.1, Lasallia_pustulata_v1_SLM36260.1, Lasallia_pustulata_v1_SLM36095.1	Lasallia_pustulata_v1_SLM37466.1, Lasallia_pustulata_v1_SLM37370.1
OG0000002	Lasallia_pustulata_v1	n196	1.0	Terminal	Lasallia_pustulata_v1_SLM34160.1	Lasallia_pustulata_v1_SLM36260.1, Lasallia_pustulata_v1_SLM36095.1
OG0000002	Lasallia_pustulata_v1	n197	1.0	Terminal	Lasallia_pustulata_v1_SLM36260.1	Lasallia_pustulata_v1_SLM36095.1
OG0000002	Lasallia_pustulata_v1	n198	1.0	Terminal	Lasallia_pustulata_v1_SLM37466.1	Lasallia_pustulata_v1_SLM37370.1
OG0000002	Lasallia_pustulata_v1	n199	1.0	Terminal	Lasallia_pustulata_v1_SLM36779.1	Lasallia_pustulata_v1_SLM34597.1
OG0000002	Lasallia_pustulata_v1	n200	1.0	Terminal	Lasallia_pustulata_v1_SLM33946.1	Lasallia_pustulata_v1_SLM33507.1
OG0000002	Lasallia_pustulata_v1	n202	1.0	Terminal	Lasallia_pustulata_v1_SLM41266.1, Lasallia_pustulata_v1_SLM33366.1	Lasallia_pustulata_v1_SLM41551.1, Lasallia_pustulata_v1_SLM40157.1, Lasallia_pustulata_v1_SLM40537.1, Lasallia_pustulata_v1_SLM38653.1, Lasallia_pustulata_v1_SLM34769.1
OG0000002	Lasallia_pustulata_v1	n203	1.0	Terminal	Lasallia_pustulata_v1_SLM41266.1	Lasallia_pustulata_v1_SLM33366.1
OG0000002	Lasallia_pustulata_v1	n204	1.0	Terminal	Lasallia_pustulata_v1_SLM41551.1, Lasallia_pustulata_v1_SLM40157.1, Lasallia_pustulata_v1_SLM40537.1, Lasallia_pustulata_v1_SLM38653.1	Lasallia_pustulata_v1_SLM34769.1
OG0000002	Lasallia_pustulata_v1	n205	1.0	Terminal	Lasallia_pustulata_v1_SLM41551.1	Lasallia_pustulata_v1_SLM40157.1, Lasallia_pustulata_v1_SLM40537.1, Lasallia_pustulata_v1_SLM38653.1
OG0000002	Lasallia_pustulata_v1	n206	1.0	Terminal	Lasallia_pustulata_v1_SLM40157.1, Lasallia_pustulata_v1_SLM40537.1	Lasallia_pustulata_v1_SLM38653.1
OG0000002	Lasallia_pustulata_v1	n207	1.0	Terminal	Lasallia_pustulata_v1_SLM40157.1	Lasallia_pustulata_v1_SLM40537.1
OG0000002	N5	n208	0.2	Non-Terminal	Monilinia_fructigena_Mfrg269_RAL60084.1, Monilinia_fructigena_Mfrg269_RAL58665.1, Monilinia_fructigena_Mfrg269_RAL60082.1, Monilinia_fructigena_Mfrg269_RAL64623.1, Monilinia_fructigena_Mfrg269_RAL58269.1, Monilinia_fructigena_Mfrg269_RAL62069.1, Monilinia_fructigena_Mfrg269_RAL64648.1, Monilinia_fructigena_Mfrg269_RAL59628.1, Monilinia_fructigena_Mfrg269_RAL59649.1, Monilinia_fructigena_Mfrg269_R…	Lasallia_pustulata_v1_SLM34593.1, Lasallia_pustulata_v1_SLM34601.1, Lasallia_pustulata_v1_SLM36749.1, Lasallia_pustulata_v1_SLM34152.1, Sclerotinia_sclerotiorum_APA10305.1, Erysiphe_necator_c_KHJ32644.1, Erysiphe_necator_c_KHJ34306.1, Erysiphe_necator_c_KHJ34521.1, Erysiphe_necator_c_KHJ31899.1, Erysiphe_necator_c_KHJ32524.1, Erysiphe_necator_c_KHJ34727.1, Erysiphe_necator_c_KHJ31814.1, fusarium_…
OG0000002	Monilinia_fructigena_Mfrg269	n212	1.0	Terminal	Monilinia_fructigena_Mfrg269_RAL60084.1, Monilinia_fructigena_Mfrg269_RAL58665.1, Monilinia_fructigena_Mfrg269_RAL60082.1, Monilinia_fructigena_Mfrg269_RAL64623.1, Monilinia_fructigena_Mfrg269_RAL58269.1, Monilinia_fructigena_Mfrg269_RAL62069.1, Monilinia_fructigena_Mfrg269_RAL64648.1, Monilinia_fructigena_Mfrg269_RAL59628.1	Monilinia_fructigena_Mfrg269_RAL59649.1, Monilinia_fructigena_Mfrg269_RAL64646.1
OG0000002	Monilinia_fructigena_Mfrg269	n213	1.0	Terminal	Monilinia_fructigena_Mfrg269_RAL60084.1	Monilinia_fructigena_Mfrg269_RAL58665.1, Monilinia_fructigena_Mfrg269_RAL60082.1, Monilinia_fructigena_Mfrg269_RAL64623.1, Monilinia_fructigena_Mfrg269_RAL58269.1, Monilinia_fructigena_Mfrg269_RAL62069.1, Monilinia_fructigena_Mfrg269_RAL64648.1, Monilinia_fructigena_Mfrg269_RAL59628.1
OG0000002	Monilinia_fructigena_Mfrg269	n214	1.0	Terminal	Monilinia_fructigena_Mfrg269_RAL58665.1, Monilinia_fructigena_Mfrg269_RAL60082.1, Monilinia_fructigena_Mfrg269_RAL64623.1, Monilinia_fructigena_Mfrg269_RAL58269.1, Monilinia_fructigena_Mfrg269_RAL62069.1, Monilinia_fructigena_Mfrg269_RAL64648.1	Monilinia_fructigena_Mfrg269_RAL59628.1
OG0000002	Monilinia_fructigena_Mfrg269	n215	1.0	Terminal	Monilinia_fructigena_Mfrg269_RAL58665.1, Monilinia_fructigena_Mfrg269_RAL60082.1, Monilinia_fructigena_Mfrg269_RAL64623.1, Monilinia_fructigena_Mfrg269_RAL58269.1	Monilinia_fructigena_Mfrg269_RAL62069.1, Monilinia_fructigena_Mfrg269_RAL64648.1
OG0000002	Monilinia_fructigena_Mfrg269	n216	1.0	Terminal	Monilinia_fructigena_Mfrg269_RAL58665.1	Monilinia_fructigena_Mfrg269_RAL60082.1, Monilinia_fructigena_Mfrg269_RAL64623.1, Monilinia_fructigena_Mfrg269_RAL58269.1
OG0000002	Monilinia_fructigena_Mfrg269	n217	1.0	Terminal	Monilinia_fructigena_Mfrg269_RAL60082.1	Monilinia_fructigena_Mfrg269_RAL64623.1, Monilinia_fructigena_Mfrg269_RAL58269.1
OG0000002	Monilinia_fructigena_Mfrg269	n218	1.0	Terminal	Monilinia_fructigena_Mfrg269_RAL64623.1	Monilinia_fructigena_Mfrg269_RAL58269.1
OG0000002	Monilinia_fructigena_Mfrg269	n219	1.0	Terminal	Monilinia_fructigena_Mfrg269_RAL62069.1	Monilinia_fructigena_Mfrg269_RAL64648.1
OG0000002	Monilinia_fructigena_Mfrg269	n220	1.0	Terminal	Monilinia_fructigena_Mfrg269_RAL59649.1	Monilinia_fructigena_Mfrg269_RAL64646.1
OG0000002	Sclerotinia_sclerotiorum	n221	1.0	Terminal	Sclerotinia_sclerotiorum_APA07402.1, Sclerotinia_sclerotiorum_APA05403.1, Sclerotinia_sclerotiorum_APA11487.1	Sclerotinia_sclerotiorum_APA08430.1, Sclerotinia_sclerotiorum_APA10931.1, Sclerotinia_sclerotiorum_APA12616.1, Sclerotinia_sclerotiorum_APA14550.1, Sclerotinia_sclerotiorum_APA06327.1
OG0000002	Sclerotinia_sclerotiorum	n222	1.0	Terminal	Sclerotinia_sclerotiorum_APA07402.1	Sclerotinia_sclerotiorum_APA05403.1, Sclerotinia_sclerotiorum_APA11487.1
OG0000002	Sclerotinia_sclerotiorum	n223	1.0	Terminal	Sclerotinia_sclerotiorum_APA05403.1	Sclerotinia_sclerotiorum_APA11487.1
OG0000002	Sclerotinia_sclerotiorum	n224	1.0	Terminal	Sclerotinia_sclerotiorum_APA08430.1, Sclerotinia_sclerotiorum_APA10931.1	Sclerotinia_sclerotiorum_APA12616.1, Sclerotinia_sclerotiorum_APA14550.1, Sclerotinia_sclerotiorum_APA06327.1
OG0000002	Sclerotinia_sclerotiorum	n225	1.0	Terminal	Sclerotinia_sclerotiorum_APA08430.1	Sclerotinia_sclerotiorum_APA10931.1
OG0000002	Sclerotinia_sclerotiorum	n226	1.0	Terminal	Sclerotinia_sclerotiorum_APA12616.1	Sclerotinia_sclerotiorum_APA14550.1, Sclerotinia_sclerotiorum_APA06327.1
OG0000002	Sclerotinia_sclerotiorum	n227	1.0	Terminal	Sclerotinia_sclerotiorum_APA14550.1	Sclerotinia_sclerotiorum_APA06327.1
OG0000002	N5	n228	0.05	Non-Terminal	Lasallia_pustulata_v1_SLM34593.1, Lasallia_pustulata_v1_SLM34601.1, Lasallia_pustulata_v1_SLM36749.1, Lasallia_pustulata_v1_SLM34152.1	Sclerotinia_sclerotiorum_APA10305.1, Erysiphe_necator_c_KHJ32644.1, Erysiphe_necator_c_KHJ34306.1, Erysiphe_necator_c_KHJ34521.1, Erysiphe_necator_c_KHJ31899.1, Erysiphe_necator_c_KHJ32524.1, Erysiphe_necator_c_KHJ34727.1, Erysiphe_necator_c_KHJ31814.1, fusarium_poae_OBS23300.1, Botrytis_cinerea_XP_001545909.1, Monilinia_fructigena_Mfrg269_RAL59242.1, Monilinia_fructigena_Mfrg269_RAL58881.1, Moni…
OG0000002	Lasallia_pustulata_v1	n229	1.0	Terminal	Lasallia_pustulata_v1_SLM34593.1, Lasallia_pustulata_v1_SLM34601.1, Lasallia_pustulata_v1_SLM36749.1	Lasallia_pustulata_v1_SLM34152.1
OG0000002	Lasallia_pustulata_v1	n230	1.0	Terminal	Lasallia_pustulata_v1_SLM34593.1, Lasallia_pustulata_v1_SLM34601.1	Lasallia_pustulata_v1_SLM36749.1
OG0000002	Lasallia_pustulata_v1	n231	1.0	Terminal	Lasallia_pustulata_v1_SLM34593.1	Lasallia_pustulata_v1_SLM34601.1
OG0000002	N5	n232	0.05	Non-Terminal	Sclerotinia_sclerotiorum_APA10305.1, Erysiphe_necator_c_KHJ32644.1, Erysiphe_necator_c_KHJ34306.1, Erysiphe_necator_c_KHJ34521.1, Erysiphe_necator_c_KHJ31899.1, Erysiphe_necator_c_KHJ32524.1, Erysiphe_necator_c_KHJ34727.1, Erysiphe_necator_c_KHJ31814.1, fusarium_poae_OBS23300.1, Botrytis_cinerea_XP_001545909.1, Monilinia_fructigena_Mfrg269_RAL59242.1, Monilinia_fructigena_Mfrg269_RAL58881.1, Moni…	fusarium_poae_OBS20305.1
OG0000002	N5	n234	0.1	Non-Terminal	Erysiphe_necator_c_KHJ32644.1, Erysiphe_necator_c_KHJ34306.1, Erysiphe_necator_c_KHJ34521.1, Erysiphe_necator_c_KHJ31899.1, Erysiphe_necator_c_KHJ32524.1, Erysiphe_necator_c_KHJ34727.1, Erysiphe_necator_c_KHJ31814.1, fusarium_poae_OBS23300.1, Botrytis_cinerea_XP_001545909.1, Monilinia_fructigena_Mfrg269_RAL59242.1, Monilinia_fructigena_Mfrg269_RAL58881.1, Monilinia_fructigena_Mfrg269_RAL62606.1, …	Monilinia_fructigena_Mfrg269_RAL59650.1, Monilinia_fructigena_Mfrg269_RAL64647.1, Sclerotinia_borealis_ESZ90499.1, Sclerotinia_borealis_ESZ92702.1, Sclerotinia_borealis_ESZ93304.1
OG0000002	N5	n235	0.05	Non-Terminal	Erysiphe_necator_c_KHJ32644.1, Erysiphe_necator_c_KHJ34306.1, Erysiphe_necator_c_KHJ34521.1, Erysiphe_necator_c_KHJ31899.1, Erysiphe_necator_c_KHJ32524.1, Erysiphe_necator_c_KHJ34727.1	Erysiphe_necator_c_KHJ31814.1, fusarium_poae_OBS23300.1, Botrytis_cinerea_XP_001545909.1, Monilinia_fructigena_Mfrg269_RAL59242.1, Monilinia_fructigena_Mfrg269_RAL58881.1, Monilinia_fructigena_Mfrg269_RAL62606.1, Monilinia_fructigena_Mfrg269_RAL66528.1, Monilinia_fructigena_Mfrg269_RAL60712.1, Monilinia_fructigena_Mfrg269_RAL60329.1, Monilinia_fructigena_Mfrg269_RAL62902.1, Monilinia_fructigena_M…
OG0000002	Erysiphe_necator_c	n236	1.0	Terminal	Erysiphe_necator_c_KHJ32644.1, Erysiphe_necator_c_KHJ34306.1, Erysiphe_necator_c_KHJ34521.1, Erysiphe_necator_c_KHJ31899.1, Erysiphe_necator_c_KHJ32524.1	Erysiphe_necator_c_KHJ34727.1
OG0000002	Erysiphe_necator_c	n237	1.0	Terminal	Erysiphe_necator_c_KHJ32644.1, Erysiphe_necator_c_KHJ34306.1, Erysiphe_necator_c_KHJ34521.1, Erysiphe_necator_c_KHJ31899.1	Erysiphe_necator_c_KHJ32524.1
OG0000002	Erysiphe_necator_c	n238	1.0	Terminal	Erysiphe_necator_c_KHJ32644.1	Erysiphe_necator_c_KHJ34306.1, Erysiphe_necator_c_KHJ34521.1, Erysiphe_necator_c_KHJ31899.1
OG0000002	Erysiphe_necator_c	n239	1.0	Terminal	Erysiphe_necator_c_KHJ34306.1	Erysiphe_necator_c_KHJ34521.1, Erysiphe_necator_c_KHJ31899.1
OG0000002	Erysiphe_necator_c	n240	1.0	Terminal	Erysiphe_necator_c_KHJ34521.1	Erysiphe_necator_c_KHJ31899.1
OG0000002	N5	n241	0.1	Non-Terminal	Erysiphe_necator_c_KHJ31814.1, fusarium_poae_OBS23300.1, Botrytis_cinerea_XP_001545909.1, Monilinia_fructigena_Mfrg269_RAL59242.1, Monilinia_fructigena_Mfrg269_RAL58881.1, Monilinia_fructigena_Mfrg269_RAL62606.1, Monilinia_fructigena_Mfrg269_RAL66528.1, Monilinia_fructigena_Mfrg269_RAL60712.1, Monilinia_fructigena_Mfrg269_RAL60329.1, Monilinia_fructigena_Mfrg269_RAL62902.1, Monilinia_fructigena_M…	Erysiphe_necator_c_KHJ30189.1, Lasallia_pustulata_v1_SLM34523.1, Lasallia_pustulata_v1_SLM41067.1, Erysiphe_necator_c_KHJ32676.1, Erysiphe_necator_c_KHJ30128.1, Erysiphe_necator_c_KHJ32422.1
OG0000002	N18	n245	0.25	Non-Terminal	Botrytis_cinerea_XP_001545909.1, Monilinia_fructigena_Mfrg269_RAL59242.1, Monilinia_fructigena_Mfrg269_RAL58881.1, Monilinia_fructigena_Mfrg269_RAL62606.1, Monilinia_fructigena_Mfrg269_RAL66528.1, Monilinia_fructigena_Mfrg269_RAL60712.1, Monilinia_fructigena_Mfrg269_RAL60329.1, Monilinia_fructigena_Mfrg269_RAL62902.1, Monilinia_fructigena_Mfrg269_RAL58884.1, Monilinia_fructigena_Mfrg269_RAL63460.…	Monilinia_fructigena_Mfrg269_RAL60401.1, Monilinia_fructigena_Mfrg269_RAL58122.1, Monilinia_fructigena_Mfrg269_RAL58206.1, Monilinia_fructigena_Mfrg269_RAL58233.1, Monilinia_fructigena_Mfrg269_RAL58231.1, Monilinia_fructigena_Mfrg269_RAL58394.1, Monilinia_fructigena_Mfrg269_RAL58232.1, Monilinia_fructigena_Mfrg269_RAL61678.1, Monilinia_fructigena_Mfrg269_RAL61018.1, Monilinia_fructigena_Mfrg269_R…
OG0000002	N18	n246	0.25	Non-Terminal	Botrytis_cinerea_XP_001545909.1, Monilinia_fructigena_Mfrg269_RAL59242.1, Monilinia_fructigena_Mfrg269_RAL58881.1, Monilinia_fructigena_Mfrg269_RAL62606.1, Monilinia_fructigena_Mfrg269_RAL66528.1, Monilinia_fructigena_Mfrg269_RAL60712.1, Monilinia_fructigena_Mfrg269_RAL60329.1, Monilinia_fructigena_Mfrg269_RAL62902.1, Monilinia_fructigena_Mfrg269_RAL58884.1, Monilinia_fructigena_Mfrg269_RAL63460.…	Monilinia_fructigena_Mfrg269_RAL60857.1
OG0000002	N18	n247	0.5	Non-Terminal	Botrytis_cinerea_XP_001545909.1, Monilinia_fructigena_Mfrg269_RAL59242.1, Monilinia_fructigena_Mfrg269_RAL58881.1, Monilinia_fructigena_Mfrg269_RAL62606.1, Monilinia_fructigena_Mfrg269_RAL66528.1, Monilinia_fructigena_Mfrg269_RAL60712.1, Monilinia_fructigena_Mfrg269_RAL60329.1, Monilinia_fructigena_Mfrg269_RAL62902.1, Monilinia_fructigena_Mfrg269_RAL58884.1, Monilinia_fructigena_Mfrg269_RAL63460.…	Monilinia_fructigena_Mfrg269_RAL61484.1, Sclerotinia_borealis_ESZ91790.1, Monilinia_fructigena_Mfrg269_RAL58007.1, Monilinia_fructigena_Mfrg269_RAL67012.1, Monilinia_fructigena_Mfrg269_RAL63669.1, Monilinia_fructigena_Mfrg269_RAL63592.1, Monilinia_fructigena_Mfrg269_RAL66980.1, Monilinia_fructigena_Mfrg269_RAL58982.1, Monilinia_fructigena_Mfrg269_RAL59855.1, Monilinia_fructigena_Mfrg269_RAL60705.…
OG0000002	Monilinia_fructigena_Mfrg269	n250	1.0	Terminal	Monilinia_fructigena_Mfrg269_RAL59242.1	Monilinia_fructigena_Mfrg269_RAL58881.1, Monilinia_fructigena_Mfrg269_RAL62606.1, Monilinia_fructigena_Mfrg269_RAL66528.1, Monilinia_fructigena_Mfrg269_RAL60712.1, Monilinia_fructigena_Mfrg269_RAL60329.1, Monilinia_fructigena_Mfrg269_RAL62902.1, Monilinia_fructigena_Mfrg269_RAL58884.1, Monilinia_fructigena_Mfrg269_RAL63460.1, Monilinia_fructigena_Mfrg269_RAL60235.1, Monilinia_fructigena_Mfrg269_R…
OG0000002	Monilinia_fructigena_Mfrg269	n251	1.0	Terminal	Monilinia_fructigena_Mfrg269_RAL58881.1, Monilinia_fructigena_Mfrg269_RAL62606.1, Monilinia_fructigena_Mfrg269_RAL66528.1, Monilinia_fructigena_Mfrg269_RAL60712.1, Monilinia_fructigena_Mfrg269_RAL60329.1	Monilinia_fructigena_Mfrg269_RAL62902.1, Monilinia_fructigena_Mfrg269_RAL58884.1, Monilinia_fructigena_Mfrg269_RAL63460.1, Monilinia_fructigena_Mfrg269_RAL60235.1, Monilinia_fructigena_Mfrg269_RAL65243.1
OG0000002	Monilinia_fructigena_Mfrg269	n252	1.0	Terminal	Monilinia_fructigena_Mfrg269_RAL58881.1	Monilinia_fructigena_Mfrg269_RAL62606.1, Monilinia_fructigena_Mfrg269_RAL66528.1, Monilinia_fructigena_Mfrg269_RAL60712.1, Monilinia_fructigena_Mfrg269_RAL60329.1
OG0000002	Monilinia_fructigena_Mfrg269	n253	1.0	Terminal	Monilinia_fructigena_Mfrg269_RAL62606.1	Monilinia_fructigena_Mfrg269_RAL66528.1, Monilinia_fructigena_Mfrg269_RAL60712.1, Monilinia_fructigena_Mfrg269_RAL60329.1
OG0000002	Monilinia_fructigena_Mfrg269	n254	1.0	Terminal	Monilinia_fructigena_Mfrg269_RAL66528.1, Monilinia_fructigena_Mfrg269_RAL60712.1	Monilinia_fructigena_Mfrg269_RAL60329.1
OG0000002	Monilinia_fructigena_Mfrg269	n255	1.0	Terminal	Monilinia_fructigena_Mfrg269_RAL66528.1	Monilinia_fructigena_Mfrg269_RAL60712.1
OG0000002	Monilinia_fructigena_Mfrg269	n256	1.0	Terminal	Monilinia_fructigena_Mfrg269_RAL62902.1	Monilinia_fructigena_Mfrg269_RAL58884.1, Monilinia_fructigena_Mfrg269_RAL63460.1, Monilinia_fructigena_Mfrg269_RAL60235.1, Monilinia_fructigena_Mfrg269_RAL65243.1
OG0000002	Monilinia_fructigena_Mfrg269	n257	1.0	Terminal	Monilinia_fructigena_Mfrg269_RAL58884.1	Monilinia_fructigena_Mfrg269_RAL63460.1, Monilinia_fructigena_Mfrg269_RAL60235.1, Monilinia_fructigena_Mfrg269_RAL65243.1
OG0000002	Monilinia_fructigena_Mfrg269	n258	1.0	Terminal	Monilinia_fructigena_Mfrg269_RAL63460.1, Monilinia_fructigena_Mfrg269_RAL60235.1	Monilinia_fructigena_Mfrg269_RAL65243.1
OG0000002	Monilinia_fructigena_Mfrg269	n259	1.0	Terminal	Monilinia_fructigena_Mfrg269_RAL63460.1	Monilinia_fructigena_Mfrg269_RAL60235.1
OG0000002	N18	n260	0.25	Non-Terminal	Monilinia_fructigena_Mfrg269_RAL61484.1	Sclerotinia_borealis_ESZ91790.1, Monilinia_fructigena_Mfrg269_RAL58007.1, Monilinia_fructigena_Mfrg269_RAL67012.1, Monilinia_fructigena_Mfrg269_RAL63669.1, Monilinia_fructigena_Mfrg269_RAL63592.1, Monilinia_fructigena_Mfrg269_RAL66980.1, Monilinia_fructigena_Mfrg269_RAL58982.1, Monilinia_fructigena_Mfrg269_RAL59855.1, Monilinia_fructigena_Mfrg269_RAL60705.1, Monilinia_fructigena_Mfrg269_RAL67163.…
OG0000002	Monilinia_fructigena_Mfrg269	n262	1.0	Terminal	Monilinia_fructigena_Mfrg269_RAL58007.1	Monilinia_fructigena_Mfrg269_RAL67012.1, Monilinia_fructigena_Mfrg269_RAL63669.1, Monilinia_fructigena_Mfrg269_RAL63592.1, Monilinia_fructigena_Mfrg269_RAL66980.1, Monilinia_fructigena_Mfrg269_RAL58982.1, Monilinia_fructigena_Mfrg269_RAL59855.1, Monilinia_fructigena_Mfrg269_RAL60705.1, Monilinia_fructigena_Mfrg269_RAL67163.1, Monilinia_fructigena_Mfrg269_RAL65245.1
OG0000002	Monilinia_fructigena_Mfrg269	n263	1.0	Terminal	Monilinia_fructigena_Mfrg269_RAL67012.1, Monilinia_fructigena_Mfrg269_RAL63669.1, Monilinia_fructigena_Mfrg269_RAL63592.1, Monilinia_fructigena_Mfrg269_RAL66980.1	Monilinia_fructigena_Mfrg269_RAL58982.1, Monilinia_fructigena_Mfrg269_RAL59855.1, Monilinia_fructigena_Mfrg269_RAL60705.1, Monilinia_fructigena_Mfrg269_RAL67163.1, Monilinia_fructigena_Mfrg269_RAL65245.1
OG0000002	Monilinia_fructigena_Mfrg269	n264	1.0	Terminal	Monilinia_fructigena_Mfrg269_RAL67012.1, Monilinia_fructigena_Mfrg269_RAL63669.1, Monilinia_fructigena_Mfrg269_RAL63592.1	Monilinia_fructigena_Mfrg269_RAL66980.1
OG0000002	Monilinia_fructigena_Mfrg269	n265	1.0	Terminal	Monilinia_fructigena_Mfrg269_RAL67012.1	Monilinia_fructigena_Mfrg269_RAL63669.1, Monilinia_fructigena_Mfrg269_RAL63592.1
OG0000002	Monilinia_fructigena_Mfrg269	n266	1.0	Terminal	Monilinia_fructigena_Mfrg269_RAL63669.1	Monilinia_fructigena_Mfrg269_RAL63592.1
OG0000002	Monilinia_fructigena_Mfrg269	n267	1.0	Terminal	Monilinia_fructigena_Mfrg269_RAL58982.1	Monilinia_fructigena_Mfrg269_RAL59855.1, Monilinia_fructigena_Mfrg269_RAL60705.1, Monilinia_fructigena_Mfrg269_RAL67163.1, Monilinia_fructigena_Mfrg269_RAL65245.1
OG0000002	Monilinia_fructigena_Mfrg269	n268	1.0	Terminal	Monilinia_fructigena_Mfrg269_RAL59855.1	Monilinia_fructigena_Mfrg269_RAL60705.1, Monilinia_fructigena_Mfrg269_RAL67163.1, Monilinia_fructigena_Mfrg269_RAL65245.1
OG0000002	Monilinia_fructigena_Mfrg269	n269	1.0	Terminal	Monilinia_fructigena_Mfrg269_RAL60705.1	Monilinia_fructigena_Mfrg269_RAL67163.1, Monilinia_fructigena_Mfrg269_RAL65245.1
OG0000002	Monilinia_fructigena_Mfrg269	n270	1.0	Terminal	Monilinia_fructigena_Mfrg269_RAL67163.1	Monilinia_fructigena_Mfrg269_RAL65245.1
OG0000002	Monilinia_fructigena_Mfrg269	n271	1.0	Terminal	Monilinia_fructigena_Mfrg269_RAL60401.1, Monilinia_fructigena_Mfrg269_RAL58122.1, Monilinia_fructigena_Mfrg269_RAL58206.1, Monilinia_fructigena_Mfrg269_RAL58233.1, Monilinia_fructigena_Mfrg269_RAL58231.1, Monilinia_fructigena_Mfrg269_RAL58394.1, Monilinia_fructigena_Mfrg269_RAL58232.1, Monilinia_fructigena_Mfrg269_RAL61678.1, Monilinia_fructigena_Mfrg269_RAL61018.1, Monilinia_fructigena_Mfrg269_R…	Monilinia_fructigena_Mfrg269_RAL59808.1, Monilinia_fructigena_Mfrg269_RAL58235.1
OG0000002	Monilinia_fructigena_Mfrg269	n272	1.0	Terminal	Monilinia_fructigena_Mfrg269_RAL60401.1	Monilinia_fructigena_Mfrg269_RAL58122.1, Monilinia_fructigena_Mfrg269_RAL58206.1, Monilinia_fructigena_Mfrg269_RAL58233.1, Monilinia_fructigena_Mfrg269_RAL58231.1, Monilinia_fructigena_Mfrg269_RAL58394.1, Monilinia_fructigena_Mfrg269_RAL58232.1, Monilinia_fructigena_Mfrg269_RAL61678.1, Monilinia_fructigena_Mfrg269_RAL61018.1, Monilinia_fructigena_Mfrg269_RAL63890.1
OG0000002	Monilinia_fructigena_Mfrg269	n273	1.0	Terminal	Monilinia_fructigena_Mfrg269_RAL58122.1, Monilinia_fructigena_Mfrg269_RAL58206.1, Monilinia_fructigena_Mfrg269_RAL58233.1, Monilinia_fructigena_Mfrg269_RAL58231.1, Monilinia_fructigena_Mfrg269_RAL58394.1, Monilinia_fructigena_Mfrg269_RAL58232.1, Monilinia_fructigena_Mfrg269_RAL61678.1, Monilinia_fructigena_Mfrg269_RAL61018.1	Monilinia_fructigena_Mfrg269_RAL63890.1
OG0000002	Monilinia_fructigena_Mfrg269	n274	1.0	Terminal	Monilinia_fructigena_Mfrg269_RAL58122.1, Monilinia_fructigena_Mfrg269_RAL58206.1, Monilinia_fructigena_Mfrg269_RAL58233.1, Monilinia_fructigena_Mfrg269_RAL58231.1, Monilinia_fructigena_Mfrg269_RAL58394.1, Monilinia_fructigena_Mfrg269_RAL58232.1, Monilinia_fructigena_Mfrg269_RAL61678.1	Monilinia_fructigena_Mfrg269_RAL61018.1
OG0000002	Monilinia_fructigena_Mfrg269	n275	1.0	Terminal	Monilinia_fructigena_Mfrg269_RAL58122.1	Monilinia_fructigena_Mfrg269_RAL58206.1, Monilinia_fructigena_Mfrg269_RAL58233.1, Monilinia_fructigena_Mfrg269_RAL58231.1, Monilinia_fructigena_Mfrg269_RAL58394.1, Monilinia_fructigena_Mfrg269_RAL58232.1, Monilinia_fructigena_Mfrg269_RAL61678.1
OG0000002	Monilinia_fructigena_Mfrg269	n276	1.0	Terminal	Monilinia_fructigena_Mfrg269_RAL58206.1	Monilinia_fructigena_Mfrg269_RAL58233.1, Monilinia_fructigena_Mfrg269_RAL58231.1, Monilinia_fructigena_Mfrg269_RAL58394.1, Monilinia_fructigena_Mfrg269_RAL58232.1, Monilinia_fructigena_Mfrg269_RAL61678.1
OG0000002	Monilinia_fructigena_Mfrg269	n277	1.0	Terminal	Monilinia_fructigena_Mfrg269_RAL58233.1, Monilinia_fructigena_Mfrg269_RAL58231.1, Monilinia_fructigena_Mfrg269_RAL58394.1, Monilinia_fructigena_Mfrg269_RAL58232.1	Monilinia_fructigena_Mfrg269_RAL61678.1
OG0000002	Monilinia_fructigena_Mfrg269	n278	1.0	Terminal	Monilinia_fructigena_Mfrg269_RAL58233.1	Monilinia_fructigena_Mfrg269_RAL58231.1, Monilinia_fructigena_Mfrg269_RAL58394.1, Monilinia_fructigena_Mfrg269_RAL58232.1
OG0000002	Monilinia_fructigena_Mfrg269	n279	1.0	Terminal	Monilinia_fructigena_Mfrg269_RAL58231.1, Monilinia_fructigena_Mfrg269_RAL58394.1	Monilinia_fructigena_Mfrg269_RAL58232.1
OG0000002	Monilinia_fructigena_Mfrg269	n280	1.0	Terminal	Monilinia_fructigena_Mfrg269_RAL58231.1	Monilinia_fructigena_Mfrg269_RAL58394.1
OG0000002	Monilinia_fructigena_Mfrg269	n281	1.0	Terminal	Monilinia_fructigena_Mfrg269_RAL59808.1	Monilinia_fructigena_Mfrg269_RAL58235.1
OG0000002	Lasallia_pustulata_v1	n282	1.0	Terminal	Lasallia_pustulata_v1_SLM34590.1, Lasallia_pustulata_v1_SLM38210.1	Lasallia_pustulata_v1_SLM35318.1, Lasallia_pustulata_v1_SLM33284.1, Lasallia_pustulata_v1_SLM41524.1, Lasallia_pustulata_v1_SLM34205.1
OG0000002	Lasallia_pustulata_v1	n283	1.0	Terminal	Lasallia_pustulata_v1_SLM34590.1	Lasallia_pustulata_v1_SLM38210.1
OG0000002	Lasallia_pustulata_v1	n284	1.0	Terminal	Lasallia_pustulata_v1_SLM35318.1, Lasallia_pustulata_v1_SLM33284.1	Lasallia_pustulata_v1_SLM41524.1, Lasallia_pustulata_v1_SLM34205.1
OG0000002	Lasallia_pustulata_v1	n285	1.0	Terminal	Lasallia_pustulata_v1_SLM35318.1	Lasallia_pustulata_v1_SLM33284.1
OG0000002	Lasallia_pustulata_v1	n286	1.0	Terminal	Lasallia_pustulata_v1_SLM41524.1	Lasallia_pustulata_v1_SLM34205.1
OG0000002	N5	n287	0.1	Non-Terminal	Erysiphe_necator_c_KHJ30189.1, Lasallia_pustulata_v1_SLM34523.1	Lasallia_pustulata_v1_SLM41067.1, Erysiphe_necator_c_KHJ32676.1, Erysiphe_necator_c_KHJ30128.1, Erysiphe_necator_c_KHJ32422.1
OG0000002	Erysiphe_necator_c	n290	1.0	Terminal	Erysiphe_necator_c_KHJ32676.1	Erysiphe_necator_c_KHJ30128.1, Erysiphe_necator_c_KHJ32422.1
OG0000002	Erysiphe_necator_c	n291	1.0	Terminal	Erysiphe_necator_c_KHJ30128.1	Erysiphe_necator_c_KHJ32422.1
OG0000002	Monilinia_fructigena_Mfrg269	n293	1.0	Terminal	Monilinia_fructigena_Mfrg269_RAL59650.1	Monilinia_fructigena_Mfrg269_RAL64647.1
OG0000002	Sclerotinia_borealis	n294	1.0	Terminal	Sclerotinia_borealis_ESZ90499.1	Sclerotinia_borealis_ESZ92702.1, Sclerotinia_borealis_ESZ93304.1
OG0000002	Sclerotinia_borealis	n295	1.0	Terminal	Sclerotinia_borealis_ESZ92702.1	Sclerotinia_borealis_ESZ93304.1
OG0000002	N0	n296	0.16	Non-Terminal	Verticillium_dahliae_12008_PNH26514.1, Monilinia_fructigena_Mfrg269_RAL65934.1, Monilinia_fructigena_Mfrg269_RAL61049.1, Monilinia_fructigena_Mfrg269_RAL58215.1, Sclerotinia_sclerotiorum_APA13901.1, Sclerotinia_sclerotiorum_APA12631.1, Sclerotinia_sclerotiorum_APA11927.1, Lasallia_pustulata_v1_SLM35368.1, Lasallia_pustulata_v1_SLM39124.1, Lasallia_pustulata_v1_SLM33751.1	Arthrobotrys_oligospora_ATCC24927_XP_011127502.1, Hypsizygus_marmoreus_RDB19217.1, Hypsizygus_marmoreus_RDB19441.1, Rhizopus_microsporus_ATCC52813_XP_023460894.1, Lasallia_pustulata_v1_SLM37229.1, Lasallia_pustulata_v1_SLM39533.1, Lasallia_pustulata_v1_SLM35453.1, Lasallia_pustulata_v1_SLM41112.1, Verticillium_dahliae_12008_PNH26235.1, Rhynchosporium_agropyri_CZT12166.1, Sclerotinia_sclerotiorum_…
OG0000002	Monilinia_fructigena_Mfrg269	n300	1.0	Terminal	Monilinia_fructigena_Mfrg269_RAL65934.1, Monilinia_fructigena_Mfrg269_RAL61049.1	Monilinia_fructigena_Mfrg269_RAL58215.1
OG0000002	Monilinia_fructigena_Mfrg269	n301	1.0	Terminal	Monilinia_fructigena_Mfrg269_RAL65934.1	Monilinia_fructigena_Mfrg269_RAL61049.1
OG0000002	Sclerotinia_sclerotiorum	n302	1.0	Terminal	Sclerotinia_sclerotiorum_APA13901.1	Sclerotinia_sclerotiorum_APA12631.1, Sclerotinia_sclerotiorum_APA11927.1
OG0000002	Sclerotinia_sclerotiorum	n303	1.0	Terminal	Sclerotinia_sclerotiorum_APA12631.1	Sclerotinia_sclerotiorum_APA11927.1
OG0000002	Lasallia_pustulata_v1	n304	1.0	Terminal	Lasallia_pustulata_v1_SLM35368.1	Lasallia_pustulata_v1_SLM39124.1, Lasallia_pustulata_v1_SLM33751.1
OG0000002	Lasallia_pustulata_v1	n305	1.0	Terminal	Lasallia_pustulata_v1_SLM39124.1	Lasallia_pustulata_v1_SLM33751.1
OG0000002	N0	n306	0.08	Non-Terminal	Arthrobotrys_oligospora_ATCC24927_XP_011127502.1, Hypsizygus_marmoreus_RDB19217.1, Hypsizygus_marmoreus_RDB19441.1	Rhizopus_microsporus_ATCC52813_XP_023460894.1, Lasallia_pustulata_v1_SLM37229.1, Lasallia_pustulata_v1_SLM39533.1, Lasallia_pustulata_v1_SLM35453.1, Lasallia_pustulata_v1_SLM41112.1, Verticillium_dahliae_12008_PNH26235.1, Rhynchosporium_agropyri_CZT12166.1, Sclerotinia_sclerotiorum_APA10428.1, Sclerotinia_sclerotiorum_APA15096.1, Erysiphe_necator_c_KHJ32917.1, Tuber_magnatum_PWW72713.1, Arthrobot…
OG0000002	Hypsizygus_marmoreus	n308	1.0	Terminal	Hypsizygus_marmoreus_RDB19217.1	Hypsizygus_marmoreus_RDB19441.1
OG0000002	N0	n309	0.12	Non-Terminal	Rhizopus_microsporus_ATCC52813_XP_023460894.1, Lasallia_pustulata_v1_SLM37229.1, Lasallia_pustulata_v1_SLM39533.1, Lasallia_pustulata_v1_SLM35453.1, Lasallia_pustulata_v1_SLM41112.1, Verticillium_dahliae_12008_PNH26235.1, Rhynchosporium_agropyri_CZT12166.1, Sclerotinia_sclerotiorum_APA10428.1, Sclerotinia_sclerotiorum_APA15096.1, Erysiphe_necator_c_KHJ32917.1, Tuber_magnatum_PWW72713.1, Arthrobot…	Sugiyamaella_lignohabitans_XP_018734168.1, Lasallia_pustulata_v1_SLM34944.1, Lasallia_pustulata_v1_SLM36247.1, Lasallia_pustulata_v1_SLM35177.1, Lasallia_pustulata_v1_SLM36340.1, Lasallia_pustulata_v1_SLM34140.1, Lasallia_pustulata_v1_SLM34245.1, Hypsizygus_marmoreus_RDB15992.1, Hypsizygus_marmoreus_RDB19712.1, Hypsizygus_marmoreus_RDB26437.1
OG0000002	N0	n310	0.2	Non-Terminal	Rhizopus_microsporus_ATCC52813_XP_023460894.1, Lasallia_pustulata_v1_SLM37229.1, Lasallia_pustulata_v1_SLM39533.1, Lasallia_pustulata_v1_SLM35453.1, Lasallia_pustulata_v1_SLM41112.1, Verticillium_dahliae_12008_PNH26235.1, Rhynchosporium_agropyri_CZT12166.1, Sclerotinia_sclerotiorum_APA10428.1, Sclerotinia_sclerotiorum_APA15096.1	Erysiphe_necator_c_KHJ32917.1, Tuber_magnatum_PWW72713.1, Arthrobotrys_oligospora_ATCC24927_XP_011126913.1, Arthrobotrys_oligospora_ATCC24927_XP_011127501.1, Arthrobotrys_oligospora_ATCC24927_XP_011119617.1, Verticillium_dahliae_12008_PNH27060.1, Monilinia_fructigena_Mfrg269_RAL65933.1, Sclerotinia_sclerotiorum_APA13902.1, Rhynchosporium_agropyri_CZS97185.1, Rhynchosporium_agropyri_CZS92347.1, Sc…
OG0000002	N5	n313	0.05	Non-Terminal	Lasallia_pustulata_v1_SLM37229.1	Lasallia_pustulata_v1_SLM39533.1, Lasallia_pustulata_v1_SLM35453.1, Lasallia_pustulata_v1_SLM41112.1, Verticillium_dahliae_12008_PNH26235.1
OG0000002	Lasallia_pustulata_v1	n315	1.0	Terminal	Lasallia_pustulata_v1_SLM39533.1, Lasallia_pustulata_v1_SLM35453.1	Lasallia_pustulata_v1_SLM41112.1
OG0000002	Lasallia_pustulata_v1	n316	1.0	Terminal	Lasallia_pustulata_v1_SLM39533.1	Lasallia_pustulata_v1_SLM35453.1
OG0000002	Sclerotinia_sclerotiorum	n318	1.0	Terminal	Sclerotinia_sclerotiorum_APA10428.1	Sclerotinia_sclerotiorum_APA15096.1
OG0000002	N0	n319	0.08	Non-Terminal	Erysiphe_necator_c_KHJ32917.1, Tuber_magnatum_PWW72713.1, Arthrobotrys_oligospora_ATCC24927_XP_011126913.1, Arthrobotrys_oligospora_ATCC24927_XP_011127501.1, Arthrobotrys_oligospora_ATCC24927_XP_011119617.1, Verticillium_dahliae_12008_PNH27060.1, Monilinia_fructigena_Mfrg269_RAL65933.1, Sclerotinia_sclerotiorum_APA13902.1, Rhynchosporium_agropyri_CZS97185.1, Rhynchosporium_agropyri_CZS92347.1, Sc…	Erysiphe_necator_c_KHJ33337.1, Rhizopus_microsporus_ATCC52813_XP_023467781.1
OG0000002	N0	n320	0.2	Non-Terminal	Erysiphe_necator_c_KHJ32917.1, Tuber_magnatum_PWW72713.1, Arthrobotrys_oligospora_ATCC24927_XP_011126913.1, Arthrobotrys_oligospora_ATCC24927_XP_011127501.1, Arthrobotrys_oligospora_ATCC24927_XP_011119617.1, Verticillium_dahliae_12008_PNH27060.1, Monilinia_fructigena_Mfrg269_RAL65933.1, Sclerotinia_sclerotiorum_APA13902.1, Rhynchosporium_agropyri_CZS97185.1, Rhynchosporium_agropyri_CZS92347.1, Sc…	Sugiyamaella_lignohabitans_XP_018734154.1, Monilinia_fructigena_Mfrg269_RAL60702.1, Monilinia_fructigena_Mfrg269_RAL62894.1, Monilinia_fructigena_Mfrg269_RAL59608.1, Monilinia_fructigena_Mfrg269_RAL61600.1, Monilinia_fructigena_Mfrg269_RAL58006.1, Monilinia_fructigena_Mfrg269_RAL68292.1, Erysiphe_necator_c_KHJ32575.1, Erysiphe_necator_c_KHJ32270.1, Rhynchosporium_agropyri_CZS95003.1, Rhynchospori…
OG0000002	N0	n323	0.04	Non-Terminal	Arthrobotrys_oligospora_ATCC24927_XP_011126913.1, Arthrobotrys_oligospora_ATCC24927_XP_011127501.1, Arthrobotrys_oligospora_ATCC24927_XP_011119617.1, Verticillium_dahliae_12008_PNH27060.1, Monilinia_fructigena_Mfrg269_RAL65933.1, Sclerotinia_sclerotiorum_APA13902.1, Rhynchosporium_agropyri_CZS97185.1, Rhynchosporium_agropyri_CZS92347.1, Sclerotinia_sclerotiorum_APA10430.1, Lasallia_pustulata_v1_S…	Lasallia_pustulata_v1_SLM34246.1, Lasallia_pustulata_v1_SLM33753.1, Lasallia_pustulata_v1_SLM34850.1, Lasallia_pustulata_v1_SLM34506.1, Lasallia_pustulata_v1_SLM41437.1
OG0000002	N0	n324	0.12	Non-Terminal	Arthrobotrys_oligospora_ATCC24927_XP_011126913.1, Arthrobotrys_oligospora_ATCC24927_XP_011127501.1, Arthrobotrys_oligospora_ATCC24927_XP_011119617.1, Verticillium_dahliae_12008_PNH27060.1, Monilinia_fructigena_Mfrg269_RAL65933.1, Sclerotinia_sclerotiorum_APA13902.1, Rhynchosporium_agropyri_CZS97185.1, Rhynchosporium_agropyri_CZS92347.1, Sclerotinia_sclerotiorum_APA10430.1, Lasallia_pustulata_v1_S…	Rhynchosporium_agropyri_CZT12778.1, Rhynchosporium_agropyri_CZT11427.1, Hypsizygus_marmoreus_RDB25000.1, Hypsizygus_marmoreus_RDB29278.1, Hypsizygus_marmoreus_RDB15235.1, Hypsizygus_marmoreus_RDB19205.1, Hypsizygus_marmoreus_RDB29957.1, Hypsizygus_marmoreus_RDB30867.1, Hypsizygus_marmoreus_RDB26760.1, Hypsizygus_marmoreus_RDB26459.1, Hypsizygus_marmoreus_RDB19604.1, Hypsizygus_marmoreus_RDB22792.…
OG0000002	N3	n325	0.13636363636363635	Non-Terminal	Arthrobotrys_oligospora_ATCC24927_XP_011126913.1, Arthrobotrys_oligospora_ATCC24927_XP_011127501.1, Arthrobotrys_oligospora_ATCC24927_XP_011119617.1, Verticillium_dahliae_12008_PNH27060.1, Monilinia_fructigena_Mfrg269_RAL65933.1, Sclerotinia_sclerotiorum_APA13902.1, Rhynchosporium_agropyri_CZS97185.1, Rhynchosporium_agropyri_CZS92347.1, Sclerotinia_sclerotiorum_APA10430.1, Lasallia_pustulata_v1_S…	Verticillium_dahliae_12008_PNH26265.1, Pseudogymnoascus_sp_VKM_F4516_FW969_KFY64051.1, Sclerotinia_sclerotiorum_APA12632.1, Sclerotinia_sclerotiorum_APA10029.1, Sclerotinia_sclerotiorum_APA11926.1, Sclerotinia_sclerotiorum_APA11524.1, Monilinia_fructigena_Mfrg269_RAL61050.1, Monilinia_fructigena_Mfrg269_RAL60113.1, Monilinia_fructigena_Mfrg269_RAL58210.1, Monilinia_fructigena_Mfrg269_RAL64333.1, …
OG0000002	Arthrobotrys_oligospora_ATCC24927	n327	1.0	Terminal	Arthrobotrys_oligospora_ATCC24927_XP_011126913.1, Arthrobotrys_oligospora_ATCC24927_XP_011127501.1	Arthrobotrys_oligospora_ATCC24927_XP_011119617.1
OG0000002	Arthrobotrys_oligospora_ATCC24927	n328	1.0	Terminal	Arthrobotrys_oligospora_ATCC24927_XP_011126913.1	Arthrobotrys_oligospora_ATCC24927_XP_011127501.1
OG0000002	N5	n330	0.1	Non-Terminal	Monilinia_fructigena_Mfrg269_RAL65933.1, Sclerotinia_sclerotiorum_APA13902.1, Rhynchosporium_agropyri_CZS97185.1	Rhynchosporium_agropyri_CZS92347.1, Sclerotinia_sclerotiorum_APA10430.1, Lasallia_pustulata_v1_SLM34145.1
OG0000002	Sclerotinia_sclerotiorum	n338	1.0	Terminal	Sclerotinia_sclerotiorum_APA12632.1	Sclerotinia_sclerotiorum_APA10029.1, Sclerotinia_sclerotiorum_APA11926.1, Sclerotinia_sclerotiorum_APA11524.1
OG0000002	Sclerotinia_sclerotiorum	n339	1.0	Terminal	Sclerotinia_sclerotiorum_APA10029.1, Sclerotinia_sclerotiorum_APA11926.1	Sclerotinia_sclerotiorum_APA11524.1
OG0000002	Sclerotinia_sclerotiorum	n340	1.0	Terminal	Sclerotinia_sclerotiorum_APA10029.1	Sclerotinia_sclerotiorum_APA11926.1
OG0000002	Monilinia_fructigena_Mfrg269	n341	1.0	Terminal	Monilinia_fructigena_Mfrg269_RAL61050.1	Monilinia_fructigena_Mfrg269_RAL60113.1, Monilinia_fructigena_Mfrg269_RAL58210.1, Monilinia_fructigena_Mfrg269_RAL64333.1, Monilinia_fructigena_Mfrg269_RAL64729.1, Monilinia_fructigena_Mfrg269_RAL58209.1, Monilinia_fructigena_Mfrg269_RAL60114.1, Monilinia_fructigena_Mfrg269_RAL61052.1, Monilinia_fructigena_Mfrg269_RAL61319.1, Monilinia_fructigena_Mfrg269_RAL59645.1, Monilinia_fructigena_Mfrg269_R…
OG0000002	Monilinia_fructigena_Mfrg269	n342	1.0	Terminal	Monilinia_fructigena_Mfrg269_RAL60113.1	Monilinia_fructigena_Mfrg269_RAL58210.1, Monilinia_fructigena_Mfrg269_RAL64333.1, Monilinia_fructigena_Mfrg269_RAL64729.1, Monilinia_fructigena_Mfrg269_RAL58209.1, Monilinia_fructigena_Mfrg269_RAL60114.1, Monilinia_fructigena_Mfrg269_RAL61052.1, Monilinia_fructigena_Mfrg269_RAL61319.1, Monilinia_fructigena_Mfrg269_RAL59645.1, Monilinia_fructigena_Mfrg269_RAL65582.1, Monilinia_fructigena_Mfrg269_R…
OG0000002	Monilinia_fructigena_Mfrg269	n343	1.0	Terminal	Monilinia_fructigena_Mfrg269_RAL58210.1, Monilinia_fructigena_Mfrg269_RAL64333.1, Monilinia_fructigena_Mfrg269_RAL64729.1, Monilinia_fructigena_Mfrg269_RAL58209.1, Monilinia_fructigena_Mfrg269_RAL60114.1, Monilinia_fructigena_Mfrg269_RAL61052.1, Monilinia_fructigena_Mfrg269_RAL61319.1, Monilinia_fructigena_Mfrg269_RAL59645.1, Monilinia_fructigena_Mfrg269_RAL65582.1, Monilinia_fructigena_Mfrg269_R…	Monilinia_fructigena_Mfrg269_RAL59513.1, Monilinia_fructigena_Mfrg269_RAL61051.1, Monilinia_fructigena_Mfrg269_RAL58216.1
OG0000002	Monilinia_fructigena_Mfrg269	n344	1.0	Terminal	Monilinia_fructigena_Mfrg269_RAL58210.1	Monilinia_fructigena_Mfrg269_RAL64333.1, Monilinia_fructigena_Mfrg269_RAL64729.1, Monilinia_fructigena_Mfrg269_RAL58209.1, Monilinia_fructigena_Mfrg269_RAL60114.1, Monilinia_fructigena_Mfrg269_RAL61052.1, Monilinia_fructigena_Mfrg269_RAL61319.1, Monilinia_fructigena_Mfrg269_RAL59645.1, Monilinia_fructigena_Mfrg269_RAL65582.1, Monilinia_fructigena_Mfrg269_RAL58494.1, Monilinia_fructigena_Mfrg269_R…
OG0000002	Monilinia_fructigena_Mfrg269	n345	1.0	Terminal	Monilinia_fructigena_Mfrg269_RAL64333.1, Monilinia_fructigena_Mfrg269_RAL64729.1, Monilinia_fructigena_Mfrg269_RAL58209.1, Monilinia_fructigena_Mfrg269_RAL60114.1, Monilinia_fructigena_Mfrg269_RAL61052.1, Monilinia_fructigena_Mfrg269_RAL61319.1, Monilinia_fructigena_Mfrg269_RAL59645.1, Monilinia_fructigena_Mfrg269_RAL65582.1, Monilinia_fructigena_Mfrg269_RAL58494.1, Monilinia_fructigena_Mfrg269_R…	Monilinia_fructigena_Mfrg269_RAL60619.1, Monilinia_fructigena_Mfrg269_RAL67224.1, Monilinia_fructigena_Mfrg269_RAL58017.1
OG0000002	Monilinia_fructigena_Mfrg269	n346	1.0	Terminal	Monilinia_fructigena_Mfrg269_RAL64333.1	Monilinia_fructigena_Mfrg269_RAL64729.1, Monilinia_fructigena_Mfrg269_RAL58209.1, Monilinia_fructigena_Mfrg269_RAL60114.1, Monilinia_fructigena_Mfrg269_RAL61052.1, Monilinia_fructigena_Mfrg269_RAL61319.1, Monilinia_fructigena_Mfrg269_RAL59645.1, Monilinia_fructigena_Mfrg269_RAL65582.1, Monilinia_fructigena_Mfrg269_RAL58494.1, Monilinia_fructigena_Mfrg269_RAL61909.1, Monilinia_fructigena_Mfrg269_R…
OG0000002	Monilinia_fructigena_Mfrg269	n347	1.0	Terminal	Monilinia_fructigena_Mfrg269_RAL64729.1, Monilinia_fructigena_Mfrg269_RAL58209.1, Monilinia_fructigena_Mfrg269_RAL60114.1, Monilinia_fructigena_Mfrg269_RAL61052.1, Monilinia_fructigena_Mfrg269_RAL61319.1, Monilinia_fructigena_Mfrg269_RAL59645.1, Monilinia_fructigena_Mfrg269_RAL65582.1, Monilinia_fructigena_Mfrg269_RAL58494.1, Monilinia_fructigena_Mfrg269_RAL61909.1, Monilinia_fructigena_Mfrg269_R…	Monilinia_fructigena_Mfrg269_RAL65789.1
OG0000002	Monilinia_fructigena_Mfrg269	n348	1.0	Terminal	Monilinia_fructigena_Mfrg269_RAL64729.1, Monilinia_fructigena_Mfrg269_RAL58209.1, Monilinia_fructigena_Mfrg269_RAL60114.1, Monilinia_fructigena_Mfrg269_RAL61052.1, Monilinia_fructigena_Mfrg269_RAL61319.1, Monilinia_fructigena_Mfrg269_RAL59645.1, Monilinia_fructigena_Mfrg269_RAL65582.1, Monilinia_fructigena_Mfrg269_RAL58494.1, Monilinia_fructigena_Mfrg269_RAL61909.1, Monilinia_fructigena_Mfrg269_R…	Monilinia_fructigena_Mfrg269_RAL59339.1
OG0000002	Monilinia_fructigena_Mfrg269	n349	1.0	Terminal	Monilinia_fructigena_Mfrg269_RAL64729.1, Monilinia_fructigena_Mfrg269_RAL58209.1, Monilinia_fructigena_Mfrg269_RAL60114.1, Monilinia_fructigena_Mfrg269_RAL61052.1, Monilinia_fructigena_Mfrg269_RAL61319.1, Monilinia_fructigena_Mfrg269_RAL59645.1, Monilinia_fructigena_Mfrg269_RAL65582.1, Monilinia_fructigena_Mfrg269_RAL58494.1, Monilinia_fructigena_Mfrg269_RAL61909.1	Monilinia_fructigena_Mfrg269_RAL58438.1, Monilinia_fructigena_Mfrg269_RAL65499.1, Monilinia_fructigena_Mfrg269_RAL65712.1, Monilinia_fructigena_Mfrg269_RAL60511.1, Monilinia_fructigena_Mfrg269_RAL59220.1, Monilinia_fructigena_Mfrg269_RAL58701.1, Monilinia_fructigena_Mfrg269_RAL58243.1, Monilinia_fructigena_Mfrg269_RAL61047.1, Monilinia_fructigena_Mfrg269_RAL58198.1
OG0000002	Monilinia_fructigena_Mfrg269	n350	1.0	Terminal	Monilinia_fructigena_Mfrg269_RAL64729.1, Monilinia_fructigena_Mfrg269_RAL58209.1, Monilinia_fructigena_Mfrg269_RAL60114.1, Monilinia_fructigena_Mfrg269_RAL61052.1, Monilinia_fructigena_Mfrg269_RAL61319.1, Monilinia_fructigena_Mfrg269_RAL59645.1, Monilinia_fructigena_Mfrg269_RAL65582.1, Monilinia_fructigena_Mfrg269_RAL58494.1	Monilinia_fructigena_Mfrg269_RAL61909.1
OG0000002	Monilinia_fructigena_Mfrg269	n351	1.0	Terminal	Monilinia_fructigena_Mfrg269_RAL64729.1, Monilinia_fructigena_Mfrg269_RAL58209.1, Monilinia_fructigena_Mfrg269_RAL60114.1, Monilinia_fructigena_Mfrg269_RAL61052.1, Monilinia_fructigena_Mfrg269_RAL61319.1, Monilinia_fructigena_Mfrg269_RAL59645.1, Monilinia_fructigena_Mfrg269_RAL65582.1	Monilinia_fructigena_Mfrg269_RAL58494.1
OG0000002	Monilinia_fructigena_Mfrg269	n352	1.0	Terminal	Monilinia_fructigena_Mfrg269_RAL64729.1	Monilinia_fructigena_Mfrg269_RAL58209.1, Monilinia_fructigena_Mfrg269_RAL60114.1, Monilinia_fructigena_Mfrg269_RAL61052.1, Monilinia_fructigena_Mfrg269_RAL61319.1, Monilinia_fructigena_Mfrg269_RAL59645.1, Monilinia_fructigena_Mfrg269_RAL65582.1
OG0000002	Monilinia_fructigena_Mfrg269	n353	1.0	Terminal	Monilinia_fructigena_Mfrg269_RAL58209.1	Monilinia_fructigena_Mfrg269_RAL60114.1, Monilinia_fructigena_Mfrg269_RAL61052.1, Monilinia_fructigena_Mfrg269_RAL61319.1, Monilinia_fructigena_Mfrg269_RAL59645.1, Monilinia_fructigena_Mfrg269_RAL65582.1
OG0000002	Monilinia_fructigena_Mfrg269	n354	1.0	Terminal	Monilinia_fructigena_Mfrg269_RAL60114.1, Monilinia_fructigena_Mfrg269_RAL61052.1, Monilinia_fructigena_Mfrg269_RAL61319.1, Monilinia_fructigena_Mfrg269_RAL59645.1	Monilinia_fructigena_Mfrg269_RAL65582.1
OG0000002	Monilinia_fructigena_Mfrg269	n355	1.0	Terminal	Monilinia_fructigena_Mfrg269_RAL60114.1, Monilinia_fructigena_Mfrg269_RAL61052.1, Monilinia_fructigena_Mfrg269_RAL61319.1	Monilinia_fructigena_Mfrg269_RAL59645.1
OG0000002	Monilinia_fructigena_Mfrg269	n356	1.0	Terminal	Monilinia_fructigena_Mfrg269_RAL60114.1	Monilinia_fructigena_Mfrg269_RAL61052.1, Monilinia_fructigena_Mfrg269_RAL61319.1
OG0000002	Monilinia_fructigena_Mfrg269	n357	1.0	Terminal	Monilinia_fructigena_Mfrg269_RAL61052.1	Monilinia_fructigena_Mfrg269_RAL61319.1
OG0000002	Monilinia_fructigena_Mfrg269	n358	1.0	Terminal	Monilinia_fructigena_Mfrg269_RAL58438.1, Monilinia_fructigena_Mfrg269_RAL65499.1, Monilinia_fructigena_Mfrg269_RAL65712.1, Monilinia_fructigena_Mfrg269_RAL60511.1, Monilinia_fructigena_Mfrg269_RAL59220.1, Monilinia_fructigena_Mfrg269_RAL58701.1, Monilinia_fructigena_Mfrg269_RAL58243.1	Monilinia_fructigena_Mfrg269_RAL61047.1, Monilinia_fructigena_Mfrg269_RAL58198.1
OG0000002	Monilinia_fructigena_Mfrg269	n359	1.0	Terminal	Monilinia_fructigena_Mfrg269_RAL58438.1, Monilinia_fructigena_Mfrg269_RAL65499.1, Monilinia_fructigena_Mfrg269_RAL65712.1, Monilinia_fructigena_Mfrg269_RAL60511.1, Monilinia_fructigena_Mfrg269_RAL59220.1	Monilinia_fructigena_Mfrg269_RAL58701.1, Monilinia_fructigena_Mfrg269_RAL58243.1
OG0000002	Monilinia_fructigena_Mfrg269	n360	1.0	Terminal	Monilinia_fructigena_Mfrg269_RAL58438.1, Monilinia_fructigena_Mfrg269_RAL65499.1, Monilinia_fructigena_Mfrg269_RAL65712.1, Monilinia_fructigena_Mfrg269_RAL60511.1	Monilinia_fructigena_Mfrg269_RAL59220.1
OG0000002	Monilinia_fructigena_Mfrg269	n361	1.0	Terminal	Monilinia_fructigena_Mfrg269_RAL58438.1, Monilinia_fructigena_Mfrg269_RAL65499.1, Monilinia_fructigena_Mfrg269_RAL65712.1	Monilinia_fructigena_Mfrg269_RAL60511.1
OG0000002	Monilinia_fructigena_Mfrg269	n362	1.0	Terminal	Monilinia_fructigena_Mfrg269_RAL58438.1, Monilinia_fructigena_Mfrg269_RAL65499.1	Monilinia_fructigena_Mfrg269_RAL65712.1
OG0000002	Monilinia_fructigena_Mfrg269	n363	1.0	Terminal	Monilinia_fructigena_Mfrg269_RAL58438.1	Monilinia_fructigena_Mfrg269_RAL65499.1
OG0000002	Monilinia_fructigena_Mfrg269	n364	1.0	Terminal	Monilinia_fructigena_Mfrg269_RAL58701.1	Monilinia_fructigena_Mfrg269_RAL58243.1
OG0000002	Monilinia_fructigena_Mfrg269	n365	1.0	Terminal	Monilinia_fructigena_Mfrg269_RAL61047.1	Monilinia_fructigena_Mfrg269_RAL58198.1
OG0000002	Monilinia_fructigena_Mfrg269	n366	1.0	Terminal	Monilinia_fructigena_Mfrg269_RAL60619.1	Monilinia_fructigena_Mfrg269_RAL67224.1, Monilinia_fructigena_Mfrg269_RAL58017.1
OG0000002	Monilinia_fructigena_Mfrg269	n367	1.0	Terminal	Monilinia_fructigena_Mfrg269_RAL67224.1	Monilinia_fructigena_Mfrg269_RAL58017.1
OG0000002	Monilinia_fructigena_Mfrg269	n368	1.0	Terminal	Monilinia_fructigena_Mfrg269_RAL59513.1	Monilinia_fructigena_Mfrg269_RAL61051.1, Monilinia_fructigena_Mfrg269_RAL58216.1
OG0000002	Monilinia_fructigena_Mfrg269	n369	1.0	Terminal	Monilinia_fructigena_Mfrg269_RAL61051.1	Monilinia_fructigena_Mfrg269_RAL58216.1
OG0000002	Rhynchosporium_agropyri	n371	1.0	Terminal	Rhynchosporium_agropyri_CZT12778.1	Rhynchosporium_agropyri_CZT11427.1
OG0000002	N0	n372	0.08	Non-Terminal	Hypsizygus_marmoreus_RDB25000.1, Hypsizygus_marmoreus_RDB29278.1, Hypsizygus_marmoreus_RDB15235.1, Hypsizygus_marmoreus_RDB19205.1, Hypsizygus_marmoreus_RDB29957.1, Hypsizygus_marmoreus_RDB30867.1, Hypsizygus_marmoreus_RDB26760.1, Hypsizygus_marmoreus_RDB26459.1, Hypsizygus_marmoreus_RDB19604.1, Hypsizygus_marmoreus_RDB22792.1, Hypsizygus_marmoreus_RDB26467.1, Verticillium_dahliae_12008_PNH26224.1	Lasallia_pustulata_v1_SLM41267.1, Lasallia_pustulata_v1_SLM41068.1, Lasallia_pustulata_v1_SLM41525.1, Lasallia_pustulata_v1_SLM34206.1, Hypsizygus_marmoreus_RDB31066.1, Hypsizygus_marmoreus_RDB25724.1, Hypsizygus_marmoreus_RDB15414.1, Hypsizygus_marmoreus_RDB20554.1, Hypsizygus_marmoreus_RDB29687.1, Hypsizygus_marmoreus_RDB23373.1, Hypsizygus_marmoreus_RDB19569.1, Hypsizygus_marmoreus_RDB23650.1,…
OG0000002	Hypsizygus_marmoreus	n374	1.0	Terminal	Hypsizygus_marmoreus_RDB25000.1, Hypsizygus_marmoreus_RDB29278.1, Hypsizygus_marmoreus_RDB15235.1, Hypsizygus_marmoreus_RDB19205.1, Hypsizygus_marmoreus_RDB29957.1, Hypsizygus_marmoreus_RDB30867.1, Hypsizygus_marmoreus_RDB26760.1, Hypsizygus_marmoreus_RDB26459.1, Hypsizygus_marmoreus_RDB19604.1, Hypsizygus_marmoreus_RDB22792.1	Hypsizygus_marmoreus_RDB26467.1
OG0000002	Hypsizygus_marmoreus	n375	1.0	Terminal	Hypsizygus_marmoreus_RDB25000.1, Hypsizygus_marmoreus_RDB29278.1, Hypsizygus_marmoreus_RDB15235.1, Hypsizygus_marmoreus_RDB19205.1, Hypsizygus_marmoreus_RDB29957.1, Hypsizygus_marmoreus_RDB30867.1, Hypsizygus_marmoreus_RDB26760.1, Hypsizygus_marmoreus_RDB26459.1	Hypsizygus_marmoreus_RDB19604.1, Hypsizygus_marmoreus_RDB22792.1
OG0000002	Hypsizygus_marmoreus	n376	1.0	Terminal	Hypsizygus_marmoreus_RDB25000.1	Hypsizygus_marmoreus_RDB29278.1, Hypsizygus_marmoreus_RDB15235.1, Hypsizygus_marmoreus_RDB19205.1, Hypsizygus_marmoreus_RDB29957.1, Hypsizygus_marmoreus_RDB30867.1, Hypsizygus_marmoreus_RDB26760.1, Hypsizygus_marmoreus_RDB26459.1
OG0000002	Hypsizygus_marmoreus	n377	1.0	Terminal	Hypsizygus_marmoreus_RDB29278.1, Hypsizygus_marmoreus_RDB15235.1, Hypsizygus_marmoreus_RDB19205.1, Hypsizygus_marmoreus_RDB29957.1	Hypsizygus_marmoreus_RDB30867.1, Hypsizygus_marmoreus_RDB26760.1, Hypsizygus_marmoreus_RDB26459.1
OG0000002	Hypsizygus_marmoreus	n378	1.0	Terminal	Hypsizygus_marmoreus_RDB29278.1, Hypsizygus_marmoreus_RDB15235.1	Hypsizygus_marmoreus_RDB19205.1, Hypsizygus_marmoreus_RDB29957.1
OG0000002	Hypsizygus_marmoreus	n379	1.0	Terminal	Hypsizygus_marmoreus_RDB29278.1	Hypsizygus_marmoreus_RDB15235.1
OG0000002	Hypsizygus_marmoreus	n380	1.0	Terminal	Hypsizygus_marmoreus_RDB19205.1	Hypsizygus_marmoreus_RDB29957.1
OG0000002	Hypsizygus_marmoreus	n381	1.0	Terminal	Hypsizygus_marmoreus_RDB30867.1, Hypsizygus_marmoreus_RDB26760.1	Hypsizygus_marmoreus_RDB26459.1
OG0000002	Hypsizygus_marmoreus	n382	1.0	Terminal	Hypsizygus_marmoreus_RDB30867.1	Hypsizygus_marmoreus_RDB26760.1
OG0000002	Hypsizygus_marmoreus	n383	1.0	Terminal	Hypsizygus_marmoreus_RDB19604.1	Hypsizygus_marmoreus_RDB22792.1
OG0000002	Lasallia_pustulata_v1	n386	1.0	Terminal	Lasallia_pustulata_v1_SLM41267.1, Lasallia_pustulata_v1_SLM41068.1	Lasallia_pustulata_v1_SLM41525.1, Lasallia_pustulata_v1_SLM34206.1
OG0000002	Lasallia_pustulata_v1	n387	1.0	Terminal	Lasallia_pustulata_v1_SLM41267.1	Lasallia_pustulata_v1_SLM41068.1
OG0000002	Lasallia_pustulata_v1	n388	1.0	Terminal	Lasallia_pustulata_v1_SLM41525.1	Lasallia_pustulata_v1_SLM34206.1
OG0000002	Hypsizygus_marmoreus	n389	1.0	Terminal	Hypsizygus_marmoreus_RDB31066.1, Hypsizygus_marmoreus_RDB25724.1, Hypsizygus_marmoreus_RDB15414.1, Hypsizygus_marmoreus_RDB20554.1, Hypsizygus_marmoreus_RDB29687.1, Hypsizygus_marmoreus_RDB23373.1, Hypsizygus_marmoreus_RDB19569.1, Hypsizygus_marmoreus_RDB23650.1, Hypsizygus_marmoreus_RDB23205.1, Hypsizygus_marmoreus_RDB24930.1, Hypsizygus_marmoreus_RDB24688.1, Hypsizygus_marmoreus_RDB15084.1, Hyp…	Hypsizygus_marmoreus_RDB30871.1, Hypsizygus_marmoreus_RDB17101.1, Hypsizygus_marmoreus_RDB19997.1, Hypsizygus_marmoreus_RDB20552.1
OG0000002	Hypsizygus_marmoreus	n390	1.0	Terminal	Hypsizygus_marmoreus_RDB31066.1, Hypsizygus_marmoreus_RDB25724.1, Hypsizygus_marmoreus_RDB15414.1, Hypsizygus_marmoreus_RDB20554.1, Hypsizygus_marmoreus_RDB29687.1, Hypsizygus_marmoreus_RDB23373.1, Hypsizygus_marmoreus_RDB19569.1, Hypsizygus_marmoreus_RDB23650.1, Hypsizygus_marmoreus_RDB23205.1, Hypsizygus_marmoreus_RDB24930.1, Hypsizygus_marmoreus_RDB24688.1, Hypsizygus_marmoreus_RDB15084.1, Hyp…	Hypsizygus_marmoreus_RDB23802.1
OG0000002	Hypsizygus_marmoreus	n391	1.0	Terminal	Hypsizygus_marmoreus_RDB31066.1, Hypsizygus_marmoreus_RDB25724.1	Hypsizygus_marmoreus_RDB15414.1, Hypsizygus_marmoreus_RDB20554.1, Hypsizygus_marmoreus_RDB29687.1, Hypsizygus_marmoreus_RDB23373.1, Hypsizygus_marmoreus_RDB19569.1, Hypsizygus_marmoreus_RDB23650.1, Hypsizygus_marmoreus_RDB23205.1, Hypsizygus_marmoreus_RDB24930.1, Hypsizygus_marmoreus_RDB24688.1, Hypsizygus_marmoreus_RDB15084.1, Hypsizygus_marmoreus_RDB27695.1, Hypsizygus_marmoreus_RDB16052.1, Hyp…
OG0000002	Hypsizygus_marmoreus	n392	1.0	Terminal	Hypsizygus_marmoreus_RDB31066.1	Hypsizygus_marmoreus_RDB25724.1
OG0000002	Hypsizygus_marmoreus	n393	1.0	Terminal	Hypsizygus_marmoreus_RDB15414.1, Hypsizygus_marmoreus_RDB20554.1, Hypsizygus_marmoreus_RDB29687.1, Hypsizygus_marmoreus_RDB23373.1, Hypsizygus_marmoreus_RDB19569.1, Hypsizygus_marmoreus_RDB23650.1, Hypsizygus_marmoreus_RDB23205.1, Hypsizygus_marmoreus_RDB24930.1, Hypsizygus_marmoreus_RDB24688.1, Hypsizygus_marmoreus_RDB15084.1, Hypsizygus_marmoreus_RDB27695.1, Hypsizygus_marmoreus_RDB16052.1, Hyp…	Hypsizygus_marmoreus_RDB22362.1
OG0000002	Hypsizygus_marmoreus	n394	1.0	Terminal	Hypsizygus_marmoreus_RDB15414.1, Hypsizygus_marmoreus_RDB20554.1, Hypsizygus_marmoreus_RDB29687.1, Hypsizygus_marmoreus_RDB23373.1, Hypsizygus_marmoreus_RDB19569.1, Hypsizygus_marmoreus_RDB23650.1, Hypsizygus_marmoreus_RDB23205.1	Hypsizygus_marmoreus_RDB24930.1, Hypsizygus_marmoreus_RDB24688.1, Hypsizygus_marmoreus_RDB15084.1, Hypsizygus_marmoreus_RDB27695.1, Hypsizygus_marmoreus_RDB16052.1, Hypsizygus_marmoreus_RDB22516.1, Hypsizygus_marmoreus_RDB23809.1, Hypsizygus_marmoreus_RDB15378.1
OG0000002	Hypsizygus_marmoreus	n395	1.0	Terminal	Hypsizygus_marmoreus_RDB15414.1, Hypsizygus_marmoreus_RDB20554.1, Hypsizygus_marmoreus_RDB29687.1, Hypsizygus_marmoreus_RDB23373.1, Hypsizygus_marmoreus_RDB19569.1, Hypsizygus_marmoreus_RDB23650.1	Hypsizygus_marmoreus_RDB23205.1
OG0000002	Hypsizygus_marmoreus	n396	1.0	Terminal	Hypsizygus_marmoreus_RDB15414.1, Hypsizygus_marmoreus_RDB20554.1	Hypsizygus_marmoreus_RDB29687.1, Hypsizygus_marmoreus_RDB23373.1, Hypsizygus_marmoreus_RDB19569.1, Hypsizygus_marmoreus_RDB23650.1
OG0000002	Hypsizygus_marmoreus	n397	1.0	Terminal	Hypsizygus_marmoreus_RDB15414.1	Hypsizygus_marmoreus_RDB20554.1
OG0000002	Hypsizygus_marmoreus	n398	1.0	Terminal	Hypsizygus_marmoreus_RDB29687.1	Hypsizygus_marmoreus_RDB23373.1, Hypsizygus_marmoreus_RDB19569.1, Hypsizygus_marmoreus_RDB23650.1
OG0000002	Hypsizygus_marmoreus	n399	1.0	Terminal	Hypsizygus_marmoreus_RDB23373.1, Hypsizygus_marmoreus_RDB19569.1	Hypsizygus_marmoreus_RDB23650.1
OG0000002	Hypsizygus_marmoreus	n400	1.0	Terminal	Hypsizygus_marmoreus_RDB23373.1	Hypsizygus_marmoreus_RDB19569.1
OG0000002	Hypsizygus_marmoreus	n401	1.0	Terminal	Hypsizygus_marmoreus_RDB24930.1, Hypsizygus_marmoreus_RDB24688.1, Hypsizygus_marmoreus_RDB15084.1, Hypsizygus_marmoreus_RDB27695.1, Hypsizygus_marmoreus_RDB16052.1, Hypsizygus_marmoreus_RDB22516.1, Hypsizygus_marmoreus_RDB23809.1	Hypsizygus_marmoreus_RDB15378.1
OG0000002	Hypsizygus_marmoreus	n402	1.0	Terminal	Hypsizygus_marmoreus_RDB24930.1, Hypsizygus_marmoreus_RDB24688.1, Hypsizygus_marmoreus_RDB15084.1, Hypsizygus_marmoreus_RDB27695.1	Hypsizygus_marmoreus_RDB16052.1, Hypsizygus_marmoreus_RDB22516.1, Hypsizygus_marmoreus_RDB23809.1
OG0000002	Hypsizygus_marmoreus	n403	1.0	Terminal	Hypsizygus_marmoreus_RDB24930.1	Hypsizygus_marmoreus_RDB24688.1, Hypsizygus_marmoreus_RDB15084.1, Hypsizygus_marmoreus_RDB27695.1
OG0000002	Hypsizygus_marmoreus	n404	1.0	Terminal	Hypsizygus_marmoreus_RDB24688.1	Hypsizygus_marmoreus_RDB15084.1, Hypsizygus_marmoreus_RDB27695.1
OG0000002	Hypsizygus_marmoreus	n405	1.0	Terminal	Hypsizygus_marmoreus_RDB15084.1	Hypsizygus_marmoreus_RDB27695.1
OG0000002	Hypsizygus_marmoreus	n406	1.0	Terminal	Hypsizygus_marmoreus_RDB16052.1	Hypsizygus_marmoreus_RDB22516.1, Hypsizygus_marmoreus_RDB23809.1
OG0000002	Hypsizygus_marmoreus	n407	1.0	Terminal	Hypsizygus_marmoreus_RDB22516.1	Hypsizygus_marmoreus_RDB23809.1
OG0000002	Hypsizygus_marmoreus	n408	1.0	Terminal	Hypsizygus_marmoreus_RDB30871.1, Hypsizygus_marmoreus_RDB17101.1, Hypsizygus_marmoreus_RDB19997.1	Hypsizygus_marmoreus_RDB20552.1
OG0000002	Hypsizygus_marmoreus	n409	1.0	Terminal	Hypsizygus_marmoreus_RDB30871.1, Hypsizygus_marmoreus_RDB17101.1	Hypsizygus_marmoreus_RDB19997.1
OG0000002	Hypsizygus_marmoreus	n410	1.0	Terminal	Hypsizygus_marmoreus_RDB30871.1	Hypsizygus_marmoreus_RDB17101.1
OG0000002	Lasallia_pustulata_v1	n411	1.0	Terminal	Lasallia_pustulata_v1_SLM34246.1	Lasallia_pustulata_v1_SLM33753.1, Lasallia_pustulata_v1_SLM34850.1, Lasallia_pustulata_v1_SLM34506.1, Lasallia_pustulata_v1_SLM41437.1
OG0000002	Lasallia_pustulata_v1	n412	1.0	Terminal	Lasallia_pustulata_v1_SLM33753.1	Lasallia_pustulata_v1_SLM34850.1, Lasallia_pustulata_v1_SLM34506.1, Lasallia_pustulata_v1_SLM41437.1
OG0000002	Lasallia_pustulata_v1	n413	1.0	Terminal	Lasallia_pustulata_v1_SLM34850.1, Lasallia_pustulata_v1_SLM34506.1	Lasallia_pustulata_v1_SLM41437.1
OG0000002	Lasallia_pustulata_v1	n414	1.0	Terminal	Lasallia_pustulata_v1_SLM34850.1	Lasallia_pustulata_v1_SLM34506.1
OG0000002	Monilinia_fructigena_Mfrg269	n418	1.0	Terminal	Monilinia_fructigena_Mfrg269_RAL60702.1, Monilinia_fructigena_Mfrg269_RAL62894.1, Monilinia_fructigena_Mfrg269_RAL59608.1, Monilinia_fructigena_Mfrg269_RAL61600.1, Monilinia_fructigena_Mfrg269_RAL58006.1	Monilinia_fructigena_Mfrg269_RAL68292.1
OG0000002	Monilinia_fructigena_Mfrg269	n419	1.0	Terminal	Monilinia_fructigena_Mfrg269_RAL60702.1, Monilinia_fructigena_Mfrg269_RAL62894.1, Monilinia_fructigena_Mfrg269_RAL59608.1, Monilinia_fructigena_Mfrg269_RAL61600.1	Monilinia_fructigena_Mfrg269_RAL58006.1
OG0000002	Monilinia_fructigena_Mfrg269	n420	1.0	Terminal	Monilinia_fructigena_Mfrg269_RAL60702.1, Monilinia_fructigena_Mfrg269_RAL62894.1, Monilinia_fructigena_Mfrg269_RAL59608.1	Monilinia_fructigena_Mfrg269_RAL61600.1
OG0000002	Monilinia_fructigena_Mfrg269	n421	1.0	Terminal	Monilinia_fructigena_Mfrg269_RAL60702.1	Monilinia_fructigena_Mfrg269_RAL62894.1, Monilinia_fructigena_Mfrg269_RAL59608.1
OG0000002	Monilinia_fructigena_Mfrg269	n422	1.0	Terminal	Monilinia_fructigena_Mfrg269_RAL62894.1	Monilinia_fructigena_Mfrg269_RAL59608.1
OG0000002	Erysiphe_necator_c	n423	1.0	Terminal	Erysiphe_necator_c_KHJ32575.1	Erysiphe_necator_c_KHJ32270.1
OG0000002	N0	n424	0.12	Non-Terminal	Rhynchosporium_agropyri_CZS95003.1, Rhynchosporium_agropyri_CZT01273.1, Rhynchosporium_agropyri_CZS92417.1, Rhynchosporium_agropyri_CZS99666.1, Verticillium_dahliae_12008_PNH26263.1, Sclerotinia_borealis_ESZ92698.1, Rhizopus_microsporus_ATCC52813_XP_023462732.1	Rhynchosporium_agropyri_CZS99664.1, Verticillium_dahliae_12008_PNH26257.1, Rhizopus_microsporus_ATCC52813_XP_023461400.1, Rhizopus_microsporus_ATCC52813_XP_023462723.1, Rhizopus_microsporus_ATCC52813_XP_023468240.1, Rhizopus_microsporus_ATCC52813_XP_023462731.1, Verticillium_dahliae_12008_PNH26306.1, Hypsizygus_marmoreus_RDB22988.1, Rhizopus_microsporus_ATCC52813_XP_023463780.1
OG0000002	Rhynchosporium_agropyri	n427	1.0	Terminal	Rhynchosporium_agropyri_CZS95003.1, Rhynchosporium_agropyri_CZT01273.1, Rhynchosporium_agropyri_CZS92417.1	Rhynchosporium_agropyri_CZS99666.1
OG0000002	Rhynchosporium_agropyri	n428	1.0	Terminal	Rhynchosporium_agropyri_CZS95003.1, Rhynchosporium_agropyri_CZT01273.1	Rhynchosporium_agropyri_CZS92417.1
OG0000002	Rhynchosporium_agropyri	n429	1.0	Terminal	Rhynchosporium_agropyri_CZS95003.1	Rhynchosporium_agropyri_CZT01273.1
OG0000002	N0	n432	0.08	Non-Terminal	Verticillium_dahliae_12008_PNH26257.1, Rhizopus_microsporus_ATCC52813_XP_023461400.1, Rhizopus_microsporus_ATCC52813_XP_023462723.1, Rhizopus_microsporus_ATCC52813_XP_023468240.1, Rhizopus_microsporus_ATCC52813_XP_023462731.1	Verticillium_dahliae_12008_PNH26306.1, Hypsizygus_marmoreus_RDB22988.1, Rhizopus_microsporus_ATCC52813_XP_023463780.1
OG0000002	Rhizopus_microsporus_ATCC52813	n434	1.0	Terminal	Rhizopus_microsporus_ATCC52813_XP_023461400.1, Rhizopus_microsporus_ATCC52813_XP_023462723.1	Rhizopus_microsporus_ATCC52813_XP_023468240.1, Rhizopus_microsporus_ATCC52813_XP_023462731.1
OG0000002	Rhizopus_microsporus_ATCC52813	n435	1.0	Terminal	Rhizopus_microsporus_ATCC52813_XP_023461400.1	Rhizopus_microsporus_ATCC52813_XP_023462723.1
OG0000002	Rhizopus_microsporus_ATCC52813	n436	1.0	Terminal	Rhizopus_microsporus_ATCC52813_XP_023468240.1	Rhizopus_microsporus_ATCC52813_XP_023462731.1
OG0000002	Lasallia_pustulata_v1	n442	1.0	Terminal	Lasallia_pustulata_v1_SLM34944.1, Lasallia_pustulata_v1_SLM36247.1, Lasallia_pustulata_v1_SLM35177.1, Lasallia_pustulata_v1_SLM36340.1, Lasallia_pustulata_v1_SLM34140.1	Lasallia_pustulata_v1_SLM34245.1
OG0000002	Lasallia_pustulata_v1	n443	1.0	Terminal	Lasallia_pustulata_v1_SLM34944.1, Lasallia_pustulata_v1_SLM36247.1, Lasallia_pustulata_v1_SLM35177.1	Lasallia_pustulata_v1_SLM36340.1, Lasallia_pustulata_v1_SLM34140.1
OG0000002	Lasallia_pustulata_v1	n444	1.0	Terminal	Lasallia_pustulata_v1_SLM34944.1	Lasallia_pustulata_v1_SLM36247.1, Lasallia_pustulata_v1_SLM35177.1
OG0000002	Lasallia_pustulata_v1	n445	1.0	Terminal	Lasallia_pustulata_v1_SLM36247.1	Lasallia_pustulata_v1_SLM35177.1
OG0000002	Lasallia_pustulata_v1	n446	1.0	Terminal	Lasallia_pustulata_v1_SLM36340.1	Lasallia_pustulata_v1_SLM34140.1
OG0000002	Hypsizygus_marmoreus	n447	1.0	Terminal	Hypsizygus_marmoreus_RDB15992.1, Hypsizygus_marmoreus_RDB19712.1	Hypsizygus_marmoreus_RDB26437.1
OG0000002	Hypsizygus_marmoreus	n448	1.0	Terminal	Hypsizygus_marmoreus_RDB15992.1	Hypsizygus_marmoreus_RDB19712.1
OG0000003	N3	n1	0.13636363636363635	Non-Terminal	Verticillium_dahliae_12008_PNH29122.1, fusarium_poae_OBS22642.1, Diplodia_corticola_XP_020127413.1, Rutstroemia_sp_NJR2017a_WRK4_PQE07967.1, Rachicladosporium_antarcticum_OQO13429.1, Rachicladosporium_antarcticum_OQO11061.1, Sclerotinia_borealis_ESZ95461.1, Botrytis_cinerea_XP_024549972.1, Phialocephala_subalpina_UAMH_11012_CZR54185.1, Phialocephala_subalpina_UAMH_11012_CZR66684.1, Rutstroemia_sp…	Rutstroemia_sp_NJR2017a_WRK4_PQE16459.1, Rhynchosporium_agropyri_CZT11896.1, Phialocephala_subalpina_UAMH_11012_CZR69111.1
OG0000003	N3	n2	0.5	Non-Terminal	Verticillium_dahliae_12008_PNH29122.1, fusarium_poae_OBS22642.1, Diplodia_corticola_XP_020127413.1, Rutstroemia_sp_NJR2017a_WRK4_PQE07967.1, Rachicladosporium_antarcticum_OQO13429.1, Rachicladosporium_antarcticum_OQO11061.1, Sclerotinia_borealis_ESZ95461.1, Botrytis_cinerea_XP_024549972.1, Phialocephala_subalpina_UAMH_11012_CZR54185.1, Phialocephala_subalpina_UAMH_11012_CZR66684.1, Rutstroemia_sp…	Aspergillus_niger_N402_SPB51739.1, Blumeria_graminis_SZF00037.1, Erysiphe_necator_c_KHJ31213.1, Erysiphe_necator_c_KHJ31961.1, Phialocephala_subalpina_UAMH_11012_CZR52853.1, Diplodia_corticola_XP_020128476.1, Diplodia_corticola_XP_020130156.1, Rachicladosporium_antarcticum_OQO11273.1, Rachicladosporium_antarcticum_OQO13316.1, Rachicladosporium_antarcticum_OQO13223.1, Rachicladosporium_antarcticum…
OG0000003	N5	n4	0.2	Non-Terminal	fusarium_poae_OBS22642.1, Diplodia_corticola_XP_020127413.1, Rutstroemia_sp_NJR2017a_WRK4_PQE07967.1, Rachicladosporium_antarcticum_OQO13429.1, Rachicladosporium_antarcticum_OQO11061.1, Sclerotinia_borealis_ESZ95461.1, Botrytis_cinerea_XP_024549972.1, Phialocephala_subalpina_UAMH_11012_CZR54185.1, Phialocephala_subalpina_UAMH_11012_CZR66684.1, Rutstroemia_sp_NJR2017a_WRK4_PQE32930.1, Rutstroemia_…	Aspergillus_niger_N402_SPB46045.1, Phialocephala_subalpina_UAMH_11012_CZR59939.1, Marssonina_coronariae_OWO99126.1, Rhynchosporium_agropyri_CZT05747.1, Phialocephala_subalpina_UAMH_11012_CZR67074.1, Phialocephala_subalpina_UAMH_11012_CZR63943.1, Phialocephala_subalpina_UAMH_11012_CZR69401.1, Rachicladosporium_antarcticum_OQO06476.1, Rachicladosporium_antarcticum_OQO14644.1, Rhynchosporium_agropyr…
OG0000003	N5	n5	0.2	Non-Terminal	fusarium_poae_OBS22642.1, Diplodia_corticola_XP_020127413.1, Rutstroemia_sp_NJR2017a_WRK4_PQE07967.1, Rachicladosporium_antarcticum_OQO13429.1, Rachicladosporium_antarcticum_OQO11061.1, Sclerotinia_borealis_ESZ95461.1, Botrytis_cinerea_XP_024549972.1, Phialocephala_subalpina_UAMH_11012_CZR54185.1, Phialocephala_subalpina_UAMH_11012_CZR66684.1, Rutstroemia_sp_NJR2017a_WRK4_PQE32930.1, Rutstroemia_…	Phialocephala_subalpina_UAMH_11012_CZR65443.1, Diplodia_corticola_XP_020128074.1, Diplodia_corticola_XP_020126289.1, Rutstroemia_sp_NJR2017a_WRK4_PQE13451.1, fusarium_poae_OBS25858.1, Phialocephala_subalpina_UAMH_11012_CZR69694.1, Phialocephala_subalpina_UAMH_11012_CZR65731.1, fusarium_poae_OBS24144.1, fusarium_poae_OBS22686.1, fusarium_poae_OBS24470.1, Rutstroemia_sp_NJR2017a_WRK4_PQE30991.1, Ph…
OG0000003	N5	n8	0.05	Non-Terminal	Diplodia_corticola_XP_020127413.1, Rutstroemia_sp_NJR2017a_WRK4_PQE07967.1	Rachicladosporium_antarcticum_OQO13429.1, Rachicladosporium_antarcticum_OQO11061.1, Sclerotinia_borealis_ESZ95461.1, Botrytis_cinerea_XP_024549972.1, Phialocephala_subalpina_UAMH_11012_CZR54185.1, Phialocephala_subalpina_UAMH_11012_CZR66684.1, Rutstroemia_sp_NJR2017a_WRK4_PQE32930.1, Rutstroemia_sp_NJR2017a_WRK4_PQE31255.1
OG0000003	Rachicladosporium_antarcticum	n12	1.0	Terminal	Rachicladosporium_antarcticum_OQO13429.1	Rachicladosporium_antarcticum_OQO11061.1
OG0000003	Phialocephala_subalpina_UAMH_11012	n15	1.0	Terminal	Phialocephala_subalpina_UAMH_11012_CZR54185.1	Phialocephala_subalpina_UAMH_11012_CZR66684.1
OG0000003	Rutstroemia_sp_NJR2017a_WRK4	n16	1.0	Terminal	Rutstroemia_sp_NJR2017a_WRK4_PQE32930.1	Rutstroemia_sp_NJR2017a_WRK4_PQE31255.1
OG0000003	N5	n17	0.05	Non-Terminal	Phialocephala_subalpina_UAMH_11012_CZR65443.1, Diplodia_corticola_XP_020128074.1, Diplodia_corticola_XP_020126289.1	Rutstroemia_sp_NJR2017a_WRK4_PQE13451.1, fusarium_poae_OBS25858.1, Phialocephala_subalpina_UAMH_11012_CZR69694.1, Phialocephala_subalpina_UAMH_11012_CZR65731.1, fusarium_poae_OBS24144.1, fusarium_poae_OBS22686.1, fusarium_poae_OBS24470.1, Rutstroemia_sp_NJR2017a_WRK4_PQE30991.1, Phialocephala_subalpina_UAMH_11012_CZR66519.1, Phialocephala_subalpina_UAMH_11012_CZR65458.1
OG0000003	Diplodia_corticola	n19	1.0	Terminal	Diplodia_corticola_XP_020128074.1	Diplodia_corticola_XP_020126289.1
OG0000003	N7	n20	0.2	Non-Terminal	Rutstroemia_sp_NJR2017a_WRK4_PQE13451.1, fusarium_poae_OBS25858.1, Phialocephala_subalpina_UAMH_11012_CZR69694.1, Phialocephala_subalpina_UAMH_11012_CZR65731.1, fusarium_poae_OBS24144.1, fusarium_poae_OBS22686.1	fusarium_poae_OBS24470.1, Rutstroemia_sp_NJR2017a_WRK4_PQE30991.1, Phialocephala_subalpina_UAMH_11012_CZR66519.1, Phialocephala_subalpina_UAMH_11012_CZR65458.1
OG0000003	N7	n22	0.13333333333333333	Non-Terminal	fusarium_poae_OBS25858.1, Phialocephala_subalpina_UAMH_11012_CZR69694.1	Phialocephala_subalpina_UAMH_11012_CZR65731.1, fusarium_poae_OBS24144.1, fusarium_poae_OBS22686.1
OG0000003	fusarium_poae	n25	1.0	Terminal	fusarium_poae_OBS24144.1	fusarium_poae_OBS22686.1
OG0000003	Phialocephala_subalpina_UAMH_11012	n28	1.0	Terminal	Phialocephala_subalpina_UAMH_11012_CZR66519.1	Phialocephala_subalpina_UAMH_11012_CZR65458.1
OG0000003	N5	n29	0.1	Non-Terminal	Aspergillus_niger_N402_SPB46045.1, Phialocephala_subalpina_UAMH_11012_CZR59939.1, Marssonina_coronariae_OWO99126.1	Rhynchosporium_agropyri_CZT05747.1, Phialocephala_subalpina_UAMH_11012_CZR67074.1, Phialocephala_subalpina_UAMH_11012_CZR63943.1, Phialocephala_subalpina_UAMH_11012_CZR69401.1, Rachicladosporium_antarcticum_OQO06476.1, Rachicladosporium_antarcticum_OQO14644.1, Rhynchosporium_agropyri_CZT04245.1, Rachicladosporium_antarcticum_OQO01178.1, Rutstroemia_sp_NJR2017a_WRK4_PQE30453.1, Marssonina_coronari…
OG0000003	N5	n33	0.1	Non-Terminal	Rhynchosporium_agropyri_CZT05747.1, Phialocephala_subalpina_UAMH_11012_CZR67074.1	Phialocephala_subalpina_UAMH_11012_CZR63943.1, Phialocephala_subalpina_UAMH_11012_CZR69401.1, Rachicladosporium_antarcticum_OQO06476.1, Rachicladosporium_antarcticum_OQO14644.1, Rhynchosporium_agropyri_CZT04245.1, Rachicladosporium_antarcticum_OQO01178.1
OG0000003	Phialocephala_subalpina_UAMH_11012	n36	1.0	Terminal	Phialocephala_subalpina_UAMH_11012_CZR63943.1	Phialocephala_subalpina_UAMH_11012_CZR69401.1
OG0000003	N5	n37	0.05	Non-Terminal	Rachicladosporium_antarcticum_OQO06476.1, Rachicladosporium_antarcticum_OQO14644.1, Rhynchosporium_agropyri_CZT04245.1	Rachicladosporium_antarcticum_OQO01178.1
OG0000003	Rachicladosporium_antarcticum	n39	1.0	Terminal	Rachicladosporium_antarcticum_OQO06476.1	Rachicladosporium_antarcticum_OQO14644.1
OG0000003	Marssonina_coronariae	n41	1.0	Terminal	Marssonina_coronariae_OWO98872.1	Marssonina_coronariae_OWP01204.1
OG0000003	N3	n43	0.45454545454545453	Non-Terminal	Blumeria_graminis_SZF00037.1, Erysiphe_necator_c_KHJ31213.1, Erysiphe_necator_c_KHJ31961.1, Phialocephala_subalpina_UAMH_11012_CZR52853.1, Diplodia_corticola_XP_020128476.1, Diplodia_corticola_XP_020130156.1, Rachicladosporium_antarcticum_OQO11273.1, Rachicladosporium_antarcticum_OQO13316.1, Rachicladosporium_antarcticum_OQO13223.1, Rachicladosporium_antarcticum_OQO03959.1, Rutstroemia_sp_NJR2017…	Arthrobotrys_oligospora_ATCC24927_XP_011121736.1, Botrytis_cinerea_XP_001555159.1, Phialocephala_subalpina_UAMH_11012_CZR65940.1, Marssonina_coronariae_OWO99129.1, Diplodia_corticola_XP_020134033.1, Diplodia_corticola_XP_020127683.1, Verticillium_dahliae_12008_PNH35120.1, fusarium_poae_OBS27657.1, Phialocephala_subalpina_UAMH_11012_CZR69172.1, Phialocephala_subalpina_UAMH_11012_CZR59900.1, Marsso…
OG0000003	N5	n44	0.1	Non-Terminal	Blumeria_graminis_SZF00037.1, Erysiphe_necator_c_KHJ31213.1, Erysiphe_necator_c_KHJ31961.1, Phialocephala_subalpina_UAMH_11012_CZR52853.1, Diplodia_corticola_XP_020128476.1	Diplodia_corticola_XP_020130156.1, Rachicladosporium_antarcticum_OQO11273.1, Rachicladosporium_antarcticum_OQO13316.1, Rachicladosporium_antarcticum_OQO13223.1, Rachicladosporium_antarcticum_OQO03959.1, Rutstroemia_sp_NJR2017a_WRK4_PQE11590.1, Botrytis_cinerea_XP_024551258.1, Diplodia_corticola_XP_020131563.1, Aspergillus_flavus_CA14_RMZ39447.1, Diplodia_corticola_XP_020130024.1, Diplodia_cortico…
OG0000003	Erysiphe_necator_c	n47	1.0	Terminal	Erysiphe_necator_c_KHJ31213.1	Erysiphe_necator_c_KHJ31961.1
OG0000003	N5	n49	0.2	Non-Terminal	Diplodia_corticola_XP_020130156.1, Rachicladosporium_antarcticum_OQO11273.1, Rachicladosporium_antarcticum_OQO13316.1, Rachicladosporium_antarcticum_OQO13223.1, Rachicladosporium_antarcticum_OQO03959.1, Rutstroemia_sp_NJR2017a_WRK4_PQE11590.1, Botrytis_cinerea_XP_024551258.1, Diplodia_corticola_XP_020131563.1	Aspergillus_flavus_CA14_RMZ39447.1, Diplodia_corticola_XP_020130024.1, Diplodia_corticola_XP_020126547.1, Verticillium_dahliae_12008_PNH30440.1, Phialocephala_subalpina_UAMH_11012_CZR51400.1, Phialocephala_subalpina_UAMH_11012_CZR68473.1, Phialocephala_subalpina_UAMH_11012_CZR66833.1, Rhynchosporium_agropyri_CZT03455.1, Rhynchosporium_agropyri_CZT03936.1, Rhynchosporium_agropyri_CZS92166.1, Rachi…
OG0000003	N5	n50	0.1	Non-Terminal	Diplodia_corticola_XP_020130156.1, Rachicladosporium_antarcticum_OQO11273.1, Rachicladosporium_antarcticum_OQO13316.1	Rachicladosporium_antarcticum_OQO13223.1, Rachicladosporium_antarcticum_OQO03959.1, Rutstroemia_sp_NJR2017a_WRK4_PQE11590.1, Botrytis_cinerea_XP_024551258.1, Diplodia_corticola_XP_020131563.1
OG0000003	Rachicladosporium_antarcticum	n52	1.0	Terminal	Rachicladosporium_antarcticum_OQO11273.1	Rachicladosporium_antarcticum_OQO13316.1
OG0000003	Rachicladosporium_antarcticum	n54	1.0	Terminal	Rachicladosporium_antarcticum_OQO13223.1	Rachicladosporium_antarcticum_OQO03959.1
OG0000003	Diplodia_corticola	n59	1.0	Terminal	Diplodia_corticola_XP_020130024.1	Diplodia_corticola_XP_020126547.1
OG0000003	N5	n60	0.1	Non-Terminal	Verticillium_dahliae_12008_PNH30440.1, Phialocephala_subalpina_UAMH_11012_CZR51400.1, Phialocephala_subalpina_UAMH_11012_CZR68473.1, Phialocephala_subalpina_UAMH_11012_CZR66833.1, Rhynchosporium_agropyri_CZT03455.1, Rhynchosporium_agropyri_CZT03936.1, Rhynchosporium_agropyri_CZS92166.1, Rachicladosporium_antarcticum_OQO01517.1, Rachicladosporium_antarcticum_OQO08198.1, Rutstroemia_sp_NJR2017a_WRK…	Phialocephala_subalpina_UAMH_11012_CZR54792.1, Verticillium_dahliae_12008_PNH27729.1, Verticillium_dahliae_12008_PNH27336.1
OG0000003	N5	n61	0.05	Non-Terminal	Verticillium_dahliae_12008_PNH30440.1, Phialocephala_subalpina_UAMH_11012_CZR51400.1, Phialocephala_subalpina_UAMH_11012_CZR68473.1, Phialocephala_subalpina_UAMH_11012_CZR66833.1, Rhynchosporium_agropyri_CZT03455.1, Rhynchosporium_agropyri_CZT03936.1, Rhynchosporium_agropyri_CZS92166.1, Rachicladosporium_antarcticum_OQO01517.1, Rachicladosporium_antarcticum_OQO08198.1, Rutstroemia_sp_NJR2017a_WRK…	Verticillium_dahliae_12008_PNH36225.1
OG0000003	N5	n62	0.15	Non-Terminal	Verticillium_dahliae_12008_PNH30440.1, Phialocephala_subalpina_UAMH_11012_CZR51400.1, Phialocephala_subalpina_UAMH_11012_CZR68473.1, Phialocephala_subalpina_UAMH_11012_CZR66833.1, Rhynchosporium_agropyri_CZT03455.1, Rhynchosporium_agropyri_CZT03936.1, Rhynchosporium_agropyri_CZS92166.1, Rachicladosporium_antarcticum_OQO01517.1, Rachicladosporium_antarcticum_OQO08198.1, Rutstroemia_sp_NJR2017a_WRK…	fusarium_poae_OBS28073.1, fusarium_poae_OBS29483.1, Rutstroemia_sp_NJR2017a_WRK4_PQE30867.1, Verticillium_dahliae_12008_PNH29052.1
OG0000003	N5	n64	0.1	Non-Terminal	Phialocephala_subalpina_UAMH_11012_CZR51400.1, Phialocephala_subalpina_UAMH_11012_CZR68473.1, Phialocephala_subalpina_UAMH_11012_CZR66833.1, Rhynchosporium_agropyri_CZT03455.1, Rhynchosporium_agropyri_CZT03936.1	Rhynchosporium_agropyri_CZS92166.1, Rachicladosporium_antarcticum_OQO01517.1, Rachicladosporium_antarcticum_OQO08198.1, Rutstroemia_sp_NJR2017a_WRK4_PQE32788.1, Phialocephala_subalpina_UAMH_11012_CZR69903.1, Monilinia_fructigena_Mfrg269_RAL62352.1, Botrytis_cinerea_XP_001554842.1, fusarium_poae_OBS22713.1, Phialocephala_subalpina_UAMH_11012_CZR66363.1, Phialocephala_subalpina_UAMH_11012_CZR58567.…
OG0000003	Phialocephala_subalpina_UAMH_11012	n66	1.0	Terminal	Phialocephala_subalpina_UAMH_11012_CZR51400.1	Phialocephala_subalpina_UAMH_11012_CZR68473.1, Phialocephala_subalpina_UAMH_11012_CZR66833.1
OG0000003	Phialocephala_subalpina_UAMH_11012	n67	1.0	Terminal	Phialocephala_subalpina_UAMH_11012_CZR68473.1	Phialocephala_subalpina_UAMH_11012_CZR66833.1
OG0000003	Rhynchosporium_agropyri	n68	1.0	Terminal	Rhynchosporium_agropyri_CZT03455.1	Rhynchosporium_agropyri_CZT03936.1
OG0000003	N5	n69	0.1	Non-Terminal	Rhynchosporium_agropyri_CZS92166.1, Rachicladosporium_antarcticum_OQO01517.1, Rachicladosporium_antarcticum_OQO08198.1, Rutstroemia_sp_NJR2017a_WRK4_PQE32788.1, Phialocephala_subalpina_UAMH_11012_CZR69903.1, Monilinia_fructigena_Mfrg269_RAL62352.1, Botrytis_cinerea_XP_001554842.1, fusarium_poae_OBS22713.1, Phialocephala_subalpina_UAMH_11012_CZR66363.1, Phialocephala_subalpina_UAMH_11012_CZR58567.…	Rutstroemia_sp_NJR2017a_WRK4_PQE27337.1, Phialocephala_subalpina_UAMH_11012_CZR65729.1, Phialocephala_subalpina_UAMH_11012_CZR58212.1, Phialocephala_subalpina_UAMH_11012_CZR53454.1, Phialocephala_subalpina_UAMH_11012_CZR66919.1, Phialocephala_subalpina_UAMH_11012_CZR54522.1, Phialocephala_subalpina_UAMH_11012_CZR54220.1
OG0000003	N5	n70	0.05	Non-Terminal	Rhynchosporium_agropyri_CZS92166.1, Rachicladosporium_antarcticum_OQO01517.1, Rachicladosporium_antarcticum_OQO08198.1, Rutstroemia_sp_NJR2017a_WRK4_PQE32788.1, Phialocephala_subalpina_UAMH_11012_CZR69903.1, Monilinia_fructigena_Mfrg269_RAL62352.1, Botrytis_cinerea_XP_001554842.1, fusarium_poae_OBS22713.1, Phialocephala_subalpina_UAMH_11012_CZR66363.1, Phialocephala_subalpina_UAMH_11012_CZR58567.…	Phialocephala_subalpina_UAMH_11012_CZR51234.1
OG0000003	N5	n71	0.1	Non-Terminal	Rhynchosporium_agropyri_CZS92166.1, Rachicladosporium_antarcticum_OQO01517.1, Rachicladosporium_antarcticum_OQO08198.1, Rutstroemia_sp_NJR2017a_WRK4_PQE32788.1, Phialocephala_subalpina_UAMH_11012_CZR69903.1, Monilinia_fructigena_Mfrg269_RAL62352.1, Botrytis_cinerea_XP_001554842.1	fusarium_poae_OBS22713.1, Phialocephala_subalpina_UAMH_11012_CZR66363.1, Phialocephala_subalpina_UAMH_11012_CZR58567.1, Rutstroemia_sp_NJR2017a_WRK4_PQE21340.1
OG0000003	Rachicladosporium_antarcticum	n74	1.0	Terminal	Rachicladosporium_antarcticum_OQO01517.1	Rachicladosporium_antarcticum_OQO08198.1
OG0000003	Phialocephala_subalpina_UAMH_11012	n80	1.0	Terminal	Phialocephala_subalpina_UAMH_11012_CZR66363.1	Phialocephala_subalpina_UAMH_11012_CZR58567.1
OG0000003	Phialocephala_subalpina_UAMH_11012	n82	1.0	Terminal	Phialocephala_subalpina_UAMH_11012_CZR65729.1	Phialocephala_subalpina_UAMH_11012_CZR58212.1, Phialocephala_subalpina_UAMH_11012_CZR53454.1, Phialocephala_subalpina_UAMH_11012_CZR66919.1, Phialocephala_subalpina_UAMH_11012_CZR54522.1, Phialocephala_subalpina_UAMH_11012_CZR54220.1
OG0000003	Phialocephala_subalpina_UAMH_11012	n83	1.0	Terminal	Phialocephala_subalpina_UAMH_11012_CZR58212.1, Phialocephala_subalpina_UAMH_11012_CZR53454.1, Phialocephala_subalpina_UAMH_11012_CZR66919.1	Phialocephala_subalpina_UAMH_11012_CZR54522.1, Phialocephala_subalpina_UAMH_11012_CZR54220.1
OG0000003	Phialocephala_subalpina_UAMH_11012	n84	1.0	Terminal	Phialocephala_subalpina_UAMH_11012_CZR58212.1, Phialocephala_subalpina_UAMH_11012_CZR53454.1	Phialocephala_subalpina_UAMH_11012_CZR66919.1
OG0000003	Phialocephala_subalpina_UAMH_11012	n85	1.0	Terminal	Phialocephala_subalpina_UAMH_11012_CZR58212.1	Phialocephala_subalpina_UAMH_11012_CZR53454.1
OG0000003	Phialocephala_subalpina_UAMH_11012	n86	1.0	Terminal	Phialocephala_subalpina_UAMH_11012_CZR54522.1	Phialocephala_subalpina_UAMH_11012_CZR54220.1
OG0000003	fusarium_poae	n89	1.0	Terminal	fusarium_poae_OBS28073.1	fusarium_poae_OBS29483.1
OG0000003	Verticillium_dahliae_12008	n91	1.0	Terminal	Verticillium_dahliae_12008_PNH27729.1	Verticillium_dahliae_12008_PNH27336.1
OG0000003	N3	n92	0.5	Non-Terminal	Arthrobotrys_oligospora_ATCC24927_XP_011121736.1, Botrytis_cinerea_XP_001555159.1, Phialocephala_subalpina_UAMH_11012_CZR65940.1, Marssonina_coronariae_OWO99129.1, Diplodia_corticola_XP_020134033.1, Diplodia_corticola_XP_020127683.1, Verticillium_dahliae_12008_PNH35120.1, fusarium_poae_OBS27657.1, Phialocephala_subalpina_UAMH_11012_CZR69172.1, Phialocephala_subalpina_UAMH_11012_CZR59900.1, Marsso…	Glarea_lozoyensis_74030_EHL01417.1, Rutstroemia_sp_NJR2017a_WRK4_PQE29475.1, Rhynchosporium_agropyri_CZT05935.1, Phialocephala_subalpina_UAMH_11012_CZR68417.1, Phialocephala_subalpina_UAMH_11012_CZR68012.1, Phialocephala_subalpina_UAMH_11012_CZR53667.1, Phialocephala_subalpina_UAMH_11012_CZR62708.1, Phialocephala_subalpina_UAMH_11012_CZR58648.1, Sclerotinia_sclerotiorum_APA06486.1, Pseudogymnoasc…
OG0000003	N3	n93	0.22727272727272727	Non-Terminal	Arthrobotrys_oligospora_ATCC24927_XP_011121736.1, Botrytis_cinerea_XP_001555159.1, Phialocephala_subalpina_UAMH_11012_CZR65940.1, Marssonina_coronariae_OWO99129.1, Diplodia_corticola_XP_020134033.1, Diplodia_corticola_XP_020127683.1, Verticillium_dahliae_12008_PNH35120.1, fusarium_poae_OBS27657.1, Phialocephala_subalpina_UAMH_11012_CZR69172.1, Phialocephala_subalpina_UAMH_11012_CZR59900.1, Marsso…	Rachicladosporium_antarcticum_OQO05412.1, Rutstroemia_sp_NJR2017a_WRK4_PQE30621.1, Rhynchosporium_agropyri_CZT02926.1, Diplodia_corticola_XP_020125222.1, fusarium_poae_OBS22640.1, Phialocephala_subalpina_UAMH_11012_CZR56228.1, Phialocephala_subalpina_UAMH_11012_CZR62776.1, fusarium_poae_OBS23943.1, Phialocephala_subalpina_UAMH_11012_CZR67019.1, Sclerotinia_sclerotiorum_APA09020.1, Phialocephala_s…
OG0000003	N5	n96	0.1	Non-Terminal	Botrytis_cinerea_XP_001555159.1, Phialocephala_subalpina_UAMH_11012_CZR65940.1, Marssonina_coronariae_OWO99129.1	Diplodia_corticola_XP_020134033.1, Diplodia_corticola_XP_020127683.1, Verticillium_dahliae_12008_PNH35120.1, fusarium_poae_OBS27657.1, Phialocephala_subalpina_UAMH_11012_CZR69172.1, Phialocephala_subalpina_UAMH_11012_CZR59900.1, Marssonina_coronariae_OWP02867.1, Rhynchosporium_agropyri_CZS98851.1, Phialocephala_subalpina_UAMH_11012_CZR61467.1, Phialocephala_subalpina_UAMH_11012_CZR52699.1, Marsso…
OG0000003	Diplodia_corticola	n100	1.0	Terminal	Diplodia_corticola_XP_020134033.1	Diplodia_corticola_XP_020127683.1
OG0000003	N7	n102	0.13333333333333333	Non-Terminal	fusarium_poae_OBS27657.1, Phialocephala_subalpina_UAMH_11012_CZR69172.1, Phialocephala_subalpina_UAMH_11012_CZR59900.1, Marssonina_coronariae_OWP02867.1, Rhynchosporium_agropyri_CZS98851.1, Phialocephala_subalpina_UAMH_11012_CZR61467.1, Phialocephala_subalpina_UAMH_11012_CZR52699.1, Marssonina_coronariae_OWP00676.1	fusarium_poae_OBS25267.1, Phialocephala_subalpina_UAMH_11012_CZR65385.1, Phialocephala_subalpina_UAMH_11012_CZR59328.1
OG0000003	N7	n103	0.13333333333333333	Non-Terminal	fusarium_poae_OBS27657.1, Phialocephala_subalpina_UAMH_11012_CZR69172.1, Phialocephala_subalpina_UAMH_11012_CZR59900.1, Marssonina_coronariae_OWP02867.1, Rhynchosporium_agropyri_CZS98851.1	Phialocephala_subalpina_UAMH_11012_CZR61467.1, Phialocephala_subalpina_UAMH_11012_CZR52699.1, Marssonina_coronariae_OWP00676.1
OG0000003	Phialocephala_subalpina_UAMH_11012	n107	1.0	Terminal	Phialocephala_subalpina_UAMH_11012_CZR69172.1	Phialocephala_subalpina_UAMH_11012_CZR59900.1
OG0000003	N19	n108	0.25	Non-Terminal	Phialocephala_subalpina_UAMH_11012_CZR61467.1	Phialocephala_subalpina_UAMH_11012_CZR52699.1, Marssonina_coronariae_OWP00676.1
OG0000003	Phialocephala_subalpina_UAMH_11012	n111	1.0	Terminal	Phialocephala_subalpina_UAMH_11012_CZR65385.1	Phialocephala_subalpina_UAMH_11012_CZR59328.1
OG0000003	N5	n115	0.1	Non-Terminal	Diplodia_corticola_XP_020125222.1, fusarium_poae_OBS22640.1, Phialocephala_subalpina_UAMH_11012_CZR56228.1, Phialocephala_subalpina_UAMH_11012_CZR62776.1, fusarium_poae_OBS23943.1, Phialocephala_subalpina_UAMH_11012_CZR67019.1, Sclerotinia_sclerotiorum_APA09020.1	Phialocephala_subalpina_UAMH_11012_CZR65469.1, Phialocephala_subalpina_UAMH_11012_CZR69326.1, Glarea_lozoyensis_74030_EHK99781.1, Diplodia_corticola_XP_020134432.1
OG0000003	N7	n117	0.13333333333333333	Non-Terminal	fusarium_poae_OBS22640.1, Phialocephala_subalpina_UAMH_11012_CZR56228.1, Phialocephala_subalpina_UAMH_11012_CZR62776.1	fusarium_poae_OBS23943.1, Phialocephala_subalpina_UAMH_11012_CZR67019.1, Sclerotinia_sclerotiorum_APA09020.1
OG0000003	Phialocephala_subalpina_UAMH_11012	n119	1.0	Terminal	Phialocephala_subalpina_UAMH_11012_CZR56228.1	Phialocephala_subalpina_UAMH_11012_CZR62776.1
OG0000003	Phialocephala_subalpina_UAMH_11012	n124	1.0	Terminal	Phialocephala_subalpina_UAMH_11012_CZR65469.1	Phialocephala_subalpina_UAMH_11012_CZR69326.1
OG0000003	N5	n125	0.75	Non-Terminal	Glarea_lozoyensis_74030_EHL01417.1, Rutstroemia_sp_NJR2017a_WRK4_PQE29475.1, Rhynchosporium_agropyri_CZT05935.1, Phialocephala_subalpina_UAMH_11012_CZR68417.1, Phialocephala_subalpina_UAMH_11012_CZR68012.1, Phialocephala_subalpina_UAMH_11012_CZR53667.1, Phialocephala_subalpina_UAMH_11012_CZR62708.1, Phialocephala_subalpina_UAMH_11012_CZR58648.1, Sclerotinia_sclerotiorum_APA06486.1, Pseudogymnoasc…	Aspergillus_flavus_CA14_RMZ39900.1, Rutstroemia_sp_NJR2017a_WRK4_PQE08062.1, fusarium_poae_OBS19718.1, Phialocephala_subalpina_UAMH_11012_CZR68220.1, Verticillium_dahliae_12008_PNH35373.1, fusarium_poae_OBS26199.1, Rachicladosporium_antarcticum_OQO04717.1, Rachicladosporium_antarcticum_OQO03614.1, Phialocephala_subalpina_UAMH_11012_CZR56369.1, Rutstroemia_sp_NJR2017a_WRK4_PQE14979.1, Diplodia_cor…
OG0000003	N5	n126	0.2	Non-Terminal	Glarea_lozoyensis_74030_EHL01417.1, Rutstroemia_sp_NJR2017a_WRK4_PQE29475.1, Rhynchosporium_agropyri_CZT05935.1, Phialocephala_subalpina_UAMH_11012_CZR68417.1, Phialocephala_subalpina_UAMH_11012_CZR68012.1, Phialocephala_subalpina_UAMH_11012_CZR53667.1, Phialocephala_subalpina_UAMH_11012_CZR62708.1, Phialocephala_subalpina_UAMH_11012_CZR58648.1	Sclerotinia_sclerotiorum_APA06486.1, Pseudogymnoascus_sp_VKM_F4516_FW969_KFY66398.1, Phialocephala_subalpina_UAMH_11012_CZR60746.1, Glarea_lozoyensis_74030_EHK97585.1, Phialocephala_subalpina_UAMH_11012_CZR68991.1, Glarea_lozoyensis_74030_EHK96744.1, Phialocephala_subalpina_UAMH_11012_CZR50899.1, Glarea_lozoyensis_74030_EHK96636.1, Sclerotinia_sclerotiorum_APA09178.1, Phialocephala_subalpina_UAMH…
OG0000003	Phialocephala_subalpina_UAMH_11012	n130	1.0	Terminal	Phialocephala_subalpina_UAMH_11012_CZR68417.1, Phialocephala_subalpina_UAMH_11012_CZR68012.1, Phialocephala_subalpina_UAMH_11012_CZR53667.1	Phialocephala_subalpina_UAMH_11012_CZR62708.1, Phialocephala_subalpina_UAMH_11012_CZR58648.1
OG0000003	Phialocephala_subalpina_UAMH_11012	n131	1.0	Terminal	Phialocephala_subalpina_UAMH_11012_CZR68417.1, Phialocephala_subalpina_UAMH_11012_CZR68012.1	Phialocephala_subalpina_UAMH_11012_CZR53667.1
OG0000003	Phialocephala_subalpina_UAMH_11012	n132	1.0	Terminal	Phialocephala_subalpina_UAMH_11012_CZR68417.1	Phialocephala_subalpina_UAMH_11012_CZR68012.1
OG0000003	Phialocephala_subalpina_UAMH_11012	n133	1.0	Terminal	Phialocephala_subalpina_UAMH_11012_CZR62708.1	Phialocephala_subalpina_UAMH_11012_CZR58648.1
OG0000003	N5	n134	0.2	Non-Terminal	Sclerotinia_sclerotiorum_APA06486.1, Pseudogymnoascus_sp_VKM_F4516_FW969_KFY66398.1, Phialocephala_subalpina_UAMH_11012_CZR60746.1, Glarea_lozoyensis_74030_EHK97585.1, Phialocephala_subalpina_UAMH_11012_CZR68991.1, Glarea_lozoyensis_74030_EHK96744.1, Phialocephala_subalpina_UAMH_11012_CZR50899.1, Glarea_lozoyensis_74030_EHK96636.1, Sclerotinia_sclerotiorum_APA09178.1, Phialocephala_subalpina_UAMH…	fusarium_poae_OBS18928.1, Phialocephala_subalpina_UAMH_11012_CZR66483.1, Rutstroemia_sp_NJR2017a_WRK4_PQE10370.1, Pseudogymnoascus_sp_VKM_F4516_FW969_KFY56267.1, Phialocephala_subalpina_UAMH_11012_CZR50462.1, Phialocephala_subalpina_UAMH_11012_CZR57859.1, Phialocephala_subalpina_UAMH_11012_CZR70261.1
OG0000003	N5	n135	0.35	Non-Terminal	Sclerotinia_sclerotiorum_APA06486.1, Pseudogymnoascus_sp_VKM_F4516_FW969_KFY66398.1, Phialocephala_subalpina_UAMH_11012_CZR60746.1, Glarea_lozoyensis_74030_EHK97585.1, Phialocephala_subalpina_UAMH_11012_CZR68991.1, Glarea_lozoyensis_74030_EHK96744.1, Phialocephala_subalpina_UAMH_11012_CZR50899.1, Glarea_lozoyensis_74030_EHK96636.1, Sclerotinia_sclerotiorum_APA09178.1, Phialocephala_subalpina_UAMH…	Rachicladosporium_antarcticum_OQO11081.1, Rachicladosporium_antarcticum_OQO13447.1, Rachicladosporium_antarcticum_OQN99855.1, Rachicladosporium_antarcticum_OQO12812.1, Rachicladosporium_antarcticum_OQO08617.1, Pseudogymnoascus_sp_VKM_F4516_FW969_KFY51613.1, fusarium_poae_OBS22667.1, Marssonina_coronariae_OWP05700.1, Phialocephala_subalpina_UAMH_11012_CZR65510.1, Phialocephala_subalpina_UAMH_11012…
OG0000003	N5	n136	0.2	Non-Terminal	Sclerotinia_sclerotiorum_APA06486.1, Pseudogymnoascus_sp_VKM_F4516_FW969_KFY66398.1, Phialocephala_subalpina_UAMH_11012_CZR60746.1, Glarea_lozoyensis_74030_EHK97585.1, Phialocephala_subalpina_UAMH_11012_CZR68991.1, Glarea_lozoyensis_74030_EHK96744.1, Phialocephala_subalpina_UAMH_11012_CZR50899.1, Glarea_lozoyensis_74030_EHK96636.1, Sclerotinia_sclerotiorum_APA09178.1, Phialocephala_subalpina_UAMH…	Marssonina_coronariae_OWP01687.1, Diplocarpon_rosae_PBP16802.1, Phialocephala_subalpina_UAMH_11012_CZR70126.1, Rutstroemia_sp_NJR2017a_WRK4_PQE31923.1, Rutstroemia_sp_NJR2017a_WRK4_PQE21542.1, Phialocephala_subalpina_UAMH_11012_CZR57833.1, Phialocephala_subalpina_UAMH_11012_CZR66870.1, Aspergillus_flavus_CA14_RMZ42228.1, Aspergillus_flavus_CA14_RMZ37228.1, Diplodia_corticola_XP_020132148.1, Diplo…
OG0000003	N5	n137	0.2	Non-Terminal	Sclerotinia_sclerotiorum_APA06486.1, Pseudogymnoascus_sp_VKM_F4516_FW969_KFY66398.1, Phialocephala_subalpina_UAMH_11012_CZR60746.1, Glarea_lozoyensis_74030_EHK97585.1, Phialocephala_subalpina_UAMH_11012_CZR68991.1, Glarea_lozoyensis_74030_EHK96744.1, Phialocephala_subalpina_UAMH_11012_CZR50899.1, Glarea_lozoyensis_74030_EHK96636.1, Sclerotinia_sclerotiorum_APA09178.1, Phialocephala_subalpina_UAMH…	Phialocephala_subalpina_UAMH_11012_CZR67562.1, Phialocephala_subalpina_UAMH_11012_CZR68827.1, Phialocephala_subalpina_UAMH_11012_CZR59537.1, Phialocephala_subalpina_UAMH_11012_CZR56300.1, Rachicladosporium_antarcticum_OQO11372.1, Monilinia_fructigena_Mfrg269_RAL58877.1, Verticillium_dahliae_12008_PNH26743.1, Rhynchosporium_agropyri_CZT10105.1
OG0000003	N5	n138	0.1	Non-Terminal	Sclerotinia_sclerotiorum_APA06486.1, Pseudogymnoascus_sp_VKM_F4516_FW969_KFY66398.1, Phialocephala_subalpina_UAMH_11012_CZR60746.1	Glarea_lozoyensis_74030_EHK97585.1, Phialocephala_subalpina_UAMH_11012_CZR68991.1, Glarea_lozoyensis_74030_EHK96744.1, Phialocephala_subalpina_UAMH_11012_CZR50899.1, Glarea_lozoyensis_74030_EHK96636.1, Sclerotinia_sclerotiorum_APA09178.1, Phialocephala_subalpina_UAMH_11012_CZR69412.1, Rhynchosporium_agropyri_CZT07850.1, Phialocephala_subalpina_UAMH_11012_CZR56832.1, Phialocephala_subalpina_UAMH_1…
OG0000003	N5	n141	0.05	Non-Terminal	Glarea_lozoyensis_74030_EHK97585.1, Phialocephala_subalpina_UAMH_11012_CZR68991.1, Glarea_lozoyensis_74030_EHK96744.1, Phialocephala_subalpina_UAMH_11012_CZR50899.1, Glarea_lozoyensis_74030_EHK96636.1, Sclerotinia_sclerotiorum_APA09178.1, Phialocephala_subalpina_UAMH_11012_CZR69412.1, Rhynchosporium_agropyri_CZT07850.1, Phialocephala_subalpina_UAMH_11012_CZR56832.1, Phialocephala_subalpina_UAMH_1…	Phialocephala_subalpina_UAMH_11012_CZR53541.1, Phialocephala_subalpina_UAMH_11012_CZR56763.1, Monilinia_fructigena_Mfrg269_RAL58842.1, Phialocephala_subalpina_UAMH_11012_CZR69573.1, Rachicladosporium_antarcticum_OQO07133.1, Rachicladosporium_antarcticum_OQO02152.1, Rutstroemia_sp_NJR2017a_WRK4_PQE33482.1
OG0000003	N15	n142	0.2	Non-Terminal	Glarea_lozoyensis_74030_EHK97585.1, Phialocephala_subalpina_UAMH_11012_CZR68991.1, Glarea_lozoyensis_74030_EHK96744.1, Phialocephala_subalpina_UAMH_11012_CZR50899.1	Glarea_lozoyensis_74030_EHK96636.1, Sclerotinia_sclerotiorum_APA09178.1, Phialocephala_subalpina_UAMH_11012_CZR69412.1, Rhynchosporium_agropyri_CZT07850.1, Phialocephala_subalpina_UAMH_11012_CZR56832.1, Phialocephala_subalpina_UAMH_11012_CZR60229.1, Phialocephala_subalpina_UAMH_11012_CZR56426.1, Botrytis_cinerea_XP_001555100.2, Rhynchosporium_agropyri_CZS98848.1, Phialocephala_subalpina_UAMH_1101…
OG0000003	N17	n143	0.4	Non-Terminal	Glarea_lozoyensis_74030_EHK97585.1, Phialocephala_subalpina_UAMH_11012_CZR68991.1	Glarea_lozoyensis_74030_EHK96744.1, Phialocephala_subalpina_UAMH_11012_CZR50899.1
OG0000003	N15	n147	0.1	Non-Terminal	Sclerotinia_sclerotiorum_APA09178.1, Phialocephala_subalpina_UAMH_11012_CZR69412.1, Rhynchosporium_agropyri_CZT07850.1, Phialocephala_subalpina_UAMH_11012_CZR56832.1, Phialocephala_subalpina_UAMH_11012_CZR60229.1, Phialocephala_subalpina_UAMH_11012_CZR56426.1, Botrytis_cinerea_XP_001555100.2, Rhynchosporium_agropyri_CZS98848.1, Phialocephala_subalpina_UAMH_11012_CZR51791.1, Phialocephala_subalpin…	Phialocephala_subalpina_UAMH_11012_CZR60246.1
OG0000003	N15	n148	0.1	Non-Terminal	Sclerotinia_sclerotiorum_APA09178.1, Phialocephala_subalpina_UAMH_11012_CZR69412.1, Rhynchosporium_agropyri_CZT07850.1, Phialocephala_subalpina_UAMH_11012_CZR56832.1, Phialocephala_subalpina_UAMH_11012_CZR60229.1, Phialocephala_subalpina_UAMH_11012_CZR56426.1, Botrytis_cinerea_XP_001555100.2, Rhynchosporium_agropyri_CZS98848.1, Phialocephala_subalpina_UAMH_11012_CZR51791.1, Phialocephala_subalpin…	Phialocephala_subalpina_UAMH_11012_CZR53660.1
OG0000003	N15	n149	0.4	Non-Terminal	Sclerotinia_sclerotiorum_APA09178.1, Phialocephala_subalpina_UAMH_11012_CZR69412.1, Rhynchosporium_agropyri_CZT07850.1, Phialocephala_subalpina_UAMH_11012_CZR56832.1, Phialocephala_subalpina_UAMH_11012_CZR60229.1, Phialocephala_subalpina_UAMH_11012_CZR56426.1, Botrytis_cinerea_XP_001555100.2, Rhynchosporium_agropyri_CZS98848.1, Phialocephala_subalpina_UAMH_11012_CZR51791.1, Phialocephala_subalpin…	Phialocephala_subalpina_UAMH_11012_CZR65687.1, Rhynchosporium_agropyri_CZT06612.1, Sclerotinia_borealis_ESZ96328.1, Sclerotinia_sclerotiorum_APA10882.1, Botrytis_cinerea_XP_001560936.2
OG0000003	N15	n151	0.1	Non-Terminal	Phialocephala_subalpina_UAMH_11012_CZR69412.1	Rhynchosporium_agropyri_CZT07850.1, Phialocephala_subalpina_UAMH_11012_CZR56832.1, Phialocephala_subalpina_UAMH_11012_CZR60229.1, Phialocephala_subalpina_UAMH_11012_CZR56426.1, Botrytis_cinerea_XP_001555100.2, Rhynchosporium_agropyri_CZS98848.1, Phialocephala_subalpina_UAMH_11012_CZR51791.1, Phialocephala_subalpina_UAMH_11012_CZR67332.1, Phialocephala_subalpina_UAMH_11012_CZR68689.1, Phialocephal…
OG0000003	N15	n152	0.2	Non-Terminal	Rhynchosporium_agropyri_CZT07850.1, Phialocephala_subalpina_UAMH_11012_CZR56832.1	Phialocephala_subalpina_UAMH_11012_CZR60229.1, Phialocephala_subalpina_UAMH_11012_CZR56426.1, Botrytis_cinerea_XP_001555100.2, Rhynchosporium_agropyri_CZS98848.1, Phialocephala_subalpina_UAMH_11012_CZR51791.1, Phialocephala_subalpina_UAMH_11012_CZR67332.1, Phialocephala_subalpina_UAMH_11012_CZR68689.1, Phialocephala_subalpina_UAMH_11012_CZR55616.1, Phialocephala_subalpina_UAMH_11012_CZR67932.1, P…
OG0000003	N15	n154	0.1	Non-Terminal	Phialocephala_subalpina_UAMH_11012_CZR60229.1, Phialocephala_subalpina_UAMH_11012_CZR56426.1, Botrytis_cinerea_XP_001555100.2, Rhynchosporium_agropyri_CZS98848.1, Phialocephala_subalpina_UAMH_11012_CZR51791.1, Phialocephala_subalpina_UAMH_11012_CZR67332.1, Phialocephala_subalpina_UAMH_11012_CZR68689.1, Phialocephala_subalpina_UAMH_11012_CZR55616.1, Phialocephala_subalpina_UAMH_11012_CZR67932.1	Phialocephala_subalpina_UAMH_11012_CZR55641.1, Phialocephala_subalpina_UAMH_11012_CZR64495.1
OG0000003	N15	n155	0.1	Non-Terminal	Phialocephala_subalpina_UAMH_11012_CZR60229.1, Phialocephala_subalpina_UAMH_11012_CZR56426.1, Botrytis_cinerea_XP_001555100.2	Rhynchosporium_agropyri_CZS98848.1, Phialocephala_subalpina_UAMH_11012_CZR51791.1, Phialocephala_subalpina_UAMH_11012_CZR67332.1, Phialocephala_subalpina_UAMH_11012_CZR68689.1, Phialocephala_subalpina_UAMH_11012_CZR55616.1, Phialocephala_subalpina_UAMH_11012_CZR67932.1
OG0000003	Phialocephala_subalpina_UAMH_11012	n157	1.0	Terminal	Phialocephala_subalpina_UAMH_11012_CZR60229.1	Phialocephala_subalpina_UAMH_11012_CZR56426.1
OG0000003	Phialocephala_subalpina_UAMH_11012	n159	1.0	Terminal	Phialocephala_subalpina_UAMH_11012_CZR51791.1, Phialocephala_subalpina_UAMH_11012_CZR67332.1, Phialocephala_subalpina_UAMH_11012_CZR68689.1	Phialocephala_subalpina_UAMH_11012_CZR55616.1, Phialocephala_subalpina_UAMH_11012_CZR67932.1
OG0000003	Phialocephala_subalpina_UAMH_11012	n160	1.0	Terminal	Phialocephala_subalpina_UAMH_11012_CZR51791.1	Phialocephala_subalpina_UAMH_11012_CZR67332.1, Phialocephala_subalpina_UAMH_11012_CZR68689.1
OG0000003	Phialocephala_subalpina_UAMH_11012	n161	1.0	Terminal	Phialocephala_subalpina_UAMH_11012_CZR67332.1	Phialocephala_subalpina_UAMH_11012_CZR68689.1
OG0000003	Phialocephala_subalpina_UAMH_11012	n162	1.0	Terminal	Phialocephala_subalpina_UAMH_11012_CZR55616.1	Phialocephala_subalpina_UAMH_11012_CZR67932.1
OG0000003	Phialocephala_subalpina_UAMH_11012	n163	1.0	Terminal	Phialocephala_subalpina_UAMH_11012_CZR55641.1	Phialocephala_subalpina_UAMH_11012_CZR64495.1
OG0000003	N5	n168	0.05	Non-Terminal	Phialocephala_subalpina_UAMH_11012_CZR53541.1, Phialocephala_subalpina_UAMH_11012_CZR56763.1, Monilinia_fructigena_Mfrg269_RAL58842.1	Phialocephala_subalpina_UAMH_11012_CZR69573.1, Rachicladosporium_antarcticum_OQO07133.1, Rachicladosporium_antarcticum_OQO02152.1, Rutstroemia_sp_NJR2017a_WRK4_PQE33482.1
OG0000003	Phialocephala_subalpina_UAMH_11012	n170	1.0	Terminal	Phialocephala_subalpina_UAMH_11012_CZR53541.1	Phialocephala_subalpina_UAMH_11012_CZR56763.1
OG0000003	Rachicladosporium_antarcticum	n173	1.0	Terminal	Rachicladosporium_antarcticum_OQO07133.1	Rachicladosporium_antarcticum_OQO02152.1
OG0000003	Phialocephala_subalpina_UAMH_11012	n176	1.0	Terminal	Phialocephala_subalpina_UAMH_11012_CZR67562.1	Phialocephala_subalpina_UAMH_11012_CZR68827.1, Phialocephala_subalpina_UAMH_11012_CZR59537.1, Phialocephala_subalpina_UAMH_11012_CZR56300.1
OG0000003	Phialocephala_subalpina_UAMH_11012	n177	1.0	Terminal	Phialocephala_subalpina_UAMH_11012_CZR68827.1, Phialocephala_subalpina_UAMH_11012_CZR59537.1	Phialocephala_subalpina_UAMH_11012_CZR56300.1
OG0000003	Phialocephala_subalpina_UAMH_11012	n178	1.0	Terminal	Phialocephala_subalpina_UAMH_11012_CZR68827.1	Phialocephala_subalpina_UAMH_11012_CZR59537.1
OG0000003	N5	n184	0.05	Non-Terminal	Phialocephala_subalpina_UAMH_11012_CZR70126.1, Rutstroemia_sp_NJR2017a_WRK4_PQE31923.1, Rutstroemia_sp_NJR2017a_WRK4_PQE21542.1	Phialocephala_subalpina_UAMH_11012_CZR57833.1, Phialocephala_subalpina_UAMH_11012_CZR66870.1, Aspergillus_flavus_CA14_RMZ42228.1, Aspergillus_flavus_CA14_RMZ37228.1, Diplodia_corticola_XP_020132148.1, Diplodia_corticola_XP_020128648.1, Diplodia_corticola_XP_020132799.1
OG0000003	Rutstroemia_sp_NJR2017a_WRK4	n186	1.0	Terminal	Rutstroemia_sp_NJR2017a_WRK4_PQE31923.1	Rutstroemia_sp_NJR2017a_WRK4_PQE21542.1
OG0000003	Phialocephala_subalpina_UAMH_11012	n188	1.0	Terminal	Phialocephala_subalpina_UAMH_11012_CZR57833.1	Phialocephala_subalpina_UAMH_11012_CZR66870.1
OG0000003	Aspergillus_flavus_CA14	n190	1.0	Terminal	Aspergillus_flavus_CA14_RMZ42228.1	Aspergillus_flavus_CA14_RMZ37228.1
OG0000003	Diplodia_corticola	n191	1.0	Terminal	Diplodia_corticola_XP_020132148.1	Diplodia_corticola_XP_020128648.1, Diplodia_corticola_XP_020132799.1
OG0000003	Diplodia_corticola	n192	1.0	Terminal	Diplodia_corticola_XP_020128648.1	Diplodia_corticola_XP_020132799.1
OG0000003	Rachicladosporium_antarcticum	n195	1.0	Terminal	Rachicladosporium_antarcticum_OQO11081.1, Rachicladosporium_antarcticum_OQO13447.1, Rachicladosporium_antarcticum_OQN99855.1	Rachicladosporium_antarcticum_OQO12812.1, Rachicladosporium_antarcticum_OQO08617.1
OG0000003	Rachicladosporium_antarcticum	n196	1.0	Terminal	Rachicladosporium_antarcticum_OQO11081.1, Rachicladosporium_antarcticum_OQO13447.1	Rachicladosporium_antarcticum_OQN99855.1
OG0000003	Rachicladosporium_antarcticum	n197	1.0	Terminal	Rachicladosporium_antarcticum_OQO11081.1	Rachicladosporium_antarcticum_OQO13447.1
OG0000003	Rachicladosporium_antarcticum	n198	1.0	Terminal	Rachicladosporium_antarcticum_OQO12812.1	Rachicladosporium_antarcticum_OQO08617.1
OG0000003	N7	n201	0.06666666666666667	Non-Terminal	fusarium_poae_OBS22667.1, Marssonina_coronariae_OWP05700.1, Phialocephala_subalpina_UAMH_11012_CZR65510.1, Phialocephala_subalpina_UAMH_11012_CZR67283.1, Phialocephala_subalpina_UAMH_11012_CZR65971.1, Phialocephala_subalpina_UAMH_11012_CZR68110.1, Rutstroemia_sp_NJR2017a_WRK4_PQE09642.1	Phialocephala_subalpina_UAMH_11012_CZR66341.1
OG0000003	N7	n202	0.06666666666666667	Non-Terminal	fusarium_poae_OBS22667.1, Marssonina_coronariae_OWP05700.1, Phialocephala_subalpina_UAMH_11012_CZR65510.1, Phialocephala_subalpina_UAMH_11012_CZR67283.1	Phialocephala_subalpina_UAMH_11012_CZR65971.1, Phialocephala_subalpina_UAMH_11012_CZR68110.1, Rutstroemia_sp_NJR2017a_WRK4_PQE09642.1
OG0000003	Phialocephala_subalpina_UAMH_11012	n205	1.0	Terminal	Phialocephala_subalpina_UAMH_11012_CZR65510.1	Phialocephala_subalpina_UAMH_11012_CZR67283.1
OG0000003	Phialocephala_subalpina_UAMH_11012	n207	1.0	Terminal	Phialocephala_subalpina_UAMH_11012_CZR65971.1	Phialocephala_subalpina_UAMH_11012_CZR68110.1
OG0000003	Sclerotinia_sclerotiorum	n209	1.0	Terminal	Sclerotinia_sclerotiorum_APA07331.1	Sclerotinia_sclerotiorum_APA07332.1
OG0000003	N10	n211	0.07692307692307693	Non-Terminal	Phialocephala_subalpina_UAMH_11012_CZR66483.1, Rutstroemia_sp_NJR2017a_WRK4_PQE10370.1, Pseudogymnoascus_sp_VKM_F4516_FW969_KFY56267.1, Phialocephala_subalpina_UAMH_11012_CZR50462.1, Phialocephala_subalpina_UAMH_11012_CZR57859.1	Phialocephala_subalpina_UAMH_11012_CZR70261.1
OG0000003	N10	n212	0.07692307692307693	Non-Terminal	Phialocephala_subalpina_UAMH_11012_CZR66483.1, Rutstroemia_sp_NJR2017a_WRK4_PQE10370.1	Pseudogymnoascus_sp_VKM_F4516_FW969_KFY56267.1, Phialocephala_subalpina_UAMH_11012_CZR50462.1, Phialocephala_subalpina_UAMH_11012_CZR57859.1
OG0000003	Phialocephala_subalpina_UAMH_11012	n215	1.0	Terminal	Phialocephala_subalpina_UAMH_11012_CZR50462.1	Phialocephala_subalpina_UAMH_11012_CZR57859.1
OG0000003	N5	n216	0.65	Non-Terminal	Aspergillus_flavus_CA14_RMZ39900.1, Rutstroemia_sp_NJR2017a_WRK4_PQE08062.1, fusarium_poae_OBS19718.1, Phialocephala_subalpina_UAMH_11012_CZR68220.1, Verticillium_dahliae_12008_PNH35373.1, fusarium_poae_OBS26199.1, Rachicladosporium_antarcticum_OQO04717.1, Rachicladosporium_antarcticum_OQO03614.1, Phialocephala_subalpina_UAMH_11012_CZR56369.1, Rutstroemia_sp_NJR2017a_WRK4_PQE14979.1, Diplodia_cor…	fusarium_poae_OBS28450.1, Monilinia_fructigena_Mfrg269_RAL59326.1, Phialocephala_subalpina_UAMH_11012_CZR54135.1, Phialocephala_subalpina_UAMH_11012_CZR64159.1, Rutstroemia_sp_NJR2017a_WRK4_PQE23320.1, Rutstroemia_sp_NJR2017a_WRK4_PQE33076.1, Phialocephala_subalpina_UAMH_11012_CZR56700.1, Phialocephala_subalpina_UAMH_11012_CZR54897.1, Rutstroemia_sp_NJR2017a_WRK4_PQE32650.1, Rutstroemia_sp_NJR201…
OG0000003	N5	n218	0.45	Non-Terminal	Rutstroemia_sp_NJR2017a_WRK4_PQE08062.1, fusarium_poae_OBS19718.1, Phialocephala_subalpina_UAMH_11012_CZR68220.1, Verticillium_dahliae_12008_PNH35373.1, fusarium_poae_OBS26199.1, Rachicladosporium_antarcticum_OQO04717.1, Rachicladosporium_antarcticum_OQO03614.1, Phialocephala_subalpina_UAMH_11012_CZR56369.1, Rutstroemia_sp_NJR2017a_WRK4_PQE14979.1, Diplodia_corticola_XP_020127811.1, Sclerotinia_b…	Verticillium_dahliae_12008_PNH27696.1, Marssonina_coronariae_OWP00762.1, Phialocephala_subalpina_UAMH_11012_CZR69116.1, Phialocephala_subalpina_UAMH_11012_CZR68207.1, Rutstroemia_sp_NJR2017a_WRK4_PQE31169.1, Rhynchosporium_agropyri_CZS99529.1, fusarium_poae_OBS25955.1, Phialocephala_subalpina_UAMH_11012_CZR68730.1, Rhynchosporium_agropyri_CZS92060.1, Phialocephala_subalpina_UAMH_11012_CZR57672.1,…
OG0000003	N5	n219	0.15	Non-Terminal	Rutstroemia_sp_NJR2017a_WRK4_PQE08062.1, fusarium_poae_OBS19718.1, Phialocephala_subalpina_UAMH_11012_CZR68220.1, Verticillium_dahliae_12008_PNH35373.1	fusarium_poae_OBS26199.1, Rachicladosporium_antarcticum_OQO04717.1, Rachicladosporium_antarcticum_OQO03614.1, Phialocephala_subalpina_UAMH_11012_CZR56369.1, Rutstroemia_sp_NJR2017a_WRK4_PQE14979.1, Diplodia_corticola_XP_020127811.1, Sclerotinia_borealis_ESZ91929.1, Monilinia_fructigena_Mfrg269_RAL61874.1, Rutstroemia_sp_NJR2017a_WRK4_PQE32627.1, Botrytis_cinerea_XP_001560446.2, Phialocephala_suba…
OG0000003	N5	n224	0.1	Non-Terminal	Rachicladosporium_antarcticum_OQO04717.1, Rachicladosporium_antarcticum_OQO03614.1, Phialocephala_subalpina_UAMH_11012_CZR56369.1, Rutstroemia_sp_NJR2017a_WRK4_PQE14979.1, Diplodia_corticola_XP_020127811.1, Sclerotinia_borealis_ESZ91929.1, Monilinia_fructigena_Mfrg269_RAL61874.1, Rutstroemia_sp_NJR2017a_WRK4_PQE32627.1, Botrytis_cinerea_XP_001560446.2, Phialocephala_subalpina_UAMH_11012_CZR63673.…	Botrytis_cinerea_XP_001556736.1, Sclerotinia_sclerotiorum_APA14535.1, Phialocephala_subalpina_UAMH_11012_CZR69478.1, Phialocephala_subalpina_UAMH_11012_CZR70018.1, Phialocephala_subalpina_UAMH_11012_CZR70120.1, Phialocephala_subalpina_UAMH_11012_CZR64315.1
OG0000003	N5	n225	0.1	Non-Terminal	Rachicladosporium_antarcticum_OQO04717.1, Rachicladosporium_antarcticum_OQO03614.1, Phialocephala_subalpina_UAMH_11012_CZR56369.1, Rutstroemia_sp_NJR2017a_WRK4_PQE14979.1, Diplodia_corticola_XP_020127811.1	Sclerotinia_borealis_ESZ91929.1, Monilinia_fructigena_Mfrg269_RAL61874.1, Rutstroemia_sp_NJR2017a_WRK4_PQE32627.1, Botrytis_cinerea_XP_001560446.2, Phialocephala_subalpina_UAMH_11012_CZR63673.1, Rutstroemia_sp_NJR2017a_WRK4_PQE30869.1, Phialocephala_subalpina_UAMH_11012_CZR62733.1, Phialocephala_subalpina_UAMH_11012_CZR67879.1, Phialocephala_subalpina_UAMH_11012_CZR52633.1, Phialocephala_subalpin…
OG0000003	Rachicladosporium_antarcticum	n227	1.0	Terminal	Rachicladosporium_antarcticum_OQO04717.1	Rachicladosporium_antarcticum_OQO03614.1
OG0000003	N15	n231	0.2	Non-Terminal	Sclerotinia_borealis_ESZ91929.1, Monilinia_fructigena_Mfrg269_RAL61874.1, Rutstroemia_sp_NJR2017a_WRK4_PQE32627.1, Botrytis_cinerea_XP_001560446.2, Phialocephala_subalpina_UAMH_11012_CZR63673.1	Rutstroemia_sp_NJR2017a_WRK4_PQE30869.1, Phialocephala_subalpina_UAMH_11012_CZR62733.1, Phialocephala_subalpina_UAMH_11012_CZR67879.1, Phialocephala_subalpina_UAMH_11012_CZR52633.1, Phialocephala_subalpina_UAMH_11012_CZR56554.1
OG0000003	Phialocephala_subalpina_UAMH_11012	n237	1.0	Terminal	Phialocephala_subalpina_UAMH_11012_CZR62733.1	Phialocephala_subalpina_UAMH_11012_CZR67879.1, Phialocephala_subalpina_UAMH_11012_CZR52633.1, Phialocephala_subalpina_UAMH_11012_CZR56554.1
OG0000003	Phialocephala_subalpina_UAMH_11012	n238	1.0	Terminal	Phialocephala_subalpina_UAMH_11012_CZR67879.1, Phialocephala_subalpina_UAMH_11012_CZR52633.1	Phialocephala_subalpina_UAMH_11012_CZR56554.1
OG0000003	Phialocephala_subalpina_UAMH_11012	n239	1.0	Terminal	Phialocephala_subalpina_UAMH_11012_CZR67879.1	Phialocephala_subalpina_UAMH_11012_CZR52633.1
OG0000003	Phialocephala_subalpina_UAMH_11012	n242	1.0	Terminal	Phialocephala_subalpina_UAMH_11012_CZR69478.1, Phialocephala_subalpina_UAMH_11012_CZR70018.1	Phialocephala_subalpina_UAMH_11012_CZR70120.1, Phialocephala_subalpina_UAMH_11012_CZR64315.1
OG0000003	Phialocephala_subalpina_UAMH_11012	n243	1.0	Terminal	Phialocephala_subalpina_UAMH_11012_CZR69478.1	Phialocephala_subalpina_UAMH_11012_CZR70018.1
OG0000003	Phialocephala_subalpina_UAMH_11012	n244	1.0	Terminal	Phialocephala_subalpina_UAMH_11012_CZR70120.1	Phialocephala_subalpina_UAMH_11012_CZR64315.1
OG0000003	N5	n245	0.05	Non-Terminal	Verticillium_dahliae_12008_PNH27696.1, Marssonina_coronariae_OWP00762.1, Phialocephala_subalpina_UAMH_11012_CZR69116.1, Phialocephala_subalpina_UAMH_11012_CZR68207.1, Rutstroemia_sp_NJR2017a_WRK4_PQE31169.1, Rhynchosporium_agropyri_CZS99529.1, fusarium_poae_OBS25955.1, Phialocephala_subalpina_UAMH_11012_CZR68730.1, Rhynchosporium_agropyri_CZS92060.1, Phialocephala_subalpina_UAMH_11012_CZR57672.1,…	Rhynchosporium_agropyri_CZS92485.1
OG0000003	N5	n246	0.3	Non-Terminal	Verticillium_dahliae_12008_PNH27696.1, Marssonina_coronariae_OWP00762.1, Phialocephala_subalpina_UAMH_11012_CZR69116.1, Phialocephala_subalpina_UAMH_11012_CZR68207.1, Rutstroemia_sp_NJR2017a_WRK4_PQE31169.1, Rhynchosporium_agropyri_CZS99529.1, fusarium_poae_OBS25955.1, Phialocephala_subalpina_UAMH_11012_CZR68730.1, Rhynchosporium_agropyri_CZS92060.1, Phialocephala_subalpina_UAMH_11012_CZR57672.1,…	Rhynchosporium_agropyri_CZT09326.1, Rutstroemia_sp_NJR2017a_WRK4_PQE16056.1, Rachicladosporium_antarcticum_OQN98464.1, Rachicladosporium_antarcticum_OQN96190.1, Rachicladosporium_antarcticum_OQO05974.1, Rachicladosporium_antarcticum_OQN97667.1, Rutstroemia_sp_NJR2017a_WRK4_PQE32329.1, Phialocephala_subalpina_UAMH_11012_CZR62989.1, Phialocephala_subalpina_UAMH_11012_CZR66331.1, Rachicladosporium_a…
OG0000003	N5	n247	0.15	Non-Terminal	Verticillium_dahliae_12008_PNH27696.1, Marssonina_coronariae_OWP00762.1, Phialocephala_subalpina_UAMH_11012_CZR69116.1, Phialocephala_subalpina_UAMH_11012_CZR68207.1, Rutstroemia_sp_NJR2017a_WRK4_PQE31169.1, Rhynchosporium_agropyri_CZS99529.1, fusarium_poae_OBS25955.1, Phialocephala_subalpina_UAMH_11012_CZR68730.1, Rhynchosporium_agropyri_CZS92060.1, Phialocephala_subalpina_UAMH_11012_CZR57672.1,…	Glarea_lozoyensis_74030_EHK97015.1, Rutstroemia_sp_NJR2017a_WRK4_PQE32216.1, Phialocephala_subalpina_UAMH_11012_CZR67231.1, Phialocephala_subalpina_UAMH_11012_CZR55605.1, Phialocephala_subalpina_UAMH_11012_CZR67070.1, Phialocephala_subalpina_UAMH_11012_CZR56296.1, Phialocephala_subalpina_UAMH_11012_CZR61815.1, Rachicladosporium_antarcticum_OQO01845.1, Rachicladosporium_antarcticum_OQO11819.1
OG0000003	N5	n248	0.1	Non-Terminal	Verticillium_dahliae_12008_PNH27696.1, Marssonina_coronariae_OWP00762.1, Phialocephala_subalpina_UAMH_11012_CZR69116.1, Phialocephala_subalpina_UAMH_11012_CZR68207.1, Rutstroemia_sp_NJR2017a_WRK4_PQE31169.1, Rhynchosporium_agropyri_CZS99529.1, fusarium_poae_OBS25955.1, Phialocephala_subalpina_UAMH_11012_CZR68730.1, Rhynchosporium_agropyri_CZS92060.1, Phialocephala_subalpina_UAMH_11012_CZR57672.1,…	Phialocephala_subalpina_UAMH_11012_CZR67028.1, Phialocephala_subalpina_UAMH_11012_CZR57926.1, Phialocephala_subalpina_UAMH_11012_CZR56622.1, Phialocephala_subalpina_UAMH_11012_CZR69255.1, Botrytis_cinerea_XP_024552916.1, Rutstroemia_sp_NJR2017a_WRK4_PQE29371.1, Phialocephala_subalpina_UAMH_11012_CZR68743.1, Phialocephala_subalpina_UAMH_11012_CZR54347.1
OG0000003	N5	n249	0.05	Non-Terminal	Verticillium_dahliae_12008_PNH27696.1, Marssonina_coronariae_OWP00762.1, Phialocephala_subalpina_UAMH_11012_CZR69116.1, Phialocephala_subalpina_UAMH_11012_CZR68207.1, Rutstroemia_sp_NJR2017a_WRK4_PQE31169.1, Rhynchosporium_agropyri_CZS99529.1, fusarium_poae_OBS25955.1, Phialocephala_subalpina_UAMH_11012_CZR68730.1, Rhynchosporium_agropyri_CZS92060.1, Phialocephala_subalpina_UAMH_11012_CZR57672.1,…	Rutstroemia_sp_NJR2017a_WRK4_PQE30559.1, Rachicladosporium_antarcticum_OQN95217.1
OG0000003	N5	n252	0.1	Non-Terminal	Phialocephala_subalpina_UAMH_11012_CZR69116.1, Phialocephala_subalpina_UAMH_11012_CZR68207.1, Rutstroemia_sp_NJR2017a_WRK4_PQE31169.1, Rhynchosporium_agropyri_CZS99529.1	fusarium_poae_OBS25955.1, Phialocephala_subalpina_UAMH_11012_CZR68730.1, Rhynchosporium_agropyri_CZS92060.1, Phialocephala_subalpina_UAMH_11012_CZR57672.1, Diplodia_corticola_XP_020129361.1, Diplodia_corticola_XP_020132944.1, Phialocephala_subalpina_UAMH_11012_CZR52815.1, Phialocephala_subalpina_UAMH_11012_CZR54926.1, Phialocephala_subalpina_UAMH_11012_CZR65662.1, Phialocephala_subalpina_UAMH_110…
OG0000003	Phialocephala_subalpina_UAMH_11012	n255	1.0	Terminal	Phialocephala_subalpina_UAMH_11012_CZR69116.1	Phialocephala_subalpina_UAMH_11012_CZR68207.1
OG0000003	N5	n256	0.05	Non-Terminal	fusarium_poae_OBS25955.1, Phialocephala_subalpina_UAMH_11012_CZR68730.1, Rhynchosporium_agropyri_CZS92060.1, Phialocephala_subalpina_UAMH_11012_CZR57672.1, Diplodia_corticola_XP_020129361.1, Diplodia_corticola_XP_020132944.1	Phialocephala_subalpina_UAMH_11012_CZR52815.1, Phialocephala_subalpina_UAMH_11012_CZR54926.1, Phialocephala_subalpina_UAMH_11012_CZR65662.1, Phialocephala_subalpina_UAMH_11012_CZR67696.1
OG0000003	N5	n257	0.05	Non-Terminal	fusarium_poae_OBS25955.1, Phialocephala_subalpina_UAMH_11012_CZR68730.1, Rhynchosporium_agropyri_CZS92060.1	Phialocephala_subalpina_UAMH_11012_CZR57672.1, Diplodia_corticola_XP_020129361.1, Diplodia_corticola_XP_020132944.1
OG0000003	Diplodia_corticola	n261	1.0	Terminal	Diplodia_corticola_XP_020129361.1	Diplodia_corticola_XP_020132944.1
OG0000003	Phialocephala_subalpina_UAMH_11012	n262	1.0	Terminal	Phialocephala_subalpina_UAMH_11012_CZR52815.1	Phialocephala_subalpina_UAMH_11012_CZR54926.1, Phialocephala_subalpina_UAMH_11012_CZR65662.1, Phialocephala_subalpina_UAMH_11012_CZR67696.1
OG0000003	Phialocephala_subalpina_UAMH_11012	n263	1.0	Terminal	Phialocephala_subalpina_UAMH_11012_CZR54926.1, Phialocephala_subalpina_UAMH_11012_CZR65662.1	Phialocephala_subalpina_UAMH_11012_CZR67696.1
OG0000003	Phialocephala_subalpina_UAMH_11012	n264	1.0	Terminal	Phialocephala_subalpina_UAMH_11012_CZR54926.1	Phialocephala_subalpina_UAMH_11012_CZR65662.1
OG0000003	N15	n266	0.1	Non-Terminal	Phialocephala_subalpina_UAMH_11012_CZR67028.1, Phialocephala_subalpina_UAMH_11012_CZR57926.1, Phialocephala_subalpina_UAMH_11012_CZR56622.1, Phialocephala_subalpina_UAMH_11012_CZR69255.1, Botrytis_cinerea_XP_024552916.1, Rutstroemia_sp_NJR2017a_WRK4_PQE29371.1, Phialocephala_subalpina_UAMH_11012_CZR68743.1	Phialocephala_subalpina_UAMH_11012_CZR54347.1
OG0000003	N15	n267	0.1	Non-Terminal	Phialocephala_subalpina_UAMH_11012_CZR67028.1, Phialocephala_subalpina_UAMH_11012_CZR57926.1, Phialocephala_subalpina_UAMH_11012_CZR56622.1, Phialocephala_subalpina_UAMH_11012_CZR69255.1, Botrytis_cinerea_XP_024552916.1	Rutstroemia_sp_NJR2017a_WRK4_PQE29371.1, Phialocephala_subalpina_UAMH_11012_CZR68743.1
OG0000003	Phialocephala_subalpina_UAMH_11012	n269	1.0	Terminal	Phialocephala_subalpina_UAMH_11012_CZR67028.1, Phialocephala_subalpina_UAMH_11012_CZR57926.1	Phialocephala_subalpina_UAMH_11012_CZR56622.1, Phialocephala_subalpina_UAMH_11012_CZR69255.1
OG0000003	Phialocephala_subalpina_UAMH_11012	n270	1.0	Terminal	Phialocephala_subalpina_UAMH_11012_CZR67028.1	Phialocephala_subalpina_UAMH_11012_CZR57926.1
OG0000003	Phialocephala_subalpina_UAMH_11012	n271	1.0	Terminal	Phialocephala_subalpina_UAMH_11012_CZR56622.1	Phialocephala_subalpina_UAMH_11012_CZR69255.1
OG0000003	Phialocephala_subalpina_UAMH_11012	n276	1.0	Terminal	Phialocephala_subalpina_UAMH_11012_CZR67231.1, Phialocephala_subalpina_UAMH_11012_CZR55605.1, Phialocephala_subalpina_UAMH_11012_CZR67070.1	Phialocephala_subalpina_UAMH_11012_CZR56296.1, Phialocephala_subalpina_UAMH_11012_CZR61815.1
OG0000003	Phialocephala_subalpina_UAMH_11012	n277	1.0	Terminal	Phialocephala_subalpina_UAMH_11012_CZR67231.1	Phialocephala_subalpina_UAMH_11012_CZR55605.1, Phialocephala_subalpina_UAMH_11012_CZR67070.1
OG0000003	Phialocephala_subalpina_UAMH_11012	n278	1.0	Terminal	Phialocephala_subalpina_UAMH_11012_CZR55605.1	Phialocephala_subalpina_UAMH_11012_CZR67070.1
OG0000003	Phialocephala_subalpina_UAMH_11012	n279	1.0	Terminal	Phialocephala_subalpina_UAMH_11012_CZR56296.1	Phialocephala_subalpina_UAMH_11012_CZR61815.1
OG0000003	Rachicladosporium_antarcticum	n280	1.0	Terminal	Rachicladosporium_antarcticum_OQO01845.1	Rachicladosporium_antarcticum_OQO11819.1
OG0000003	N5	n282	0.1	Non-Terminal	Rutstroemia_sp_NJR2017a_WRK4_PQE16056.1, Rachicladosporium_antarcticum_OQN98464.1	Rachicladosporium_antarcticum_OQN96190.1, Rachicladosporium_antarcticum_OQO05974.1, Rachicladosporium_antarcticum_OQN97667.1, Rutstroemia_sp_NJR2017a_WRK4_PQE32329.1, Phialocephala_subalpina_UAMH_11012_CZR62989.1, Phialocephala_subalpina_UAMH_11012_CZR66331.1, Rachicladosporium_antarcticum_OQO11897.1, Rachicladosporium_antarcticum_OQO02014.1, Rachicladosporium_antarcticum_OQN98955.1, Phialocephal…
OG0000003	N5	n284	0.1	Non-Terminal	Rachicladosporium_antarcticum_OQN96190.1, Rachicladosporium_antarcticum_OQO05974.1, Rachicladosporium_antarcticum_OQN97667.1, Rutstroemia_sp_NJR2017a_WRK4_PQE32329.1, Phialocephala_subalpina_UAMH_11012_CZR62989.1, Phialocephala_subalpina_UAMH_11012_CZR66331.1, Rachicladosporium_antarcticum_OQO11897.1, Rachicladosporium_antarcticum_OQO02014.1, Rachicladosporium_antarcticum_OQN98955.1, Phialocephal…	fusarium_poae_OBS22634.1, Rachicladosporium_antarcticum_OQO13690.1, Phialocephala_subalpina_UAMH_11012_CZR62592.1, Botrytis_cinerea_XP_024547259.1, fusarium_poae_OBS29629.1, Sclerotinia_sclerotiorum_APA12159.1, Rachicladosporium_antarcticum_OQO00658.1, Rachicladosporium_antarcticum_OQN95736.1, Rachicladosporium_antarcticum_OQN96257.1, Rachicladosporium_antarcticum_OQO08763.1
OG0000003	N5	n285	0.1	Non-Terminal	Rachicladosporium_antarcticum_OQN96190.1, Rachicladosporium_antarcticum_OQO05974.1, Rachicladosporium_antarcticum_OQN97667.1, Rutstroemia_sp_NJR2017a_WRK4_PQE32329.1, Phialocephala_subalpina_UAMH_11012_CZR62989.1, Phialocephala_subalpina_UAMH_11012_CZR66331.1	Rachicladosporium_antarcticum_OQO11897.1, Rachicladosporium_antarcticum_OQO02014.1, Rachicladosporium_antarcticum_OQN98955.1, Phialocephala_subalpina_UAMH_11012_CZR55657.1
OG0000003	Rachicladosporium_antarcticum	n287	1.0	Terminal	Rachicladosporium_antarcticum_OQN96190.1	Rachicladosporium_antarcticum_OQO05974.1, Rachicladosporium_antarcticum_OQN97667.1
OG0000003	Rachicladosporium_antarcticum	n288	1.0	Terminal	Rachicladosporium_antarcticum_OQO05974.1	Rachicladosporium_antarcticum_OQN97667.1
OG0000003	Phialocephala_subalpina_UAMH_11012	n290	1.0	Terminal	Phialocephala_subalpina_UAMH_11012_CZR62989.1	Phialocephala_subalpina_UAMH_11012_CZR66331.1
OG0000003	Rachicladosporium_antarcticum	n292	1.0	Terminal	Rachicladosporium_antarcticum_OQO11897.1, Rachicladosporium_antarcticum_OQO02014.1	Rachicladosporium_antarcticum_OQN98955.1
OG0000003	Rachicladosporium_antarcticum	n293	1.0	Terminal	Rachicladosporium_antarcticum_OQO11897.1	Rachicladosporium_antarcticum_OQO02014.1
OG0000003	N5	n294	0.1	Non-Terminal	fusarium_poae_OBS22634.1, Rachicladosporium_antarcticum_OQO13690.1, Phialocephala_subalpina_UAMH_11012_CZR62592.1	Botrytis_cinerea_XP_024547259.1, fusarium_poae_OBS29629.1, Sclerotinia_sclerotiorum_APA12159.1, Rachicladosporium_antarcticum_OQO00658.1, Rachicladosporium_antarcticum_OQN95736.1, Rachicladosporium_antarcticum_OQN96257.1, Rachicladosporium_antarcticum_OQO08763.1
OG0000003	Rachicladosporium_antarcticum	n300	1.0	Terminal	Rachicladosporium_antarcticum_OQO00658.1, Rachicladosporium_antarcticum_OQN95736.1	Rachicladosporium_antarcticum_OQN96257.1, Rachicladosporium_antarcticum_OQO08763.1
OG0000003	Rachicladosporium_antarcticum	n301	1.0	Terminal	Rachicladosporium_antarcticum_OQO00658.1	Rachicladosporium_antarcticum_OQN95736.1
OG0000003	Rachicladosporium_antarcticum	n302	1.0	Terminal	Rachicladosporium_antarcticum_OQN96257.1	Rachicladosporium_antarcticum_OQO08763.1
OG0000003	N5	n303	0.25	Non-Terminal	fusarium_poae_OBS28450.1, Monilinia_fructigena_Mfrg269_RAL59326.1, Phialocephala_subalpina_UAMH_11012_CZR54135.1, Phialocephala_subalpina_UAMH_11012_CZR64159.1, Rutstroemia_sp_NJR2017a_WRK4_PQE23320.1, Rutstroemia_sp_NJR2017a_WRK4_PQE33076.1, Phialocephala_subalpina_UAMH_11012_CZR56700.1, Phialocephala_subalpina_UAMH_11012_CZR54897.1, Rutstroemia_sp_NJR2017a_WRK4_PQE32650.1, Rutstroemia_sp_NJR201…	Rhynchosporium_agropyri_CZT05249.1, Diplodia_corticola_XP_020125939.1, Rachicladosporium_antarcticum_OQN96690.1, Rachicladosporium_antarcticum_OQN99162.1, Rachicladosporium_antarcticum_OQO11554.1, Rachicladosporium_antarcticum_OQN99158.1, Rachicladosporium_antarcticum_OQO12054.1, Rachicladosporium_antarcticum_OQN99838.1, Rachicladosporium_antarcticum_OQO04039.1, Rachicladosporium_antarcticum_OQN9…
OG0000003	N15	n306	0.2	Non-Terminal	Monilinia_fructigena_Mfrg269_RAL59326.1, Phialocephala_subalpina_UAMH_11012_CZR54135.1, Phialocephala_subalpina_UAMH_11012_CZR64159.1, Rutstroemia_sp_NJR2017a_WRK4_PQE23320.1, Rutstroemia_sp_NJR2017a_WRK4_PQE33076.1, Phialocephala_subalpina_UAMH_11012_CZR56700.1, Phialocephala_subalpina_UAMH_11012_CZR54897.1	Rutstroemia_sp_NJR2017a_WRK4_PQE32650.1, Rutstroemia_sp_NJR2017a_WRK4_PQE24876.1, Phialocephala_subalpina_UAMH_11012_CZR57812.1, Rutstroemia_sp_NJR2017a_WRK4_PQE18234.1, Phialocephala_subalpina_UAMH_11012_CZR70249.1
OG0000003	N15	n308	0.2	Non-Terminal	Phialocephala_subalpina_UAMH_11012_CZR54135.1, Phialocephala_subalpina_UAMH_11012_CZR64159.1, Rutstroemia_sp_NJR2017a_WRK4_PQE23320.1	Rutstroemia_sp_NJR2017a_WRK4_PQE33076.1, Phialocephala_subalpina_UAMH_11012_CZR56700.1, Phialocephala_subalpina_UAMH_11012_CZR54897.1
OG0000003	Phialocephala_subalpina_UAMH_11012	n310	1.0	Terminal	Phialocephala_subalpina_UAMH_11012_CZR54135.1	Phialocephala_subalpina_UAMH_11012_CZR64159.1
OG0000003	Phialocephala_subalpina_UAMH_11012	n312	1.0	Terminal	Phialocephala_subalpina_UAMH_11012_CZR56700.1	Phialocephala_subalpina_UAMH_11012_CZR54897.1
OG0000003	N15	n313	0.2	Non-Terminal	Rutstroemia_sp_NJR2017a_WRK4_PQE32650.1, Rutstroemia_sp_NJR2017a_WRK4_PQE24876.1, Phialocephala_subalpina_UAMH_11012_CZR57812.1	Rutstroemia_sp_NJR2017a_WRK4_PQE18234.1, Phialocephala_subalpina_UAMH_11012_CZR70249.1
OG0000003	Rutstroemia_sp_NJR2017a_WRK4	n315	1.0	Terminal	Rutstroemia_sp_NJR2017a_WRK4_PQE32650.1	Rutstroemia_sp_NJR2017a_WRK4_PQE24876.1
OG0000003	Verticillium_dahliae_12008	n317	1.0	Terminal	Verticillium_dahliae_12008_PNH33382.1	Verticillium_dahliae_12008_PNH33481.1
OG0000003	N5	n318	0.5	Non-Terminal	Rhynchosporium_agropyri_CZT05249.1, Diplodia_corticola_XP_020125939.1, Rachicladosporium_antarcticum_OQN96690.1, Rachicladosporium_antarcticum_OQN99162.1, Rachicladosporium_antarcticum_OQO11554.1, Rachicladosporium_antarcticum_OQN99158.1, Rachicladosporium_antarcticum_OQO12054.1, Rachicladosporium_antarcticum_OQN99838.1, Rachicladosporium_antarcticum_OQO04039.1, Rachicladosporium_antarcticum_OQN9…	fusarium_poae_OBS20226.1, Verticillium_dahliae_12008_PNH35696.1, Sclerotinia_sclerotiorum_APA07458.1, Phialocephala_subalpina_UAMH_11012_CZR70286.1, Diplodia_corticola_XP_020135353.1, Aspergillus_flavus_CA14_RMZ46316.1, Monilinia_fructigena_Mfrg269_RAL60490.1, Rachicladosporium_antarcticum_OQO02886.1, Sclerotinia_sclerotiorum_APA16225.1, Rhynchosporium_agropyri_CZT04382.1, Rutstroemia_sp_NJR2017a…
OG0000003	N5	n319	0.2	Non-Terminal	Rhynchosporium_agropyri_CZT05249.1, Diplodia_corticola_XP_020125939.1, Rachicladosporium_antarcticum_OQN96690.1, Rachicladosporium_antarcticum_OQN99162.1, Rachicladosporium_antarcticum_OQO11554.1, Rachicladosporium_antarcticum_OQN99158.1, Rachicladosporium_antarcticum_OQO12054.1, Rachicladosporium_antarcticum_OQN99838.1, Rachicladosporium_antarcticum_OQO04039.1, Rachicladosporium_antarcticum_OQN9…	Marssonina_coronariae_OWP03236.1, Phialocephala_subalpina_UAMH_11012_CZR55536.1, Rutstroemia_sp_NJR2017a_WRK4_PQE16336.1, Rutstroemia_sp_NJR2017a_WRK4_PQE13494.1, Rutstroemia_sp_NJR2017a_WRK4_PQE29702.1, Botrytis_cinerea_XP_024550082.1, Rutstroemia_sp_NJR2017a_WRK4_PQE28815.1, Verticillium_dahliae_12008_PNH28348.1, fusarium_poae_OBS23126.1, Phialocephala_subalpina_UAMH_11012_CZR59949.1, Diplodia_…
OG0000003	N8	n322	1.0	Non-Terminal	Diplodia_corticola_XP_020125939.1, Rachicladosporium_antarcticum_OQN96690.1, Rachicladosporium_antarcticum_OQN99162.1, Rachicladosporium_antarcticum_OQO11554.1, Rachicladosporium_antarcticum_OQN99158.1, Rachicladosporium_antarcticum_OQO12054.1, Rachicladosporium_antarcticum_OQN99838.1, Rachicladosporium_antarcticum_OQO04039.1, Rachicladosporium_antarcticum_OQN95137.1	Diplodia_corticola_XP_020132712.1, Rachicladosporium_antarcticum_OQO10976.1
OG0000003	Rachicladosporium_antarcticum	n324	1.0	Terminal	Rachicladosporium_antarcticum_OQN96690.1, Rachicladosporium_antarcticum_OQN99162.1, Rachicladosporium_antarcticum_OQO11554.1, Rachicladosporium_antarcticum_OQN99158.1, Rachicladosporium_antarcticum_OQO12054.1	Rachicladosporium_antarcticum_OQN99838.1, Rachicladosporium_antarcticum_OQO04039.1, Rachicladosporium_antarcticum_OQN95137.1
OG0000003	Rachicladosporium_antarcticum	n325	1.0	Terminal	Rachicladosporium_antarcticum_OQN96690.1	Rachicladosporium_antarcticum_OQN99162.1, Rachicladosporium_antarcticum_OQO11554.1, Rachicladosporium_antarcticum_OQN99158.1, Rachicladosporium_antarcticum_OQO12054.1
OG0000003	Rachicladosporium_antarcticum	n326	1.0	Terminal	Rachicladosporium_antarcticum_OQN99162.1, Rachicladosporium_antarcticum_OQO11554.1, Rachicladosporium_antarcticum_OQN99158.1	Rachicladosporium_antarcticum_OQO12054.1
OG0000003	Rachicladosporium_antarcticum	n327	1.0	Terminal	Rachicladosporium_antarcticum_OQN99162.1	Rachicladosporium_antarcticum_OQO11554.1, Rachicladosporium_antarcticum_OQN99158.1
OG0000003	Rachicladosporium_antarcticum	n328	1.0	Terminal	Rachicladosporium_antarcticum_OQO11554.1	Rachicladosporium_antarcticum_OQN99158.1
OG0000003	Rachicladosporium_antarcticum	n329	1.0	Terminal	Rachicladosporium_antarcticum_OQN99838.1, Rachicladosporium_antarcticum_OQO04039.1	Rachicladosporium_antarcticum_OQN95137.1
OG0000003	Rachicladosporium_antarcticum	n330	1.0	Terminal	Rachicladosporium_antarcticum_OQN99838.1	Rachicladosporium_antarcticum_OQO04039.1
OG0000003	Botrytis_cinerea	n334	1.0	Terminal	Botrytis_cinerea_XP_024551121.1	Botrytis_cinerea_XP_024551122.1
OG0000003	N5	n335	0.1	Non-Terminal	Marssonina_coronariae_OWP03236.1, Phialocephala_subalpina_UAMH_11012_CZR55536.1, Rutstroemia_sp_NJR2017a_WRK4_PQE16336.1	Rutstroemia_sp_NJR2017a_WRK4_PQE13494.1, Rutstroemia_sp_NJR2017a_WRK4_PQE29702.1, Botrytis_cinerea_XP_024550082.1, Rutstroemia_sp_NJR2017a_WRK4_PQE28815.1, Verticillium_dahliae_12008_PNH28348.1, fusarium_poae_OBS23126.1, Phialocephala_subalpina_UAMH_11012_CZR59949.1, Diplodia_corticola_XP_020128548.1, Diplodia_corticola_XP_020130927.1, Diplodia_corticola_XP_020127049.1, Phialocephala_subalpina_UA…
OG0000003	N5	n338	0.05	Non-Terminal	Rutstroemia_sp_NJR2017a_WRK4_PQE13494.1, Rutstroemia_sp_NJR2017a_WRK4_PQE29702.1	Botrytis_cinerea_XP_024550082.1, Rutstroemia_sp_NJR2017a_WRK4_PQE28815.1, Verticillium_dahliae_12008_PNH28348.1, fusarium_poae_OBS23126.1, Phialocephala_subalpina_UAMH_11012_CZR59949.1, Diplodia_corticola_XP_020128548.1, Diplodia_corticola_XP_020130927.1, Diplodia_corticola_XP_020127049.1, Phialocephala_subalpina_UAMH_11012_CZR66549.1, Rutstroemia_sp_NJR2017a_WRK4_PQE32852.1, Phialocephala_subalp…
OG0000003	Rutstroemia_sp_NJR2017a_WRK4	n339	1.0	Terminal	Rutstroemia_sp_NJR2017a_WRK4_PQE13494.1	Rutstroemia_sp_NJR2017a_WRK4_PQE29702.1
OG0000003	N5	n340	0.2	Non-Terminal	Botrytis_cinerea_XP_024550082.1, Rutstroemia_sp_NJR2017a_WRK4_PQE28815.1, Verticillium_dahliae_12008_PNH28348.1, fusarium_poae_OBS23126.1, Phialocephala_subalpina_UAMH_11012_CZR59949.1, Diplodia_corticola_XP_020128548.1, Diplodia_corticola_XP_020130927.1, Diplodia_corticola_XP_020127049.1, Phialocephala_subalpina_UAMH_11012_CZR66549.1, Rutstroemia_sp_NJR2017a_WRK4_PQE32852.1, Phialocephala_subalp…	Rutstroemia_sp_NJR2017a_WRK4_PQE16327.1, Sclerotinia_borealis_ESZ91946.1, Sclerotinia_sclerotiorum_APA08917.1, Diplodia_corticola_XP_020134561.1, Phialocephala_subalpina_UAMH_11012_CZR69598.1, Pseudogymnoascus_sp_VKM_F4516_FW969_KFY67168.1, Phialocephala_subalpina_UAMH_11012_CZR59925.1, fusarium_poae_OBS22989.1, Phialocephala_subalpina_UAMH_11012_CZR62612.1, Phialocephala_subalpina_UAMH_11012_CZR…
OG0000003	N5	n341	0.1	Non-Terminal	Botrytis_cinerea_XP_024550082.1, Rutstroemia_sp_NJR2017a_WRK4_PQE28815.1, Verticillium_dahliae_12008_PNH28348.1, fusarium_poae_OBS23126.1, Phialocephala_subalpina_UAMH_11012_CZR59949.1, Diplodia_corticola_XP_020128548.1, Diplodia_corticola_XP_020130927.1, Diplodia_corticola_XP_020127049.1, Phialocephala_subalpina_UAMH_11012_CZR66549.1, Rutstroemia_sp_NJR2017a_WRK4_PQE32852.1, Phialocephala_subalp…	Rutstroemia_sp_NJR2017a_WRK4_PQE31796.1, Botrytis_cinerea_XP_001546796.1
OG0000003	N5	n342	0.1	Non-Terminal	Botrytis_cinerea_XP_024550082.1, Rutstroemia_sp_NJR2017a_WRK4_PQE28815.1, Verticillium_dahliae_12008_PNH28348.1	fusarium_poae_OBS23126.1, Phialocephala_subalpina_UAMH_11012_CZR59949.1, Diplodia_corticola_XP_020128548.1, Diplodia_corticola_XP_020130927.1, Diplodia_corticola_XP_020127049.1, Phialocephala_subalpina_UAMH_11012_CZR66549.1, Rutstroemia_sp_NJR2017a_WRK4_PQE32852.1, Phialocephala_subalpina_UAMH_11012_CZR57632.1, Verticillium_dahliae_12008_PNH31846.1, Phialocephala_subalpina_UAMH_11012_CZR66859.1, …
OG0000003	N5	n347	0.05	Non-Terminal	Phialocephala_subalpina_UAMH_11012_CZR59949.1	Diplodia_corticola_XP_020128548.1, Diplodia_corticola_XP_020130927.1, Diplodia_corticola_XP_020127049.1, Phialocephala_subalpina_UAMH_11012_CZR66549.1, Rutstroemia_sp_NJR2017a_WRK4_PQE32852.1, Phialocephala_subalpina_UAMH_11012_CZR57632.1, Verticillium_dahliae_12008_PNH31846.1, Phialocephala_subalpina_UAMH_11012_CZR66859.1, Phialocephala_subalpina_UAMH_11012_CZR63300.1
OG0000003	N5	n348	0.05	Non-Terminal	Diplodia_corticola_XP_020128548.1, Diplodia_corticola_XP_020130927.1	Diplodia_corticola_XP_020127049.1, Phialocephala_subalpina_UAMH_11012_CZR66549.1, Rutstroemia_sp_NJR2017a_WRK4_PQE32852.1, Phialocephala_subalpina_UAMH_11012_CZR57632.1, Verticillium_dahliae_12008_PNH31846.1, Phialocephala_subalpina_UAMH_11012_CZR66859.1, Phialocephala_subalpina_UAMH_11012_CZR63300.1
OG0000003	Diplodia_corticola	n349	1.0	Terminal	Diplodia_corticola_XP_020128548.1	Diplodia_corticola_XP_020130927.1
OG0000003	N5	n350	0.05	Non-Terminal	Diplodia_corticola_XP_020127049.1, Phialocephala_subalpina_UAMH_11012_CZR66549.1, Rutstroemia_sp_NJR2017a_WRK4_PQE32852.1, Phialocephala_subalpina_UAMH_11012_CZR57632.1, Verticillium_dahliae_12008_PNH31846.1	Phialocephala_subalpina_UAMH_11012_CZR66859.1, Phialocephala_subalpina_UAMH_11012_CZR63300.1
OG0000003	N7	n352	0.06666666666666667	Non-Terminal	Phialocephala_subalpina_UAMH_11012_CZR66549.1	Rutstroemia_sp_NJR2017a_WRK4_PQE32852.1, Phialocephala_subalpina_UAMH_11012_CZR57632.1, Verticillium_dahliae_12008_PNH31846.1
OG0000003	Phialocephala_subalpina_UAMH_11012	n355	1.0	Terminal	Phialocephala_subalpina_UAMH_11012_CZR66859.1	Phialocephala_subalpina_UAMH_11012_CZR63300.1
OG0000003	N5	n358	0.05	Non-Terminal	Sclerotinia_borealis_ESZ91946.1, Sclerotinia_sclerotiorum_APA08917.1, Diplodia_corticola_XP_020134561.1, Phialocephala_subalpina_UAMH_11012_CZR69598.1, Pseudogymnoascus_sp_VKM_F4516_FW969_KFY67168.1, Phialocephala_subalpina_UAMH_11012_CZR59925.1, fusarium_poae_OBS22989.1	Phialocephala_subalpina_UAMH_11012_CZR62612.1, Phialocephala_subalpina_UAMH_11012_CZR61686.1
OG0000003	N5	n359	0.05	Non-Terminal	Sclerotinia_borealis_ESZ91946.1, Sclerotinia_sclerotiorum_APA08917.1, Diplodia_corticola_XP_020134561.1, Phialocephala_subalpina_UAMH_11012_CZR69598.1	Pseudogymnoascus_sp_VKM_F4516_FW969_KFY67168.1, Phialocephala_subalpina_UAMH_11012_CZR59925.1, fusarium_poae_OBS22989.1
OG0000003	Phialocephala_subalpina_UAMH_11012	n365	1.0	Terminal	Phialocephala_subalpina_UAMH_11012_CZR62612.1	Phialocephala_subalpina_UAMH_11012_CZR61686.1
OG0000003	N5	n366	0.15	Non-Terminal	fusarium_poae_OBS20226.1, Verticillium_dahliae_12008_PNH35696.1, Sclerotinia_sclerotiorum_APA07458.1, Phialocephala_subalpina_UAMH_11012_CZR70286.1, Diplodia_corticola_XP_020135353.1, Aspergillus_flavus_CA14_RMZ46316.1, Monilinia_fructigena_Mfrg269_RAL60490.1	Rachicladosporium_antarcticum_OQO02886.1, Sclerotinia_sclerotiorum_APA16225.1, Rhynchosporium_agropyri_CZT04382.1, Rutstroemia_sp_NJR2017a_WRK4_PQE32050.1, Rutstroemia_sp_NJR2017a_WRK4_PQE32936.1, Phialocephala_subalpina_UAMH_11012_CZR57788.1, Botrytis_cinerea_XP_001553843.1, Botrytis_cinerea_XP_024547843.1, Aspergillus_flavus_CA14_RMZ37589.1
OG0000003	Rutstroemia_sp_NJR2017a_WRK4	n378	1.0	Terminal	Rutstroemia_sp_NJR2017a_WRK4_PQE32050.1	Rutstroemia_sp_NJR2017a_WRK4_PQE32936.1
OG0000003	Botrytis_cinerea	n380	1.0	Terminal	Botrytis_cinerea_XP_001553843.1	Botrytis_cinerea_XP_024547843.1
[truncated: 46,945 more rows]
