# Supplementary material for: A detailed in silico analysis of secondary metabolite biosynthesis clusters in the genome of the broad host range plant pathogenic fungus Sclerotinia sclerotiorum
Source: BMC Genomics. 2020 Jan 2;21:7. doi: 10.1186/s12864-019-6424-4 (PMC6941272; doi:10.1186/s12864-019-6424-4)
Supplement: Supplementary file 7 — Additional file 7: Table S6. Proteomes used in Orthofinder analysis. [file 12864_2019_6424_MOESM7_ESM.xlsx]

## Sheet: Genomes_used
Supplementary Table 5a: proteomes used in OrthoFinder analysis.
Species and strain	GenBank assembly accession	family	order	class
Arthrobotrys oligospora ATCC 24927	GCA_000225545.1	Orbiliaceae	Orbiliales	Orbiliomycetes
Aspergillus flavus CA14	GCA_003709025.1	Trichocomaceae	Eurotiales	Eurotiomycetes
Aspergillus niger N402	GCA_900248155.1	Trichocomaceae	Eurotiales	Eurotiomycetes
Blumeria graminis f. sp. Tritici	GCA_900519115.1	Erysiphaceae	Erysiphales	Leotiomycetes
Botrytis cinerea B05.10	GCA_000143535.4	Sclerotiniaceae	Helotiales	Leotiomycetes
Diplocarpon rosae DortE4	GCA_002317995.1	Dermateaceae	Helotiales	Leotiomycetes
Diplodia corticola CBS 112549	GCA_001883845.1	Botryosphaeriaceae	Botryosphaeriales	Dothideomycetes
Erysiphe necator C	GCA_000798715.1	Erysiphaceae	Erysiphales	Leotiomycetes
Fusarium poae 2516	GCA_001675295.1	Nectriaceae	Hypocreales	Sordariomycetes
Glarea lozoyensis 74030	GCA_000238015.2	Glarea	Helotiales	Leotiomycetes
Hypsizygus marmoreus 51987-8	GCA_001605315.2	Lyophyllaceae	Agaricales	Agaricomycetes
Umbilicaria pustulata A1-1	GCA_008636195.1	Umbilicariaceae	Umbilicariales	Lecanoromycetes
Marssonina coronariae NL1	GCA_002204255.1	Dermateaceae	Helotiales	Leotiomycetes
Monilinia fructigena Mfrg269	GCA_003260565.1	Sclerotiniaceae	Helotiales	Leotiomycetes
Phialocephala subalpina UAMH 11012	GCA_900073065.1	Vibrisseaceae	Helotiales	Leotiomycetes
Pseudogymnoascus sp VKM F-4516 (FW-969)	GCA_000750815.1	Pseudeurotiaceae	Incertae sedis	Dothideomycetes
Rachicladosporium antarcticum CCFEE 5527	GCA_002077065.1	Cladosporiaceae	Capnodiales	Dothideomycetes
Rhizopus microsporus ATCC 52813	GCA_002708625.1	Mucoraceae	Mucorales	Mucoromycotina
Rhynchosporium agropyri 04CH-RAC-A.6.1	GCA_900074905.1	Rhynchosporium	Helotiales	Leotiomycetes
Rutstroemia sp NJR2017a WRK4	GCA_002946385.1	Rustroemiaceae	Helotiales	Leotiomycetes
Sclerotinia borealis F-4128	GCA_000503235.1	Sclerotiniaceae	Helotiales	Leotiomycetes
Sclerotinia sclerotiorum 1980 UF-70	GCA_001857865.1	Sclerotiniaceae	Helotiales	Leotiomycetes
Sugiyamaella lignohabitans CBS 10342	GCA_001640025.2	Trichomonascaceae	Saccharomycetales	Saccharomycetes
Tuber magnatum 091103-1	GCA_003182015.1	Tuberaceae	Pezizales	Pezizomycetes
Verticillium dahliae 12008	GCA_002892985.1	Plectosphaerellaceae	Glomerellales	Sordariomycetes

## Sheet: Orthogroups
Supplementary Table 5b: OrthoFinder orthogroups table.
Orthogroup	Arthrobotrys_oligospora_ATCC24927	Aspergillus_flavus_CA14	Aspergillus_niger_N402	Blumeria_graminis	Botrytis_cinerea	Diplocarpon_rosae	Diplodia_corticola	Erysiphe_necator_c	Glarea_lozoyensis_74030	Hypsizygus_marmoreus	Lasallia_pustulata_v1	Marssonina_coronariae	Monilinia_fructigena_Mfrg269	Phialocephala_subalpina_UAMH_11012	Pseudogymnoascus_sp_VKM_F4516_FW969	Rachicladosporium_antarcticum	Rhizopus_microsporus_ATCC52813	Rhynchosporium_agropyri	Rutstroemia_sp_NJR2017a_WRK4	Sclerotinia_borealis	Sclerotinia_sclerotiorum	Sugiyamaella_lignohabitans	Tuber_magnatum	Verticillium_dahliae_12008	Fusarium_poae
OG0000000	XP_011116987.1,	XP_011117023.1,	XP_011117028.1,	XP_011117032.1,	XP_011117043.1,	XP_011117335.1,	XP_011117757.1,	XP_011117801.1,	XP_011117872.1,	XP_011118109.1,	XP_011118120.1,	XP_011118155.1,	XP_011118157.1,	XP_011118179.1,	XP_011118183.1,	XP_011118191.1,	XP_011118202.1,	XP_011118632.1,	XP_011118650.1,	XP_011118871.1,	XP_011118953.1,	XP_011119003.1,	XP_011119004.1,	XP_011119033.1,	XP_011119135.1,	XP_011119333.1,	XP_011119364.1,	XP_011119544.1,	XP_011119937.1,	XP_011120170.1,	XP_011120329.1,	XP_011120677.1,	XP_011120693.1,	XP_011120705.1,	XP_011120760.1,	XP_011120887.1,	XP_011120922.1,	XP_011120947.1,	XP_011120961.1,	XP_011121235.1,	XP_011121679.1,	XP_011121680.1,	XP_011121699.1,	XP_011121738.1,	XP_011121960.1,	XP_011122347.1,	XP_011122515.1,	XP_011122522.1,	XP_011122611.1,
OG0000001	XP_011116974.1,	XP_011119056.1,	XP_011119519.1,	XP_011119526.1,	XP_011119841.1,	XP_011119888.1,	XP_011119909.1,	XP_011120725.1,	XP_011121407.1,	XP_011122128.1,	XP_011122170.1,	XP_011123136.1,	XP_011124425.1,	XP_011124444.1,	XP_011124791.1,	XP_011125299.1,	XP_011125329.1,	XP_011125597.1,	XP_011125769.1,	XP_011125920.1,	XP_011125951.1,	XP_011125985.1,	XP_011126081.1,	XP_011126181.1,	XP_011126692.1,	XP_011126834.1,	XP_011126892.1,	XP_011127404.1,	XP_011127756.1,	XP_011128300.1,	XP_011128301.1,	XP_011128410.1	RMZ36125.1,	RMZ36162.1,	RMZ36805.1,	RMZ36810.1,	RMZ37005.1,	RMZ37091.1,	RMZ37549.1,	RMZ37639.1,	RMZ37647.1,	RMZ38043.1,	RMZ38171.1,	RMZ38361.1,	RMZ39180.1,	RMZ39279.1,	RMZ39332.1,	RMZ39336.1,	RMZ39405.1,
OG0000002	XP_011119617.1,	XP_011126913.1,	XP_011127501.1,	XP_011127502.1,	XP_011127504.1	XP_001545909.1	XP_020124871.1	KHJ30128.1,	KHJ30189.1,	KHJ31814.1,	KHJ31899.1,	KHJ32270.1,	KHJ32422.1,	KHJ32483.1,	KHJ32524.1,	KHJ32575.1,	KHJ32644.1,	KHJ32676.1,	KHJ32917.1,	KHJ33337.1,	KHJ34306.1,	KHJ34521.1,	KHJ34727.1	RDB15084.1,	RDB15235.1,	RDB15378.1,	RDB15414.1,	RDB15992.1,	RDB16052.1,	RDB17101.1,	RDB19205.1,	RDB19217.1,	RDB19441.1,	RDB19569.1,	RDB19604.1,	RDB19712.1,	RDB19997.1,	RDB20552.1,	RDB20554.1,	RDB22362.1,	RDB22516.1,	RDB22792.1,	RDB22988.1,	RDB23205.1,	RDB23373.1,	RDB23650.1,	RDB23802.1,	RDB23809.1,	RDB24688.1,
OG0000003	XP_011121736.1	RMZ37228.1,	RMZ37589.1,	RMZ39447.1,	RMZ39900.1,	RMZ40959.1,	RMZ42228.1,	RMZ46316.1	SPB46045.1,	SPB46133.1,	SPB51739.1	SZF00037.1	XP_001546796.1,	XP_001553843.1,	XP_001554842.1,	XP_001555100.2,	XP_001555159.1,	XP_001556736.1,	XP_001560446.2,	XP_001560936.2,	XP_024545915.1,	XP_024547259.1,	XP_024547843.1,	XP_024549972.1,	XP_024550082.1,	XP_024551121.1,	XP_024551122.1,	XP_024551258.1,	XP_024552916.1	PBP16802.1	XP_020125222.1,	XP_020125939.1,	XP_020126289.1,	XP_020126547.1,	XP_020127049.1,	XP_020127413.1,	XP_020127683.1,	XP_020127811.1,	XP_020128074.1,	XP_020128476.1,	XP_020128548.1,	XP_020128648.1,	XP_020129361.1,	XP_020130024.1,	XP_020130156.1,	XP_020130927.1,	XP_020131563.1,	XP_020132148.1,	XP_020132712.1,
OG0000004	RMZ36040.1,	RMZ36899.1,	RMZ37561.1,	RMZ39083.1,	RMZ39348.1,	RMZ39648.1,	RMZ40639.1,	RMZ40767.1,	RMZ43656.1,	RMZ45437.1,	RMZ48069.1	SPB43220.1,	SPB45255.1,	SPB45263.1,	SPB48751.1,	SPB49429.1,	SPB49737.1,	SPB50858.1	XP_001546099.2,	XP_001546730.2,	XP_001555131.1,	XP_001557334.1,	XP_024546913.1,	XP_024547118.1,	XP_024547167.1,	XP_024547444.1,	XP_024548303.1,	XP_024548304.1,	XP_024548916.1,	XP_024549115.1,	XP_024549116.1,	XP_024549149.1,	XP_024549500.1,	XP_024549950.1,	XP_024550155.1,	XP_024550855.1,	XP_024550905.1,	XP_024551845.1,	XP_024551892.1,	XP_024552101.1,	XP_024552419.1,	XP_024552568.1,	XP_024552590.1,	XP_024552627.1	XP_020125086.1,	XP_020125164.1,	XP_020125203.1,	XP_020125211.1,	XP_020125550.1,
OG0000005	XP_011117692.1,	XP_011118332.1,	XP_011118507.1,	XP_011121121.1,	XP_011121332.1,	XP_011123173.1,	XP_011123224.1,	XP_011123271.1,	XP_011125300.1,	XP_011126225.1,	XP_011127052.1	RMZ36927.1,	RMZ37996.1,	RMZ38025.1,	RMZ38077.1,	RMZ38884.1,	RMZ39696.1,	RMZ40121.1,	RMZ40295.1,	RMZ40865.1,	RMZ42071.1,	RMZ42122.1,	RMZ42594.1,	RMZ42599.1,	RMZ42810.1,	RMZ42832.1,	RMZ43575.1,	RMZ44194.1,	RMZ44495.1,	RMZ46091.1,	RMZ46377.1	SPB43676.1,	SPB44213.1,	SPB45164.1,	SPB46782.1,	SPB48943.1,	SPB49943.1,	SPB51447.1,	SPB52122.1	SZF02840.1,	SZF04142.1,	SZF05624.1	XP_001547359.1,	XP_001549402.1,	XP_001554970.2,	XP_024548399.1,	XP_024548614.1,	XP_024548692.1,	XP_024549059.1,
OG0000006	SZF03797.1,	SZF04575.1,	SZF05088.1	PBP15323.1	KHJ30004.1,	KHJ30013.1,	KHJ30018.1,	KHJ30022.1,	KHJ30084.1,	KHJ30124.1,	KHJ30127.1,	KHJ30242.1,	KHJ30295.1,	KHJ30487.1,	KHJ30951.1,	KHJ30975.1,	KHJ31001.1,	KHJ31311.1,	KHJ31538.1,	KHJ31551.1,	KHJ31829.1,	KHJ31949.1,	KHJ31950.1,	KHJ32023.1,	KHJ32258.1,	KHJ32378.1,	KHJ32504.1,	KHJ32518.1,	KHJ33002.1,	KHJ33283.1,	KHJ33307.1,	KHJ33710.1,	KHJ33712.1,	KHJ33851.1,	KHJ33887.1,	KHJ34172.1,	KHJ34634.1,	KHJ34985.1	RDB14617.1,	RDB14977.1,	RDB15017.1,	RDB16056.1,	RDB17165.1,	RDB18880.1,	RDB19168.1,	RDB19170.1,	RDB19171.1,	RDB21868.1,	RDB21876.1,
OG0000007	XP_011123083.1,	XP_011125582.1,	XP_011125685.1,	XP_011126135.1	RMZ36295.1,	RMZ36311.1,	RMZ36811.1,	RMZ36868.1,	RMZ37357.1,	RMZ37412.1,	RMZ37603.1,	RMZ38153.1,	RMZ39130.1,	RMZ39167.1,	RMZ39390.1,	RMZ39561.1,	RMZ39688.1,	RMZ39911.1,	RMZ39980.1,	RMZ40301.1,	RMZ40654.1,	RMZ41958.1,	RMZ42099.1,	RMZ42262.1,	RMZ42285.1,	RMZ42523.1,	RMZ42567.1,	RMZ43660.1,	RMZ44944.1,	RMZ45540.1,	RMZ46181.1,	RMZ47469.1,	RMZ47912.1,	RMZ47933.1,	RMZ48150.1,	RMZ48382.1	SPB43223.1,	SPB43715.1,	SPB44326.1,	SPB44494.1,	SPB44533.1,	SPB44669.1,	SPB46368.1,	SPB46458.1,	SPB46729.1,	SPB47095.1,	SPB47264.1,	SPB47824.1,	SPB48263.1,
OG0000008	RMZ48533.1	XP_001550524.2,	XP_001557416.2	KHJ31673.1,	KHJ32037.1,	KHJ32976.1,	KHJ34229.1,	KHJ35072.1,	KHJ35231.1,	KHJ36311.1	RDB16220.1,	RDB18745.1,	RDB20873.1,	RDB22968.1,	RDB27179.1,	RDB28659.1	SLM33415.1,	SLM33664.1,	SLM33856.1,	SLM33919.1,	SLM33920.1,	SLM34018.1,	SLM35074.1,	SLM35174.1,	SLM35275.1,	SLM35307.1,	SLM35317.1,	SLM35650.1,	SLM35802.1,	SLM36159.1,	SLM36202.1,	SLM36634.1,	SLM36677.1,	SLM37007.1,	SLM37981.1,	SLM38396.1,	SLM38896.1,	SLM40418.1,	SLM40632.1,	SLM41171.1,	SLM41430.1	RAL60500.1,	RAL60501.1,	RAL64332.1,	RAL64550.1,	RAL65441.1,	RAL65695.1,	RAL66868.1,	RAL68050.1,
OG0000009	XP_011119908.1,	XP_011121024.1,	XP_011128224.1	RMZ37316.1,	RMZ37742.1,	RMZ38157.1,	RMZ38344.1,	RMZ38951.1,	RMZ39371.1,	RMZ39440.1,	RMZ39569.1,	RMZ40559.1,	RMZ41728.1,	RMZ42096.1,	RMZ42123.1,	RMZ42367.1,	RMZ42795.1,	RMZ43112.1,	RMZ43113.1,	RMZ43922.1,	RMZ44095.1,	RMZ44445.1,	RMZ44783.1,	RMZ44808.1,	RMZ44815.1,	RMZ46134.1,	RMZ46386.1,	RMZ46393.1,	RMZ46493.1,	RMZ46572.1,	RMZ47854.1,	RMZ47858.1,	RMZ47974.1	SPB42606.1,	SPB42665.1,	SPB43770.1,	SPB44557.1,	SPB44876.1,	SPB44980.1,	SPB45486.1,	SPB45784.1,	SPB45986.1,	SPB46207.1,	SPB46425.1,	SPB46943.1,	SPB47312.1,	SPB48660.1,	SPB49574.1,	SPB49878.1,
OG0000010	XP_011118159.1,	XP_011120201.1,	XP_011121995.1,	XP_011122440.1,	XP_011123213.1,	XP_011123339.1,	XP_011123348.1,	XP_011127821.1,	XP_011128159.1	RMZ37352.1,	RMZ39798.1,	RMZ39876.1,	RMZ43720.1,	RMZ45308.1,	RMZ45427.1,	RMZ45428.1,	RMZ45790.1,	RMZ45923.1,	RMZ47004.1,	RMZ47060.1,	RMZ47111.1,	RMZ48450.1,	RMZ48451.1	SPB44596.1,	SPB44597.1,	SPB45027.1,	SPB46928.1,	SPB48652.1,	SPB49942.1,	SPB50066.1	XP_024546343.1,	XP_024547570.1,	XP_024548062.1,	XP_024548102.1,	XP_024548128.1,	XP_024552615.1,	XP_024553733.1,	XP_024553734.1	PBP18056.1	XP_020126129.1,	XP_020129336.1	EHK97856.1	RDB16830.1	SLM33297.1,	SLM33644.1,	SLM33884.1,	SLM33894.1,	SLM33969.1,	SLM34121.1,
OG0000011	XP_011121947.1,	XP_011122092.1,	XP_011122444.1,	XP_011123157.1,	XP_011123400.1,	XP_011123406.1,	XP_011126038.1	RMZ36543.1,	RMZ37066.1,	RMZ37446.1,	RMZ38856.1,	RMZ39131.1,	RMZ39149.1,	RMZ39429.1,	RMZ39616.1,	RMZ39670.1,	RMZ40900.1,	RMZ42015.1,	RMZ42049.1,	RMZ42997.1,	RMZ43450.1,	RMZ44335.1,	RMZ44553.1,	RMZ46671.1,	RMZ47522.1,	RMZ48065.1,	RMZ48626.1	SPB43008.1,	SPB43493.1,	SPB43796.1,	SPB44564.1,	SPB45841.1,	SPB46061.1,	SPB46501.1,	SPB46518.1,	SPB46768.1,	SPB48492.1,	SPB49652.1,	SPB50335.1,	SPB50376.1,	SPB50626.1,	SPB52110.1,	SPB52111.1,	SPB52114.1,	SPB52749.1,	SPB53380.1	XP_001548464.2,	XP_001551296.1,	XP_001553250.1,
OG0000012	XP_011119898.1,	XP_011121334.1,	XP_011122241.1,	XP_011125577.1,	XP_011126496.1,	XP_011128392.1	RMZ36770.1,	RMZ37834.1,	RMZ38984.1,	RMZ39042.1,	RMZ39502.1,	RMZ39632.1,	RMZ39686.1,	RMZ40190.1,	RMZ42919.1,	RMZ43207.1,	RMZ44071.1,	RMZ44081.1,	RMZ44190.1,	RMZ44222.1,	RMZ44449.1,	RMZ45786.1,	RMZ46055.1,	RMZ46339.1,	RMZ46451.1,	RMZ46620.1,	RMZ47815.1	SPB42928.1,	SPB44182.1,	SPB44406.1,	SPB44642.1,	SPB44817.1,	SPB45010.1,	SPB45245.1,	SPB47234.1,	SPB47997.1,	SPB48037.1,	SPB48460.1,	SPB49630.1,	SPB49941.1,	SPB52140.1,	SPB52312.1,	SPB53573.1	XP_001547303.2,	XP_001549530.1,	XP_001559637.2,	XP_024546426.1,	XP_024546658.1,	XP_024547024.1,
OG0000013	XP_011119169.1,	XP_011124409.1	RMZ36541.1,	RMZ37001.1,	RMZ37167.1,	RMZ37512.1,	RMZ38390.1,	RMZ38798.1,	RMZ39189.1,	RMZ41776.1,	RMZ42766.1,	RMZ42842.1,	RMZ43015.1,	RMZ43281.1,	RMZ43312.1,	RMZ43859.1,	RMZ44856.1,	RMZ47648.1,	RMZ48073.1,	RMZ48193.1	SPB42692.1,	SPB43093.1,	SPB43096.1,	SPB43444.1,	SPB43494.1,	SPB44643.1,	SPB45786.1,	SPB45840.1,	SPB46565.1,	SPB46682.1,	SPB48744.1,	SPB48828.1,	SPB49894.1,	SPB51360.1,	SPB51391.1,	SPB51985.1,	SPB52275.1,	SPB52328.1,	SPB52733.1,	SPB53372.1,	SPB53557.1	SZF03527.1	XP_001545401.1,	XP_001546800.1,	XP_001555869.1,	XP_024546703.1,	XP_024546704.1,	XP_024548814.1,	XP_024548872.1,
OG0000014	SZF01047.1,	SZF01987.1,	SZF02858.1	PBP15347.1,	PBP15380.1,	PBP15381.1,	PBP21872.1,	PBP25277.1,	PBP25281.1,	PBP25284.1,	PBP26992.1,	PBP26997.1,	PBP28678.1	KHJ30037.1,	KHJ30062.1,	KHJ30070.1,	KHJ30154.1,	KHJ30178.1,	KHJ30187.1,	KHJ30188.1,	KHJ30211.1,	KHJ30217.1,	KHJ30223.1,	KHJ30253.1,	KHJ30393.1,	KHJ30397.1,	KHJ30398.1,	KHJ30399.1,	KHJ30456.1,	KHJ30472.1,	KHJ30532.1,	KHJ30568.1,	KHJ30584.1,	KHJ30594.1,	KHJ30609.1,	KHJ30665.1,	KHJ30810.1,	KHJ30833.1,	KHJ30932.1,	KHJ30962.1,	KHJ30967.1,	KHJ30968.1,	KHJ30984.1,	KHJ31022.1,	KHJ31034.1,	KHJ31072.1,	KHJ31073.1,	KHJ31076.1,	KHJ31158.1,
OG0000015	XP_011118503.1,	XP_011121249.1,	XP_011122147.1,	XP_011123142.1,	XP_011123523.1,	XP_011125890.1,	XP_011126906.1,	XP_011127033.1	RMZ36897.1,	RMZ37619.1,	RMZ38925.1,	RMZ40001.1,	RMZ41403.1,	RMZ42353.1,	RMZ42922.1,	RMZ44039.1,	RMZ46447.1,	RMZ47580.1,	RMZ47676.1	SPB42498.1,	SPB44951.1,	SPB45806.1,	SPB49216.1,	SPB49883.1,	SPB50259.1,	SPB52318.1	XP_001554308.2,	XP_001556149.1,	XP_024546194.1,	XP_024546195.1,	XP_024546285.1,	XP_024546831.1,	XP_024547493.1,	XP_024547494.1,	XP_024549933.1,	XP_024549934.1,	XP_024552668.1,	XP_024553578.1	PBP16231.1,	PBP16743.1,	PBP17590.1,	PBP22008.1	XP_020124909.1,	XP_020126541.1,	XP_020126745.1,	XP_020127234.1,	XP_020127582.1,	XP_020128353.1,	XP_020128546.1,
OG0000016	RMZ37042.1,	RMZ37569.1,	RMZ37590.1,	RMZ39093.1,	RMZ39278.1,	RMZ39337.1,	RMZ39448.1,	RMZ40626.1,	RMZ41934.1,	RMZ42131.1,	RMZ42282.1,	RMZ43157.1,	RMZ44197.1,	RMZ44839.1,	RMZ46308.1,	RMZ46685.1,	RMZ47692.1,	RMZ48252.1,	RMZ48434.1	SPB42564.1,	SPB42979.1,	SPB43269.1,	SPB43327.1,	SPB44816.1,	SPB45067.1,	SPB45069.1,	SPB45077.1,	SPB45567.1,	SPB46027.1,	SPB46456.1,	SPB46460.1,	SPB46806.1,	SPB47594.1,	SPB49101.1,	SPB52806.1	SZF05658.1,	SZF05659.1	XP_001548742.2,	XP_024545967.1,	XP_024546481.1,	XP_024547262.1,	XP_024548150.1,	XP_024549233.1,	XP_024549234.1,	XP_024549692.1,	XP_024550508.1,	XP_024550757.1,	XP_024551391.1,	XP_024551750.1,
OG0000017	XP_011119720.1,	XP_011122181.1,	XP_011123574.1,	XP_011125241.1,	XP_011127492.1	RMZ36353.1,	RMZ37450.1,	RMZ37959.1,	RMZ39314.1,	RMZ41335.1,	RMZ41363.1,	RMZ43155.1,	RMZ43362.1,	RMZ43733.1,	RMZ44375.1,	RMZ46304.1,	RMZ46392.1,	RMZ47306.1,	RMZ47346.1,	RMZ47552.1	SPB43518.1,	SPB44866.1,	SPB45751.1,	SPB45929.1,	SPB46131.1,	SPB46132.1,	SPB46547.1,	SPB46709.1,	SPB48310.1,	SPB50274.1,	SPB50642.1,	SPB50968.1,	SPB51526.1,	SPB51527.1,	SPB52400.1,	SPB53508.1	XP_001548196.2,	XP_001552368.1,	XP_001553415.1,	XP_001559281.2,	XP_024546746.1,	XP_024550245.1,	XP_024550954.1,	XP_024551225.1,	XP_024552167.1,	XP_024552715.1,	XP_024553127.1	PBP18704.1,	PBP21837.1,
OG0000018	XP_011120731.1,	XP_011122070.1,	XP_011123240.1,	XP_011126541.1,	XP_011127786.1	RMZ36963.1,	RMZ37251.1,	RMZ37256.1,	RMZ37465.1,	RMZ38026.1,	RMZ39320.1,	RMZ39360.1,	RMZ40497.1,	RMZ40731.1,	RMZ41405.1,	RMZ42025.1,	RMZ43016.1,	RMZ43246.1,	RMZ47026.1,	RMZ47424.1,	RMZ48149.1,	RMZ48531.1,	RMZ48568.1,	RMZ48582.1	SPB42469.1,	SPB43744.1,	SPB43745.1,	SPB45334.1,	SPB48694.1,	SPB50679.1,	SPB51350.1,	SPB51982.1,	SPB51986.1,	SPB53465.1,	SPB53485.1	XP_001556428.1,	XP_024547861.1,	XP_024550123.1,	XP_024553650.1,	XP_024553651.1,	XP_024553652.1	PBP18533.1,	PBP21807.1,	PBP25396.1,	PBP27442.1	XP_020124893.1,	XP_020125247.1,	XP_020126731.1,	XP_020126848.1,
OG0000019	XP_011122962.1,	XP_011123741.1,	XP_011123993.1,	XP_011125500.1	RMZ36163.1,	RMZ37159.1,	RMZ37378.1,	RMZ38121.1,	RMZ38273.1,	RMZ41118.1,	RMZ41252.1,	RMZ41701.1,	RMZ43978.1,	RMZ44014.1,	RMZ45060.1,	RMZ45236.1,	RMZ45337.1,	RMZ46934.1,	RMZ47136.1,	RMZ47341.1	SPB42578.1,	SPB42667.1,	SPB43010.1,	SPB43700.1,	SPB43990.1,	SPB44353.1,	SPB44939.1,	SPB44971.1,	SPB45398.1,	SPB45544.1,	SPB46596.1,	SPB46773.1,	SPB51250.1,	SPB51993.1,	SPB52674.1,	SPB52778.1	SZF04574.1	XP_001555249.2,	XP_001557215.1,	XP_001558483.1,	XP_001561340.1,	XP_024546005.1,	XP_024547030.1,	XP_024549700.1,	XP_024552439.1,	XP_024552672.1	PBP15830.1,	PBP16352.1,	PBP18316.1,
OG0000020	RMZ36784.1,	RMZ36996.1,	RMZ37124.1,	RMZ37226.1,	RMZ37772.1,	RMZ38228.1,	RMZ39105.1,	RMZ39606.1,	RMZ39828.1,	RMZ41410.1,	RMZ41414.1,	RMZ43421.1,	RMZ44927.1,	RMZ44948.1,	RMZ45341.1,	RMZ46551.1,	RMZ46653.1,	RMZ47003.1,	RMZ47535.1,	RMZ48319.1	SPB42525.1,	SPB43087.1,	SPB44931.1,	SPB45420.1,	SPB45996.1,	SPB46470.1,	SPB46767.1,	SPB47965.1,	SPB48845.1,	SPB49656.1,	SPB49841.1,	SPB50391.1,	SPB51424.1,	SPB51581.1,	SPB51592.1,	SPB51732.1,	SPB52024.1,	SPB52731.1,	SPB52737.1,	SPB53374.1,	SPB53558.1	SZF00293.1	XP_001545338.2,	XP_001546009.1,	XP_001550230.1,	XP_001555708.1,	XP_001556731.1,	XP_001559820.1,	XP_001560668.1,
OG0000021	XP_011122990.1,	XP_011124368.1,	XP_011124412.1,	XP_011127161.1,	XP_011127784.1	RMZ35930.1,	RMZ36750.1,	RMZ37242.1,	RMZ38027.1,	RMZ38921.1,	RMZ41305.1,	RMZ41730.1,	RMZ42862.1,	RMZ42996.1,	RMZ43094.1,	RMZ43209.1,	RMZ43366.1,	RMZ43367.1,	RMZ43635.1,	RMZ43680.1,	RMZ43823.1,	RMZ44872.1,	RMZ46171.1,	RMZ46282.1,	RMZ48070.1,	RMZ48071.1,	RMZ48259.1,	RMZ48581.1	SPB42626.1,	SPB42691.1,	SPB44214.1,	SPB44872.1,	SPB45971.1,	SPB46208.1,	SPB46363.1,	SPB47527.1,	SPB47866.1,	SPB48698.1,	SPB49208.1,	SPB51361.1	XP_001548885.2,	XP_024548539.1,	XP_024548999.1,	XP_024550101.1,	XP_024550102.1,	XP_024551883.1,	XP_024551951.1,	XP_024551952.1,	XP_024552382.1,
OG0000022	RMZ36698.1,	RMZ40098.1,	RMZ40411.1,	RMZ40998.1,	RMZ41771.1,	RMZ41819.1,	RMZ42198.1,	RMZ42431.1,	RMZ42779.1,	RMZ42780.1,	RMZ43851.1,	RMZ46168.1	SPB42824.1,	SPB46492.1	XP_001557605.1,	XP_001558640.2,	XP_024546780.1,	XP_024548618.1,	XP_024552742.1,	XP_024553838.1	PBP21093.1,	PBP26575.1,	PBP28789.1,	PBP28961.1	XP_020125237.1,	XP_020131539.1	EHK95976.1,	EHK98765.1,	EHK99742.1,	EHL01038.1,	EHL03867.1	RDB28072.1,	RDB30219.1	SLM33775.1,	SLM34902.1,	SLM35632.1,	SLM36116.1,	SLM36175.1,	SLM36237.1,	SLM36702.1,	SLM37225.1,	SLM37319.1,	SLM37612.1,	SLM37822.1,	SLM38087.1,	SLM38188.1,	SLM38486.1,	SLM39936.1,	SLM41323.1,
OG0000023	XP_011120267.1,	XP_011121687.1	RMZ36039.1,	RMZ36070.1,	RMZ36903.1,	RMZ37154.1,	RMZ38804.1,	RMZ39627.1,	RMZ40667.1,	RMZ41843.1,	RMZ42059.1,	RMZ43042.1,	RMZ44233.1,	RMZ44851.1,	RMZ46474.1,	RMZ46475.1,	RMZ47353.1,	RMZ47448.1	SPB42446.1,	SPB42984.1,	SPB44520.1,	SPB44566.1,	SPB45962.1,	SPB46218.1,	SPB46680.1,	SPB47623.1,	SPB47673.1,	SPB47963.1,	SPB49083.1,	SPB49539.1,	SPB50757.1,	SPB51523.1,	SPB51590.1	SZF00045.1,	SZF02303.1,	SZF05937.1	XP_001550345.1,	XP_001551253.2,	XP_001551761.1,	XP_001555596.1,	XP_001560671.2,	XP_024546004.1,	XP_024548998.1,	XP_024549461.1,	XP_024551153.1,	XP_024552702.1	PBP17759.1,	PBP18798.1,	PBP18822.1,
OG0000024	XP_011119757.1,	XP_011120385.1,	XP_011120573.1	RMZ36164.1,	RMZ36244.1,	RMZ37368.1,	RMZ38016.1,	RMZ38391.1,	RMZ38913.1,	RMZ43040.1,	RMZ45196.1,	RMZ47364.1	SPB44174.1,	SPB45857.1,	SPB49602.1,	SPB49625.1,	SPB49928.1,	SPB52462.1	SZF01204.1,	SZF02340.1	XP_001560573.1,	XP_024549349.1,	XP_024549382.1,	XP_024550227.1,	XP_024551320.1,	XP_024553443.1,	XP_024553444.1	PBP16529.1,	PBP17332.1,	PBP17630.1,	PBP19148.1,	PBP19465.1,	PBP19532.1,	PBP21111.1,	PBP21251.1,	PBP22615.1,	PBP22834.1,	PBP23159.1,	PBP25838.1,	PBP27709.1	XP_020126571.1,	XP_020127335.1,	XP_020128126.1,	XP_020128551.1,	XP_020128719.1,	XP_020130787.1,	XP_020132225.1,	XP_020134179.1,	XP_020134352.1,
OG0000025	XP_011119616.1,	XP_011122673.1,	XP_011127787.1,	XP_011128430.1	RMZ37237.1,	RMZ38125.1,	RMZ38335.1,	RMZ39240.1,	RMZ39661.1,	RMZ40965.1,	RMZ42538.1,	RMZ43212.1,	RMZ43633.1,	RMZ43722.1,	RMZ44288.1,	RMZ44675.1,	RMZ45820.1,	RMZ47988.1,	RMZ48383.1	SPB43043.1,	SPB43091.1,	SPB43239.1,	SPB44133.1,	SPB44135.1,	SPB44500.1,	SPB44904.1,	SPB45246.1,	SPB45325.1,	SPB45457.1,	SPB45949.1,	SPB46483.1,	SPB46488.1,	SPB46753.1,	SPB47865.1,	SPB48313.1,	SPB48697.1,	SPB49868.1,	SPB49960.1,	SPB51061.1,	SPB51107.1,	SPB51369.1,	SPB51389.1,	SPB51425.1,	SPB51525.1,	SPB53536.1	XP_001557060.1,	XP_001558952.2,	XP_024545901.1,	XP_024549041.1,
OG0000026	XP_011117528.1,	XP_011121255.1,	XP_011126120.1	RMZ37220.1,	RMZ37453.1,	RMZ41698.1,	RMZ41904.1,	RMZ41907.1,	RMZ42769.1,	RMZ42770.1,	RMZ44239.1,	RMZ44740.1,	RMZ44855.1,	RMZ45619.1,	RMZ46261.1,	RMZ46262.1,	RMZ48260.1	SPB45011.1,	SPB45244.1,	SPB45944.1,	SPB48217.1,	SPB51182.1,	SPB51238.1,	SPB51753.1,	SPB51789.1,	SPB52263.1,	SPB52805.1,	SPB53370.1	SZF01931.1,	SZF06090.1	XP_001553637.2,	XP_024545896.1,	XP_024545899.1,	XP_024546269.1,	XP_024549606.1,	XP_024550375.1,	XP_024550377.1,	XP_024551111.1,	XP_024551514.1,	XP_024552405.1,	XP_024553711.1	PBP16021.1,	PBP17009.1,	PBP26760.1,	PBP27567.1	XP_020124892.1,	XP_020124971.1,	XP_020124972.1,	XP_020124976.1,
OG0000027	XP_011119865.1,	XP_011119886.1,	XP_011123134.1	RMZ36123.1,	RMZ36901.1,	RMZ39212.1,	RMZ43135.1,	RMZ45631.1	SPB42570.1,	SPB44523.1,	SPB49711.1,	SPB50706.1,	SPB51180.1,	SPB52067.1,	SPB52662.1	SZE99841.1	XP_001546868.1,	XP_001548479.1,	XP_001556241.2,	XP_001558280.1,	XP_001559647.1,	XP_001560194.2,	XP_001560241.2,	XP_024547564.1,	XP_024549070.1,	XP_024550152.1,	XP_024550704.1,	XP_024553465.1	PBP15751.1,	PBP17074.1,	PBP18115.1,	PBP18238.1,	PBP19131.1,	PBP20067.1,	PBP20191.1,	PBP20865.1,	PBP21799.1,	PBP23083.1,	PBP23437.1,	PBP23487.1,	PBP27632.1	XP_020125887.1,	XP_020127950.1,	XP_020131718.1,	XP_020132783.1,	XP_020134936.1	KHJ34571.1	EHK98012.1,	EHK98485.1,
OG0000028	RMZ37314.1,	RMZ38075.1,	RMZ38979.1,	RMZ40665.1,	RMZ42196.1,	RMZ42516.1,	RMZ42649.1,	RMZ43667.1,	RMZ43913.1,	RMZ45197.1,	RMZ45647.1,	RMZ46988.1,	RMZ47523.1,	RMZ48661.1	SPB43760.1,	SPB43805.1,	SPB43945.1,	SPB44568.1,	SPB46656.1,	SPB46717.1,	SPB47861.1,	SPB50657.1,	SPB50725.1,	SPB51092.1,	SPB52296.1,	SPB53458.1,	SPB53544.1	SZF03588.1	XP_001548382.2,	XP_001557921.1,	XP_024546642.1,	XP_024547053.1,	XP_024548045.1,	XP_024548873.1,	XP_024549037.1,	XP_024549224.1,	XP_024549225.1,	XP_024550643.1,	XP_024550644.1,	XP_024550645.1,	XP_024552083.1,	XP_024552473.1	PBP15818.1,	PBP16420.1,	PBP22565.1,	PBP22598.1,	PBP22926.1,	PBP22928.1,	PBP26803.1,
OG0000029	XP_011124915.1	RMZ37210.1,	RMZ37517.1,	RMZ37708.1,	RMZ39519.1,	RMZ41079.1,	RMZ41787.1,	RMZ41901.1,	RMZ43125.1,	RMZ43725.1,	RMZ43831.1,	RMZ44220.1,	RMZ44931.1	SPB42458.1,	SPB43041.1,	SPB44658.1,	SPB44935.1,	SPB47784.1,	SPB49202.1,	SPB50647.1,	SPB50648.1,	SPB50810.1,	SPB51208.1,	SPB51420.1,	SPB51637.1,	SPB52614.1	SZF03847.1	XP_001548471.2,	XP_001550556.2,	XP_001552081.1,	XP_001554811.1,	XP_001555473.1,	XP_024546945.1,	XP_024547569.1,	XP_024548768.1,	XP_024549192.1,	XP_024549318.1,	XP_024549886.1,	XP_024550498.1,	XP_024550763.1,	XP_024552364.1,	XP_024553087.1	PBP16846.1,	PBP18172.1,	PBP19535.1,	PBP19690.1,	PBP20687.1,	PBP27081.1,	PBP27814.1
OG0000030	XP_011125617.1	RMZ36847.1,	RMZ37602.1,	RMZ38299.1,	RMZ39323.1,	RMZ40451.1,	RMZ42129.1,	RMZ42239.1,	RMZ42356.1,	RMZ42506.1,	RMZ43739.1,	RMZ44156.1,	RMZ44410.1,	RMZ44730.1,	RMZ44818.1,	RMZ46334.1,	RMZ46571.1,	RMZ46893.1,	RMZ47361.1,	RMZ47417.1,	RMZ47627.1,	RMZ48462.1	SPB42588.1,	SPB42699.1,	SPB43417.1,	SPB43530.1,	SPB43984.1,	SPB45223.1,	SPB45976.1,	SPB46620.1,	SPB46774.1,	SPB47004.1,	SPB47744.1,	SPB47758.1,	SPB47932.1,	SPB48279.1,	SPB50900.1,	SPB51074.1,	SPB53543.1,	SPB53569.1	SZF03925.1	XP_001547152.1,	XP_001549481.1,	XP_001550319.2,	XP_001551816.1,	XP_001553310.1,	XP_001559548.1,	XP_001560561.1,	XP_024548485.1,
OG0000031	XP_011117805.1,	XP_011118726.1,	XP_011118975.1,	XP_011120357.1,	XP_011120584.1,	XP_011120861.1,	XP_011120865.1,	XP_011122838.1,	XP_011123484.1,	XP_011123847.1,	XP_011125296.1,	XP_011125904.1,	XP_011126029.1,	XP_011126909.1,	XP_011127189.1,	XP_011127305.1,	XP_011127415.1,	XP_011128319.1	RMZ38991.1,	RMZ39025.1,	RMZ46397.1,	RMZ47553.1	SPB45257.1,	SPB45290.1,	SPB46474.1	SZE99464.1	XP_001548419.1,	XP_024547809.1,	XP_024549083.1,	XP_024552219.1,	XP_024553353.1	PBP15852.1,	PBP24398.1,	PBP25891.1,	PBP25963.1,	PBP28067.1	XP_020127994.1,	XP_020129615.1,	XP_020129688.1,	XP_020129972.1,	XP_020131165.1,	XP_020132437.1,	XP_020134110.1,	XP_020134289.1	KHJ30843.1	EHK97353.1,	EHK97736.1,	EHK98703.1,	EHK99527.1,
OG0000032	XP_011122562.1,	XP_011126251.1,	XP_011126296.1	RMZ36850.1,	RMZ37298.1,	RMZ37604.1,	RMZ38765.1,	RMZ38872.1,	RMZ39318.1,	RMZ41222.1,	RMZ41770.1,	RMZ42065.1,	RMZ43041.1,	RMZ44384.1,	RMZ44825.1,	RMZ45544.1,	RMZ45717.1,	RMZ46829.1,	RMZ48407.1,	RMZ48487.1	SPB43153.1,	SPB43166.1,	SPB44838.1,	SPB45211.1,	SPB45422.1,	SPB46041.1,	SPB47042.1,	SPB49503.1,	SPB51025.1,	SPB51708.1,	SPB51774.1,	SPB52460.1,	SPB52947.1	XP_001554538.2,	XP_001556138.1,	XP_001556164.2,	XP_001559887.1,	XP_001559992.2,	XP_001560261.2,	XP_024549547.1	PBP16985.1,	PBP26188.1	XP_020126308.1	EHK97029.1,	EHK98208.1,	EHK98783.1,	EHK99060.1,	EHK99255.1,	EHK99992.1,
OG0000033	XP_011123924.1,	XP_011127265.1	RMZ36826.1,	RMZ36937.1,	RMZ37437.1,	RMZ38039.1,	RMZ40646.1,	RMZ41854.1,	RMZ42744.1,	RMZ44468.1,	RMZ45406.1,	RMZ45742.1,	RMZ46612.1,	RMZ48105.1,	RMZ48123.1	SPB42971.1,	SPB43123.1,	SPB44977.1,	SPB45084.1,	SPB45742.1,	SPB46158.1,	SPB46548.1,	SPB46602.1,	SPB51006.1,	SPB51572.1	SZE99630.1,	SZF00915.1	XP_001547953.2,	XP_001552845.1,	XP_001553432.1,	XP_001554294.1,	XP_001557558.1,	XP_024546813.1,	XP_024548023.1,	XP_024548024.1,	XP_024550238.1,	XP_024550535.1	PBP18348.1,	PBP18428.1,	PBP20346.1,	PBP21342.1,	PBP21725.1,	PBP21840.1,	PBP22220.1,	PBP22350.1,	PBP24620.1,	PBP24772.1,	PBP26004.1,	PBP26125.1,
OG0000034	XP_011117300.1,	XP_011118511.1,	XP_011120549.1,	XP_011120959.1,	XP_011123023.1,	XP_011126702.1,	XP_011127022.1,	XP_011127783.1	RMZ36093.1,	RMZ36417.1,	RMZ38008.1,	RMZ38996.1,	RMZ40164.1,	RMZ40893.1,	RMZ43145.1,	RMZ45179.1,	RMZ45315.1,	RMZ46582.1,	RMZ47801.1	SPB43806.1,	SPB43998.1,	SPB44548.1,	SPB45313.1,	SPB46862.1,	SPB48333.1,	SPB48702.1,	SPB49708.1,	SPB50388.1,	SPB51668.1,	SPB52555.1,	SPB53337.1	XP_001548762.1,	XP_001548877.1,	XP_024547792.1,	XP_024549508.1,	XP_024549523.1,	XP_024551212.1,	XP_024552550.1,	XP_024553722.1	PBP15810.1,	PBP17938.1,	PBP18029.1,	PBP19662.1,	PBP20970.1,	PBP27668.1,	PBP27684.1,	PBP27987.1	XP_020125387.1,	XP_020126445.1,
OG0000035	XP_011118342.1,	XP_011121011.1,	XP_011122090.1,	XP_011125819.1	RMZ36752.1,	RMZ37045.1,	RMZ37902.1,	RMZ38177.1,	RMZ39061.1,	RMZ39615.1,	RMZ40632.1,	RMZ44075.1,	RMZ45723.1,	RMZ46670.1,	RMZ47285.1,	RMZ47513.1	SPB45283.1,	SPB50390.1,	SPB50650.1,	SPB50771.1,	SPB51046.1,	SPB52353.1,	SPB53507.1	XP_001549514.2,	XP_001551599.1,	XP_001551745.2,	XP_001556688.1,	XP_001556899.2,	XP_001556910.2,	XP_001559371.1,	XP_024546181.1,	XP_024547268.1,	XP_024549062.1,	XP_024550078.1,	XP_024550709.1,	XP_024551220.1,	XP_024551669.1,	XP_024551670.1,	XP_024551771.1,	XP_024553213.1	XP_020125274.1,	XP_020128768.1,	XP_020129759.1,	XP_020131437.1,	XP_020131566.1,	XP_020134881.1,	XP_020135097.1	EHK96426.1,	EHK96447.1,
OG0000036	XP_011123140.1,	XP_011126414.1	RMZ37107.1,	RMZ37201.1,	RMZ37746.1,	RMZ39660.1,	RMZ40420.1,	RMZ40729.1,	RMZ41039.1,	RMZ42947.1,	RMZ43021.1,	RMZ43046.1,	RMZ43438.1,	RMZ43587.1,	RMZ45438.1,	RMZ45935.1,	RMZ46524.1,	RMZ46525.1,	RMZ48188.1	SPB42472.1,	SPB42653.1,	SPB43797.1,	SPB44855.1,	SPB45922.1,	SPB46145.1,	SPB49971.1,	SPB50632.1,	SPB51021.1,	SPB51597.1,	SPB51703.1,	SPB52331.1	XP_001549202.1,	XP_024545895.1,	XP_024550751.1,	XP_024551271.1,	XP_024551593.1,	XP_024551594.1	XP_020125360.1,	XP_020125950.1,	XP_020127627.1,	XP_020128035.1,	XP_020132417.1,	XP_020133243.1,	XP_020134137.1,	XP_020134172.1	KHJ31251.1	EHK97418.1,	EHK97421.1,	EHK99392.1,
OG0000037	XP_011117042.1,	XP_011124559.1	RMZ36809.1,	RMZ36884.1,	RMZ37424.1,	RMZ37456.1,	RMZ38000.1,	RMZ40356.1,	RMZ41184.1,	RMZ41702.1,	RMZ42210.1,	RMZ43744.1,	RMZ44700.1,	RMZ45983.1,	RMZ47450.1	SPB42420.1,	SPB43018.1,	SPB43268.1,	SPB43688.1,	SPB45614.1,	SPB48306.1,	SPB49126.1,	SPB49927.1,	SPB51318.1,	SPB51764.1,	SPB52341.1	XP_001546066.2,	XP_001546878.2,	XP_001554888.1,	XP_001555270.1,	XP_001560291.1,	XP_024547477.1,	XP_024549375.1,	XP_024549376.1,	XP_024551959.1,	XP_024552273.1	PBP16031.1,	PBP20683.1,	PBP20972.1,	PBP21273.1,	PBP23166.1,	PBP23257.1,	PBP23956.1,	PBP25698.1,	PBP26365.1,	PBP26366.1,	PBP27707.1	XP_020125318.1,	XP_020126393.1,
OG0000038	RMZ35960.1,	RMZ37152.1,	RMZ37153.1,	RMZ37317.1,	RMZ38277.1,	RMZ39252.1,	RMZ41370.1,	RMZ42917.1,	RMZ43556.1,	RMZ43874.1,	RMZ44403.1,	RMZ46053.1,	RMZ47148.1,	RMZ47455.1,	RMZ48025.1,	RMZ48547.1	SPB42975.1,	SPB43508.1,	SPB44906.1,	SPB45674.1,	SPB45746.1,	SPB48338.1,	SPB49349.1,	SPB51063.1,	SPB51422.1,	SPB51518.1,	SPB52150.1,	SPB52648.1	XP_001547269.1,	XP_001548852.1,	XP_001552945.1,	XP_001553665.1,	XP_001556605.2,	XP_001558652.1,	XP_001559353.1,	XP_001559355.1,	XP_024549197.1,	XP_024550754.1,	XP_024551995.1,	XP_024552293.1,	XP_024552301.1,	XP_024552535.1,	XP_024553338.1,	XP_024554070.1	PBP15752.1,	PBP23436.1	XP_020126461.1,	XP_020127723.1,	XP_020127812.1,
OG0000039	RMZ36551.1,	RMZ37548.1,	RMZ37883.1,	RMZ38389.1,	RMZ38957.1,	RMZ39251.1,	RMZ39277.1,	RMZ40341.1,	RMZ40580.1,	RMZ40603.1,	RMZ41690.1,	RMZ43018.1,	RMZ43095.1,	RMZ43837.1,	RMZ44133.1,	RMZ44777.1,	RMZ44932.1,	RMZ46260.1,	RMZ47028.1,	RMZ47814.1,	RMZ48665.1	SPB42825.1,	SPB42961.1,	SPB44070.1,	SPB44454.1,	SPB44627.1,	SPB45096.1,	SPB46495.1,	SPB47081.1,	SPB48337.1,	SPB49053.1,	SPB49209.1,	SPB49620.1,	SPB49919.1,	SPB49936.1,	SPB51018.1,	SPB51091.1,	SPB51110.1,	SPB51707.1,	SPB53533.1	SZF03918.1	XP_001547022.2,	XP_001547188.1,	XP_001550242.1,	XP_001556101.1,	XP_001559904.1,	XP_024546762.1,	XP_024547381.1,	XP_024547382.1,
OG0000040	XP_011119038.1,	XP_011121268.1,	XP_011124575.1,	XP_011125125.1,	XP_011126696.1,	XP_011126843.1,	XP_011127874.1	RMZ37146.1,	RMZ39257.1,	RMZ39258.1,	RMZ40979.1,	RMZ41822.1,	RMZ42130.1,	RMZ44273.1,	RMZ46639.1,	RMZ46710.1,	RMZ48529.1	SPB42436.1,	SPB43258.1,	SPB44860.1,	SPB45450.1,	SPB45980.1,	SPB47855.1,	SPB49022.1,	SPB49978.1	SZF02022.1,	SZF02785.1,	SZF03370.1	XP_001552831.1,	XP_001553224.2,	XP_024546795.1,	XP_024550941.1,	XP_024551545.1,	XP_024551569.1,	XP_024552102.1,	XP_024552982.1,	XP_024553551.1,	XP_024553552.1	PBP16733.1,	PBP17750.1,	PBP20401.1,	PBP20739.1,	PBP24119.1,	PBP25299.1,	PBP25458.1,	PBP27943.1	XP_020126276.1,	XP_020127080.1,	XP_020127576.1,
OG0000041	XP_011116963.1,	XP_011119192.1,	XP_011121212.1,	XP_011124140.1,	XP_011124433.1,	XP_011126312.1	RMZ38679.1,	RMZ39663.1,	RMZ43623.1,	RMZ44889.1,	RMZ46366.1,	RMZ47630.1,	RMZ47936.1	SPB42602.1,	SPB44994.1,	SPB48494.1,	SPB49522.1,	SPB49523.1,	SPB49536.1,	SPB52419.1	SZF02254.1,	SZF03174.1,	SZF03179.1,	SZF03630.1,	SZF03634.1,	SZF03641.1,	SZF03645.1,	SZF03660.1,	SZF04725.1	XP_024546919.1,	XP_024548506.1,	XP_024552216.1	PBP16692.1,	PBP17094.1,	PBP18103.1,	PBP20615.1,	PBP21135.1,	PBP23517.1,	PBP25573.1	XP_020134063.1,	XP_020135346.1	KHJ30830.1,	KHJ30880.1,	KHJ33961.1,	KHJ34712.1,	KHJ35829.1,	KHJ36013.1	EHK96965.1,	EHK99053.1,
OG0000042	XP_011119151.1,	XP_011120344.1	RMZ37221.1,	RMZ39377.1,	RMZ39522.1,	RMZ39528.1,	RMZ39819.1,	RMZ40327.1,	RMZ41362.1,	RMZ43055.1,	RMZ44036.1,	RMZ44211.1,	RMZ44504.1,	RMZ44761.1,	RMZ45707.1,	RMZ46066.1,	RMZ47129.1,	RMZ48009.1,	RMZ48184.1	SPB43475.1,	SPB44761.1,	SPB45920.1,	SPB47617.1,	SPB48563.1,	SPB49542.1,	SPB50921.1,	SPB51659.1,	SPB51900.1,	SPB52053.1,	SPB53502.1	XP_001548505.1,	XP_001552101.2,	XP_001556648.1,	XP_024546267.1,	XP_024549173.1,	XP_024549711.1,	XP_024550026.1,	XP_024551237.1,	XP_024551238.1,	XP_024552261.1	PBP16632.1,	PBP16720.1,	PBP18879.1,	PBP23564.1,	PBP24130.1,	PBP25566.1,	PBP26621.1,	PBP26680.1	XP_020126277.1,
OG0000043	XP_011118542.1,	XP_011119268.1,	XP_011119643.1,	XP_011119698.1,	XP_011121970.1	RMZ36402.1,	RMZ38613.1,	RMZ39771.1,	RMZ42929.1,	RMZ43803.1	SPB47050.1,	SPB48165.1,	SPB48616.1,	SPB49385.1,	SPB53158.1	SZF00942.1,	SZF01175.1,	SZF01947.1,	SZF03558.1	XP_024550395.1,	XP_024550396.1,	XP_024551917.1,	XP_024551918.1,	XP_024551919.1,	XP_024551947.1,	XP_024553486.1,	XP_024553487.1,	XP_024553684.1	PBP15683.1,	PBP17661.1,	PBP20193.1,	PBP20350.1,	PBP22542.1,	PBP23489.1,	PBP23597.1,	PBP24499.1	XP_020124918.1,	XP_020124995.1,	XP_020128530.1,	XP_020134715.1,	XP_020134845.1	KHJ33288.1,	KHJ34103.1,	KHJ34867.1,	KHJ34931.1,	KHJ35673.1	EHK96534.1,	EHK96980.1,	EHK99326.1,
OG0000044	XP_011118101.1,	XP_011118114.1,	XP_011118194.1,	XP_011118203.1,	XP_011119317.1,	XP_011120175.1,	XP_011120747.1,	XP_011121111.1,	XP_011121229.1,	XP_011122686.1,	XP_011123026.1,	XP_011124201.1,	XP_011125095.1,	XP_011125252.1,	XP_011125644.1,	XP_011126048.1,	XP_011126056.1,	XP_011126058.1,	XP_011126210.1,	XP_011126715.1,	XP_011128163.1	RMZ40826.1,	RMZ45117.1,	RMZ45237.1,	RMZ46072.1,	RMZ46335.1	SPB42951.1,	SPB42994.1,	SPB43036.1,	SPB44049.1,	SPB44153.1,	SPB45207.1,	SPB49636.1,	SPB50343.1,	SPB51748.1	XP_001554419.2,	XP_024548111.1,	XP_024548112.1,	XP_024548127.1,	XP_024548133.1	RDB14719.1,	RDB14732.1,	RDB15921.1,	RDB15996.1,	RDB16162.1,	RDB16180.1,	RDB16276.1,	RDB16278.1,	RDB16294.1,
OG0000045	XP_011122142.1,	XP_011125214.1	RMZ37168.1,	RMZ37642.1,	RMZ37709.1,	RMZ37940.1,	RMZ39179.1,	RMZ39182.1,	RMZ39333.1,	RMZ41136.1,	RMZ42397.1,	RMZ42415.1,	RMZ44008.1,	RMZ44294.1,	RMZ44658.1,	RMZ46364.1,	RMZ48439.1	SPB43051.1,	SPB43394.1,	SPB46153.1,	SPB47915.1,	SPB48288.1,	SPB49248.1,	SPB51991.1,	SPB52424.1	XP_001548171.1,	XP_001555342.2,	XP_001559006.1,	XP_024546528.1,	XP_024548064.1,	XP_024552031.1,	XP_024552530.1,	XP_024552776.1	PBP16897.1,	PBP18060.1,	PBP20196.1,	PBP20724.1,	PBP28062.1	XP_020125927.1,	XP_020126521.1,	XP_020127844.1,	XP_020128706.1,	XP_020131174.1,	XP_020131317.1,	XP_020132432.1,	XP_020132577.1,	XP_020132716.1,	XP_020133768.1,	XP_020135626.1
OG0000046	RMZ41525.1,	RMZ42450.1,	RMZ46971.1	SPB46324.1	PBP22821.1,	PBP24836.1	XP_020133679.1	RDB16222.1	OWP01896.1	RAL60428.1,	RAL63594.1,	RAL64950.1,	RAL66829.1	CZR69980.1	OQO07432.1,	OQO08993.1	CZS92953.1	ESZ90720.1,	ESZ91407.1,	ESZ92092.1,	ESZ92124.1,	ESZ92690.1,	ESZ92697.1,	ESZ95390.1,	ESZ98759.1	APA07240.1,	APA09045.1,	APA15327.1,	APA15849.1,	APA16216.1	PWW71582.1,	PWW72057.1,	PWW72058.1,	PWW72284.1,	PWW72572.1,	PWW73741.1,	PWW73879.1,	PWW74173.1,	PWW75222.1,	PWW75892.1,	PWW76063.1,	PWW76200.1,	PWW76348.1,	PWW76773.1,	PWW76875.1,	PWW76876.1,	PWW77623.1,	PWW77977.1,	PWW78151.1,
OG0000047	SPB49755.1,	SPB49756.1	KHJ30010.1,	KHJ30011.1,	KHJ30195.1,	KHJ30301.1,	KHJ30402.1,	KHJ32371.1,	KHJ32656.1,	KHJ32660.1,	KHJ32699.1,	KHJ32941.1,	KHJ32977.1,	KHJ33088.1,	KHJ34378.1,	KHJ34379.1,	KHJ34495.1,	KHJ34502.1,	KHJ34730.1,	KHJ35175.1,	KHJ35590.1,	KHJ35806.1,	KHJ36188.1,	KHJ36191.1	RDB20589.1,	RDB20758.1,	RDB28923.1,	RDB30362.1	SLM33336.1,	SLM34943.1,	SLM36263.1,	SLM36757.1,	SLM38577.1,	SLM39698.1,	SLM41108.1	RAL57993.1,	RAL58021.1,	RAL58032.1,	RAL58059.1,	RAL58143.1,	RAL58178.1,	RAL58276.1,	RAL58452.1,	RAL58697.1,	RAL59182.1,	RAL59216.1,	RAL59501.1,	RAL60244.1,	RAL60528.1,
OG0000048	XP_011117002.1,	XP_011119011.1,	XP_011123584.1,	XP_011124722.1,	XP_011124996.1,	XP_011125253.1,	XP_011127386.1	RMZ43233.1,	RMZ46508.1	SPB47557.1	XP_001549529.1,	XP_001555341.1,	XP_001559450.1,	XP_001561161.1,	XP_024546523.1,	XP_024546524.1,	XP_024546525.1,	XP_024548471.1,	XP_024553254.1	PBP18061.1,	PBP18451.1,	PBP18548.1,	PBP20197.1,	PBP21734.1,	PBP22257.1,	PBP23987.1,	PBP25819.1,	PBP27173.1,	PBP28906.1	XP_020125476.1,	XP_020127300.1,	XP_020127803.1,	XP_020129990.1,	XP_020130749.1,	XP_020131886.1	KHJ32414.1,	KHJ36101.1	EHK97116.1,	EHK97823.1,	EHK98002.1,	EHL00969.1,	EHL03006.1	RDB18099.1,	RDB18143.1,	RDB18971.1,	RDB19691.1,	RDB21034.1,	RDB21255.1,	RDB22284.1,
OG0000049	XP_011127556.1	RMZ36925.1,	RMZ37273.1,	RMZ37686.1,	RMZ39090.1,	RMZ39164.1,	RMZ39165.1,	RMZ41043.1,	RMZ41047.1,	RMZ42482.1,	RMZ43514.1,	RMZ46046.1	SPB45734.1,	SPB46600.1,	SPB46755.1,	SPB46769.1,	SPB46771.1,	SPB49875.1,	SPB51641.1,	SPB51652.1,	SPB52129.1,	SPB52130.1	SZF04236.1	XP_001549525.2,	XP_001549788.1,	XP_001551518.1,	XP_001553399.2,	XP_024546849.1,	XP_024546850.1,	XP_024547297.1,	XP_024547388.1,	XP_024547558.1,	XP_024549617.1,	XP_024549618.1,	XP_024552367.1,	XP_024552465.1,	XP_024553268.1,	XP_024553410.1,	XP_024553411.1,	XP_024553849.1	PBP17329.1,	PBP18491.1,	PBP21143.1,	PBP22585.1,	PBP24166.1	XP_020125149.1,	XP_020127540.1,	XP_020128742.1,	XP_020135254.1
OG0000050	XP_011119051.1,	XP_011120680.1,	XP_011123768.1,	XP_011124749.1,	XP_011124750.1,	XP_011126500.1	RMZ37010.1,	RMZ37451.1,	RMZ43264.1,	RMZ43845.1,	RMZ43953.1,	RMZ44442.1,	RMZ45477.1,	RMZ46380.1,	RMZ47654.1	SPB42661.1,	SPB44167.1,	SPB46017.1,	SPB48482.1,	SPB49082.1,	SPB50688.1,	SPB51188.1,	SPB52081.1,	SPB53467.1	SZF02621.1,	SZF04363.1	XP_001550175.1,	XP_001554597.1,	XP_001556145.1,	XP_024547318.1,	XP_024550636.1,	XP_024552613.1,	XP_024553530.1	PBP15483.1,	PBP16871.1,	PBP16906.1,	PBP17041.1,	PBP21041.1,	PBP22107.1,	PBP23285.1,	PBP24928.1,	PBP28270.1,	PBP28869.1	XP_020126344.1,	XP_020126738.1,	XP_020130673.1,	XP_020131887.1,	XP_020132226.1,	XP_020132549.1,
OG0000051	RMZ36202.1,	RMZ36222.1,	RMZ37585.1,	RMZ37693.1,	RMZ40079.1,	RMZ40634.1,	RMZ40649.1,	RMZ41337.1,	RMZ41928.1,	RMZ43124.1,	RMZ44023.1,	RMZ44408.1,	RMZ45310.1,	RMZ45462.1,	RMZ45639.1,	RMZ45852.1,	RMZ46005.1	SPB44858.1,	SPB45752.1,	SPB46583.1,	SPB47859.1,	SPB47962.1,	SPB49224.1,	SPB49615.1,	SPB49683.1,	SPB50562.1,	SPB50652.1,	SPB50668.1,	SPB53506.1	XP_024548728.1,	XP_024548958.1,	XP_024550870.1,	XP_024551485.1,	XP_024551667.1,	XP_024551668.1,	XP_024552011.1,	XP_024553003.1,	XP_024553004.1,	XP_024553468.1	XP_020125591.1,	XP_020128071.1,	XP_020131282.1,	XP_020133240.1	EHK96427.1,	EHK98336.1	SLM33500.1,	SLM33520.1,	SLM34650.1,	SLM35679.1,
OG0000052	RMZ38404.1,	RMZ38479.1,	RMZ39630.1,	RMZ44762.1,	RMZ46172.1,	RMZ46552.1,	RMZ46669.1	SPB52652.1,	SPB53388.1	XP_024547174.1,	XP_024550820.1,	XP_024550994.1,	XP_024550995.1,	XP_024551123.1,	XP_024551346.1,	XP_024553406.1	PBP19124.1,	PBP21507.1	XP_020124879.1,	XP_020127765.1,	XP_020127769.1,	XP_020129364.1,	XP_020129438.1,	XP_020129987.1,	XP_020129996.1,	XP_020130446.1,	XP_020131060.1,	XP_020131477.1,	XP_020131560.1,	XP_020132142.1,	XP_020132164.1,	XP_020132955.1,	XP_020135297.1	EHK99216.1,	EHL01939.1,	EHL01940.1	OWO92784.1,	OWP04824.1	RAL61124.1,	RAL62159.1	CZR50138.1,	CZR50189.1,	CZR50745.1,	CZR51376.1,	CZR51446.1,	CZR52493.1,	CZR52721.1,	CZR52871.1,	CZR53560.1,
OG0000053	XP_011121428.1	RMZ36880.1,	RMZ37105.1,	RMZ37992.1,	RMZ38068.1,	RMZ38202.1,	RMZ38526.1,	RMZ39436.1,	RMZ40882.1,	RMZ41421.1,	RMZ41941.1,	RMZ42144.1,	RMZ42237.1,	RMZ42292.1,	RMZ43825.1,	RMZ44149.1,	RMZ44359.1,	RMZ44823.1,	RMZ45115.1,	RMZ46842.1,	RMZ47457.1,	RMZ47544.1,	RMZ48048.1	SPB42587.1,	SPB42935.1,	SPB43361.1,	SPB45055.1,	SPB45213.1,	SPB46044.1,	SPB46975.1,	SPB47043.1,	SPB48781.1,	SPB49114.1,	SPB49236.1,	SPB49555.1,	SPB49886.1,	SPB51010.1,	SPB52807.1,	SPB53545.1	SZF06249.1	XP_001558954.1,	XP_024550070.1,	XP_024551747.1,	XP_024551840.1,	XP_024553800.1,	XP_024553801.1	PBP17265.1,	PBP17626.1,	PBP19525.1,
OG0000054	XP_011116971.1,	XP_011116972.1,	XP_011121388.1	RMZ36103.1,	RMZ37648.1,	RMZ38004.1,	RMZ38041.1,	RMZ39486.1,	RMZ39664.1,	RMZ42233.1,	RMZ42503.1,	RMZ42813.1,	RMZ42924.1,	RMZ47418.1,	RMZ47789.1,	RMZ47799.1	SPB42534.1,	SPB42609.1,	SPB43046.1,	SPB43779.1,	SPB44660.1,	SPB45471.1,	SPB46653.1,	SPB49950.1,	SPB51077.1,	SPB51374.1	XP_001555842.2,	XP_001557065.1,	XP_024546800.1,	XP_024549033.1,	XP_024549034.1,	XP_024551546.1,	XP_024551920.1,	XP_024553310.1,	XP_024553555.1,	XP_024553556.1,	XP_024553572.1,	XP_024553579.1,	XP_024553843.1	PBP20351.1,	PBP24129.1	XP_020126706.1,	XP_020127103.1,	XP_020130308.1	EHK98560.1,	EHL00466.1,	EHL00685.1,	EHL01441.1,	EHL02075.1,
OG0000055	XP_011126188.1	RMZ36658.1,	RMZ37915.1,	RMZ38303.1,	RMZ38651.1,	RMZ39211.1,	RMZ40150.1,	RMZ44263.1,	RMZ45037.1,	RMZ46712.1,	RMZ47714.1	SPB43506.1,	SPB43550.1,	SPB44131.1,	SPB46626.1,	SPB49309.1,	SPB49665.1,	SPB50249.1,	SPB51181.1,	SPB52892.1,	SPB52910.1	XP_001556770.1,	XP_001558452.1,	XP_001559222.1,	XP_001560737.1,	XP_024547440.1,	XP_024547744.1,	XP_024548911.1,	XP_024551836.1	PBP17020.1,	PBP18015.1,	PBP24932.1,	PBP26900.1,	PBP26967.1,	PBP27254.1,	PBP28587.1	XP_020126459.1,	XP_020128403.1,	XP_020131761.1,	XP_020133795.1,	XP_020134012.1,	XP_020134200.1,	XP_020134806.1	KHJ31179.1	EHK97518.1,	EHL01242.1,	EHL01328.1,	EHL02428.1	RDB14678.1,
OG0000056	XP_011120675.1,	XP_011121425.1,	XP_011122156.1,	XP_011123411.1,	XP_011127469.1	RMZ36801.1,	RMZ36922.1,	RMZ37699.1,	RMZ38148.1,	RMZ38797.1,	RMZ41310.1,	RMZ42391.1,	RMZ43068.1,	RMZ43161.1,	RMZ43602.1,	RMZ44409.1,	RMZ44566.1,	RMZ46616.1,	RMZ47030.1	SPB44949.1,	SPB44974.1,	SPB45781.1,	SPB46698.1,	SPB47494.1,	SPB47839.1,	SPB48559.1,	SPB48690.1,	SPB48880.1,	SPB50922.1,	SPB52030.1,	SPB52495.1,	SPB53524.1,	SPB53574.1	SZF01401.1	XP_001546884.1,	XP_001547995.1,	XP_024547214.1,	XP_024550104.1,	XP_024551512.1,	XP_024553062.1	PBP20965.1,	PBP25252.1,	PBP27685.1	XP_020127700.1,	XP_020128880.1,	XP_020130096.1,	XP_020131947.1,	XP_020132080.1,	XP_020132906.1,
OG0000057	XP_011120463.1,	XP_011120554.1,	XP_011122454.1,	XP_011123025.1,	XP_011125058.1,	XP_011125141.1,	XP_011127371.1,	XP_011127393.1,	XP_011127519.1	RMZ37757.1,	RMZ40972.1,	RMZ43631.1,	RMZ47938.1	SPB44599.1,	SPB50614.1,	SPB51352.1	XP_024547074.1,	XP_024548115.1,	XP_024548131.1,	XP_024549125.1,	XP_024549126.1	RDB15677.1,	RDB17108.1,	RDB17119.1,	RDB17339.1,	RDB17342.1,	RDB18601.1,	RDB18686.1,	RDB19765.1,	RDB20131.1,	RDB23725.1,	RDB23760.1,	RDB23806.1,	RDB23811.1,	RDB24481.1,	RDB27538.1,	RDB29531.1,	RDB30116.1	SLM33360.1,	SLM34687.1,	SLM35266.1,	SLM35347.1,	SLM35371.1,	SLM35781.1,	SLM36124.1,	SLM36169.1,	SLM36906.1,	SLM36945.1,	SLM37237.1,
OG0000058	XP_011120271.1,	XP_011125559.1	RMZ37909.1,	RMZ41621.1,	RMZ42622.1,	RMZ44317.1,	RMZ44429.1,	RMZ45061.1,	RMZ45302.1,	RMZ46131.1,	RMZ46991.1,	RMZ48431.1,	RMZ48670.1	SPB42719.1,	SPB42861.1,	SPB42913.1,	SPB44631.1,	SPB45315.1,	SPB46393.1,	SPB48004.1,	SPB51372.1,	SPB52728.1	XP_001547488.1,	XP_001548901.1,	XP_001551630.1,	XP_001560124.2,	XP_001560216.1,	XP_024546214.1,	XP_024550069.1,	XP_024550958.1,	XP_024554025.1	PBP15566.1,	PBP15963.1,	PBP18269.1,	PBP20162.1,	PBP22778.1,	PBP23373.1,	PBP24823.1	XP_020124940.1,	XP_020124946.1,	XP_020125851.1,	XP_020129756.1,	XP_020133140.1,	XP_020133162.1	KHJ34612.1	EHL01502.1,	EHL01950.1,	EHL03808.1	RDB18783.1,
OG0000059	XP_024549259.1	SLM36243.1	RAL58009.1,	RAL58024.1,	RAL58117.1,	RAL58136.1,	RAL58283.1,	RAL58320.1,	RAL58329.1,	RAL58449.1,	RAL58498.1,	RAL58500.1,	RAL58718.1,	RAL58912.1,	RAL59005.1,	RAL59056.1,	RAL59416.1,	RAL59601.1,	RAL59610.1,	RAL60102.1,	RAL60126.1,	RAL60151.1,	RAL60222.1,	RAL60497.1,	RAL60498.1,	RAL61041.1,	RAL61074.1,	RAL61506.1,	RAL61535.1,	RAL61664.1,	RAL61711.1,	RAL61776.1,	RAL61851.1,	RAL61910.1,	RAL62182.1,	RAL62364.1,	RAL63595.1,	RAL63647.1,	RAL63711.1,	RAL63880.1,	RAL64238.1,	RAL64240.1,	RAL64387.1,	RAL64389.1,	RAL64628.1,	RAL64783.1,	RAL64952.1,	RAL65042.1,	RAL65241.1,
OG0000060	XP_011121406.1,	XP_011121477.1,	XP_011125596.1,	XP_011125921.1	RMZ36825.1,	RMZ40647.1,	RMZ43220.1,	RMZ43842.1,	RMZ45198.1,	RMZ47253.1,	RMZ48598.1	SPB43257.1,	SPB43416.1,	SPB43946.1,	SPB45047.1,	SPB48658.1,	SPB50656.1	XP_001555310.2,	XP_001560168.1,	XP_024546944.1,	XP_024547466.1,	XP_024553131.1,	XP_024553408.1,	XP_024553708.1	PBP16155.1,	PBP16163.1,	PBP16419.1,	PBP16779.1,	PBP21175.1,	PBP21500.1,	PBP21906.1,	PBP21920.1,	PBP24581.1,	PBP26114.1,	PBP26802.1,	PBP27391.1,	PBP28426.1	XP_020126932.1,	XP_020127081.1,	XP_020129405.1,	XP_020131149.1,	XP_020131665.1,	XP_020134323.1,	XP_020135329.1	EHK96133.1,	EHK96836.1,	EHK97586.1,	EHK97592.1,	EHK97605.1,
OG0000061	XP_011121980.1,	XP_011122445.1,	XP_011123158.1,	XP_011123568.1	RMZ37402.1,	RMZ37411.1,	RMZ37564.1,	RMZ37705.1,	RMZ38237.1,	RMZ38857.1,	RMZ39588.1,	RMZ40318.1,	RMZ40898.1,	RMZ40899.1,	RMZ42083.1,	RMZ42520.1,	RMZ42728.1,	RMZ44035.1,	RMZ45108.1	SPB43009.1,	SPB44679.1,	SPB44762.1,	SPB45695.1,	SPB46517.1,	SPB46805.1,	SPB48772.1,	SPB49175.1,	SPB49583.1,	SPB50377.1,	SPB51295.1,	SPB51664.1,	SPB52327.1,	SPB53268.1	XP_001559444.1,	XP_001559983.2,	XP_024548644.1,	XP_024550015.1,	XP_024551017.1,	XP_024553609.1	PBP15615.1,	PBP15768.1,	PBP20792.1,	PBP22438.1	XP_020126291.1,	XP_020127041.1,	XP_020129919.1,	XP_020132644.1,	XP_020132922.1,	XP_020132938.1,
OG0000062	RMZ36225.1,	RMZ38377.1,	RMZ41391.1,	RMZ42348.1,	RMZ42736.1,	RMZ43188.1,	RMZ43217.1,	RMZ45467.1,	RMZ45905.1,	RMZ47112.1,	RMZ47114.1,	RMZ47281.1,	RMZ47856.1,	RMZ47937.1	SPB43573.1,	SPB44607.1,	SPB44936.1,	SPB46478.1,	SPB46550.1,	SPB46572.1,	SPB47605.1,	SPB48604.1,	SPB49609.1,	SPB50361.1,	SPB51457.1,	SPB51784.1,	SPB52917.1	XP_001552330.2,	XP_001560008.1,	XP_024546335.1,	XP_024547345.1,	XP_024547370.1,	XP_024547964.1,	XP_024549286.1,	XP_024551250.1	PBP15474.1,	PBP16066.1,	PBP26064.1,	PBP26095.1,	PBP27265.1	XP_020126799.1,	XP_020134034.1	KHJ31471.1	EHK96818.1	SLM33557.1,	SLM37693.1,	SLM39885.1	OWP01825.1,	OWP05162.1
OG0000063	XP_011119090.1,	XP_011119524.1	RMZ37050.1,	RMZ37354.1,	RMZ38064.1,	RMZ38839.1,	RMZ39305.1,	RMZ41939.1,	RMZ43272.1,	RMZ44287.1,	RMZ44391.1,	RMZ44943.1,	RMZ45235.1,	RMZ46401.1	SPB43509.1,	SPB45034.1,	SPB45771.1,	SPB45931.1,	SPB45938.1,	SPB46691.1,	SPB48683.1,	SPB49906.1,	SPB50811.1,	SPB51098.1,	SPB52332.1,	SPB53273.1,	SPB53509.1,	SPB53525.1	XP_001545283.2,	XP_001551034.1,	XP_001553893.2,	XP_001555025.1,	XP_001559121.1,	XP_024547202.1,	XP_024547611.1,	XP_024548058.1,	XP_024548059.1,	XP_024548060.1,	XP_024548311.1,	XP_024552283.1	PBP17005.1,	PBP19544.1,	PBP20826.1,	PBP23039.1,	PBP23973.1	XP_020127893.1,	XP_020128537.1,	XP_020135063.1	KHJ33000.1
OG0000064	XP_011117299.1,	XP_011119912.1,	XP_011123757.1	RMZ35878.1,	RMZ37123.1,	RMZ37662.1,	RMZ38936.1,	RMZ41030.1,	RMZ43153.1,	RMZ45168.1,	RMZ45637.1,	RMZ46079.1,	RMZ47117.1,	RMZ47766.1,	RMZ48032.1	SPB42577.1,	SPB43382.1,	SPB43447.1,	SPB45475.1,	SPB49277.1,	SPB49689.1,	SPB49860.1,	SPB52636.1,	SPB52996.1	XP_001546040.2,	XP_001552432.1,	XP_024550061.1,	XP_024551559.1,	XP_024553230.1	PBP16530.1,	PBP17292.1,	PBP18118.1,	PBP18914.1,	PBP19545.1,	PBP24099.1,	PBP28132.1	XP_020127091.1,	XP_020128027.1,	XP_020128517.1,	XP_020130379.1,	XP_020131488.1	KHJ30361.1	EHK97915.1,	EHK99461.1,	EHK99894.1	RDB17717.1	SLM34967.1,	SLM39760.1,	SLM40323.1,
OG0000065	XP_011117978.1,	XP_011119176.1,	XP_011120167.1,	XP_011121829.1,	XP_011122223.1,	XP_011123089.1,	XP_011123115.1,	XP_011127397.1,	XP_011127428.1	SZF00481.1,	SZF05289.1	XP_001549087.1,	XP_024549150.1,	XP_024550940.1,	XP_024551219.1,	XP_024552058.1	PBP15710.1,	PBP18128.1,	PBP19571.1,	PBP22406.1,	PBP28423.1	XP_020125850.1,	XP_020126975.1,	XP_020128441.1,	XP_020131892.1,	XP_020131895.1,	XP_020133267.1,	XP_020133611.1	KHJ33159.1,	KHJ35015.1	EHK96308.1,	EHK96804.1,	EHK97524.1,	EHK98023.1,	EHL00771.1	RDB16324.1,	RDB16682.1,	RDB18496.1,	RDB18582.1,	RDB19387.1,	RDB19913.1,	RDB22030.1,	RDB22279.1,	RDB26217.1,	RDB27627.1,	RDB29806.1	SLM33524.1,	SLM34285.1,	SLM36456.1
OG0000066	XP_011117470.1,	XP_011117471.1,	XP_011118344.1,	XP_011118365.1,	XP_011119008.1,	XP_011120063.1,	XP_011123121.1,	XP_011123389.1,	XP_011123543.1,	XP_011123815.1,	XP_011124413.1,	XP_011124857.1,	XP_011126750.1	RMZ36775.1,	RMZ43547.1,	RMZ45453.1,	RMZ46536.1,	RMZ46743.1,	RMZ48479.1	SPB46337.1,	SPB51365.1,	SPB52273.1	XP_001554403.1,	XP_024548124.1,	XP_024548802.1,	XP_024552572.1,	XP_024552691.1,	XP_024552827.1	XP_020127526.1	SLM33794.1,	SLM34046.1,	SLM34065.1,	SLM34305.1,	SLM37743.1,	SLM40205.1,	SLM40296.1,	SLM41431.1	CZR53175.1,	CZR53464.1,	CZR53498.1,	CZR56660.1,	CZR57787.1,	CZR58010.1,	CZR58736.1,	CZR58779.1,	CZR59002.1,	CZR60693.1,	CZR62256.1,	CZR63528.1,
OG0000067	XP_011117839.1,	XP_011118981.1,	XP_011124015.1,	XP_011124071.1,	XP_011124550.1,	XP_011128296.1	RMZ36226.1,	RMZ37160.1,	RMZ37567.1,	RMZ40491.1,	RMZ40995.1,	RMZ41935.1,	RMZ47911.1	SPB43699.1,	SPB44883.1,	SPB45217.1,	SPB48119.1,	SPB48712.1,	SPB49612.1,	SPB49870.1,	SPB51104.1	SZF00779.1	XP_001550009.1,	XP_024551090.1	PBP16899.1,	PBP20750.1,	PBP21147.1,	PBP22566.1,	PBP22740.1,	PBP22927.1,	PBP28679.1	XP_020125910.1,	XP_020128413.1,	XP_020131122.1,	XP_020131936.1	KHJ32654.1	EHK98074.1,	EHL02520.1	RDB26830.1,	RDB30109.1,	RDB30770.1	SLM38575.1,	SLM39844.1	OWP00338.1,	OWP00761.1,	OWP01474.1,	OWP01507.1	RAL59060.1,	RAL60812.1
OG0000068	XP_011118483.1,	XP_011121341.1,	XP_011126433.1	RMZ36790.1,	RMZ37172.1,	RMZ39445.1,	RMZ39799.1,	RMZ46340.1	SPB43071.1,	SPB46570.1,	SPB48127.1,	SPB52107.1,	SPB52139.1,	SPB52253.1,	SPB53426.1	XP_001548739.1,	XP_001553435.2,	XP_001560679.1,	XP_024550236.1,	XP_024553120.1	PBP15892.1,	PBP17647.1,	PBP18251.1,	PBP23606.1,	PBP25995.1,	PBP26170.1	XP_020126180.1,	XP_020127461.1,	XP_020128934.1,	XP_020130312.1,	XP_020131264.1	EHK98948.1,	EHK99112.1,	EHK99497.1,	EHL01200.1,	EHL03267.1	RDB15560.1,	RDB16093.1,	RDB16094.1,	RDB18398.1,	RDB18400.1,	RDB26463.1,	RDB26464.1	SLM39884.1,	SLM41208.1	OWO99373.1,	OWP03743.1,	OWP05026.1,	OWP05203.1
OG0000069	SPB52916.1	SZE99469.1,	SZE99471.1,	SZF00127.1,	SZF00579.1,	SZF00991.1,	SZF02636.1,	SZF02648.1,	SZF02650.1,	SZF02652.1,	SZF02654.1,	SZF02655.1,	SZF02675.1,	SZF02676.1,	SZF02678.1,	SZF02685.1,	SZF02814.1,	SZF02817.1,	SZF03592.1,	SZF03608.1,	SZF03616.1,	SZF04016.1,	SZF05103.1,	SZF05198.1,	SZF05199.1,	SZF05200.1,	SZF05201.1,	SZF05202.1,	SZF05205.1,	SZF05211.1,	SZF05212.1,	SZF05213.1,	SZF05395.1,	SZF05411.1,	SZF05412.1,	SZF05413.1,	SZF05419.1,	SZF05420.1,	SZF06398.1,	SZF06404.1	XP_020125963.1	RDB16412.1,	RDB16415.1,	RDB16489.1,	RDB16492.1,	RDB16630.1,	RDB18915.1,	RDB19067.1,	RDB25922.1,
OG0000070	XP_011117905.1,	XP_011118467.1,	XP_011118968.1,	XP_011119511.1,	XP_011120656.1,	XP_011120976.1,	XP_011121296.1,	XP_011121379.1,	XP_011124555.1,	XP_011124703.1,	XP_011124711.1,	XP_011125968.1,	XP_011126685.1	RMZ37390.1,	RMZ39612.1,	RMZ41055.1,	RMZ44454.1	SPB45774.1,	SPB48777.1,	SPB49280.1,	SPB51719.1,	SPB52865.1,	SPB52867.1	XP_024548290.1,	XP_024548990.1,	XP_024550548.1,	XP_024553016.1	PBP17643.1	XP_020128927.1,	XP_020129933.1,	XP_020132222.1,	XP_020132814.1	EHL00285.1,	EHL00510.1,	EHL02286.1,	EHL02289.1	RDB20555.1,	RDB20559.1,	RDB20568.1,	RDB20569.1,	RDB20571.1,	RDB20641.1,	RDB20646.1,	RDB20703.1	SLM34760.1,	SLM35204.1,	SLM40394.1,	SLM40457.1	OWP01074.1
OG0000071	XP_011117679.1,	XP_011119897.1,	XP_011124458.1	RMZ36767.1,	RMZ38868.1,	RMZ38870.1,	RMZ38983.1,	RMZ38998.1,	RMZ39631.1,	RMZ39646.1,	RMZ39647.1,	RMZ40189.1,	RMZ41873.1,	RMZ43834.1,	RMZ44188.1,	RMZ44198.1,	RMZ44455.1,	RMZ45749.1	SPB42929.1,	SPB43092.1,	SPB43389.1,	SPB45969.1,	SPB46321.1,	SPB46742.1,	SPB46748.1,	SPB48036.1,	SPB48461.1,	SPB49178.1,	SPB49179.1,	SPB49577.1,	SPB52136.1,	SPB52313.1	XP_001545295.2,	XP_001545827.2,	XP_001548264.1,	XP_001560174.1,	XP_001561189.2,	XP_024552470.1	PBP17998.1,	PBP18331.1,	PBP19423.1,	PBP23525.1	XP_020128011.1,	XP_020129957.1,	XP_020130283.1,	XP_020132936.1,	XP_020133266.1	EHK97250.1,	EHK99928.1,
OG0000072	XP_011119211.1,	XP_011128274.1	RMZ37200.1,	RMZ37832.1,	RMZ37932.1,	RMZ38122.1,	RMZ39330.1,	RMZ41154.1,	RMZ42974.1,	RMZ43086.1,	RMZ43174.1,	RMZ43417.1,	RMZ44013.1,	RMZ44726.1,	RMZ45075.1,	RMZ45104.1,	RMZ45667.1,	RMZ46494.1,	RMZ48338.1	SPB44640.1,	SPB44813.1,	SPB44927.1,	SPB46051.1,	SPB47133.1,	SPB47516.1,	SPB50721.1,	SPB50878.1	XP_001545649.1,	XP_001550120.1,	XP_024546754.1,	XP_024548743.1,	XP_024550668.1	PBP20874.1,	PBP23787.1,	PBP25178.1	XP_020125027.1,	XP_020128495.1,	XP_020130396.1,	XP_020131285.1,	XP_020134657.1,	XP_020134913.1,	XP_020135662.1	KHJ31478.1	EHK96266.1,	EHK97102.1,	EHL01399.1	RDB27339.1	SLM39921.1	OWO97373.1,
OG0000073	XP_011118942.1,	XP_011118945.1,	XP_011121357.1,	XP_011122258.1,	XP_011124231.1,	XP_011124232.1,	XP_011128246.1,	XP_011128247.1,	XP_011128249.1	RMZ35941.1,	RMZ39483.1,	RMZ44685.1,	RMZ48395.1	SPB42394.1,	SPB51487.1	SZF05215.1	XP_001548497.2,	XP_001555583.2,	XP_001560857.1,	XP_024548681.1,	XP_024549357.1,	XP_024552521.1	PBP18079.1,	PBP18139.1,	PBP19053.1,	PBP19928.1,	PBP28490.1,	PBP28495.1	XP_020131945.1,	XP_020132239.1,	XP_020132241.1,	XP_020135126.1	KHJ34948.1,	KHJ35563.1,	KHJ36421.1	EHL00676.1,	EHL01486.1,	EHL02271.1,	EHL02854.1	RDB18210.1,	RDB18222.1,	RDB18236.1,	RDB30352.1	SLM33340.1,	SLM38405.1,	SLM38650.1,	SLM40635.1	OWP00203.1,	OWP03907.1,
OG0000074	XP_011120354.1,	XP_011121645.1,	XP_011127382.1,	XP_011127699.1	RMZ37749.1,	RMZ39573.1,	RMZ43169.1,	RMZ43879.1,	RMZ44026.1,	RMZ44842.1,	RMZ47222.1,	RMZ47739.1	SPB45000.1,	SPB45005.1,	SPB45819.1,	SPB46704.1,	SPB49749.1,	SPB49903.1,	SPB52549.1	XP_001545648.1,	XP_001551860.1,	XP_024546720.1,	XP_024552849.1,	XP_024552850.1,	XP_024552851.1,	XP_024552852.1,	XP_024553706.1,	XP_024553845.1	PBP17385.1,	PBP21938.1,	PBP23721.1	XP_020126002.1,	XP_020127278.1,	XP_020128265.1,	XP_020129695.1,	XP_020130584.1,	XP_020132049.1,	XP_020135194.1	EHK96439.1,	EHK99348.1,	EHL00110.1,	EHL01206.1,	EHL01388.1,	EHL01731.1,	EHL02860.1,	EHL03510.1,	EHL03785.1	RDB19656.1,	RDB26775.1
OG0000075	XP_011120525.1,	XP_011120782.1,	XP_011121668.1,	XP_011122741.1,	XP_011127006.1	RMZ36231.1,	RMZ36639.1,	RMZ38657.1,	RMZ40147.1,	RMZ46348.1,	RMZ48507.1	SPB47108.1,	SPB47280.1,	SPB48989.1,	SPB50191.1	SZF01902.1	XP_001547831.1,	XP_001556077.1,	XP_001559491.1,	XP_001559584.2,	XP_001559969.1,	XP_024548912.1,	XP_024549591.1,	XP_024550715.1	PBP15492.1,	PBP19666.1,	PBP20433.1,	PBP20985.1,	PBP21223.1,	PBP21292.1,	PBP22466.1,	PBP25146.1	XP_020129204.1,	XP_020131128.1,	XP_020131386.1,	XP_020132977.1	KHJ32663.1,	KHJ33774.1,	KHJ34796.1,	KHJ36170.1	EHK96900.1,	EHK99826.1,	EHL02198.1	RDB17075.1,	RDB18936.1,	RDB21816.1,	RDB25082.1,	RDB27608.1,	RDB27613.1,
OG0000076	XP_011118427.1,	XP_011123177.1,	XP_011124560.1,	XP_011128156.1	RMZ36016.1,	RMZ37184.1,	RMZ39607.1,	RMZ40605.1,	RMZ42534.1,	RMZ43932.1,	RMZ43948.1,	RMZ46083.1,	RMZ46384.1,	RMZ47300.1	SPB43781.1,	SPB43782.1,	SPB43920.1,	SPB46502.1,	SPB46749.1,	SPB49684.1,	SPB49975.1,	SPB52535.1	XP_001559771.2,	XP_024546205.1,	XP_024552737.1,	XP_024553721.1	PBP22175.1,	PBP22182.1,	PBP26359.1	XP_020125048.1,	XP_020125585.1,	XP_020126602.1,	XP_020128474.1,	XP_020130551.1,	XP_020131574.1,	XP_020131809.1	EHK98259.1,	EHK99247.1,	EHL01876.1	RDB15169.1,	RDB27457.1,	RDB29373.1,	RDB30327.1,	RDB30928.1	OWP05255.1,	OWP05269.1,	OWP05892.1,	OWP05893.1	RAL61385.1,
OG0000077	XP_011120013.1,	XP_011120416.1,	XP_011121013.1	RMZ36720.1,	RMZ36961.1,	RMZ37036.1,	RMZ37106.1,	RMZ38686.1,	RMZ44901.1,	RMZ45127.1,	RMZ46680.1,	RMZ46916.1,	RMZ48367.1	SPB42813.1,	SPB42895.1,	SPB43081.1,	SPB49305.1,	SPB50380.1,	SPB51011.1,	SPB51838.1,	SPB52562.1	XP_024546116.1,	XP_024546663.1,	XP_024546664.1,	XP_024549058.1,	XP_024549356.1	PBP16534.1,	PBP19166.1,	PBP19604.1,	PBP24096.1,	PBP25804.1	XP_020128466.1,	XP_020129283.1,	XP_020129526.1,	XP_020131275.1,	XP_020134651.1,	XP_020135610.1	KHJ33285.1	EHL01484.1,	EHL03229.1,	EHL03372.1	RDB14659.1,	RDB15274.1,	RDB25422.1,	RDB25423.1	SLM33873.1,	SLM33966.1,	SLM36138.1,	SLM39550.1
OG0000078	XP_011123856.1,	XP_011125960.1,	XP_011127028.1	RMZ38224.1,	RMZ43440.1,	RMZ44462.1,	RMZ45141.1,	RMZ47816.1	SPB45266.1,	SPB45476.1,	SPB47235.1,	SPB53299.1	XP_001551395.1,	XP_001551665.1,	XP_001554522.1,	XP_024548003.1,	XP_024551026.1,	XP_024551493.1,	XP_024553300.1	PBP17083.1,	PBP17968.1,	PBP20711.1,	PBP22134.1,	PBP28211.1,	PBP28603.1	XP_020125121.1,	XP_020128330.1,	XP_020131556.1,	XP_020133173.1,	XP_020133191.1	KHJ35268.1	EHK96282.1,	EHK96514.1,	EHK99691.1,	EHL00494.1,	EHL00804.1,	EHL01880.1,	EHL02638.1,	EHL02702.1,	EHL03830.1	RDB14548.1,	RDB23963.1,	RDB26964.1,	RDB28467.1	OWO98788.1,	OWP02846.1,	OWP02978.1,	OWP06557.1	RAL58338.1,
OG0000079	SPB52011.1	SZF01985.1	KHJ35065.1	RDB14615.1,	RDB14934.1,	RDB20221.1	SLM33362.1,	SLM33363.1,	SLM33436.1,	SLM33519.1,	SLM33606.1,	SLM33607.1,	SLM33636.1,	SLM33716.1,	SLM33898.1,	SLM33948.1,	SLM34154.1,	SLM34470.1,	SLM35055.1,	SLM35181.1,	SLM35308.1,	SLM35422.1,	SLM35779.1,	SLM35780.1,	SLM35799.1,	SLM35925.1,	SLM36304.1,	SLM37348.1,	SLM37478.1,	SLM37479.1,	SLM37533.1,	SLM37547.1,	SLM37911.1,	SLM38962.1,	SLM39288.1,	SLM39535.1,	SLM39537.1,	SLM40344.1,	SLM40346.1,	SLM40540.1,	SLM40543.1,	SLM41005.1,	SLM41444.1,	SLM41445.1	RAL58204.1,	RAL58213.1,	RAL58554.1,	RAL59512.1,	RAL60080.1,
OG0000080	XP_011118447.1,	XP_011121402.1	RMZ38338.1,	RMZ44250.1,	RMZ46012.1	SPB46029.1,	SPB46648.1,	SPB49691.1,	SPB51362.1,	SPB52382.1	SZF06170.1	XP_001547254.1,	XP_001551072.1,	XP_001553186.1,	XP_024546494.1,	XP_024550972.1,	XP_024550973.1,	XP_024550974.1,	XP_024552410.1	PBP18101.1,	PBP19049.1,	PBP20444.1,	PBP21315.1	XP_020126565.1,	XP_020126970.1,	XP_020133016.1,	XP_020133477.1,	XP_020133902.1,	XP_020134270.1,	XP_020135273.1	KHJ35605.1	EHK97129.1,	EHK98291.1,	EHK98308.1,	EHL00406.1,	EHL02014.1	RDB20255.1,	RDB20792.1,	RDB20793.1,	RDB24332.1,	RDB26212.1,	RDB26311.1,	RDB26960.1,	RDB27353.1,	RDB27655.1,	RDB27657.1,	RDB27658.1,	RDB27686.1,	RDB27743.1,
OG0000081	XP_011118966.1,	XP_011126901.1	RMZ37406.1,	RMZ38778.1,	RMZ39292.1,	RMZ39644.1,	RMZ46795.1,	RMZ48333.1	SPB42785.1,	SPB43372.1,	SPB44851.1,	SPB49587.1,	SPB51175.1,	SPB51367.1,	SPB51500.1	SZF03594.1,	SZF05222.1	XP_001547017.1,	XP_024547951.1,	XP_024549351.1,	XP_024550347.1,	XP_024552095.1,	XP_024552422.1	PBP17055.1,	PBP19954.1,	PBP20224.1,	PBP22617.1,	PBP23604.1,	PBP25215.1,	PBP25405.1,	PBP27598.1,	PBP28566.1	XP_020125042.1,	XP_020126096.1,	XP_020130226.1,	XP_020133036.1,	XP_020133652.1,	XP_020135181.1,	XP_020135294.1	KHJ34530.1,	KHJ35700.1	EHK97481.1,	EHL01882.1	RDB17348.1,	RDB20022.1,	RDB22006.1,	RDB25215.1,	RDB27278.1,	RDB28960.1,
OG0000082	XP_011117164.1,	XP_011118496.1,	XP_011118500.1,	XP_011127361.1	RMZ36058.1,	RMZ37040.1,	RMZ42683.1,	RMZ43572.1,	RMZ44946.1,	RMZ47118.1,	RMZ48063.1	SPB43383.1,	SPB44485.1,	SPB44827.1,	SPB47343.1,	SPB50686.1,	SPB51345.1,	SPB51624.1	SZE99401.1,	SZF00433.1	XP_001547280.1,	XP_001560543.1,	XP_024546904.1,	XP_024546990.1,	XP_024552050.1	PBP15961.1,	PBP17398.1,	PBP18273.1,	PBP19900.1,	PBP25606.1,	PBP26330.1,	PBP28722.1	XP_020126689.1,	XP_020128496.1,	XP_020129965.1,	XP_020132907.1,	XP_020135537.1	KHJ31489.1,	KHJ35078.1	EHK96785.1,	EHL03211.1	RDB17436.1,	RDB19210.1,	RDB19412.1,	RDB22561.1	SLM35537.1,	SLM35860.1,	SLM39806.1	OWO98496.1,
OG0000083	XP_011118501.1,	XP_011119566.1,	XP_011121397.1,	XP_011125996.1,	XP_011126042.1	RMZ37807.1,	RMZ44063.1	SPB44773.1	SZF02813.1	XP_024545909.1,	XP_024546366.1,	XP_024548711.1,	XP_024553061.1	PBP15959.1,	PBP16070.1,	PBP16186.1,	PBP18253.1,	PBP18271.1,	PBP20065.1,	PBP20145.1,	PBP21436.1,	PBP21483.1,	PBP23403.1,	PBP23555.1,	PBP25590.1,	PBP27218.1,	PBP27594.1,	PBP28272.1	XP_020126946.1,	XP_020127311.1,	XP_020131432.1	KHJ30157.1,	KHJ34390.1,	KHJ35372.1	EHK97047.1,	EHK99948.1,	EHL01270.1,	EHL01960.1,	EHL02648.1	RDB16591.1	SLM36935.1	OWP01262.1,	OWP04083.1,	OWP04136.1,	OWP05029.1,	OWP05034.1,	OWP05295.1,	OWP06502.1,	OWP07388.1
OG0000084	XP_011123657.1,	XP_011124741.1,	XP_011125745.1,	XP_011126402.1	RMZ36894.1,	RMZ37300.1,	RMZ37348.1,	RMZ38289.1,	RMZ38306.1,	RMZ38431.1,	RMZ39572.1,	RMZ40860.1,	RMZ42767.1,	RMZ43838.1,	RMZ44769.1,	RMZ44859.1,	RMZ45005.1,	RMZ46002.1,	RMZ47795.1	SPB43504.1,	SPB43862.1,	SPB44081.1,	SPB44942.1,	SPB46083.1,	SPB48258.1,	SPB49933.1,	SPB51075.1,	SPB51359.1	SZF06234.1	XP_001548851.1,	XP_024551001.1	PBP15479.1,	PBP16861.1,	PBP19964.1	XP_020125371.1,	XP_020126465.1,	XP_020126981.1,	XP_020127113.1,	XP_020130077.1,	XP_020132622.1,	XP_020132796.1,	XP_020133835.1,	XP_020134834.1	KHJ31893.1	EHK96578.1,	EHK98580.1,	EHK99340.1,	EHL00405.1	RDB14910.1,
OG0000085	XP_011122160.1,	XP_011122860.1,	XP_011125720.1	RMZ37875.1,	RMZ39040.1,	RMZ39384.1,	RMZ40490.1,	RMZ43897.1,	RMZ45768.1,	RMZ46688.1	SPB46860.1,	SPB47275.1,	SPB47701.1,	SPB48118.1,	SPB52031.1,	SPB52335.1,	SPB52440.1,	SPB52949.1,	SPB53368.1	XP_001552415.2,	XP_024546271.1,	XP_024549181.1,	XP_024549781.1,	XP_024550674.1,	XP_024551204.1,	XP_024553135.1	PBP20674.1,	PBP27089.1,	PBP27125.1	XP_020126784.1,	XP_020127227.1,	XP_020127628.1,	XP_020129805.1,	XP_020132587.1,	XP_020134852.1	EHK95997.1,	EHK96470.1,	EHL00623.1,	EHL00945.1,	EHL02127.1	RDB17875.1,	RDB22563.1,	RDB22870.1	SLM35171.1,	SLM40079.1,	SLM41232.1,	SLM41527.1,	SLM41538.1	OWP03848.1,
OG0000086	XP_011118514.1	RMZ39248.1,	RMZ39352.1,	RMZ40739.1,	RMZ42590.1,	RMZ43002.1,	RMZ43906.1,	RMZ44753.1,	RMZ45755.1,	RMZ46766.1,	RMZ46840.1,	RMZ47188.1,	RMZ47939.1,	RMZ48186.1	SPB43752.1,	SPB45090.1,	SPB45730.1,	SPB45921.1,	SPB46819.1,	SPB50402.1,	SPB50741.1,	SPB50795.1,	SPB50859.1,	SPB52423.1,	SPB52508.1	SZF00603.1	XP_001548681.1,	XP_001554952.1,	XP_024552111.1	PBP16623.1,	PBP21084.1,	PBP21429.1,	PBP23275.1,	PBP24207.1,	PBP25483.1,	PBP25748.1,	PBP28802.1	XP_020125319.1,	XP_020126039.1,	XP_020126282.1,	XP_020129751.1,	XP_020130266.1,	XP_020131218.1,	XP_020131844.1,	XP_020133765.1,	XP_020134674.1	EHL00336.1,	EHL02901.1	RDB15345.1,
OG0000087	XP_011120600.1,	XP_011124445.1,	XP_011128406.1	RMZ36796.1,	RMZ37413.1,	RMZ37498.1,	RMZ39643.1,	RMZ42135.1,	RMZ42359.1,	RMZ42654.1,	RMZ43917.1,	RMZ44357.1,	RMZ44746.1,	RMZ44868.1,	RMZ44969.1,	RMZ45458.1,	RMZ45480.1,	RMZ46359.1,	RMZ48249.1	SPB45058.1,	SPB46367.1,	SPB49988.1,	SPB52665.1	SZE99911.1	XP_001555698.2,	XP_024552402.1,	XP_024552815.1	PBP15489.1,	PBP19953.1,	PBP20101.1,	PBP23644.1,	PBP26215.1,	PBP27720.1	XP_020125797.1,	XP_020128838.1,	XP_020129031.1,	XP_020130948.1,	XP_020132204.1	EHK96079.1,	EHK97659.1,	EHL00109.1,	EHL01300.1,	EHL01513.1,	EHL02847.1	RDB14757.1,	RDB16581.1,	RDB19891.1	SLM41131.1	OWP03219.1,
OG0000088	XP_011121098.1,	XP_011122169.1	RMZ37853.1,	RMZ37953.1,	RMZ37979.1,	RMZ39280.1,	RMZ41653.1,	RMZ42560.1,	RMZ42803.1,	RMZ47286.1,	RMZ48500.1	SPB43985.1,	SPB47560.1,	SPB48335.1,	SPB49829.1,	SPB50659.1,	SPB53075.1,	SPB53495.1	XP_001555705.1,	XP_024545958.1,	XP_024546276.1,	XP_024546738.1,	XP_024546739.1,	XP_024552790.1	PBP19894.1,	PBP23989.1,	PBP24891.1,	PBP28149.1,	PBP28545.1	XP_020125555.1,	XP_020128456.1,	XP_020128591.1,	XP_020131183.1,	XP_020131272.1,	XP_020133523.1	KHJ36126.1	RDB19503.1	SLM36934.1,	SLM38423.1,	SLM38843.1	OWO98564.1,	OWP00110.1,	OWP05387.1	RAL58773.1,	RAL60255.1,	RAL68769.1	CZR50690.1,	CZR51360.1,	CZR53620.1,
OG0000089	XP_011122087.1,	XP_011126712.1	RMZ37276.1,	RMZ40633.1,	RMZ40977.1,	RMZ41009.1,	RMZ42989.1,	RMZ43738.1,	RMZ43832.1,	RMZ45051.1,	RMZ45223.1,	RMZ46794.1,	RMZ47327.1,	RMZ48199.1	SPB42954.1,	SPB42955.1,	SPB43073.1,	SPB43074.1,	SPB44136.1,	SPB46566.1,	SPB46598.1,	SPB46660.1,	SPB47830.1,	SPB49181.1,	SPB49635.1,	SPB49842.1,	SPB51687.1,	SPB51690.1,	SPB51691.1,	SPB52643.1,	SPB52644.1,	SPB52847.1,	SPB53471.1,	SPB53472.1	XP_001549486.1,	XP_024545910.1,	XP_024547198.1,	XP_024547539.1,	XP_024547565.1,	XP_024549433.1,	XP_024550313.1,	XP_024550314.1,	XP_024553850.1,	XP_024553851.1	EHK96575.1,	EHK96777.1,	EHK97746.1,	EHK99656.1,	EHL00924.1,
OG0000090	XP_011118177.1,	XP_011121178.1	RMZ38550.1,	RMZ39599.1,	RMZ41018.1,	RMZ44846.1	SPB45324.1,	SPB45438.1,	SPB47786.1,	SPB50928.1,	SPB51355.1,	SPB52667.1	XP_001545622.1,	XP_001548116.1,	XP_001555819.1,	XP_001560818.2,	XP_024549354.1,	XP_024551239.1,	XP_024552388.1,	XP_024553565.1,	XP_024553566.1	PBP17064.1,	PBP20221.1	XP_020125830.1,	XP_020127904.1,	XP_020128255.1	KHJ34218.1	EHK96242.1,	EHK96379.1,	EHK97817.1,	EHL01668.1,	EHL01831.1	RDB25896.1,	RDB30241.1	SLM34459.1,	SLM35736.1,	SLM36334.1,	SLM36335.1	OWP00245.1,	OWP05051.1	RAL60719.1,	RAL66790.1,	RAL67754.1	CZR50359.1,	CZR51034.1,	CZR52281.1,	CZR54028.1,	CZR55351.1,	CZR57157.1,
OG0000091	RMZ36995.1,	RMZ37463.1,	RMZ38197.1,	RMZ38204.1,	RMZ40815.1,	RMZ45222.1,	RMZ45980.1,	RMZ46054.1,	RMZ47596.1,	RMZ48140.1	SPB44919.1,	SPB45793.1,	SPB48788.1,	SPB53570.1	XP_001560370.2,	XP_024549594.1,	XP_024549595.1,	XP_024550874.1,	XP_024552515.1	PBP20930.1,	PBP27750.1	XP_020125093.1,	XP_020127618.1,	XP_020128771.1,	XP_020129740.1,	XP_020129940.1,	XP_020130187.1,	XP_020130411.1,	XP_020130963.1,	XP_020131568.1,	XP_020133052.1,	XP_020135668.1	EHK97819.1,	EHL00751.1	RDB22738.1	OWO99124.1,	OWP00687.1,	OWP06920.1	RAL58846.1,	RAL59415.1,	RAL60014.1,	RAL62672.1	CZR50393.1,	CZR52033.1,	CZR52298.1,	CZR52331.1,	CZR52714.1,	CZR54607.1,	CZR55485.1,
OG0000092	XP_011124190.1,	XP_011127629.1	RMZ41851.1	SZF00904.1	XP_001546526.1,	XP_001547710.2,	XP_001549043.2,	XP_024546846.1,	XP_024550517.1,	XP_024550518.1,	XP_024552595.1	PBP19348.1,	PBP19390.1,	PBP19848.1,	PBP20585.1,	PBP25912.1	XP_020129460.1,	XP_020129531.1	EHK98295.1,	EHL01305.1	RDB15101.1,	RDB17815.1,	RDB22322.1,	RDB24963.1,	RDB27549.1,	RDB27551.1,	RDB28167.1,	RDB28327.1,	RDB28332.1,	RDB28333.1,	RDB28335.1,	RDB28336.1	OWO97450.1,	OWO98366.1,	OWO98367.1,	OWP01110.1,	OWP02276.1	RAL58416.1,	RAL67141.1,	RAL67446.1	CZR52870.1,	CZR53405.1,	CZR53462.1,	CZR53470.1,	CZR53486.1,	CZR53491.1,	CZR53492.1,	CZR54914.1,	CZR55018.1,
OG0000093	XP_011124928.1	RMZ36711.1,	RMZ39253.1,	RMZ40521.1	SPB43735.1,	SPB44315.1,	SPB47796.1,	SPB48339.1	SZF01298.1	XP_001547685.1,	XP_001547801.1,	XP_001548028.1,	XP_001551617.1,	XP_001553752.1,	XP_024547273.1,	XP_024549808.1,	XP_024549809.1,	XP_024549892.1,	XP_024550971.1,	XP_024553953.1	PBP19897.1,	PBP23971.1,	PBP25200.1	XP_020125720.1,	XP_020126088.1,	XP_020128807.1,	XP_020129382.1,	XP_020132529.1,	XP_020134126.1	KHJ31226.1,	KHJ34732.1	EHK96971.1,	EHL01158.1,	EHL01813.1,	EHL02392.1	RDB16079.1,	RDB16836.1,	RDB18914.1,	RDB18969.1,	RDB20074.1,	RDB23664.1,	RDB23666.1,	RDB23668.1,	RDB27908.1,	RDB28968.1,	RDB28980.1,	RDB29092.1	SLM35428.1	OWO98581.1,
OG0000094	RMZ37325.1,	RMZ39346.1,	RMZ40235.1,	RMZ43548.1,	RMZ44772.1,	RMZ48058.1	SPB49709.1	XP_001549558.2,	XP_024550620.1,	XP_024552582.1,	XP_024553288.1	XP_020128434.1,	XP_020130389.1,	XP_020131739.1,	XP_020133853.1,	XP_020134690.1	EHK96218.1,	EHK98775.1,	EHL02055.1	SLM41150.1	RAL60236.1	CZR50367.1,	CZR50501.1,	CZR51086.1,	CZR51102.1,	CZR51229.1,	CZR52639.1,	CZR53588.1,	CZR53594.1,	CZR54072.1,	CZR54196.1,	CZR56297.1,	CZR56317.1,	CZR57988.1,	CZR58688.1,	CZR58778.1,	CZR58782.1,	CZR59080.1,	CZR59953.1,	CZR60150.1,	CZR60300.1,	CZR60408.1,	CZR60557.1,	CZR60798.1,	CZR61311.1,	CZR62663.1,	CZR62711.1,	CZR63072.1,	CZR63095.1,
OG0000095	XP_024546583.1,	XP_024547394.1,	XP_024549535.1,	XP_024553240.1	XP_020126228.1,	XP_020126288.1,	XP_020127294.1,	XP_020130913.1,	XP_020133943.1,	XP_020133944.1,	XP_020133945.1,	XP_020133951.1,	XP_020134089.1	EHK97622.1,	EHL03427.1,	EHL03428.1,	EHL03433.1	SLM35343.1,	SLM37722.1,	SLM40599.1,	SLM40622.1	OWO99722.1,	OWP04977.1,	OWP04978.1	RAL59980.1,	RAL66459.1	CZR51104.1,	CZR51105.1,	CZR51111.1,	CZR51112.1,	CZR51113.1,	CZR51115.1,	CZR51116.1,	CZR51122.1,	CZR51123.1,	CZR51124.1,	CZR51134.1,	CZR51135.1,	CZR51136.1,	CZR51137.1,	CZR51138.1,	CZR51139.1,	CZR51140.1,	CZR51142.1,	CZR51146.1,	CZR51147.1,	CZR51148.1,	CZR51151.1,	CZR51160.1,
OG0000096	XP_011117563.1,	XP_011124269.1,	XP_011124277.1,	XP_011128280.1	RMZ36643.1,	RMZ39353.1,	RMZ41967.1,	RMZ48240.1	SPB43751.1,	SPB46509.1,	SPB51123.1,	SPB53204.1,	SPB53402.1	SZE99558.1,	SZF02843.1	XP_001546590.1,	XP_001552218.2,	XP_001554817.1,	XP_024552107.1	PBP19988.1,	PBP20622.1,	PBP25664.1,	PBP28131.1	XP_020132653.1,	XP_020134225.1,	XP_020135034.1,	XP_020135210.1	KHJ33186.1,	KHJ33577.1	EHK98729.1,	EHL00921.1,	EHL01537.1	RDB18116.1,	RDB20009.1,	RDB25474.1,	RDB26322.1	SLM36451.1,	SLM39458.1,	SLM39567.1,	SLM40259.1	OWP02096.1,	OWP02743.1,	OWP05905.1,	OWP05916.1	RAL65556.1,	RAL65604.1,	RAL65624.1,	RAL67284.1	CZR52147.1,
OG0000097	XP_011118137.1,	XP_011120544.1,	XP_011121331.1,	XP_011123804.1	RMZ44051.1,	RMZ44261.1,	RMZ44334.1,	RMZ44366.1,	RMZ44799.1,	RMZ44844.1,	RMZ46281.1	SPB43492.1,	SPB44958.1,	SPB46062.1,	SPB49890.1,	SPB49896.1	SZF04143.1,	SZF04349.1	XP_001546858.1,	XP_001555779.2,	XP_024548804.1,	XP_024551018.1,	XP_024551019.1,	XP_024553355.1	PBP15774.1,	PBP23455.1	XP_020126698.1,	XP_020129255.1,	XP_020135472.1	KHJ32078.1,	KHJ33296.1	EHK97155.1,	EHK97896.1,	EHK98231.1,	EHL00193.1,	EHL01829.1,	EHL01925.1,	EHL01929.1,	EHL02356.1,	EHL02800.1,	EHL03820.1	RDB17353.1,	RDB19401.1,	RDB19776.1,	RDB20353.1,	RDB28142.1,	RDB28281.1,	RDB30841.1	SLM38598.1,
OG0000098	XP_011118881.1,	XP_011120501.1,	XP_011124149.1	RMZ36795.1,	RMZ37275.1,	RMZ38238.1,	RMZ38424.1,	RMZ42094.1,	RMZ43147.1,	RMZ44084.1	SPB43815.1,	SPB46493.1,	SPB46535.1,	SPB48771.1,	SPB49601.1,	SPB51408.1	XP_001548311.1,	XP_001550950.1,	XP_001552369.2,	XP_001552463.1,	XP_001559473.1,	XP_024551932.1	PBP20179.1,	PBP22650.1,	PBP23390.1,	PBP26456.1	XP_020125369.1,	XP_020129785.1	EHK96124.1,	EHK96513.1,	EHL00440.1,	EHL02820.1	RDB23189.1	SLM35404.1,	SLM36762.1	OWO98340.1,	OWP05310.1	RAL59862.1,	RAL68563.1	CZR50918.1,	CZR53951.1,	CZR54742.1,	CZR55419.1,	CZR56288.1,	CZR56524.1,	CZR58047.1,	CZR58425.1,	CZR64413.1,	CZR65896.1,
OG0000099	RMZ37035.1,	RMZ40832.1,	RMZ41334.1,	RMZ41394.1,	RMZ42051.1,	RMZ46873.1	SPB42474.1,	SPB50808.1	XP_001548501.1,	XP_001552810.1,	XP_001557603.1,	XP_001559282.1,	XP_001559744.2,	XP_001560683.1,	XP_024546417.1,	XP_024549604.1	PBP22144.1,	PBP28322.1	XP_020135103.1	EHK98883.1,	EHK99492.1,	EHL00893.1,	EHL02815.1	SLM41372.1	OWP01173.1	RAL59095.1,	RAL64947.1	CZR50663.1,	CZR51408.1,	CZR53668.1,	CZR53682.1,	CZR53950.1,	CZR54073.1,	CZR54074.1,	CZR56013.1,	CZR59830.1,	CZR63830.1,	CZR64697.1,	CZR64921.1,	CZR65374.1,	CZR66067.1,	CZR66590.1,	CZR67096.1,	CZR67532.1,	CZR67686.1,	CZR69610.1,	CZR69925.1,	CZR70220.1	KFY54735.1,
OG0000100	XP_011120841.1,	XP_011124615.1,	XP_011124776.1,	XP_011126154.1	RMZ40280.1,	RMZ43391.1,	RMZ44562.1,	RMZ45287.1	SPB43649.1,	SPB48014.1,	SPB48502.1,	SPB52743.1	SZE99271.1,	SZF02733.1,	SZF04440.1	XP_001547581.1,	XP_001558462.1,	XP_001559307.1,	XP_024551393.1,	XP_024552727.1,	XP_024552728.1	PBP15468.1,	PBP15968.1,	PBP20422.1,	PBP20704.1,	PBP24191.1,	PBP25500.1,	PBP27037.1,	PBP28855.1	XP_020126377.1,	XP_020130519.1,	XP_020134234.1,	XP_020135424.1	KHJ35367.1,	KHJ36048.1	EHK98062.1	RDB15517.1,	RDB16973.1,	RDB22657.1,	RDB23190.1	SLM38623.1	OWO99800.1,	OWP01319.1,	OWP03394.1,	OWP03850.1	RAL59477.1,	RAL65209.1,	RAL67538.1	CZR54293.1,
OG0000101	XP_011124734.1	RMZ37381.1,	RMZ39537.1,	RMZ41359.1,	RMZ42808.1,	RMZ44437.1	SPB45703.1,	SPB47561.1,	SPB53435.1	SZF00873.1,	SZF01367.1	XP_024547452.1,	XP_024547453.1,	XP_024549545.1,	XP_024549614.1,	XP_024551432.1,	XP_024551887.1,	XP_024551888.1,	XP_024554053.1,	XP_024554054.1,	XP_024554055.1,	XP_024554056.1	PBP15312.1,	PBP15573.1,	PBP22732.1,	PBP23661.1,	PBP27534.1,	PBP28643.1	XP_020125076.1,	XP_020126358.1,	XP_020126432.1,	XP_020126530.1,	XP_020126962.1,	XP_020130441.1,	XP_020132784.1,	XP_020134069.1,	XP_020134250.1,	XP_020135501.1	KHJ31948.1,	KHJ33119.1,	KHJ35243.1	EHK96021.1,	EHL01153.1,	EHL03764.1	RDB26087.1	SLM37380.1,	SLM37381.1,	SLM41401.1	OWO99509.1,
OG0000102	XP_011119516.1,	XP_011122884.1,	XP_011125037.1,	XP_011126069.1,	XP_011126100.1,	XP_011127778.1	RMZ35901.1,	RMZ36721.1,	RMZ42175.1,	RMZ45596.1	SPB47671.1,	SPB47763.1,	SPB48700.1,	SPB50801.1	XP_001552301.1,	XP_001553165.1,	XP_001555629.1,	XP_001559665.1,	XP_024548317.1,	XP_024548512.1,	XP_024548513.1,	XP_024551063.1	PBP21262.1,	PBP23140.1	XP_020125926.1,	XP_020128200.1,	XP_020134156.1,	XP_020135453.1	EHK95981.1,	EHK98726.1,	EHK99820.1,	EHL01191.1,	EHL03593.1	RDB15750.1	SLM34748.1	OWP06647.1	RAL59151.1,	RAL60029.1,	RAL61592.1,	RAL62715.1,	RAL64053.1	CZR51213.1,	CZR52829.1,	CZR53256.1,	CZR53420.1,	CZR53445.1,	CZR56755.1,	CZR59937.1,	CZR60711.1,
OG0000103	XP_011123394.1,	XP_011124561.1,	XP_011126119.1	RMZ36152.1,	RMZ38617.1,	RMZ45927.1,	RMZ47791.1	SPB42517.1,	SPB44510.1,	SPB48160.1,	SPB48914.1,	SPB49430.1	SZE99766.1,	SZF03227.1	XP_001552375.1,	XP_001554295.1,	XP_024547171.1,	XP_024547957.1,	XP_024550478.1,	XP_024550479.1,	XP_024550650.1	PBP15705.1,	PBP19807.1,	PBP20142.1,	PBP21764.1,	PBP23404.1,	PBP23615.1	XP_020130103.1,	XP_020131189.1,	XP_020133408.1	KHJ32155.1,	KHJ36374.1	EHK97872.1,	EHL00464.1,	EHL01232.1,	EHL01961.1,	EHL03464.1	RDB16736.1,	RDB19649.1,	RDB23394.1,	RDB25810.1	SLM37095.1,	SLM37309.1,	SLM37692.1,	SLM38259.1,	SLM39886.1,	SLM41088.1	OWP03753.1,	OWP07297.1
OG0000104	XP_011117611.1,	XP_011118013.1,	XP_011127116.1	RMZ42982.1,	RMZ47741.1,	RMZ48172.1	SPB44466.1,	SPB45817.1,	SPB48452.1	SZE99518.1,	SZF00071.1,	SZF02161.1	XP_001545710.2,	XP_001546599.2,	XP_001551685.1	PBP22132.1,	PBP22293.1,	PBP24790.1,	PBP28145.1,	PBP28287.1	XP_020128026.1,	XP_020128480.1,	XP_020131885.1,	XP_020135249.1	KHJ30677.1,	KHJ34385.1,	KHJ35895.1	EHK98964.1	RDB15887.1,	RDB16954.1,	RDB17490.1,	RDB17646.1,	RDB20202.1,	RDB23556.1	SLM35070.1,	SLM40504.1,	SLM40976.1	OWO99989.1,	OWP02845.1,	OWP05536.1	RAL64304.1,	RAL65596.1,	RAL65597.1,	RAL65824.1	CZR51623.1,	CZR61826.1,	CZR62242.1,	CZR64976.1	KFY57504.1,
OG0000105	XP_011124499.1,	XP_011126202.1,	XP_011128209.1	RMZ36706.1,	RMZ37341.1,	RMZ39580.1,	RMZ39653.1,	RMZ41704.1,	RMZ42399.1,	RMZ44126.1,	RMZ44860.1,	RMZ47669.1,	RMZ47869.1	SPB46522.1,	SPB48929.1,	SPB50925.1,	SPB52611.1	XP_024546468.1,	XP_024546469.1,	XP_024549741.1,	XP_024551284.1,	XP_024552000.1,	XP_024552365.1	PBP19909.1,	PBP22363.1,	PBP24032.1,	PBP25821.1,	PBP28794.1	XP_020127868.1,	XP_020128738.1,	XP_020128866.1	EHL01084.1,	EHL03406.1	RDB18091.1,	RDB28996.1	SLM39001.1	OWP05431.1,	OWP07007.1,	OWP07535.1	RAL60745.1,	RAL63450.1,	RAL66178.1	CZR50243.1,	CZR50440.1,	CZR50859.1,	CZR52634.1,	CZR53540.1,	CZR54567.1,	CZR63262.1,
OG0000106	RMZ35883.1,	RMZ37224.1,	RMZ42030.1,	RMZ42254.1,	RMZ42572.1,	RMZ45445.1,	RMZ45744.1,	RMZ46011.1,	RMZ46658.1	SPB42817.1,	SPB43575.1,	SPB46088.1,	SPB46973.1,	SPB47167.1,	SPB47177.1,	SPB49468.1,	SPB51056.1,	SPB51981.1,	SPB51989.1	XP_001546504.1,	XP_001547933.1,	XP_001553969.2,	XP_001554050.2,	XP_001555756.1,	XP_024549291.1,	XP_024551419.1	PBP18998.1,	PBP19783.1	XP_020127097.1,	XP_020130257.1,	XP_020132398.1,	XP_020132520.1,	XP_020133912.1,	XP_020135589.1	EHK96452.1,	EHK99391.1,	EHL01157.1,	EHL03801.1	SLM35086.1,	SLM41032.1	OWP02912.1	RAL61891.1,	RAL62716.1,	RAL68111.1	CZR50304.1,	CZR51688.1,	CZR56202.1,	CZR59050.1,	CZR61244.1,
OG0000107	XP_011126666.1,	XP_011127166.1	RMZ41042.1,	RMZ41046.1,	RMZ43047.1,	RMZ43513.1,	RMZ47509.1,	RMZ48441.1,	RMZ48658.1	SPB46599.1,	SPB49110.1,	SPB52022.1,	SPB52127.1	XP_001545462.1,	XP_001551865.2,	XP_001552964.1,	XP_001555126.2,	XP_001559297.1,	XP_024547296.1,	XP_024547387.1,	XP_024551896.1,	XP_024551897.1,	XP_024553409.1,	XP_024553591.1,	XP_024553751.1,	XP_024553752.1	PBP28160.1	XP_020128808.1,	XP_020130423.1	EHL02090.1,	EHL02357.1	RDB23011.1,	RDB23127.1,	RDB25882.1,	RDB26030.1,	RDB26870.1,	RDB26874.1,	RDB26875.1,	RDB30380.1,	RDB30438.1	SLM37873.1	OWO99399.1,	OWO99400.1,	OWP05897.1	RAL62701.1,	RAL65747.1	CZR51322.1,	CZR52520.1,	CZR55582.1,
OG0000108	XP_011127402.1	RMZ39154.1,	RMZ39239.1,	RMZ44277.1,	RMZ46234.1	SPB44137.1,	SPB46694.1,	SPB49994.1,	SPB51319.1,	SPB53375.1	SZF03012.1	XP_001548468.1,	XP_024546121.1,	XP_024549723.1	PBP17897.1,	PBP19590.1,	PBP20304.1,	PBP21650.1	XP_020125646.1,	XP_020125937.1,	XP_020130169.1,	XP_020135270.1,	XP_020135632.1	KHJ32070.1	EHK97567.1,	EHK98283.1	RDB16349.1,	RDB16522.1,	RDB16544.1,	RDB16987.1,	RDB17159.1,	RDB17349.1,	RDB17352.1,	RDB17901.1,	RDB19458.1,	RDB19459.1,	RDB20229.1,	RDB20270.1,	RDB20296.1,	RDB23388.1,	RDB23781.1,	RDB24999.1,	RDB25056.1,	RDB25147.1,	RDB25854.1,	RDB25856.1,	RDB25864.1,	RDB26205.1,	RDB26333.1,
OG0000109	RMZ39433.1,	RMZ39635.1,	RMZ40494.1,	RMZ41912.1,	RMZ48251.1	SPB47005.1,	SPB49084.1,	SPB49985.1,	SPB50752.1,	SPB51036.1,	SPB52080.1,	SPB52087.1	SZF00863.1	XP_001551074.1,	XP_001554322.2,	XP_001561195.1,	XP_024547398.1,	XP_024547740.1,	XP_024549498.1,	XP_024552323.1,	XP_024552380.1	PBP19299.1,	PBP21371.1,	PBP24904.1,	PBP27860.1	XP_020126595.1	KHJ33563.1	EHL00500.1	RDB24960.1,	RDB25006.1	SLM34955.1,	SLM37583.1	OWO99263.1,	OWP06027.1	RAL58668.1,	RAL61034.1,	RAL64776.1,	RAL67691.1	CZR50184.1,	CZR51575.1,	CZR55795.1,	CZR56831.1,	CZR56853.1,	CZR57922.1,	CZR58487.1,	CZR59501.1,	CZR65511.1,	CZR66009.1,	CZR66959.1,
OG0000110	XP_011117014.1	RMZ36893.1,	RMZ41763.1,	RMZ42203.1,	RMZ43758.1	SPB44545.1,	SPB44603.1,	SPB49969.1,	SPB49982.1,	SPB52286.1	XP_001551578.1,	XP_001558222.1,	XP_001558226.1,	XP_001558232.1,	XP_024553009.1,	XP_024553330.1	XP_020126808.1,	XP_020127659.1,	XP_020128522.1,	XP_020128523.1,	XP_020128545.1,	XP_020128560.1,	XP_020128561.1,	XP_020128594.1,	XP_020128595.1	EHK99475.1,	EHK99476.1,	EHK99477.1	SLM35000.1,	SLM35301.1	RAL65998.1,	RAL66523.1,	RAL67796.1	CZR53758.1,	CZR56333.1,	CZR56334.1,	CZR56335.1,	CZR56340.1,	CZR56348.1,	CZR63105.1,	CZR63634.1,	CZR66719.1,	CZR69761.1	KFY61731.1	OQN95920.1,	OQN95921.1,	OQN95922.1,	OQN96476.1,	OQN97107.1,
OG0000111	XP_011117071.1,	XP_011118008.1,	XP_011118132.1,	XP_011119911.1,	XP_011124394.1	RMZ36621.1,	RMZ39579.1,	RMZ42042.1,	RMZ44905.1	SPB42584.1,	SPB46125.1,	SPB50938.1,	SPB52622.1	XP_001553240.1,	XP_001553245.1,	XP_001558907.1,	XP_024549501.1,	XP_024551869.1	PBP18393.1,	PBP20387.1,	PBP21049.1,	PBP21232.1,	PBP25459.1,	PBP28833.1	XP_020125466.1,	XP_020126947.1,	XP_020132748.1	EHK96369.1,	EHL00451.1,	EHL02213.1,	EHL02929.1,	EHL03008.1	RDB17363.1,	RDB18186.1,	RDB25180.1	OWP03495.1,	OWP05223.1,	OWP06660.1	RAL59091.1,	RAL59092.1,	RAL62763.1,	RAL63527.1,	RAL63528.1,	RAL67007.1	CZR53556.1,	CZR56124.1,	CZR61887.1,	CZR66460.1,	CZR66751.1,
OG0000112	XP_011117358.1,	XP_011118099.1,	XP_011118104.1,	XP_011118188.1,	XP_011118190.1,	XP_011121863.1,	XP_011121864.1,	XP_011122112.1,	XP_011122138.1,	XP_011122921.1,	XP_011123102.1,	XP_011123103.1,	XP_011126491.1,	XP_011127328.1,	XP_011127329.1	RMZ37364.1,	RMZ38544.1,	RMZ40206.1,	RMZ44111.1,	RMZ45476.1,	RMZ46305.1,	RMZ46501.1,	RMZ46563.1	SPB43413.1,	SPB45014.1,	SPB45566.1,	SPB51555.1	XP_001552723.1	XP_020130512.1,	XP_020133002.1	EHK96461.1,	EHL01784.1	RDB16615.1,	RDB24798.1,	RDB24971.1,	RDB30859.1	SLM34557.1,	SLM40550.1	RAL62007.1	CZR55671.1,	CZR61077.1,	CZR65826.1,	CZR67061.1,	CZR68403.1,	CZR68554.1,	CZR68627.1,	CZR69700.1,	CZR70102.1	KFY54633.1,
OG0000113	XP_011123131.1,	XP_011125276.1	RMZ37778.1,	RMZ39494.1,	RMZ40059.1,	RMZ41446.1,	RMZ44593.1,	RMZ46230.1,	RMZ46284.1,	RMZ47365.1,	RMZ47679.1,	RMZ48027.1	SPB42545.1,	SPB43532.1,	SPB43717.1,	SPB44782.1,	SPB48501.1,	SPB48913.1,	SPB49559.1,	SPB51414.1	XP_001549946.1,	XP_001554746.1,	XP_024546112.1	PBP19137.1,	PBP19991.1,	PBP20226.1,	PBP25669.1,	PBP25827.1,	PBP25829.1	XP_020128457.1,	XP_020130599.1,	XP_020131389.1,	XP_020132209.1,	XP_020132736.1,	XP_020133098.1	RDB23020.1,	RDB27834.1	SLM33462.1	OWP02229.1,	OWP07500.1	RAL63240.1,	RAL63243.1,	RAL67342.1	CZR50666.1,	CZR50668.1,	CZR52171.1,	CZR54233.1,	CZR55270.1,	CZR58552.1,
OG0000114	XP_011126667.1	RMZ36760.1,	RMZ37321.1,	RMZ39490.1,	RMZ41438.1,	RMZ43249.1,	RMZ43302.1,	RMZ43862.1,	RMZ44184.1,	RMZ44292.1,	RMZ44993.1,	RMZ46226.1,	RMZ47345.1	SPB43348.1,	SPB43385.1,	SPB44678.1,	SPB44881.1,	SPB44899.1,	SPB45214.1,	SPB46496.1,	SPB46611.1,	SPB48629.1,	SPB49586.1,	SPB50972.1,	SPB52736.1,	SPB52849.1,	SPB53488.1	SZF02818.1	XP_001551569.2,	XP_001552799.1,	XP_001554059.1,	XP_001558734.2,	XP_024551016.1,	XP_024552796.1	PBP20320.1,	PBP20491.1,	PBP21286.1,	PBP21624.1	XP_020128448.1,	XP_020130637.1,	XP_020131416.1,	XP_020134395.1	KHJ30317.1	EHK97920.1,	EHK98277.1,	EHK98556.1,	EHL02914.1,	EHL03695.1	RDB16604.1
OG0000115	XP_011117524.1	RMZ37630.1,	RMZ38028.1,	RMZ44456.1,	RMZ44733.1,	RMZ47419.1,	RMZ48062.1	SPB45261.1,	SPB45966.1,	SPB51146.1,	SPB52337.1	SZF06397.1	XP_001548189.1,	XP_024548637.1,	XP_024549082.1,	XP_024550081.1,	XP_024550804.1,	XP_024553571.1	PBP16698.1,	PBP17903.1,	PBP19343.1,	PBP25882.1,	PBP28023.1	XP_020126225.1,	XP_020129678.1,	XP_020132054.1,	XP_020134605.1	EHK96307.1,	EHK98999.1,	EHL00492.1,	EHL02074.1,	EHL02383.1	RDB19239.1,	RDB19377.1	SLM33569.1,	SLM37934.1	OWP00890.1,	OWP02281.1,	OWP02359.1,	OWP04459.1	RAL67222.1,	RAL67831.1	CZR50171.1,	CZR51363.1,	CZR52059.1,	CZR52709.1,	CZR53897.1,	CZR55037.1,	CZR62698.1,
OG0000116	XP_011117551.1,	XP_011119581.1,	XP_011124420.1	RMZ38789.1	SPB48708.1	SZF02010.1,	SZF05173.1	XP_001550282.2,	XP_024545917.1,	XP_024548800.1,	XP_024552071.1,	XP_024552072.1,	XP_024552263.1,	XP_024553284.1,	XP_024553456.1	PBP17288.1,	PBP17289.1,	PBP18581.1,	PBP21034.1,	PBP21900.1,	PBP22451.1,	PBP23174.1,	PBP23175.1	XP_020127820.1,	XP_020131047.1,	XP_020131604.1,	XP_020133612.1,	XP_020134508.1	KHJ36149.1	EHL01448.1,	EHL01449.1,	EHL01584.1,	EHL01827.1,	EHL03523.1	SLM36137.1,	SLM39160.1	OWP03166.1,	OWP04738.1,	OWP04739.1,	OWP06581.1,	OWP06582.1,	OWP06583.1	RAL60317.1,	RAL65670.1,	RAL65671.1,	RAL65672.1,	RAL65673.1,	RAL65674.1,	RAL65748.1,
OG0000117	XP_011118404.1,	XP_011119579.1	RMZ37422.1,	RMZ37438.1,	RMZ37489.1,	RMZ37905.1,	RMZ41226.1,	RMZ41246.1,	RMZ42208.1,	RMZ42354.1,	RMZ42559.1,	RMZ44568.1,	RMZ48225.1	SPB42970.1,	SPB45308.1,	SPB48551.1,	SPB48847.1,	SPB49925.1	SZF04399.1	XP_001546186.1,	XP_001551520.1,	XP_001553433.1,	XP_001560924.1,	XP_024548025.1,	XP_024549615.1	PBP15477.1,	PBP18431.1,	PBP19963.1,	PBP20344.1,	PBP21358.1,	PBP27893.1	XP_020125481.1,	XP_020127553.1,	XP_020131367.1,	XP_020132232.1,	XP_020135096.1	EHK96560.1,	EHL01807.1,	EHL03197.1	RDB24662.1,	RDB30722.1	SLM35410.1	OWO98081.1,	OWO99250.1,	OWP02579.1,	OWP02954.1	RAL62353.1,	RAL63344.1	CZR54288.1,
OG0000118	XP_011119528.1,	XP_011127782.1	RMZ37444.1,	RMZ39501.1,	RMZ45878.1	SPB46063.1,	SPB46377.1,	SPB51533.1,	SPB53367.1	XP_001553248.2,	XP_001553925.1,	XP_024546270.1,	XP_024546716.1,	XP_024548201.1,	XP_024548963.1,	XP_024550573.1,	XP_024550775.1,	XP_024550788.1,	XP_024551200.1,	XP_024551404.1	PBP21749.1,	PBP22224.1,	PBP26529.1,	PBP28626.1	XP_020128777.1,	XP_020131836.1	EHL00994.1	RDB24803.1,	RDB25710.1,	RDB25789.1,	RDB26286.1,	RDB29811.1,	RDB30006.1	SLM33448.1,	SLM33886.1,	SLM36344.1,	SLM38548.1,	SLM39421.1,	SLM41142.1	OWO92750.1,	OWO98522.1	RAL58574.1,	RAL59090.1,	RAL63367.1,	RAL63368.1,	RAL63526.1,	RAL64525.1,	RAL64937.1,	RAL65680.1,
OG0000119	XP_011119074.1,	XP_011125991.1	RMZ36553.1,	RMZ37038.1,	RMZ37611.1,	RMZ37983.1,	RMZ40737.1,	RMZ40913.1,	RMZ46232.1,	RMZ47023.1	SPB49558.1,	SPB49830.1,	SPB49990.1,	SPB50676.1,	SPB50739.1,	SPB51322.1,	SPB51896.1,	SPB53500.1	XP_001550176.1,	XP_001558088.1,	XP_024548746.1,	XP_024553538.1	PBP16227.1,	PBP17090.1,	PBP18104.1,	PBP22561.1	XP_020125332.1,	XP_020133157.1,	XP_020133541.1	EHK99238.1,	EHK99442.1	RDB20859.1,	RDB26397.1,	RDB26714.1	SLM37660.1,	SLM38540.1,	SLM38698.1	OWO98360.1,	OWO99559.1,	OWP02123.1	RAL59244.1,	RAL59245.1,	RAL65551.1,	RAL68036.1	CZR50303.1,	CZR51329.1,	CZR51532.1,	CZR52464.1,	CZR53489.1,
OG0000120	XP_011123998.1	RMZ36137.1,	RMZ36511.1,	RMZ38967.1,	RMZ41789.1,	RMZ41991.1,	RMZ42765.1,	RMZ43323.1,	RMZ43388.1,	RMZ44115.1,	RMZ44180.1,	RMZ44522.1,	RMZ45301.1,	RMZ46098.1,	RMZ46302.1,	RMZ46845.1	SPB45682.1,	SPB46527.1,	SPB46597.1,	SPB47142.1,	SPB47191.1,	SPB47318.1,	SPB47590.1,	SPB50718.1,	SPB51496.1,	SPB52878.1	XP_001559268.1,	XP_024546237.1,	XP_024552435.1	PBP18496.1,	PBP26115.1	XP_020126677.1,	XP_020131684.1,	XP_020132517.1	RDB25367.1	SLM39839.1	OWO99774.1,	OWP05206.1	RAL67533.1,	RAL68296.1,	RAL68297.1,	RAL68298.1	CZR52471.1,	CZR52478.1,	CZR53549.1,	CZR55477.1,	CZR55558.1,	CZR56443.1,	CZR59310.1,
OG0000121	XP_011119286.1,	XP_011119334.1,	XP_011124318.1	RMZ41743.1,	RMZ42931.1,	RMZ43936.1,	RMZ44415.1	SPB42705.1,	SPB46126.1,	SPB48610.1	SZF03420.1,	SZF04407.1,	SZF06040.1	XP_024552211.1,	XP_024553694.1,	XP_024553861.1	PBP17840.1,	PBP18334.1,	PBP18712.1,	PBP23508.1,	PBP26940.1,	PBP27310.1	XP_020126507.1,	XP_020131318.1,	XP_020131807.1,	XP_020133698.1	KHJ30995.1,	KHJ32049.1,	KHJ33152.1	EHK98583.1,	EHK98837.1,	EHL01986.1	RDB23755.1,	RDB25370.1,	RDB25505.1	SLM37176.1,	SLM37576.1,	SLM37638.1,	SLM39371.1,	SLM40318.1	OWP01000.1,	OWP06420.1,	OWP07453.1	RAL58489.1,	RAL63696.1,	RAL63697.1,	RAL63988.1	CZR61148.1,	CZR61596.1,
OG0000122	RMZ36498.1,	RMZ38063.1,	RMZ38092.1,	RMZ44473.1	SPB42898.1,	SPB44797.1,	SPB45915.1,	SPB50803.1	SZF01188.1	XP_001554153.1,	XP_001555329.1,	XP_024548165.1,	XP_024549845.1	PBP15878.1,	PBP16907.1,	PBP17486.1,	PBP24797.1,	PBP27181.1,	PBP28134.1	XP_020125545.1,	XP_020126792.1,	XP_020129870.1	KHJ35978.1	EHK97329.1,	EHK98764.1,	EHL00601.1,	EHL03828.1	RDB17820.1,	RDB18258.1,	RDB18921.1,	RDB19761.1	SLM35412.1,	SLM36639.1,	SLM36981.1,	SLM40744.1,	SLM40768.1,	SLM40904.1	OWO98561.1,	OWP03607.1,	OWP06398.1,	OWP06850.1	RAL59389.1,	RAL66298.1	CZR52246.1,	CZR52278.1,	CZR53848.1,	CZR58285.1,	CZR60432.1,	CZR62228.1,
OG0000123	XP_011119070.1,	XP_011119130.1,	XP_011119540.1	RMZ38721.1,	RMZ39389.1,	RMZ39706.1,	RMZ40829.1,	RMZ43873.1,	RMZ43921.1,	RMZ44356.1,	RMZ44835.1,	RMZ46673.1	SPB43080.1,	SPB44530.1,	SPB44585.1,	SPB49314.1,	SPB50698.1,	SPB50781.1	XP_001547305.1,	XP_001558598.1,	XP_001559346.1,	XP_024546983.1,	XP_024552312.1	XP_020126577.1,	XP_020128340.1,	XP_020134857.1	KHJ34608.1	EHK96765.1,	EHL00593.1	RDB17384.1,	RDB17588.1,	RDB20338.1,	RDB20372.1,	RDB23611.1,	RDB27412.1,	RDB29761.1,	RDB30855.1	SLM33320.1,	SLM35166.1,	SLM38148.1	OWO98587.1	RAL60346.1,	RAL61732.1,	RAL67564.1	CZR51026.1,	CZR51381.1,	CZR53870.1,	CZR55553.1,	CZR59787.1,
OG0000124	XP_011119595.1	RMZ39201.1,	RMZ41081.1,	RMZ41217.1,	RMZ42653.1,	RMZ43814.1,	RMZ44882.1,	RMZ48104.1	SPB43721.1,	SPB44351.1,	SPB45285.1,	SPB45979.1,	SPB46735.1,	SPB48353.1,	SPB48835.1,	SPB52120.1	XP_001545934.1,	XP_001552242.1,	XP_001555970.1,	XP_001561341.1,	XP_001561342.1,	XP_024546350.1,	XP_024547160.1	PBP18312.1,	PBP23510.1	XP_020124907.1,	XP_020130384.1,	XP_020131030.1,	XP_020131252.1,	XP_020131702.1,	XP_020134293.1	EHK96662.1,	EHK99863.1,	EHL02054.1,	EHL02125.1	RDB15631.1,	RDB19487.1,	RDB25572.1,	RDB25574.1,	RDB25814.1,	RDB31114.1	SLM34131.1	OWP06418.1	RAL63721.1,	RAL63989.1	CZR50992.1,	CZR54059.1,	CZR55030.1,	CZR57743.1,
OG0000125	XP_011118383.1,	XP_011119237.1,	XP_011120092.1,	XP_011120974.1,	XP_011124219.1,	XP_011128312.1	RMZ37375.1,	RMZ39288.1,	RMZ39361.1	SPB43459.1,	SPB46604.1,	SPB46762.1	SZF03444.1,	SZF03954.1	XP_001548250.1,	XP_001549006.2,	XP_024546995.1,	XP_024551057.1	PBP15803.1,	PBP16786.1,	PBP20398.1,	PBP20409.1,	PBP23006.1,	PBP24466.1,	PBP25491.1,	PBP25497.1,	PBP26810.1,	PBP28485.1	XP_020125936.1,	XP_020130712.1,	XP_020135630.1	KHJ31199.1,	KHJ35033.1	EHK99307.1,	EHL01479.1	OWO98038.1,	OWP00009.1,	OWP00013.1,	OWP01306.1,	OWP03734.1	RAL59145.1,	RAL61722.1	CZR51556.1,	CZR53401.1,	CZR54980.1,	CZR56268.1,	CZR56743.1,	CZR62684.1,	CZR62829.1,
OG0000126	XP_011120008.1	RMZ37203.1,	RMZ45928.1	SPB42568.1	XP_001547129.1,	XP_001549298.1,	XP_001555183.1,	XP_001555528.1,	XP_024545947.1,	XP_024547003.1	PBP16110.1,	PBP18890.1,	PBP20157.1,	PBP21416.1,	PBP21690.1,	PBP23414.1,	PBP25475.1,	PBP26806.1	XP_020126717.1,	XP_020129578.1,	XP_020130383.1,	XP_020131413.1,	XP_020132052.1,	XP_020133552.1	KHJ34092.1,	KHJ35217.1	EHK96267.1,	EHK97447.1,	EHK99099.1,	EHL01460.1	SLM34603.1,	SLM38257.1	OWO98197.1,	OWP00142.1,	OWP04041.1,	OWP05332.1,	OWP06333.1	RAL58316.1,	RAL60122.1,	RAL60262.1,	RAL61707.1,	RAL65506.1	CZR55123.1,	CZR56048.1,	CZR56748.1,	CZR59578.1,	CZR63944.1	KFY54308.1	OQN95710.1,
OG0000127	XP_011118052.1,	XP_011119508.1,	XP_011121991.1,	XP_011122900.1	RMZ37229.1,	RMZ38119.1,	RMZ38802.1,	RMZ38875.1,	RMZ39091.1	SPB43098.1,	SPB47570.1,	SPB47571.1,	SPB50622.1,	SPB50897.1,	SPB51087.1	XP_001551568.2,	XP_024550884.1,	XP_024551277.1,	XP_024551278.1	PBP15600.1,	PBP19663.1,	PBP22809.1,	PBP24856.1	XP_020125742.1,	XP_020127517.1,	XP_020128851.1	KHJ34736.1	EHL00349.1,	EHL00815.1,	EHL01068.1,	EHL01814.1	SLM33571.1,	SLM39430.1	OWP01905.1	RAL59588.1,	RAL66005.1,	RAL66400.1	CZR52530.1,	CZR52698.1,	CZR52903.1,	CZR52922.1,	CZR56875.1,	CZR58388.1,	CZR59428.1,	CZR60650.1,	CZR66462.1,	CZR68011.1,	CZR69787.1	KFY66262.1,
OG0000128	XP_011118166.1,	XP_011121279.1,	XP_011123123.1,	XP_011123258.1,	XP_011124125.1,	XP_011125324.1	RMZ37533.1,	RMZ38017.1,	RMZ38080.1,	RMZ48037.1	SPB52402.1	SZF06388.1	XP_024551665.1,	XP_024553807.1	PBP15421.1,	PBP16318.1,	PBP24232.1	XP_020125796.1,	XP_020127513.1,	XP_020128809.1	KHJ35285.1	EHK96031.1,	EHK96945.1,	EHK99949.1,	EHK99950.1	RDB23543.1,	RDB23567.1,	RDB23568.1,	RDB23570.1	SLM33743.1,	SLM33744.1,	SLM33745.1,	SLM34777.1,	SLM35212.1,	SLM38890.1,	SLM38891.1,	SLM40382.1	OWP03804.1,	OWP04825.1,	OWP06762.1	RAL58205.1,	RAL63580.1,	RAL63581.1,	RAL63868.1,	RAL63869.1	CZR52622.1,	CZR52640.1,	CZR55356.1,	CZR55623.1,
OG0000129	XP_011118320.1,	XP_011118321.1,	XP_011118322.1,	XP_011120356.1	RMZ37333.1,	RMZ37452.1,	RMZ37509.1,	RMZ43452.1,	RMZ44960.1,	RMZ45255.1	SPB44915.1,	SPB45460.1,	SPB51029.1,	SPB51567.1	XP_001546355.1,	XP_001546360.1,	XP_001548592.2,	XP_001549079.1,	XP_024551875.1,	XP_024552099.1	PBP15359.1,	PBP15361.1,	PBP15449.1,	PBP19644.1,	PBP19650.1,	PBP22590.1,	PBP25406.1	XP_020129377.1	EHK98502.1,	EHK98522.1	SLM37884.1	OWP04002.1,	OWP06774.1,	OWP06775.1,	OWP06781.1	RAL60356.1,	RAL60358.1,	RAL60359.1,	RAL65950.1	CZR60537.1,	CZR60549.1,	CZR60550.1,	CZR60551.1,	CZR60552.1,	CZR60553.1,	CZR60554.1,	CZR60555.1,	CZR60556.1,	CZR60558.1,
OG0000130	XP_011120288.1,	XP_011121586.1	RMZ40410.1,	RMZ40550.1,	RMZ45146.1	SPB50427.1,	SPB50531.1,	SPB52882.1	SZF00220.1,	SZF00855.1	XP_001556845.1,	XP_024548763.1,	XP_024550466.1,	XP_024550467.1	PBP15525.1,	PBP16137.1,	PBP16470.1,	PBP18634.1,	PBP25340.1,	PBP27961.1	XP_020134413.1,	XP_020135359.1	KHJ34448.1,	KHJ34765.1,	KHJ35767.1	EHL00402.1	RDB21363.1,	RDB23741.1	SLM39111.1,	SLM39284.1	OWO92770.1,	OWP04918.1,	OWP07095.1	RAL63874.1,	RAL68088.1,	RAL68545.1	CZR57115.1,	CZR58061.1,	CZR61085.1,	CZR65282.1,	CZR65284.1	KFY61450.1,	KFY64743.1,	KFY66759.1	OQO05042.1,	OQO12270.1,	OQO13218.1	XP_023462034.1,	XP_023464710.1,
OG0000131	XP_011120324.1,	XP_011127395.1,	XP_011128424.1	RMZ36191.1,	RMZ36201.1,	RMZ40227.1,	RMZ43705.1,	RMZ47874.1	SPB42531.1,	SPB44416.1,	SPB48649.1,	SPB48651.1,	SPB51791.1	SZE99411.1,	SZF00816.1	XP_001560775.2,	XP_024547767.1,	XP_024547768.1,	XP_024547769.1,	XP_024547770.1,	XP_024547771.1,	XP_024548943.1,	XP_024552324.1,	XP_024554040.1	PBP16935.1,	PBP18223.1,	PBP21149.1,	PBP23332.1,	PBP25897.1	XP_020125913.1,	XP_020131914.1,	XP_020134954.1,	XP_020135571.1	KHJ30500.1,	KHJ30704.1,	KHJ35690.1	EHK97859.1,	EHK98686.1,	EHL00634.1	RDB21333.1,	RDB25596.1,	RDB26284.1,	RDB30085.1	SLM34015.1,	SLM40007.1,	SLM40008.1	OWO98545.1,	OWP01335.1,	OWP04194.1
OG0000132	XP_011122910.1,	XP_011123862.1	RMZ37116.1,	RMZ37788.1,	RMZ39504.1,	RMZ40600.1,	RMZ43278.1,	RMZ43864.1,	RMZ47221.1,	RMZ47793.1	SPB46817.1,	SPB48295.1,	SPB49200.1,	SPB49658.1,	SPB52035.1,	SPB53571.1	XP_001557620.1,	XP_001559694.1,	XP_024547966.1,	XP_024551162.1,	XP_024551710.1	PBP15475.1,	PBP16067.1,	PBP23318.1,	PBP26263.1	XP_020125866.1,	XP_020127273.1,	XP_020130578.1,	XP_020134101.1,	XP_020134106.1	EHL00221.1,	EHL02836.1	RDB14790.1,	RDB18798.1,	RDB18808.1,	RDB30396.1	SLM35036.1,	SLM37242.1	OWP07175.1,	OWP07394.1	RAL59687.1,	RAL59958.1,	RAL65335.1,	RAL68061.1	CZR52457.1,	CZR55470.1,	CZR57183.1,	CZR58006.1,	CZR61535.1,
OG0000133	RMZ37615.1,	RMZ37635.1,	RMZ37728.1,	RMZ38044.1,	RMZ38992.1,	RMZ39213.1,	RMZ39507.1,	RMZ41777.1,	RMZ42087.1,	RMZ42948.1,	RMZ43291.1,	RMZ45691.1,	RMZ45809.1,	RMZ45962.1,	RMZ46496.1,	RMZ46532.1,	RMZ48519.1	SPB43312.1,	SPB43804.1,	SPB45205.1,	SPB48453.1,	SPB48454.1,	SPB51561.1,	SPB51600.1,	SPB51674.1,	SPB52148.1,	SPB52149.1,	SPB53455.1,	SPB53484.1	XP_024553808.1,	XP_024553809.1,	XP_024553810.1,	XP_024553811.1	PBP17728.1,	PBP17973.1,	PBP19440.1,	PBP21617.1,	PBP21618.1,	PBP26265.1,	PBP27793.1	XP_020125404.1,	XP_020128503.1	EHK96083.1,	EHK96835.1,	EHK98032.1,	EHL03331.1,	EHL03367.1	RDB20699.1	SLM36140.1,
OG0000134	RMZ39407.1,	RMZ40840.1,	RMZ46323.1,	RMZ46690.1,	RMZ46997.1,	RMZ48152.1	SPB48856.1,	SPB49013.1,	SPB49873.1,	SPB52076.1	SZF04195.1,	SZF05955.1	XP_001552353.1,	XP_024546369.1,	XP_024550096.1,	XP_024551411.1	PBP17883.1,	PBP19593.1,	PBP22753.1,	PBP25303.1,	PBP27956.1,	PBP28759.1	XP_020125812.1,	XP_020126591.1,	XP_020126625.1,	XP_020126935.1,	XP_020130006.1,	XP_020131394.1,	XP_020134064.1,	XP_020135434.1	KHJ30627.1,	KHJ32536.1	EHL00403.1,	EHL01915.1	RDB15219.1,	RDB15267.1,	RDB17178.1	SLM37755.1,	SLM40020.1	OWP02765.1,	OWP04034.1,	OWP06954.1,	OWP07103.1	RAL58429.1,	RAL60115.1,	RAL68547.1	CZR50976.1,	CZR51737.1,	CZR54279.1,
OG0000135	XP_011118091.1,	XP_011125039.1,	XP_011126026.1,	XP_011126432.1	RMZ37481.1,	RMZ37934.1,	RMZ39450.1,	RMZ39531.1,	RMZ41416.1,	RMZ42790.1,	RMZ44708.1,	RMZ46343.1,	RMZ46876.1,	RMZ47855.1	SPB42520.1,	SPB42643.1,	SPB44620.1,	SPB45351.1,	SPB48688.1,	SPB49588.1,	SPB51688.1,	SPB52438.1	XP_001552812.2,	XP_024546743.1,	XP_024547146.1,	XP_024547425.1,	XP_024549186.1,	XP_024550038.1,	XP_024553033.1,	XP_024553593.1	EHK98693.1,	EHL00529.1,	EHL02832.1,	EHL03412.1	RAL64316.1	CZR51863.1,	CZR55099.1,	CZR56203.1,	CZR58189.1,	CZR61744.1,	CZR62638.1,	CZR62709.1,	CZR64696.1,	CZR66670.1,	CZR67239.1,	CZR67244.1,	CZR68889.1,	CZR69329.1,	CZR69927.1,
OG0000136	KHJ30354.1,	KHJ30626.1,	KHJ30673.1,	KHJ31436.1,	KHJ31617.1,	KHJ31789.1,	KHJ34205.1,	KHJ36120.1	RDB22245.1,	RDB27809.1,	RDB29931.1	SLM33725.1,	SLM33742.1,	SLM33746.1,	SLM33899.1,	SLM34141.1,	SLM34295.1,	SLM34529.1,	SLM34948.1,	SLM34949.1,	SLM35314.1,	SLM35416.1,	SLM35496.1,	SLM35644.1,	SLM35869.1,	SLM36171.1,	SLM36241.1,	SLM36388.1,	SLM36450.1,	SLM36587.1,	SLM36675.1,	SLM36780.1,	SLM36781.1,	SLM37290.1,	SLM37364.1,	SLM37998.1,	SLM38023.1,	SLM38906.1,	SLM38908.1,	SLM39724.1,	SLM40366.1,	SLM40367.1,	SLM40417.1,	SLM40438.1,	SLM41079.1,	SLM41089.1,	SLM41172.1,	SLM41333.1,	SLM41335.1,
OG0000137	XP_011119692.1	RMZ37443.1,	RMZ42364.1,	RMZ44781.1,	RMZ48664.1	SPB49235.1,	SPB51049.1,	SPB51723.1	XP_001551929.1,	XP_001551955.2,	XP_001552864.1,	XP_001553252.1,	XP_024545969.1,	XP_024547985.1,	XP_024550280.1,	XP_024552823.1,	XP_024552824.1,	XP_024553934.1	PBP20032.1,	PBP21115.1,	PBP27231.1,	PBP28990.1	XP_020125633.1,	XP_020127008.1,	XP_020130215.1	EHL00980.1,	EHL01481.1,	EHL02571.1	RDB25787.1	SLM33530.1,	SLM33887.1,	SLM34165.1,	SLM38145.1,	SLM39423.1	OWO97541.1,	OWP03566.1,	OWP06185.1	RAL59088.1,	RAL60226.1,	RAL61937.1,	RAL63524.1,	RAL64705.1	CZR51358.1,	CZR52713.1,	CZR60622.1,	CZR62543.1,	CZR63469.1,	CZR64378.1,	CZR65125.1,
OG0000138	XP_011119751.1,	XP_011127479.1	RMZ36146.1,	RMZ36593.1,	RMZ39054.1,	RMZ39640.1,	RMZ40021.1,	RMZ45652.1	SPB45821.1,	SPB49608.1,	SPB49703.1	XP_001545135.2,	XP_001550748.2,	XP_024549990.1	PBP17850.1,	PBP18188.1,	PBP18696.1,	PBP26318.1	XP_020128138.1,	XP_020128586.1,	XP_020129779.1,	XP_020132423.1,	XP_020132874.1,	XP_020133907.1	EHK96927.1,	EHK97315.1,	EHK98508.1	RDB18920.1,	RDB18925.1,	RDB19094.1,	RDB28121.1,	RDB28127.1	SLM38933.1,	SLM41072.1	OWP02979.1,	OWP07473.1	RAL59554.1,	RAL64258.1	CZR56302.1,	CZR60538.1,	CZR60668.1,	CZR61460.1,	CZR61773.1,	CZR66646.1,	CZR68834.1,	CZR69219.1	KFY54381.1,	KFY59225.1,	KFY63531.1
OG0000139	XP_011120497.1,	XP_011121355.1,	XP_011125832.1,	XP_011126439.1,	XP_011127251.1	RMZ36769.1,	RMZ37027.1,	RMZ39403.1,	RMZ43208.1,	RMZ43567.1,	RMZ44311.1,	RMZ44725.1,	RMZ46433.1	SPB43238.1,	SPB43479.1,	SPB43774.1,	SPB45233.1,	SPB45459.1,	SPB45717.1,	SPB45968.1,	SPB46123.1,	SPB48766.1,	SPB50258.1,	SPB51187.1,	SPB52408.1,	SPB53486.1	XP_001548454.2,	XP_001555592.1,	XP_001560161.1,	XP_001560611.1,	XP_024549496.1,	XP_024551042.1	PBP24051.1,	PBP28443.1	XP_020125410.1,	XP_020128215.1,	XP_020130514.1,	XP_020130859.1,	XP_020132386.1	EHL03458.1	SLM37899.1	OWO98529.1,	OWP00086.1	RAL62086.1	CZR52794.1,	CZR53568.1,	CZR54813.1,	CZR56675.1,	CZR58713.1,
OG0000140	XP_011120242.1	RMZ38345.1,	RMZ40081.1	SPB50563.1,	SPB52175.1	XP_001552122.2,	XP_001553659.2,	XP_024549325.1,	XP_024549432.1,	XP_024549940.1,	XP_024553961.1,	XP_024553962.1	PBP15490.1,	PBP16286.1,	PBP18725.1,	PBP19221.1,	PBP20102.1,	PBP22569.1,	PBP22929.1,	PBP23134.1	XP_020126512.1,	XP_020126785.1,	XP_020130577.1,	XP_020132146.1,	XP_020134113.1	KHJ30855.1	EHL01938.1,	EHL02511.1	RDB20921.1,	RDB23578.1,	RDB31115.1	SLM37136.1,	SLM37342.1,	SLM38630.1,	SLM41543.1	OWO99303.1,	OWP00341.1,	OWP03661.1,	OWP06598.1	RAL60640.1,	RAL66730.1,	RAL66909.1	CZR56435.1,	CZR57549.1,	CZR57806.1,	CZR64406.1,	CZR67213.1	KFY57856.1	OQN98298.1,
OG0000141	XP_011120643.1	RMZ37960.1,	RMZ39017.1,	RMZ39585.1,	RMZ39761.1,	RMZ41957.1,	RMZ42950.1	SPB42585.1,	SPB46836.1,	SPB48031.1,	SPB52072.1	XP_001550227.1,	XP_001553166.1,	XP_024546884.1,	XP_024552814.1	PBP16482.1	XP_020127101.1,	XP_020128081.1,	XP_020128290.1,	XP_020129549.1,	XP_020133063.1,	XP_020134661.1,	XP_020135405.1	KHJ35733.1	EHK98902.1,	EHL00096.1,	EHL00211.1,	EHL00298.1	RDB21714.1,	RDB22336.1,	RDB25309.1	SLM35888.1,	SLM39866.1	OWP05004.1	RAL58759.1,	RAL61377.1,	RAL62826.1	CZR53000.1,	CZR53807.1,	CZR56421.1,	CZR57633.1,	CZR63153.1,	CZR64566.1,	CZR66875.1,	CZR69406.1	KFY52055.1,	KFY56567.1,	KFY61325.1,	KFY63272.1,
OG0000142	XP_011122774.1	RMZ35948.1,	RMZ43924.1,	RMZ44401.1,	RMZ45346.1,	RMZ46173.1,	RMZ47972.1,	RMZ48270.1	SPB47215.1,	SPB47575.1,	SPB49278.1,	SPB51430.1,	SPB52789.1	XP_001558531.1,	XP_001559974.1,	XP_024548815.1,	XP_024548816.1,	XP_024551924.1	PBP21008.1,	PBP22429.1	XP_020127605.1,	XP_020135302.1,	XP_020135611.1	KHJ33279.1	EHL02201.1	RDB18707.1,	RDB27544.1	SLM34037.1,	SLM34651.1,	SLM34730.1,	SLM35290.1,	SLM37824.1,	SLM38272.1,	SLM39980.1,	SLM41331.1	OWO97526.1	RAL63753.1,	RAL65032.1,	RAL67993.1,	RAL68207.1	CZR51321.1,	CZR52528.1,	CZR55268.1,	CZR55502.1,	CZR55572.1,	CZR58243.1,	CZR58646.1,	CZR61335.1,	CZR61700.1,
OG0000143	RMZ36550.1,	RMZ38958.1,	RMZ39424.1,	RMZ41330.1,	RMZ42994.1,	RMZ44363.1,	RMZ45483.1,	RMZ45893.1,	RMZ46068.1	SPB43208.1,	SPB49891.1,	SPB51019.1,	SPB51660.1	SZF03783.1	XP_001547095.2,	XP_024547374.1,	XP_024547375.1,	XP_024548906.1,	XP_024553753.1	PBP16621.1,	PBP17984.1,	PBP19417.1,	PBP24177.1,	PBP25994.1,	PBP26116.1	XP_020128459.1,	XP_020133969.1	EHK96622.1,	EHK96623.1,	EHK97626.1,	EHL00222.1,	EHL03829.1	RDB14789.1,	RDB30950.1	SLM34324.1,	SLM34374.1,	SLM35037.1,	SLM35816.1,	SLM39055.1,	SLM39590.1,	SLM41450.1	OWP00295.1,	OWP06128.1,	OWP07397.1	RAL59691.1,	RAL64636.1,	RAL64637.1,	RAL65830.1,	RAL68052.1
OG0000144	RMZ36707.1,	RMZ38078.1,	RMZ43204.1,	RMZ44754.1,	RMZ44950.1,	RMZ44992.1,	RMZ45704.1,	RMZ45778.1,	RMZ46000.1,	RMZ46498.1,	RMZ46527.1,	RMZ46554.1,	RMZ48196.1	SPB43072.1,	SPB43756.1,	SPB45056.1,	SPB46498.1,	SPB46571.1,	SPB48219.1,	SPB49182.1,	SPB49938.1,	SPB50520.1,	SPB50625.1,	SPB50683.1,	SPB50874.1,	SPB52848.1	XP_001550898.2,	XP_001552859.2,	XP_024546178.1,	XP_024546952.1,	XP_024551708.1,	XP_024552826.1	XP_020125035.1,	XP_020128867.1,	XP_020130097.1,	XP_020133113.1,	XP_020133161.1,	XP_020135223.1	EHK97748.1,	EHK97749.1,	EHK98517.1,	EHK99657.1,	EHL00978.1,	EHL02115.1,	EHL02116.1,	EHL02553.1	OWP01154.1	RAL58662.1,	RAL58663.1,
OG0000145	XP_001552722.1,	XP_024546659.1,	XP_024547093.1,	XP_024548015.1,	XP_024548016.1,	XP_024549678.1,	XP_024549709.1,	XP_024551972.1	PBP25856.1,	PBP28171.1	XP_020125572.1,	XP_020127787.1,	XP_020133994.1	EHK96793.1,	EHL02342.1,	EHL03435.1	SLM34546.1,	SLM37104.1,	SLM39215.1	OWO98477.1,	OWO99626.1,	OWP02695.1,	OWP03505.1,	OWP03506.1	RAL62006.1,	RAL62360.1	CZR51095.1,	CZR51096.1,	CZR51097.1,	CZR54424.1,	CZR57447.1,	CZR57454.1,	CZR59293.1,	CZR61095.1,	CZR66758.1,	CZR66759.1,	CZR66760.1,	CZR66761.1,	CZR66762.1,	CZR67115.1,	CZR67127.1,	CZR67129.1,	CZR67130.1,	CZR67132.1,	CZR67135.1,	CZR67136.1,	CZR67165.1,	CZR69865.1	KFY60931.1,
OG0000146	XP_011117057.1,	XP_011119532.1,	XP_011121196.1,	XP_011121591.1,	XP_011125408.1	SPB49553.1,	SPB50754.1,	SPB51770.1	XP_024547482.1,	XP_024547703.1,	XP_024547704.1,	XP_024547705.1,	XP_024547706.1,	XP_024552832.1	XP_020126670.1,	XP_020127473.1,	XP_020127559.1	EHK97858.1,	EHK98637.1	RDB27349.1,	RDB27421.1	SLM34961.1,	SLM41070.1,	SLM41317.1	RAL61311.1	CZR50406.1,	CZR52585.1,	CZR53645.1,	CZR54221.1,	CZR54544.1,	CZR54634.1,	CZR55400.1,	CZR55444.1,	CZR55538.1,	CZR55916.1,	CZR56192.1,	CZR56210.1,	CZR56634.1,	CZR56828.1,	CZR58288.1,	CZR58666.1,	CZR58852.1,	CZR61196.1,	CZR62754.1,	CZR62982.1,	CZR63518.1,	CZR64548.1,	CZR66249.1,	CZR66680.1,
OG0000147	XP_011119154.1,	XP_011120586.1,	XP_011123519.1,	XP_011123520.1,	XP_011125880.1,	XP_011125972.1,	XP_011126099.1,	XP_011126376.1,	XP_011127334.1,	XP_011127473.1,	XP_011127547.1,	XP_011128005.1	RMZ44706.1	SPB43755.1	SZF02856.1,	SZF02864.1	XP_001560963.1,	XP_024547943.1,	XP_024551676.1,	XP_024553508.1	PBP16171.1,	PBP18012.1,	PBP18673.1,	PBP21264.1,	PBP23144.1,	PBP28580.1	XP_020130366.1,	XP_020131562.1,	XP_020133297.1,	XP_020135019.1	KHJ34602.1,	KHJ34821.1	EHK97123.1,	EHK97206.1,	EHK98613.1,	EHK99853.1	SLM34069.1,	SLM36004.1,	SLM36604.1	OWP02509.1,	OWP06274.1,	OWP06653.1	RAL58966.1,	RAL63485.1,	RAL63678.1,	RAL65136.1	CZR50895.1,	CZR60853.1,	CZR61532.1,
OG0000148	RMZ37060.1,	RMZ38930.1,	RMZ41609.1,	RMZ42651.1,	RMZ42812.1,	RMZ44007.1,	RMZ44160.1,	RMZ44778.1,	RMZ46241.1,	RMZ47813.1	SPB42826.1,	SPB44626.1,	SPB46627.1,	SPB49304.1,	SPB49616.1,	SPB49920.1,	SPB49921.1,	SPB51373.1,	SPB51476.1	XP_001545604.2,	XP_001559905.2,	XP_024547380.1,	XP_024548832.1,	XP_024549290.1,	XP_024549605.1,	XP_024550761.1,	XP_024552198.1,	XP_024552531.1,	XP_024554068.1	XP_020128542.1,	XP_020131310.1,	XP_020133653.1	SLM35442.1	RAL61890.1,	RAL62731.1,	RAL63154.1,	RAL65717.1,	RAL67100.1,	RAL68037.1,	RAL68231.1	CZR52354.1,	CZR55942.1,	CZR59905.1,	CZR59909.1,	CZR60696.1,	CZR60795.1,	CZR62197.1,	CZR63771.1,	CZR65028.1,
OG0000149	XP_011118301.1,	XP_011120597.1	RMZ37566.1,	RMZ39082.1,	RMZ39556.1,	RMZ41037.1,	RMZ43070.1,	RMZ45202.1	SPB43023.1,	SPB50352.1,	SPB51754.1,	SPB52435.1	SZE99282.1,	SZF00094.1	XP_001549316.1,	XP_024546910.1,	XP_024549578.1,	XP_024552682.1	PBP18189.1,	PBP23669.1,	PBP26362.1,	PBP27723.1	XP_020126421.1,	XP_020127864.1,	XP_020131567.1,	XP_020133115.1	EHK96508.1,	EHK98217.1,	EHL03126.1	RDB25965.1,	RDB26216.1,	RDB26314.1,	RDB26393.1,	RDB27614.1	SLM34620.1,	SLM36394.1	OWP02470.1,	OWP04327.1	RAL60967.1,	RAL62793.1,	RAL65394.1,	RAL65502.1	CZR51663.1,	CZR55759.1,	CZR55965.1,	CZR58395.1,	CZR59546.1,	CZR62138.1,	CZR65900.1
OG0000150	XP_011118693.1	RMZ35996.1,	RMZ38198.1,	RMZ38217.1,	RMZ45584.1,	RMZ45591.1,	RMZ48437.1,	RMZ48599.1	SPB43211.1,	SPB44920.1,	SPB45956.1,	SPB49464.1	XP_024546367.1,	XP_024549514.1,	XP_024553296.1	PBP24801.1,	PBP26727.1,	PBP27153.1,	PBP27216.1,	PBP27628.1,	PBP28215.1	XP_020127053.1,	XP_020129631.1,	XP_020129741.1,	XP_020132263.1	EHL01227.1	RDB28563.1,	RDB29788.1,	RDB29939.1,	RDB31080.1	SLM38714.1	OWO99534.1,	OWP01260.1,	OWP01500.1,	OWP01575.1,	OWP05330.1	RAL62518.1,	RAL66410.1,	RAL66993.1	CZR50707.1,	CZR56739.1,	CZR58330.1,	CZR66970.1,	CZR67452.1,	CZR67641.1,	CZR67938.1	KFY53639.1,	KFY56710.1	OQN96736.1,
OG0000151	RMZ35988.1,	RMZ40738.1,	RMZ44790.1,	RMZ46229.1,	RMZ47636.1	SPB42816.1,	SPB44579.1,	SPB46638.1,	SPB47311.1,	SPB49521.1,	SPB50737.1,	SPB51738.1,	SPB52320.1	XP_001556041.2,	XP_001558622.1,	XP_024554084.1	PBP21593.1,	PBP25484.1,	PBP26228.1	XP_020125128.1,	XP_020125330.1,	XP_020126555.1,	XP_020129378.1,	XP_020130042.1,	XP_020135682.1	KHJ33582.1	EHK96632.1,	EHK99237.1,	EHK99796.1,	EHL03549.1	RDB16613.1,	RDB18129.1,	RDB18133.1,	RDB18145.1,	RDB18212.1,	RDB18242.1,	RDB18244.1,	RDB20347.1,	RDB22050.1	SLM40049.1	OWO98368.1,	OWO99835.1,	OWP03021.1	RAL66181.1	CZR54247.1,	CZR56105.1,	CZR58137.1,	CZR59203.1,	CZR60180.1,
OG0000152	RMZ36394.1,	RMZ37135.1,	RMZ37739.1,	RMZ39656.1,	RMZ41063.1,	RMZ43491.1,	RMZ47981.1,	RMZ48046.1,	RMZ48530.1	SPB42940.1,	SPB43514.1,	SPB44588.1,	SPB45311.1,	SPB48738.1,	SPB49215.1,	SPB50250.1,	SPB52113.1,	SPB53493.1	XP_001550719.1,	XP_001558040.1,	XP_024549040.1,	XP_024550677.1,	XP_024553570.1	PBP23563.1,	PBP24877.1,	PBP25565.1	XP_020125327.1,	XP_020128161.1,	XP_020131816.1,	XP_020135608.1	EHK95984.1,	EHL01593.1,	EHL02230.1	RDB18554.1,	RDB18562.1,	RDB30407.1,	RDB30416.1	SLM39468.1	OWP01917.1,	OWP06452.1	RAL60826.1,	RAL65557.1	CZR50511.1,	CZR54558.1,	CZR59014.1,	CZR62768.1,	CZR62994.1,	CZR63480.1,	CZR64296.1,
OG0000153	XP_011118319.1,	XP_011127440.1,	XP_011127759.1	RMZ46132.1,	RMZ46644.1,	RMZ46731.1	SPB47422.1,	SPB48993.1,	SPB51417.1	SZF05062.1,	SZF06199.1	XP_001557140.1,	XP_024547856.1,	XP_024548553.1	PBP17228.1,	PBP17270.1,	PBP20207.1,	PBP27421.1	XP_020127704.1,	XP_020129080.1,	XP_020135233.1	KHJ30172.1,	KHJ32581.1,	KHJ35398.1	EHK97184.1,	EHK99790.1,	EHL03305.1,	EHL03529.1	RDB19609.1,	RDB21293.1,	RDB23985.1,	RDB24857.1	SLM36983.1,	SLM40145.1	OWP01627.1,	OWP04727.1,	OWP07217.1	RAL61010.1,	RAL62223.1,	RAL62592.1	CZR52456.1,	CZR55300.1,	CZR56995.1,	CZR68546.1	KFY59050.1,	KFY59318.1,	KFY59793.1	OQN97217.1,	OQN98373.1,
OG0000154	XP_011122339.1,	XP_011126567.1,	XP_011127891.1	RMZ39841.1,	RMZ41564.1,	RMZ42167.1	SPB49353.1,	SPB51829.1,	SPB53097.1	SZE99338.1,	SZF05276.1,	SZF05877.1	XP_001557236.1,	XP_024549315.1,	XP_024551739.1	PBP16250.1,	PBP17607.1,	PBP19399.1,	PBP24428.1,	PBP24520.1,	PBP25039.1	XP_020126188.1,	XP_020133574.1,	XP_020134779.1	KHJ34670.1,	KHJ34678.1,	KHJ35940.1	EHK97992.1,	EHL00894.1,	EHL01273.1	RDB20388.1,	RDB20914.1	SLM34610.1,	SLM37196.1	OWO99738.1,	OWP03246.1,	OWP05986.1	RAL59340.1,	RAL63834.1,	RAL64468.1,	RAL66706.1	CZR58750.1,	CZR59705.1,	CZR61836.1	KFY51279.1,	KFY52069.1,	KFY53786.1	OQN96523.1,	OQN99073.1,
OG0000155	XP_011123376.1,	XP_011124156.1	RMZ36290.1,	RMZ37617.1,	RMZ41194.1,	RMZ42019.1,	RMZ43336.1,	RMZ45252.1,	RMZ48054.1	SPB45284.1,	SPB46346.1,	SPB47261.1,	SPB50732.1,	SPB52659.1	SZF02604.1	XP_024548248.1,	XP_024548249.1,	XP_024551838.1,	XP_024552930.1,	XP_024552931.1	PBP16234.1,	PBP20099.1,	PBP21173.1,	PBP21974.1,	PBP22009.1	XP_020125334.1,	XP_020126925.1,	XP_020127448.1,	XP_020131682.1,	XP_020131921.1	KHJ31275.1,	KHJ34108.1	EHK98248.1,	EHL02422.1,	EHL03691.1	RDB14860.1,	RDB16565.1,	RDB25575.1	SLM35392.1	OWP03658.1,	OWP04261.1,	OWP04421.1	RAL64112.1,	RAL64337.1,	RAL65225.1	CZR53338.1,	CZR53383.1,	CZR56891.1,	CZR58034.1,
OG0000156	RMZ39112.1,	RMZ40026.1	SPB46138.1,	SPB50575.1,	SPB51168.1	XP_001554986.1,	XP_001560867.1,	XP_024551837.1	PBP15441.1,	PBP19976.1,	PBP20257.1	XP_020125943.1,	XP_020129059.1,	XP_020133756.1,	XP_020133921.1	KHJ34002.1,	KHJ34832.1	EHL01622.1	RDB21727.1,	RDB22526.1,	RDB23677.1,	RDB28405.1,	RDB28531.1,	RDB28972.1,	RDB29322.1	OWP04922.1,	OWP05078.1,	OWP05091.1	RAL67459.1	CZR54745.1,	CZR56607.1,	CZR59062.1,	CZR60894.1	KFY59324.1	XP_023462072.1,	XP_023463596.1,	XP_023463989.1,	XP_023464266.1,	XP_023464267.1,	XP_023464277.1,	XP_023464338.1,	XP_023465420.1,	XP_023466658.1,	XP_023466809.1,	XP_023466877.1,	XP_023467104.1,	XP_023467208.1,	XP_023468616.1,	XP_023469657.1,
OG0000157	XP_011116977.1	RMZ37315.1,	RMZ38995.1	SPB48332.1	SZF02108.1,	SZF03467.1	XP_001553590.2,	XP_001554721.1,	XP_001556430.1,	XP_001558272.1,	XP_024549627.1	PBP15993.1,	PBP16837.1,	PBP17513.1,	PBP21072.1,	PBP21891.1,	PBP23319.1,	PBP26284.1,	PBP28852.1	XP_020129344.1,	XP_020129369.1,	XP_020130453.1,	XP_020130680.1,	XP_020133502.1,	XP_020135105.1	KHJ31557.1,	KHJ34740.1,	KHJ35292.1,	KHJ36299.1	EHK96305.1,	EHK97646.1	RDB14739.1	SLM39978.1	OWP01494.1,	OWP03448.1,	OWP07176.1	RAL60624.1,	RAL63087.1,	RAL63474.1,	RAL63475.1,	RAL66118.1,	RAL66541.1	CZR51829.1,	CZR61299.1,	CZR61528.1,	CZR62422.1,	CZR62626.1,	CZR67485.1	KFY66463.1
OG0000158	XP_011117651.1,	XP_011121767.1,	XP_011127511.1	RMZ39868.1,	RMZ42404.1,	RMZ47761.1,	RMZ48018.1	SPB44470.1,	SPB46251.1,	SPB46992.1	SZF06284.1	XP_001551261.1,	XP_001557187.1,	XP_024550330.1,	XP_024550331.1	PBP15999.1,	PBP16425.1,	PBP17550.1,	PBP17679.1,	PBP19524.1,	PBP25559.1	XP_020127639.1,	XP_020133417.1,	XP_020135396.1	KHJ34310.1,	KHJ34630.1	EHK99097.1	RDB26369.1,	RDB29002.1	SLM34899.1,	SLM38645.1,	SLM39778.1	OWP00580.1,	OWP02682.1,	OWP06877.1	RAL61133.1,	RAL68500.1	CZR50647.1,	CZR59780.1,	CZR63820.1,	CZR64502.1	KFY55212.1,	KFY56885.1,	KFY61997.1	OQN96997.1,	OQN97348.1,	OQO01212.1,	OQO04404.1,	OQO06104.1,
OG0000159	XP_011118466.1,	XP_011119116.1,	XP_011119305.1,	XP_011120374.1,	XP_011123695.1,	XP_011128188.1	RMZ35861.1,	RMZ43723.1,	RMZ43724.1	XP_020128926.1,	XP_020129934.1,	XP_020132223.1	EHL01445.1	RDB17167.1,	RDB17360.1,	RDB17361.1,	RDB17362.1,	RDB17530.1,	RDB26374.1,	RDB27683.1,	RDB27791.1,	RDB28377.1,	RDB28781.1,	RDB29622.1,	RDB29737.1,	RDB29738.1,	RDB29739.1,	RDB29955.1	SLM35203.1,	SLM40459.1	OWP01194.1	CZR54542.1,	CZR55811.1,	CZR55861.1,	CZR55862.1,	CZR55997.1,	CZR55998.1,	CZR62288.1,	CZR62289.1,	CZR64341.1,	CZR64342.1,	CZR64485.1,	CZR64978.1,	CZR64979.1,	CZR65995.1,	CZR65996.1,	CZR66896.1,	CZR67208.1,	CZR68363.1
OG0000160	XP_011119035.1,	XP_011119036.1,	XP_011122737.1,	XP_011122905.1,	XP_011125288.1,	XP_011125538.1,	XP_011126345.1	RMZ39092.1,	RMZ42923.1,	RMZ44056.1,	RMZ46544.1,	RMZ48030.1	SPB42540.1,	SPB42541.1,	SPB42542.1,	SPB45708.1,	SPB47078.1,	SPB48691.1,	SPB50742.1,	SPB52108.1	XP_001558229.2,	XP_024549935.1,	XP_024551186.1	PBP18019.1	XP_020125233.1,	XP_020127973.1,	XP_020130149.1,	XP_020132956.1	KHJ35538.1	EHK96147.1,	EHK99805.1	RDB20814.1,	RDB23511.1	SLM34455.1,	SLM36374.1,	SLM39232.1,	SLM39742.1,	SLM41380.1	OWO97761.1,	OWO97762.1,	OWO97763.1,	OWO99933.1,	OWO99934.1	RAL63385.1,	RAL63386.1,	RAL64195.1	CZR60723.1,	CZR61308.1,	CZR66025.1,
OG0000161	XP_011120014.1,	XP_011120358.1,	XP_011126604.1,	XP_011127640.1	RMZ36508.1,	RMZ44426.1	SPB50099.1	SZF03020.1,	SZF06344.1	XP_001546517.1,	XP_001546962.1,	XP_001559784.1	PBP16202.1,	PBP17976.1,	PBP19425.1,	PBP25064.1	XP_020124993.1,	XP_020127970.1	KHJ32713.1,	KHJ35499.1	EHL00069.1	RDB15327.1,	RDB20661.1,	RDB21115.1,	RDB24072.1,	RDB24073.1,	RDB24076.1,	RDB24397.1,	RDB24400.1,	RDB24663.1,	RDB25330.1,	RDB27297.1,	RDB27417.1,	RDB29499.1	SLM40948.1	OWP06847.1,	OWP07420.1	RAL63649.1,	RAL68142.1	CZR52084.1,	CZR52090.1,	CZR58226.1,	CZR60402.1,	CZR68602.1	KFY51948.1	OQN96900.1,	OQO02677.1,	OQO02942.1,	OQO05562.1
OG0000162	XP_011120920.1,	XP_011125427.1	RMZ40982.1,	RMZ41641.1,	RMZ46585.1	SPB45225.1,	SPB53055.1,	SPB53531.1	SZE99763.1,	SZF00978.1,	SZF00994.1,	SZF00995.1,	SZF00999.1,	SZF01002.1,	SZF01003.1,	SZF01012.1,	SZF01015.1,	SZF01017.1,	SZF01021.1,	SZF01034.1,	SZF01148.1,	SZF03124.1,	SZF03139.1,	SZF05229.1,	SZF05322.1,	SZF05634.1,	SZF06333.1,	SZF06337.1	XP_001553602.2	PBP19814.1,	PBP22633.1,	PBP24617.1,	PBP26383.1	XP_020128622.1	KHJ30204.1,	KHJ31511.1,	KHJ32588.1,	KHJ34416.1,	KHJ35666.1,	KHJ35888.1	EHK96779.1,	EHL01465.1,	EHL02935.1	RDB14701.1,	RDB18513.1,	RDB20963.1,	RDB26265.1,	RDB30432.1,	RDB30435.1
OG0000163	XP_011117882.1,	XP_011123854.1	RMZ35906.1,	RMZ38927.1,	RMZ40167.1,	RMZ41530.1,	RMZ44097.1	SPB46320.1,	SPB48687.1,	SPB49485.1,	SPB49965.1	XP_001550900.1,	XP_001551384.1,	XP_001552823.2,	XP_024547730.1,	XP_024554064.1	PBP17487.1,	PBP21125.1,	PBP21413.1,	PBP24367.1,	PBP25528.1,	PBP29008.1	XP_020127182.1,	XP_020129604.1	EHL00093.1,	EHL02581.1,	EHL03851.1	RDB18330.1	OWO98204.1,	OWP01849.1	RAL59324.1,	RAL59370.1,	RAL59581.1,	RAL61296.1,	RAL67665.1,	RAL67666.1	CZR53329.1,	CZR58320.1,	CZR60307.1	KFY54997.1,	KFY62992.1	OQO08461.1,	OQO12968.1,	OQO14356.1,	OQO15044.1	XP_023462202.1,	XP_023462875.1,	XP_023463009.1,	XP_023463944.1,
OG0000164	XP_011118292.1,	XP_011118311.1,	XP_011119801.1,	XP_011123450.1,	XP_011125943.1,	XP_011126527.1,	XP_011127216.1,	XP_011127710.1,	XP_011128245.1	RMZ37579.1,	RMZ45163.1,	RMZ45517.1	SPB44191.1,	SPB52633.1	SZF01776.1	XP_001553556.1,	XP_024550311.1,	XP_024550312.1,	XP_024551834.1	PBP15271.1,	PBP17328.1,	PBP19521.1,	PBP25853.1	XP_020127802.1,	XP_020128960.1,	XP_020131038.1,	XP_020134296.1,	XP_020135106.1	KHJ30384.1,	KHJ30565.1	EHK98307.1,	EHK99660.1	RDB20014.1,	RDB29251.1	SLM33973.1,	SLM34337.1	OWP02676.1,	OWP04958.1	RAL65218.1,	RAL68480.1	CZR50165.1,	CZR51117.1,	CZR56470.1,	CZR63801.1,	CZR69107.1	KFY55319.1,	KFY57012.1	OQN99629.1,	OQN99981.1,
OG0000165	XP_011119661.1,	XP_011119662.1,	XP_011123369.1	RMZ37244.1,	RMZ39031.1,	RMZ42411.1,	RMZ46707.1,	RMZ47335.1,	RMZ47680.1	SPB43542.1,	SPB46513.1,	SPB48641.1,	SPB48923.1,	SPB51039.1	XP_001552855.1,	XP_001555710.2,	XP_001560796.1,	XP_024552333.1	PBP16095.1,	PBP17372.1,	PBP23749.1,	PBP25362.1,	PBP27303.1,	PBP27927.1	XP_020125101.1,	XP_020128329.1,	XP_020131489.1,	XP_020132648.1	EHK97623.1,	EHL02104.1,	EHL02647.1	RDB28706.1	SLM38931.1,	SLM38932.1,	SLM41155.1	OWP02355.1,	OWP05875.1,	OWP07134.1	RAL59640.1,	RAL63908.1,	RAL67747.1	CZR52649.1,	CZR52695.1,	CZR53294.1,	CZR57059.1,	CZR58523.1,	CZR59404.1,	CZR61602.1,	CZR61821.1,
OG0000166	XP_011121381.1	RMZ35886.1,	RMZ40501.1,	RMZ43062.1,	RMZ43920.1,	RMZ45352.1,	RMZ45479.1	SPB43151.1,	SPB45883.1,	SPB49972.1,	SPB50780.1	XP_001546529.1,	XP_024546345.1,	XP_024547006.1,	XP_024547023.1	XP_020125436.1,	XP_020125496.1,	XP_020126973.1,	XP_020130716.1,	XP_020132120.1,	XP_020132786.1,	XP_020133870.1	EHL01750.1	RDB17250.1,	RDB22938.1	OWP00907.1,	OWP02048.1,	OWP05180.1	RAL61682.1,	RAL61703.1,	RAL63653.1	CZR51471.1,	CZR51824.1,	CZR52274.1,	CZR54128.1,	CZR56505.1,	CZR58245.1,	CZR62780.1,	CZR62791.1,	CZR64065.1,	CZR66962.1,	CZR68869.1,	CZR69145.1	KFY51384.1,	KFY51684.1,	KFY52623.1,	KFY53640.1,	KFY56676.1	OQO00723.1,
OG0000167	XP_011127823.1	RMZ43983.1,	RMZ46074.1	SPB43265.1,	SPB50001.1	SZF00018.1	XP_001552898.2,	XP_001553780.1,	XP_024552915.1	PBP23627.1,	PBP27812.1	XP_020126136.1,	XP_020129763.1,	XP_020130588.1	KHJ30054.1	EHK96080.1,	EHK96547.1,	EHK97453.1,	EHK97553.1,	EHK99245.1,	EHK99441.1,	EHK99630.1,	EHL00919.1,	EHL00947.1,	EHL01865.1,	EHL02096.1,	EHL03774.1	RDB14809.1,	RDB23529.1,	RDB26225.1,	RDB26227.1	SLM36088.1	OWP04316.1	RAL60394.1,	RAL60395.1,	RAL62935.1,	RAL64043.1	CZR50336.1,	CZR55814.1,	CZR56450.1,	CZR56463.1,	CZR56548.1,	CZR56561.1,	CZR56794.1,	CZR60572.1,	CZR63197.1,	CZR64420.1,	CZR64421.1,	CZR65168.1,
OG0000168	XP_011117717.1,	XP_011123775.1	RMZ36831.1,	RMZ37484.1,	RMZ37817.1,	RMZ39044.1,	RMZ40924.1,	RMZ42826.1	SPB43064.1,	SPB45739.1,	SPB47568.1	XP_001559791.1,	XP_024546666.1,	XP_024546667.1,	XP_024548787.1	PBP17326.1,	PBP18001.1,	PBP22183.1,	PBP22349.1,	PBP24397.1,	PBP24771.1,	PBP25808.1,	PBP25962.1,	PBP26331.1,	PBP28430.1	XP_020125825.1,	XP_020129307.1,	XP_020132492.1,	XP_020134757.1	EHK99291.1,	EHK99627.1	SLM33672.1	OWP00808.1,	OWP00908.1,	OWP03567.1,	OWP05254.1,	OWP05479.1	RAL68147.1,	RAL68148.1,	RAL68149.1,	RAL68150.1	CZR66541.1,	CZR66542.1,	CZR69243.1	KFY67986.1	OQN95144.1,	OQN95168.1,	OQN95195.1,	OQN96240.1,
OG0000169	XP_011117898.1,	XP_011124438.1	RMZ36690.1,	RMZ38124.1,	RMZ41580.1,	RMZ46909.1,	RMZ47984.1,	RMZ47985.1	SPB47395.1,	SPB51000.1,	SPB51287.1	SZF02440.1	XP_001558307.1,	XP_001559328.1,	XP_001560021.1	PBP18203.1,	PBP20781.1,	PBP22435.1,	PBP23291.1,	PBP23923.1	XP_020125229.1,	XP_020125676.1,	XP_020128083.1,	XP_020133538.1	KHJ35233.1,	KHJ35235.1,	KHJ35792.1	EHL03082.1,	EHL03751.1	RDB14835.1,	RDB16672.1,	RDB17552.1	SLM33871.1,	SLM34888.1,	SLM36408.1	OWO98593.1,	OWP01349.1,	OWP04775.1	RAL66566.1,	RAL66567.1,	RAL67556.1,	RAL67557.1,	RAL67862.1	CZR53793.1,	CZR55424.1,	CZR56911.1	KFY61126.1,	KFY67643.1,	KFY67647.1
OG0000170	XP_011117910.1,	XP_011118634.1,	XP_011123261.1,	XP_011124310.1	RMZ36917.1,	RMZ43964.1	SPB42694.1,	SPB47842.1	SZF03292.1	XP_001547671.1,	XP_024549398.1,	XP_024549399.1,	XP_024551977.1	PBP20155.1,	PBP20646.1,	PBP23422.1,	PBP26858.1,	PBP27351.1	XP_020129639.1,	XP_020132759.1	KHJ30140.1,	KHJ33113.1	EHL00710.1,	EHL03139.1	RDB21048.1,	RDB21049.1,	RDB21751.1,	RDB21944.1	SLM35692.1,	SLM40291.1,	SLM41472.1	OWP00898.1,	OWP00918.1,	OWP05334.1	RAL61184.1,	RAL61709.1,	RAL66872.1	CZR56751.1,	CZR61035.1,	CZR63250.1	KFY66213.1	OQO00255.1,	OQO09350.1,	OQO13882.1,	OQO15313.1	XP_023461142.1,	XP_023461696.1,	XP_023462851.1,	XP_023462900.1,
OG0000171	XP_011118403.1,	XP_011118428.1,	XP_011119104.1	RMZ36017.1,	RMZ37929.1,	RMZ39159.1,	RMZ40325.1	SPB46794.1,	SPB49685.1,	SPB50684.1,	SPB51138.1	XP_001557971.1,	XP_001558157.1,	XP_024547743.1,	XP_024548828.1	PBP17393.1,	PBP18542.1,	PBP20634.1,	PBP23335.1,	PBP25637.1	XP_020130188.1,	XP_020131864.1,	XP_020135055.1	EHK96045.1,	EHK99599.1,	EHL00009.1,	EHL00351.1	RDB19240.1,	RDB19243.1,	RDB19246.1,	RDB24351.1,	RDB25948.1,	RDB28961.1,	RDB29988.1	SLM36507.1	OWP01359.1,	OWP01656.1,	OWP06482.1	RAL61101.1,	RAL61196.1,	RAL63909.1,	RAL67698.1,	RAL68225.1	CZR57180.1,	CZR57911.1,	CZR58522.1,	CZR58592.1,	CZR59906.1,	CZR60676.1,
OG0000172	XP_011121090.1	SPB51397.1	SLM34920.1,	SLM35310.1,	SLM35699.1,	SLM36195.1,	SLM36294.1,	SLM36339.1,	SLM36584.1,	SLM36630.1,	SLM36659.1,	SLM36665.1,	SLM36701.1,	SLM36703.1,	SLM36751.1,	SLM36863.1,	SLM36902.1,	SLM36904.1,	SLM37006.1,	SLM37260.1,	SLM37285.1,	SLM37287.1,	SLM37292.1,	SLM37305.1,	SLM37306.1,	SLM37312.1,	SLM37477.1,	SLM37486.1,	SLM37520.1,	SLM37527.1,	SLM37528.1,	SLM37550.1,	SLM37589.1,	SLM37661.1,	SLM37704.1,	SLM37711.1,	SLM37712.1,	SLM37731.1,	SLM37733.1,	SLM37742.1,	SLM37800.1,	SLM37801.1,	SLM37802.1,	SLM37814.1,	SLM37826.1,	SLM37829.1,	SLM37914.1,	SLM37918.1,	SLM37922.1,
OG0000173	XP_011123060.1,	XP_011123582.1,	XP_011124635.1,	XP_011127307.1	RMZ37062.1,	RMZ37845.1,	RMZ45074.1,	RMZ46064.1	SPB42519.1,	SPB46845.1,	SPB51383.1,	SPB51394.1	SZF04796.1	XP_024546880.1,	XP_024547507.1,	XP_024552303.1	PBP20652.1	XP_020128497.1,	XP_020128550.1,	XP_020130668.1,	XP_020132810.1,	XP_020132876.1,	XP_020134045.1	KHJ32098.1	EHK97647.1,	EHL01856.1,	EHL02853.1,	EHL03257.1	RDB27185.1,	RDB27282.1	SLM33660.1,	SLM37261.1,	SLM40330.1	OWP02152.1,	OWP03610.1,	OWP03611.1,	OWP03612.1,	OWP06252.1	RAL59605.1	CZR51157.1,	CZR51758.1,	CZR52119.1,	CZR55729.1,	CZR56597.1,	CZR60683.1,	CZR61019.1,	CZR62328.1,	CZR62466.1,	CZR62655.1,
OG0000174	SZE99305.1	KHJ30080.1,	KHJ30231.1,	KHJ30937.1,	KHJ30999.1,	KHJ31151.1,	KHJ31205.1,	KHJ31358.1,	KHJ31896.1,	KHJ31917.1,	KHJ32328.1,	KHJ32384.1,	KHJ32487.1,	KHJ32806.1,	KHJ33097.1,	KHJ33752.1,	KHJ34148.1,	KHJ34249.1,	KHJ34665.1,	KHJ35022.1,	KHJ36348.1	RAL58046.1,	RAL58910.1,	RAL58950.1,	RAL59045.1,	RAL59697.1,	RAL59698.1,	RAL60016.1,	RAL60042.1,	RAL60649.1,	RAL60766.1,	RAL60838.1,	RAL61294.1,	RAL61417.1,	RAL61628.1,	RAL63336.1,	RAL63913.1,	RAL64183.1,	RAL64780.1,	RAL65123.1,	RAL65745.1,	RAL66099.1,	RAL66476.1,	RAL66825.1,	RAL67199.1,	RAL67586.1,	RAL67651.1,	RAL67797.1,	RAL68030.1,
OG0000175	XP_011117328.1,	XP_011122945.1,	XP_011124418.1	RMZ35949.1,	RMZ36047.1,	RMZ42909.1,	RMZ43728.1,	RMZ45977.1,	RMZ47655.1	SPB43816.1,	SPB44909.1,	SPB45229.1,	SPB49461.1,	SPB51207.1	SZF03064.1,	SZF04219.1	XP_001558268.1,	XP_001561324.1,	XP_024549890.1	PBP16658.1,	PBP16672.1,	PBP22073.1,	PBP24971.1	XP_020128383.1,	XP_020128752.1,	XP_020131328.1,	XP_020132493.1,	XP_020132872.1,	XP_020133524.1	KHJ30884.1,	KHJ35298.1,	KHJ36085.1	EHL03112.1,	EHL03583.1	RDB23746.1	SLM36000.1	OWP04841.1,	OWP06015.1	RAL63500.1,	RAL66328.1,	RAL66542.1	CZR50472.1,	CZR53110.1,	CZR61079.1,	CZR70217.1	KFY51521.1,	KFY51821.1,	KFY57018.1	OQN96991.1,
OG0000176	XP_011118380.1,	XP_011121721.1,	XP_011126967.1	RMZ36858.1,	RMZ37679.1,	RMZ38703.1,	RMZ38796.1,	RMZ40623.1,	RMZ40683.1,	RMZ41881.1,	RMZ46001.1	SPB45113.1,	SPB46826.1,	SPB48156.1,	SPB48775.1,	SPB49545.1,	SPB51126.1	XP_001546056.2,	XP_001548768.1,	XP_001550901.1,	XP_001551279.2,	XP_001558860.2,	XP_024547428.1,	XP_024550217.1	PBP16057.1,	PBP20103.1,	PBP22903.1,	PBP26995.1	XP_020131633.1,	XP_020132817.1,	XP_020134458.1	KHJ34331.1,	KHJ34332.1	EHK97109.1,	EHK99975.1	RDB29583.1	SLM35652.1,	SLM35970.1,	SLM36598.1,	SLM37278.1,	SLM38729.1	OWO97307.1	RAL59369.1,	RAL64129.1	CZR53304.1,	CZR56075.1,	CZR63450.1,	CZR69989.1	KFY57570.1
OG0000177	XP_011121385.1,	XP_011126691.1	RMZ36510.1,	RMZ38031.1,	RMZ41557.1	SPB46034.1,	SPB50097.1,	SPB53080.1	SZF04467.1	XP_001557376.1,	XP_024550635.1,	XP_024552082.1	PBP15302.1,	PBP16572.1,	PBP17069.1,	PBP21797.1	XP_020128601.1,	XP_020129564.1,	XP_020129797.1,	XP_020132512.1,	XP_020133382.1	KHJ35437.1	EHK98296.1,	EHK99045.1,	EHK99722.1,	EHL01201.1	RDB24440.1	SLM35439.1	OWP01193.1,	OWP04983.1	RAL58987.1,	RAL59985.1,	RAL60073.1,	RAL65741.1,	RAL65742.1	CZR52795.1,	CZR60673.1,	CZR63259.1,	CZR63539.1,	CZR64304.1,	CZR65198.1,	CZR70063.1,	CZR70224.1	KFY51518.1,	KFY56330.1,	KFY59207.1,	KFY66127.1	OQO03017.1,	OQO05024.1,
OG0000178	XP_011121788.1,	XP_011121789.1,	XP_011124465.1	RMZ35955.1,	RMZ39935.1,	RMZ47429.1,	RMZ47992.1	SPB42886.1,	SPB42887.1,	SPB47353.1,	SPB49130.1,	SPB49634.1,	SPB52657.1	XP_024553305.1,	XP_024553306.1,	XP_024553339.1,	XP_024553340.1,	XP_024553882.1	PBP23967.1	XP_020127181.1,	XP_020132013.1	EHK97144.1,	EHL00650.1,	EHL01292.1,	EHL03091.1	RDB20541.1,	RDB23758.1	SLM40670.1	OWO97621.1	RAL59527.1,	RAL61367.1,	RAL61368.1,	RAL66532.1,	RAL66533.1	CZR52548.1,	CZR53301.1,	CZR53776.1,	CZR58897.1,	CZR59735.1,	CZR59829.1,	CZR61340.1,	CZR63237.1,	CZR67330.1,	CZR67365.1,	CZR69074.1	KFY51376.1,	KFY52211.1,	KFY54499.1,	KFY59272.1,
OG0000179	XP_011117707.1,	XP_011119653.1,	XP_011124649.1	RMZ43329.1,	RMZ45187.1,	RMZ45662.1	SPB43857.1,	SPB48579.1,	SPB49618.1,	SPB52861.1	SZE99377.1,	SZF03482.1	XP_001556637.1,	XP_024549842.1,	XP_024550671.1	PBP19621.1,	PBP22072.1,	PBP26887.1,	PBP28848.1	XP_020125077.1,	XP_020126346.1,	XP_020134016.1,	XP_020134231.1	KHJ30044.1,	KHJ32186.1,	KHJ34393.1	EHK96319.1,	EHL02643.1	RDB14606.1,	RDB14787.1,	RDB20189.1	SLM33531.1,	SLM33670.1	OWP01772.1,	OWP03442.1	RAL61425.1,	RAL63710.1,	RAL66297.1	CZR60815.1,	CZR62546.1	KFY59255.1,	KFY61888.1	OQO02623.1,	OQO04919.1,	OQO05485.1,	OQO12111.1	XP_023461340.1,	XP_023461483.1,	XP_023462025.1,
OG0000180	XP_011118111.1,	XP_011118524.1,	XP_011125930.1,	XP_011126471.1	RMZ44260.1,	RMZ46489.1,	RMZ48334.1	SPB42967.1,	SPB47034.1,	SPB51485.1,	SPB52656.1	SZF03515.1	XP_001550809.2,	XP_001558524.1,	XP_024548620.1,	XP_024552552.1	XP_020128297.1,	XP_020129923.1,	XP_020129994.1,	XP_020133516.1,	XP_020134438.1,	XP_020134721.1,	XP_020135218.1	SLM33714.1,	SLM35968.1,	SLM36188.1,	SLM36371.1	OWP01598.1	RAL67084.1	CZR55626.1,	CZR58611.1,	CZR60273.1,	CZR62726.1,	CZR64365.1,	CZR64366.1,	CZR64724.1,	CZR64754.1,	CZR65153.1,	CZR65265.1,	CZR65627.1,	CZR66069.1,	CZR66279.1,	CZR66465.1,	CZR67310.1,	CZR67835.1,	CZR68797.1,	CZR69277.1,	CZR70158.1	KFY54567.1,
OG0000181	XP_011118562.1,	XP_011119119.1,	XP_011122996.1	RMZ39350.1,	RMZ39351.1,	RMZ40957.1,	RMZ44141.1,	RMZ44299.1,	RMZ48440.1	SZF00977.1,	SZF00979.1,	SZF00980.1,	SZF00983.1,	SZF02724.1,	SZF05319.1,	SZF05321.1,	SZF05323.1,	SZF05324.1,	SZF05337.1	XP_001554138.1,	XP_024549550.1,	XP_024551374.1	PBP16264.1,	PBP16544.1,	PBP17869.1,	PBP18433.1,	PBP19577.1,	PBP20352.1,	PBP28650.1	XP_020126661.1,	XP_020126895.1,	XP_020127684.1,	XP_020127773.1	KHJ33257.1,	KHJ35496.1	EHK96231.1,	EHK96232.1	SLM40443.1	OWP00745.1,	OWP06944.1	RAL60673.1,	RAL60784.1,	RAL66214.1,	RAL67192.1	CZR51375.1,	CZR53354.1,	CZR54068.1,	CZR55081.1,	CZR55849.1,
OG0000182	XP_011118568.1,	XP_011124076.1,	XP_011127477.1	RMZ36199.1,	RMZ38829.1,	RMZ44265.1,	RMZ46077.1	SPB43254.1,	SPB45442.1	SZE99921.1,	SZF05553.1	XP_001549934.1,	XP_024549824.1	PBP15538.1,	PBP18186.1,	PBP23819.1,	PBP24462.1,	PBP26324.1	XP_020127010.1,	XP_020129274.1,	XP_020129456.1,	XP_020129589.1,	XP_020130882.1,	XP_020133851.1	EHK97268.1	SLM41361.1,	SLM41467.1	OWO99694.1,	OWP01037.1,	OWP01491.1,	OWP02489.1	RAL63249.1,	RAL63250.1,	RAL66171.1	CZR52107.1,	CZR52255.1,	CZR61326.1,	CZR65308.1,	CZR65315.1,	CZR66551.1,	CZR69551.1	KFY55465.1,	KFY63336.1,	KFY67000.1,	KFY67272.1,	KFY67348.1	OQN98827.1,	OQO05894.1,	OQO08323.1,
OG0000183	XP_011120262.1,	XP_011125638.1	RMZ37003.1,	RMZ38909.1,	RMZ39385.1,	RMZ42021.1,	RMZ42293.1,	RMZ44719.1,	RMZ45023.1,	RMZ46500.1,	RMZ46503.1,	RMZ46833.1,	RMZ47065.1	SPB42572.1,	SPB45070.1,	SPB45858.1,	SPB46406.1,	SPB48247.1,	SPB48822.1,	SPB49367.1,	SPB49371.1,	SPB50947.1,	SPB51012.1,	SPB51024.1	XP_024552527.1,	XP_024552528.1	XP_020124876.1,	XP_020125367.1,	XP_020126757.1	EHK96215.1,	EHL02350.1,	EHL02351.1	RDB16570.1,	RDB17536.1,	RDB18359.1,	RDB18360.1,	RDB21934.1,	RDB22280.1,	RDB26747.1,	RDB27007.1,	RDB27484.1,	RDB27521.1,	RDB28207.1,	RDB29042.1	SLM33918.1,	SLM33953.1,	SLM34162.1,	SLM34164.1,	SLM38139.1
OG0000184	XP_011121175.1,	XP_011125467.1	RMZ41054.1,	RMZ46727.1	SPB45580.1,	SPB52496.1	SZF00416.1,	SZF03537.1,	SZF06216.1	XP_001548662.1,	XP_001560816.1,	XP_024550575.1	PBP15570.1,	PBP17059.1,	PBP20266.1,	PBP25662.1	XP_020126325.1,	XP_020133270.1	KHJ30903.1,	KHJ32105.1,	KHJ33878.1	EHK97637.1	RDB14725.1,	RDB15812.1,	RDB15867.1,	RDB15877.1,	RDB22843.1,	RDB24420.1,	RDB28412.1	OWP05053.1,	OWP06530.1	RAL67196.1,	RAL67756.1	CZR51061.1,	CZR52145.1,	CZR59281.1,	CZR64887.1	KFY51481.1,	KFY64970.1	OQN99754.1,	OQO01151.1,	OQO02102.1,	OQO03628.1,	OQO04549.1,	OQO11333.1	XP_023463111.1,	XP_023466344.1,	XP_023466649.1,	XP_023468597.1
OG0000185	XP_011118525.1,	XP_011121308.1,	XP_011125822.1	RMZ37529.1,	RMZ39019.1,	RMZ39028.1	SPB43390.1,	SPB43524.1,	SPB43777.1,	SPB45227.1,	SPB46657.1,	SPB48229.1,	SPB49163.1	XP_001550077.1,	XP_001552698.1,	XP_024546447.1,	XP_024547538.1,	XP_024548409.1,	XP_024552770.1,	XP_024552771.1,	XP_024552772.1,	XP_024552773.1,	XP_024552774.1	PBP21459.1,	PBP21503.1,	PBP21923.1,	PBP24612.1,	PBP26118.1	XP_020125688.1,	XP_020130427.1,	XP_020131303.1	EHK97785.1,	EHL01097.1,	EHL03700.1	RDB16748.1,	RDB16751.1	OWO97921.1,	OWP04100.1	RAL61045.1,	RAL61321.1,	RAL61346.1,	RAL61995.1,	RAL63274.1,	RAL65346.1	CZR53164.1,	CZR53206.1,	CZR54004.1,	CZR54943.1,	CZR55025.1,
OG0000186	XP_011118539.1,	XP_011120303.1,	XP_011124356.1,	XP_011127136.1	RMZ42709.1,	RMZ46955.1,	RMZ47865.1,	RMZ47906.1	SPB45363.1,	SPB47910.1,	SPB49500.1	SZF04745.1	XP_001553710.1,	XP_024549952.1,	XP_024551625.1	PBP17655.1,	PBP21245.1,	PBP23149.1,	PBP23593.1,	PBP24373.1,	PBP25333.1	XP_020125043.1,	XP_020129762.1	KHJ36466.1	EHK99913.1,	EHL01437.1	RDB18320.1,	RDB18484.1,	RDB21472.1,	RDB23454.1,	RDB24217.1,	RDB26722.1,	RDB27534.1,	RDB27800.1	SLM38101.1,	SLM41468.1	OWO99364.1,	OWP06173.1,	OWP06624.1	RAL65108.1,	RAL66378.1	CZR61434.1,	CZR67190.1,	CZR67606.1,	CZR69068.1	OQO01342.1,	OQO10812.1,	OQO13971.1,	OQO15244.1
OG0000187	XP_011118897.1,	XP_011119157.1,	XP_011125228.1,	XP_011125315.1,	XP_011126481.1,	XP_011127951.1	RMZ37056.1,	RMZ37454.1,	RMZ39695.1,	RMZ41762.1,	RMZ48222.1,	RMZ48342.1	SPB44916.1,	SPB44926.1,	SPB45846.1,	SPB50805.1	XP_001549882.1,	XP_001553903.1,	XP_024553617.1	PBP16265.1,	PBP16268.1,	PBP16541.1,	PBP18219.1	XP_020126312.1,	XP_020127038.1,	XP_020129149.1,	XP_020130402.1	EHK96234.1,	EHK97299.1,	EHK98396.1,	EHL03473.1	RDB20278.1	OWP04345.1,	OWP06929.1	RAL62273.1,	RAL64658.1,	RAL65630.1	CZR51827.1,	CZR55452.1,	CZR56023.1,	CZR56074.1,	CZR56968.1,	CZR59458.1,	CZR61568.1,	CZR62740.1,	CZR62825.1,	CZR68039.1,	CZR68727.1	KFY58315.1
OG0000188	XP_011122543.1,	XP_011124245.1,	XP_011126008.1	RMZ36817.1,	RMZ36994.1,	RMZ37823.1,	RMZ42449.1,	RMZ43168.1,	RMZ44732.1,	RMZ45839.1,	RMZ48024.1	SPB44459.1,	SPB50847.1,	SPB53310.1	SZE99526.1,	SZE99531.1,	SZF05594.1,	SZF05598.1	XP_001546606.1,	XP_024546475.1	PBP17608.1,	PBP17614.1,	PBP24413.1,	PBP24430.1	XP_020130604.1,	XP_020135377.1	KHJ32620.1,	KHJ33599.1,	KHJ35709.1	EHK96495.1,	EHK98740.1	RDB19202.1,	RDB22301.1,	RDB29300.1	SLM39480.1	OWO97410.1,	OWO99732.1	RAL58398.1,	RAL65587.1	CZR57821.1,	CZR58685.1,	CZR64771.1	KFY55355.1,	KFY57931.1,	KFY59434.1	OQN99137.1,	OQO05650.1,	OQO09576.1,	OQO11129.1,
OG0000189	XP_011117894.1,	XP_011118603.1,	XP_011119739.1,	XP_011121865.1,	XP_011122111.1,	XP_011122139.1,	XP_011122140.1,	XP_011122352.1,	XP_011125320.1,	XP_011127145.1,	XP_011127163.1	RMZ37196.1	SPB43693.1,	SPB48668.1	SZF01576.1	XP_001554182.1,	XP_001560201.2,	XP_024549732.1,	XP_024551175.1,	XP_024551627.1	PBP24368.1,	PBP29011.1	XP_020126390.1,	XP_020131946.1	KHJ32811.1	EHL01271.1,	EHL02440.1,	EHL02584.1	RDB22377.1,	RDB22380.1	SLM34931.1,	SLM40447.1	OWP00670.1,	OWP03326.1	RAL58925.1,	RAL59765.1,	RAL65105.1	CZR50454.1,	CZR58737.1,	CZR65935.1,	CZR66146.1,	CZR68353.1,	CZR69562.1	KFY51368.1,	KFY57642.1,	KFY58712.1,	KFY60307.1,	KFY61057.1,	KFY65771.1,
OG0000190	XP_011127873.1	RMZ37416.1,	RMZ38898.1,	RMZ39386.1,	RMZ41036.1,	RMZ44738.1,	RMZ45129.1	SPB43024.1,	SPB51737.1	XP_001549315.1,	XP_024548713.1	PBP22029.1,	PBP23708.1	XP_020127233.1,	XP_020127276.1,	XP_020131136.1,	XP_020133450.1	EHL00227.1,	EHL00493.1	RDB23944.1,	RDB29782.1	SLM36310.1,	SLM37920.1	OWP04225.1,	OWP05596.1	RAL65501.1,	RAL65627.1,	RAL67946.1	CZR52359.1,	CZR55426.1,	CZR55433.1,	CZR55554.1,	CZR58135.1,	CZR59547.1,	CZR62321.1,	CZR63807.1,	CZR65901.1,	CZR69803.1	KFY56759.1,	KFY59554.1,	KFY62161.1,	KFY62226.1	OQN98925.1,	OQO01050.1,	OQO01332.1,	OQO06548.1,	OQO10124.1,	OQO10251.1,	OQO10800.1,
OG0000191	RMZ36548.1,	RMZ39638.1,	RMZ39709.1,	RMZ40292.1,	RMZ43000.1	SPB45990.1,	SPB46529.1,	SPB48356.1,	SPB51278.1	XP_001547222.1,	XP_001549009.1,	XP_001552683.1,	XP_001555313.1,	XP_001557064.1,	XP_001557135.1,	XP_024546223.1,	XP_024552533.1	XP_020128859.1,	XP_020133863.1	EHK96732.1,	EHK97543.1,	EHK98435.1,	EHK99879.1,	EHL00030.1,	EHL01550.1,	EHL02305.1,	EHL02926.1	SLM35286.1	RAL61056.1,	RAL61427.1,	RAL62597.1,	RAL62714.1	CZR50203.1,	CZR56885.1,	CZR58536.1,	CZR58901.1,	CZR64018.1,	CZR65883.1,	CZR67895.1,	CZR68729.1	KFY51831.1,	KFY57254.1,	KFY66296.1	OQN98008.1,	OQO13761.1	XP_023464353.1,	XP_023464354.1,	XP_023468107.1	CZS89316.1,
OG0000192	XP_020133158.1	KHJ32296.1	RDB17330.1	RAL58012.1,	RAL58019.1,	RAL58026.1,	RAL58079.1,	RAL58080.1,	RAL58087.1,	RAL58119.1,	RAL58139.1,	RAL58158.1,	RAL58219.1,	RAL58227.1,	RAL58326.1,	RAL58351.1,	RAL58585.1,	RAL58721.1,	RAL58722.1,	RAL58742.1,	RAL58959.1,	RAL59010.1,	RAL59055.1,	RAL59065.1,	RAL59080.1,	RAL59402.1,	RAL59500.1,	RAL59609.1,	RAL59803.1,	RAL60025.1,	RAL60241.1,	RAL60261.1,	RAL60476.1,	RAL60607.1,	RAL60615.1,	RAL61072.1,	RAL61075.1,	RAL61224.1,	RAL61323.1,	RAL61375.1,	RAL61379.1,	RAL61418.1,	RAL61513.1,	RAL61534.1,	RAL61812.1,	RAL61912.1,	RAL62322.1,	RAL62874.1,	RAL62907.1,
OG0000193	XP_011117206.1,	XP_011128322.1	RMZ38935.1,	RMZ39146.1,	RMZ48092.1	SPB44580.1,	SPB46732.1,	SPB50313.1,	SPB52472.1	SZF05453.1	XP_001554714.1,	XP_001559415.2	PBP15719.1,	PBP16016.1,	PBP20497.1,	PBP20732.1	XP_020129106.1,	XP_020129969.1,	XP_020130336.1,	XP_020133908.1	KHJ33442.1	EHK97420.1,	EHK98351.1,	EHK99035.1	RDB20392.1,	RDB22673.1,	RDB27442.1,	RDB31085.1	SLM33772.1,	SLM36479.1	OWO99841.1,	OWP01484.1	RAL60616.1,	RAL67371.1	CZR52154.1,	CZR59190.1,	CZR66560.1,	CZR68028.1	KFY51383.1,	KFY51601.1,	KFY56156.1	OQN96150.1,	OQN97846.1,	OQN98118.1,	OQN98235.1,	OQN98694.1,	OQO00189.1,	OQO09557.1,	OQO12688.1
OG0000194	XP_011118513.1,	XP_011122182.1	RMZ37222.1,	RMZ37700.1,	RMZ37732.1,	RMZ37884.1,	RMZ38141.1,	RMZ38673.1,	RMZ40892.1,	RMZ43050.1,	RMZ43058.1,	RMZ43148.1,	RMZ43583.1,	RMZ45654.1	SPB42441.1,	SPB46727.1,	SPB49633.1,	SPB52306.1	XP_024549300.1,	XP_024549301.1,	XP_024553385.1,	XP_024553386.1	PBP16341.1,	PBP24078.1	XP_020125836.1,	XP_020130182.1	KHJ35657.1	EHL01619.1	RDB21104.1	SLM35324.1,	SLM40784.1	OWP00645.1	RAL61904.1,	RAL66610.1,	RAL66611.1,	RAL66612.1	CZR53606.1,	CZR54973.1,	CZR58718.1,	CZR62511.1,	CZR65931.1	KFY58209.1,	KFY58865.1,	KFY66444.1	OQN95395.1,	OQO02463.1,	OQO05452.1	XP_023465977.1,	XP_023470539.1,
OG0000195	XP_011117293.1,	XP_011122793.1	RMZ37522.1,	RMZ37939.1,	RMZ38098.1,	RMZ38639.1,	RMZ40991.1,	RMZ48360.1,	RMZ48433.1	SPB45930.1,	SPB46555.1,	SPB46556.1,	SPB46557.1,	SPB50628.1,	SPB51248.1	SZF04639.1	XP_001555646.1,	XP_024550107.1,	XP_024550521.1	XP_020130053.1,	XP_020132629.1,	XP_020135368.1	CZR52842.1,	CZR65701.1,	CZR69454.1	KFY59560.1	OQN95882.1,	OQN95883.1,	OQN95884.1,	OQN95885.1,	OQN96756.1,	OQN96758.1,	OQN97506.1,	OQN97507.1,	OQN97509.1,	OQN97510.1,	OQN97516.1,	OQN97519.1,	OQN97552.1,	OQN97553.1,	OQN97554.1,	OQN99720.1,	OQO01138.1,	OQO03330.1,	OQO03331.1,	OQO03332.1,	OQO03367.1,	OQO03371.1,	OQO04438.1,
OG0000196	XP_011117560.1,	XP_011124400.1,	XP_011125235.1	RMZ36586.1,	RMZ38629.1,	RMZ44064.1,	RMZ45959.1	SPB44901.1,	SPB44991.1,	SPB46436.1,	SPB48144.1,	SPB49527.1,	SPB50773.1,	SPB53403.1	XP_001553044.1,	XP_024550513.1,	XP_024552262.1	PBP21844.1,	PBP23565.1,	PBP25563.1,	PBP26673.1	XP_020128725.1,	XP_020131912.1,	XP_020132719.1	KHJ32907.1	EHK96358.1,	EHK99394.1,	EHK99704.1	RDB17161.1	SLM35447.1,	SLM39570.1	OWO97991.1,	OWP06450.1	RAL65663.1,	RAL65664.1,	RAL68670.1	CZR51461.1,	CZR59534.1,	CZR63477.1,	CZR70072.1	KFY54928.1,	KFY57917.1,	KFY66967.1,	KFY67269.1	OQN99102.1,	OQO00243.1,	OQO02894.1,	OQO09367.1	XP_023461197.1,
OG0000197	XP_011117647.1,	XP_011118705.1,	XP_011126137.1	RMZ44481.1,	RMZ45913.1,	RMZ47496.1	SPB42709.1,	SPB43231.1	XP_001547873.1,	XP_001552251.1,	XP_001560452.1,	XP_024546898.1	PBP17825.1,	PBP19067.1,	PBP20137.1,	PBP22197.1,	PBP23428.1,	PBP23940.1,	PBP26299.1,	PBP27995.1	XP_020129746.1,	XP_020135676.1	KHJ32383.1,	KHJ33529.1	EHL03710.1	RDB16038.1,	RDB21276.1	SLM36346.1	OWO97710.1,	OWP02686.1,	OWP03703.1,	OWP05278.1	RAL59584.1,	RAL61876.1,	RAL62810.1	CZR53077.1,	CZR55977.1,	CZR56805.1,	CZR57255.1,	CZR61809.1,	CZR63387.1	KFY61211.1,	KFY68098.1	OQN95634.1,	OQO00163.1,	OQO09402.1,	OQO09855.1,	OQO10245.1,	OQO13883.1,
OG0000198	XP_011117994.1,	XP_011118218.1,	XP_011118226.1,	XP_011118962.1,	XP_011119814.1,	XP_011119815.1,	XP_011120673.1,	XP_011121300.1,	XP_011122226.1,	XP_011123230.1,	XP_011123534.1,	XP_011124424.1,	XP_011125637.1,	XP_011127025.1,	XP_011127559.1	RMZ36999.1,	RMZ46472.1	SPB43065.1	XP_024548224.1,	XP_024548915.1,	XP_024551843.1	PBP16800.1,	PBP16996.1,	PBP26958.1,	PBP27324.1	XP_020127241.1,	XP_020129262.1,	XP_020129808.1,	XP_020131369.1,	XP_020132269.1,	XP_020133219.1,	XP_020134068.1	SLM33934.1,	SLM37063.1,	SLM41315.1	OWP00931.1,	OWP01679.1	RAL64513.1,	RAL65239.1	CZR60842.1,	CZR61606.1,	CZR64955.1,	CZR65155.1,	CZR68786.1,	CZR69372.1	OQN96104.1,	OQN99803.1,	OQO07893.1,	OQO10573.1,
OG0000199	XP_011120790.1,	XP_011122381.1	RMZ40148.1,	RMZ44582.1,	RMZ47498.1	SPB44132.1,	SPB47118.1,	SPB47972.1	SZF03960.1	XP_001553169.1,	XP_001556772.1,	XP_024549163.1	PBP15530.1,	PBP17952.1,	PBP19850.1,	PBP20591.1,	PBP22541.1,	PBP23580.1,	PBP24536.1,	PBP25490.1	XP_020130237.1,	XP_020130572.1,	XP_020134807.1	KHJ32646.1,	KHJ32648.1,	KHJ36087.1	EHK98184.1,	EHL01327.1	RDB24812.1	SLM34699.1,	SLM41526.1	OWO98947.1,	OWO99389.1,	OWP04404.1,	OWP04475.1	RAL61845.1,	RAL63729.1,	RAL64051.1	CZR50178.1,	CZR52949.1,	CZR54638.1,	CZR58585.1,	CZR61757.1,	CZR69712.1	KFY54349.1,	KFY57386.1,	KFY63811.1	OQN95623.1,	OQO00919.1,
OG0000200	XP_011121262.1,	XP_011122794.1,	XP_011126544.1	RMZ40319.1,	RMZ46019.1,	RMZ46435.1,	RMZ46632.1	SPB43585.1,	SPB49016.1,	SPB53262.1	SZE99539.1,	SZF03381.1,	SZF05954.1	XP_001550696.1,	XP_024549393.1,	XP_024550023.1,	XP_024550024.1,	XP_024550025.1	PBP16715.1,	PBP22974.1,	PBP24111.1,	PBP24237.1,	PBP24799.1,	PBP27155.1	XP_020126059.1,	XP_020134847.1,	XP_020135169.1	KHJ30251.1,	KHJ34509.1,	KHJ35354.1	EHL02750.1,	EHL03037.1	SLM34019.1,	SLM37372.1	OWO98916.1,	OWP04826.1	RAL60437.1,	RAL64299.1,	RAL66865.1	CZR55354.1,	CZR62447.1,	CZR67036.1,	CZR67648.1	KFY60932.1,	KFY62256.1	OQN95410.1,	OQN97714.1,	OQO00505.1,	OQO06440.1,
OG0000201	XP_011121365.1,	XP_011122594.1,	XP_011123605.1,	XP_011125606.1	RMZ40802.1,	RMZ44758.1,	RMZ46307.1,	RMZ46694.1	SPB50701.1	XP_001559622.1,	XP_024547675.1	PBP18459.1	XP_020125375.1,	XP_020131375.1,	XP_020131655.1	EHK96968.1,	EHK97040.1,	EHK99093.1,	EHK99545.1,	EHL00236.1,	EHL01906.1,	EHL03032.1	RDB24093.1,	RDB24215.1,	RDB25725.1,	RDB25915.1,	RDB25917.1,	RDB26088.1	OWP00612.1	RAL59896.1,	RAL67567.1	CZR58191.1,	CZR60020.1,	CZR64675.1,	CZR65081.1,	CZR65654.1,	CZR67048.1,	CZR69515.1	KFY51784.1,	KFY54257.1,	KFY56450.1,	KFY58065.1,	KFY60852.1,	KFY63525.1	OQN95941.1,	OQN98571.1,	OQO05176.1,	OQO07645.1,	OQO08885.1,
OG0000202	XP_011119185.1,	XP_011126177.1,	XP_011128067.1,	XP_011128417.1	RMZ38357.1,	RMZ39209.1,	RMZ40822.1	SPB44880.1,	SPB45648.1,	SPB53477.1	SZF04193.1	XP_001555017.1,	XP_001555570.1,	XP_001560386.1	PBP18484.1,	PBP22180.1,	PBP24171.1,	PBP26305.1	XP_020125458.1,	XP_020131708.1	KHJ33793.1,	KHJ33965.1	EHL01863.1,	EHL01991.1	SLM35729.1	OWO99755.1,	OWP05260.1	RAL58899.1,	RAL67478.1	CZR55794.1,	CZR56894.1,	CZR58570.1,	CZR60055.1,	CZR69136.1	KFY58885.1,	KFY64986.1,	KFY67797.1	OQN96249.1,	OQN98302.1,	OQN98755.1	XP_023463404.1,	XP_023464600.1,	XP_023466409.1,	XP_023469171.1	CZS91886.1,	CZS93768.1,	CZT04487.1	PQE18299.1,	PQE19003.1,
OG0000203	XP_011119254.1	RMZ36083.1,	RMZ36756.1,	RMZ41806.1,	RMZ42673.1,	RMZ46974.1	SPB43546.1,	SPB50976.1	SZF06044.1	XP_001548791.1,	XP_001557163.1,	XP_024551265.1	PBP15934.1,	PBP17506.1,	PBP21085.1,	PBP28824.1	XP_020125611.1,	XP_020129420.1,	XP_020132318.1,	XP_020135102.1,	XP_020135421.1	KHJ31887.1	EHK97362.1,	EHL00863.1,	EHL02881.1	RDB19886.1,	RDB20271.1	SLM37633.1	OWO99950.1,	OWP03470.1	RAL58042.1,	RAL60554.1,	RAL62713.1,	RAL64014.1	CZR54795.1,	CZR58251.1,	CZR61382.1,	CZR64435.1,	CZR69739.1	KFY54506.1	OQO02548.1,	OQO05429.1,	OQO11047.1,	OQO13532.1	XP_023469613.1	CZS92083.1,	CZT03426.1	PQE08826.1,	PQE19007.1,
OG0000204	RMZ37100.1,	RMZ40863.1,	RMZ41022.1,	RMZ42053.1,	RMZ43444.1,	RMZ43445.1,	RMZ45007.1,	RMZ45325.1,	RMZ45620.1,	RMZ45766.1	SPB43245.1,	SPB43281.1,	SPB43505.1,	SPB44954.1,	SPB52629.1,	SPB52671.1	XP_024548187.1,	XP_024548188.1,	XP_024550770.1,	XP_024553148.1	PBP15476.1,	PBP16496.1,	PBP19961.1,	PBP21742.1,	PBP22260.1,	PBP24272.1	XP_020126589.1,	XP_020127738.1,	XP_020129925.1,	XP_020134730.1	EHK96243.1	RDB19228.1,	RDB20341.1,	RDB26977.1	SLM38618.1,	SLM39062.1	OWP00244.1,	OWP03637.1,	OWP06370.1	RAL59101.1,	RAL64541.1	CZR51083.1,	CZR59601.1,	CZR59803.1,	CZR60651.1,	CZR68622.1	KFY51206.1	OQO00725.1,	OQO06525.1,
OG0000205	RMZ37554.1,	RMZ37666.1,	RMZ37813.1,	RMZ38922.1,	RMZ39577.1,	RMZ42476.1,	RMZ42740.1,	RMZ43146.1,	RMZ43238.1,	RMZ44819.1,	RMZ46007.1,	RMZ46295.1,	RMZ47019.1,	RMZ47199.1	SPB42749.1,	SPB44576.1,	SPB45933.1,	SPB46075.1,	SPB46618.1,	SPB50727.1,	SPB52481.1,	SPB52672.1	XP_001546453.1,	XP_001552869.2	PBP15841.1,	PBP16241.1,	PBP18371.1,	PBP24281.1,	PBP24530.1	XP_020128933.1,	XP_020129909.1,	XP_020130031.1,	XP_020130465.1,	XP_020130990.1	EHK96657.1,	EHL01401.1	SLM33588.1	OWP03233.1	RAL62325.1	CZR53860.1,	CZR54721.1,	CZR55634.1,	CZR55777.1,	CZR55895.1,	CZR56444.1,	CZR59348.1,	CZR59388.1,	CZR64720.1,	CZR65117.1,
OG0000206	RMZ38533.1,	RMZ47864.1,	RMZ47917.1	SPB43967.1,	SPB49498.1,	SPB50703.1,	SPB52094.1	XP_020127046.1	SLM36436.1,	SLM39297.1,	SLM39819.1,	SLM39820.1	OWP03873.1	RAL58170.1,	RAL58171.1,	RAL58174.1,	RAL58771.1,	RAL58792.1,	RAL59460.1,	RAL59461.1,	RAL59462.1,	RAL61766.1,	RAL63705.1,	RAL63893.1	CZR55732.1	KFY56721.1,	KFY66904.1,	KFY67719.1,	KFY67967.1	CZT07029.1,	CZT10240.1,	CZT13612.1	ESZ89591.1,	ESZ91843.1,	ESZ92180.1,	ESZ96127.1	APA10236.1,	APA10237.1	PNH36325.1,	PNH36351.1,	PNH36439.1,	PNH36679.1,	PNH36729.1	OBS14965.1,	OBS15008.1,	OBS15096.1,	OBS15190.1,	OBS15284.1,	OBS15443.1,
OG0000207	XP_011118090.1,	XP_011124285.1,	XP_011125040.1,	XP_011125086.1	RMZ36240.1,	RMZ41392.1,	RMZ44283.1,	RMZ46299.1,	RMZ47811.1	SPB45032.1,	SPB45890.1,	SPB46409.1,	SPB48861.1	XP_001545339.1,	XP_024548532.1,	XP_024549185.1	PBP15624.1,	PBP16808.1	XP_020128458.1	KHJ33474.1	EHK96573.1,	EHK98692.1,	EHL03411.1	RDB16046.1,	RDB30491.1	SLM40522.1	OWP01669.1	RAL65533.1	CZR52149.1,	CZR55155.1,	CZR59372.1,	CZR59685.1,	CZR64674.1,	CZR67245.1,	CZR69152.1,	CZR69328.1,	CZR69356.1	KFY60444.1,	KFY62181.1,	KFY65868.1,	KFY67951.1	OQN97388.1,	OQN97673.1,	OQO02653.1,	OQO05513.1,	OQO06112.1,	OQO14654.1	XP_023465677.1	CZS90570.1,
OG0000208	XP_011118162.1,	XP_011118163.1,	XP_011118363.1,	XP_011118364.1,	XP_011120158.1	RMZ38003.1,	RMZ46531.1	SPB47169.1,	SPB52379.1	XP_020125897.1,	XP_020126542.1,	XP_020126775.1,	XP_020127717.1,	XP_020128295.1,	XP_020133282.1	EHK96122.1,	EHK96445.1	RDB16828.1,	RDB25621.1	SLM34571.1,	SLM35609.1,	SLM39310.1,	SLM39751.1,	SLM39763.1,	SLM40190.1,	SLM41275.1	RAL64837.1	CZR51442.1,	CZR51766.1,	CZR52450.1,	CZR54770.1,	CZR56391.1,	CZR57037.1,	CZR58606.1,	CZR60142.1,	CZR65628.1,	CZR66436.1,	CZR67325.1,	CZR68366.1,	CZR69078.1,	CZR69607.1	KFY54352.1,	KFY60362.1,	KFY62224.1	OQN95148.1,	OQO01835.1,	OQO11562.1	CZS91875.1,	CZS91876.1,
OG0000209	XP_011118934.1,	XP_011119096.1,	XP_011119547.1	RMZ45154.1	XP_024549219.1,	XP_024552297.1,	XP_024553803.1,	XP_024553804.1	PBP17751.1,	PBP20747.1,	PBP28567.1	XP_020126441.1,	XP_020129715.1,	XP_020130009.1,	XP_020130406.1,	XP_020130626.1,	XP_020133086.1	EHK96850.1,	EHK99664.1	SLM33544.1,	SLM36511.1,	SLM38419.1,	SLM40392.1,	SLM40572.1	OWP01977.1,	OWP02209.1,	OWP03910.1	RAL63573.1,	RAL63950.1,	RAL66809.1,	RAL66810.1,	RAL68182.1	CZR51260.1,	CZR52704.1,	CZR54904.1,	CZR56304.1,	CZR58622.1,	CZR60088.1,	CZR61653.1,	CZR62959.1,	CZR63161.1,	CZR63792.1,	CZR66087.1	KFY59501.1	OQN95762.1,	OQN97160.1,	OQN99627.1,	OQN99983.1,	OQO02313.1,
OG0000210	XP_011123577.1,	XP_011127017.1	RMZ39382.1,	RMZ40416.1	SPB42513.1,	SPB44560.1,	SPB47752.1	XP_001558957.1,	XP_024547612.1,	XP_024550249.1	PBP16961.1,	PBP20255.1,	PBP21796.1,	PBP23952.1	XP_020130146.1,	XP_020130761.1,	XP_020133454.1	EHK97092.1,	EHK97738.1,	EHL03276.1	RDB14862.1,	RDB28665.1,	RDB30642.1,	RDB30644.1	OWP03889.1,	OWP04985.1,	OWP05076.1	RAL62797.1,	RAL64962.1,	RAL67483.1	CZR51455.1,	CZR53376.1,	CZR53482.1,	CZR53815.1,	CZR56886.1,	CZR58739.1,	CZR59052.1,	CZR63667.1,	CZR64462.1,	CZR65748.1,	CZR68018.1	KFY52008.1,	KFY56447.1,	KFY58146.1,	KFY67774.1,	KFY68081.1	OQN95298.1,	OQO01122.1,	OQO04455.1
OG0000211	XP_011118528.1,	XP_011121474.1,	XP_011125070.1,	XP_011128378.1	RMZ40883.1,	RMZ41411.1,	RMZ42487.1,	RMZ47993.1	SPB43326.1,	SPB47210.1,	SPB49813.1	SZF01312.1	XP_001547805.1,	XP_024551448.1,	XP_024552641.1	PBP16654.1,	PBP25222.1,	PBP26520.1,	PBP28756.1	XP_020128633.1,	XP_020132295.1,	XP_020135305.1	KHJ31466.1	EHK96568.1,	EHK99022.1,	EHL01160.1	RDB24887.1,	RDB25645.1	SLM35294.1,	SLM39514.1,	SLM40390.1	OWO97812.1,	OWP04639.1	RAL60828.1,	RAL67191.1	CZR51920.1,	CZR54779.1,	CZR65545.1	KFY62327.1	OQN98986.1,	OQO02781.1,	OQO07484.1,	OQO09020.1,	OQO14254.1,	OQO14941.1	CZS97466.1,	CZS99728.1,	CZT07769.1	PQE23129.1,
OG0000212	XP_011119588.1	RMZ37943.1,	RMZ39263.1,	RMZ39511.1,	RMZ40904.1,	RMZ42008.1,	RMZ42465.1,	RMZ44832.1,	RMZ46246.1,	RMZ47721.1	SPB44630.1,	SPB46028.1,	SPB51062.1,	SPB51495.1,	SPB51826.1,	SPB52093.1	XP_001550656.2,	XP_024546380.1,	XP_024551488.1	PBP20311.1,	PBP21661.1	XP_020125764.1,	XP_020130340.1,	XP_020130709.1,	XP_020133501.1,	XP_020133986.1	EHL01078.1	RDB24830.1,	RDB25793.1	OWP02398.1	RAL59319.1,	RAL60460.1	CZR59543.1,	CZR61521.1,	CZR64602.1,	CZR66621.1,	CZR67016.1,	CZR67022.1,	CZR68544.1	KFY56079.1,	KFY57466.1,	KFY58210.1,	KFY60346.1,	KFY61157.1	OQO01074.1,	OQO01587.1,	OQO08147.1,	OQO12637.1	XP_023468611.1,
OG0000213	XP_011121420.1,	XP_011125949.1,	XP_011126898.1	RMZ38175.1,	RMZ45097.1	SPB49880.1,	SPB52755.1	SZF00035.1,	SZF00303.1,	SZF00312.1,	SZF00783.1,	SZF04462.1,	SZF05737.1	XP_001549349.1,	XP_001552505.1,	XP_001552608.1	PBP15298.1,	PBP16856.1,	PBP24330.1,	PBP28918.1	XP_020129966.1,	XP_020131202.1,	XP_020134377.1,	XP_020134745.1	KHJ34799.1,	KHJ35178.1	EHK96175.1,	EHK99043.1,	EHL01202.1	SLM37300.1	OWP01758.1,	OWP03311.1	RAL58996.1,	RAL63047.1	CZR54321.1,	CZR58366.1,	CZR58493.1,	CZR63549.1,	CZR68242.1,	CZR69492.1	KFY53807.1,	KFY54392.1	OQN96781.1,	OQO02061.1,	OQO04352.1,	OQO05075.1,	OQO06161.1,	OQO12235.1	XP_023463829.1,
OG0000214	XP_011126868.1	RMZ36931.1,	RMZ38339.1,	RMZ38865.1,	RMZ39273.1,	RMZ40724.1,	RMZ44338.1,	RMZ46786.1,	RMZ48361.1,	RMZ48405.1	SPB43369.1,	SPB45347.1,	SPB45419.1,	SPB48348.1,	SPB51194.1	XP_001558999.2,	XP_024546889.1,	XP_024550678.1,	XP_024550679.1	PBP20120.1,	PBP21934.1	XP_020125439.1,	XP_020125924.1,	XP_020126874.1,	XP_020127496.1,	XP_020128579.1,	XP_020130750.1,	XP_020135599.1	EHK96206.1,	EHK98906.1	RDB24589.1,	RDB25811.1,	RDB26986.1,	RDB27017.1,	RDB27018.1,	RDB30059.1	SLM33908.1	OWP00781.1,	OWP07447.1	CZR53270.1,	CZR53740.1,	CZR54368.1,	CZR54972.1,	CZR57825.1,	CZR64291.1	KFY54198.1,	KFY54540.1,	KFY54791.1,	KFY58995.1
OG0000215	RMZ40968.1,	RMZ42193.1,	RMZ43430.1,	RMZ44105.1,	RMZ46081.1	SPB43083.1,	SPB44118.1,	SPB46429.1,	SPB46716.1,	SPB49622.1,	SPB51488.1	XP_001545450.2,	XP_001548423.1,	XP_001559066.2	PBP19256.1,	PBP24681.1	XP_020128279.1,	XP_020134059.1	EHK96087.1,	EHK97606.1,	EHK98550.1,	EHL01722.1,	EHL03619.1	RDB27667.1,	RDB27733.1,	RDB28544.1,	RDB28546.1,	RDB28547.1	SLM35339.1,	SLM39496.1	OWP05831.1	RAL60408.1,	RAL66883.1,	RAL68049.1	CZR50600.1,	CZR53176.1,	CZR59965.1,	CZR60119.1,	CZR60621.1,	CZR62526.1,	CZR63527.1,	CZR64840.1,	CZR68187.1,	CZR68324.1,	CZR69301.1	KFY51484.1,	KFY51691.1,	KFY61070.1	OQN95130.1,
OG0000216	XP_011120152.1	RMZ36184.1,	RMZ37387.1,	RMZ37704.1,	RMZ39523.1,	RMZ39936.1,	RMZ43133.1,	RMZ43661.1,	RMZ43734.1,	RMZ45593.1	SPB42782.1,	SPB44036.1,	SPB45965.1,	SPB46707.1,	SPB48277.1,	SPB48872.1,	SPB49716.1,	SPB50344.1,	SPB51545.1	XP_001545304.1,	XP_001555550.1	XP_020125685.1	EHK99104.1,	EHL02382.1,	EHL02791.1	RDB14679.1	OWP01876.1	RAL61934.1	CZR50268.1,	CZR52496.1,	CZR58765.1,	CZR58898.1,	CZR59360.1,	CZR60213.1,	CZR61690.1,	CZR63891.1,	CZR66410.1,	CZR67742.1,	CZR70069.1	KFY53874.1,	KFY56052.1,	KFY56367.1,	KFY58259.1,	KFY66969.1,	KFY68028.1	OQO00239.1,	OQO02107.1,	OQO06724.1,	OQO07177.1,
OG0000217	XP_011122239.1,	XP_011127543.1	RMZ36580.1,	RMZ40908.1,	RMZ40909.1,	RMZ41647.1,	RMZ44954.1,	RMZ45457.1,	RMZ46822.1,	RMZ47278.1	SPB42823.1,	SPB43718.1,	SPB43863.1,	SPB47003.1,	SPB52074.1	XP_001557985.1,	XP_024548479.1,	XP_024549321.1,	XP_024549322.1,	XP_024551677.1	PBP23542.1,	PBP25568.1	XP_020125299.1,	XP_020131119.1,	XP_020133725.1	EHK96399.1,	EHL01141.1	RDB14620.1,	RDB18471.1,	RDB20455.1,	RDB21488.1	OWP06444.1	RAL61186.1,	RAL65137.1,	RAL65448.1,	RAL66715.1,	RAL66716.1	CZR54668.1,	CZR58948.1,	CZR61388.1,	CZR62889.1,	CZR63344.1,	CZR68484.1,	CZR68512.1,	CZR69346.1	KFY57739.1,	KFY59499.1,	KFY60420.1	OQN97323.1,
OG0000218	XP_011116960.1,	XP_011116961.1,	XP_011123239.1	RMZ35848.1,	RMZ36439.1,	RMZ39176.1,	RMZ39463.1,	RMZ45361.1,	RMZ46240.1,	RMZ47443.1,	RMZ48481.1,	RMZ48482.1,	RMZ48642.1	SPB43164.1,	SPB45271.1,	SPB46412.1,	SPB47302.1,	SPB52091.1,	SPB52117.1,	SPB52298.1	XP_001550942.2,	XP_001554310.2,	XP_024546135.1,	XP_024546815.1,	XP_024546816.1,	XP_024548090.1,	XP_024549543.1,	XP_024549728.1,	XP_024553253.1,	XP_024553654.1	PBP16772.1,	PBP18055.1	XP_020127009.1,	XP_020128007.1,	XP_020132635.1	EHK98101.1	RDB16833.1,	RDB17844.1,	RDB30727.1	SLM37963.1	OWP01579.1	RAL62377.1,	RAL62884.1,	RAL64388.1	CZR50931.1	OQO02535.1,	OQO05442.1	CZS94451.1	PQE07911.1,
OG0000219	XP_011117331.1,	XP_011120803.1,	XP_011122236.1	RMZ42480.1,	RMZ45353.1,	RMZ45564.1	SPB43150.1,	SPB43194.1	XP_001546507.1,	XP_024546029.1,	XP_024549597.1	PBP18005.1,	PBP26728.1,	PBP27613.1,	PBP28525.1	XP_020126331.1,	XP_020130611.1,	XP_020135279.1,	XP_020135310.1	KHJ31395.1	EHK97456.1	RDB15744.1,	RDB15802.1,	RDB28431.1,	RDB29076.1,	RDB30996.1	SLM38406.1	RAL60939.1,	RAL63641.1,	RAL66219.1,	RAL67819.1	CZR53040.1,	CZR55774.1,	CZR56054.1,	CZR65603.1	KFY56637.1,	KFY61702.1,	KFY66785.1	OQN96538.1,	OQO00743.1,	OQO11279.1,	OQO13303.1	XP_023463403.1,	XP_023465009.1,	XP_023466113.1,	XP_023467664.1,	XP_023471300.1	CZS96113.1,	CZS97833.1,
OG0000220	XP_011118549.1,	XP_011125761.1,	XP_011126401.1	RMZ39013.1,	RMZ46415.1,	RMZ47299.1,	RMZ47744.1	SPB48303.1,	SPB51078.1,	SPB52534.1	XP_001554320.1,	XP_001556369.1,	XP_024548426.1,	XP_024552738.1	PBP20329.1,	PBP21636.1,	PBP22354.1,	PBP26405.1	XP_020130468.1,	XP_020132705.1	EHK98235.1,	EHL01527.1	RDB24124.1	SLM34371.1,	SLM38958.1,	SLM39061.1,	SLM39678.1	OWP02422.1,	OWP07025.1	RAL59983.1,	RAL61038.1	CZR51466.1,	CZR52810.1,	CZR53026.1,	CZR53501.1,	CZR57804.1,	CZR58186.1,	CZR61743.1,	CZR61972.1,	CZR63220.1,	CZR63649.1	KFY51614.1,	KFY51680.1,	KFY59586.1	OQO01080.1,	OQO04321.1,	OQO06196.1,	OQO06641.1,	OQO10032.1,
OG0000221	XP_011121918.1	RMZ37213.1,	RMZ44432.1	SPB42720.1,	SPB48292.1,	SPB50667.1	XP_001551623.1,	XP_024547175.1,	XP_024553603.1,	XP_024553604.1,	XP_024553605.1,	XP_024553606.1	PBP16628.1,	PBP19966.1	XP_020129946.1,	XP_020132343.1	EHL01810.1,	EHL03468.1	RDB19688.1,	RDB28170.1	SLM35695.1,	SLM36228.1,	SLM36569.1,	SLM38211.1,	SLM38319.1	OWO97997.1	RAL62002.1,	RAL65979.1	CZR50216.1,	CZR55425.1,	CZR60641.1,	CZR62750.1,	CZR62918.1,	CZR63995.1	KFY54080.1,	KFY59801.1,	KFY62225.1,	KFY62497.1	OQN96163.1,	OQN99399.1,	OQO00326.1,	OQO05746.1,	OQO06806.1,	OQO09724.1,	OQO10008.1,	OQO12674.1	CZS91154.1,	CZS91157.1,	CZS91866.1,
OG0000222	XP_011126682.1,	XP_011126910.1	RMZ41832.1,	RMZ41969.1,	RMZ44626.1,	RMZ46705.1	SPB43513.1,	SPB44984.1,	SPB46200.1,	SPB48070.1,	SPB53034.1	SZF06322.1	XP_001558118.2,	XP_024548305.1,	XP_024548306.1,	XP_024548307.1,	XP_024553690.1	PBP16201.1,	PBP17842.1,	PBP18710.1,	PBP25035.1	XP_020127209.1,	XP_020131248.1,	XP_020131480.1,	XP_020132345.1	KHJ31102.1,	KHJ32688.1	EHK96989.1,	EHK98346.1,	EHL00042.1	SLM40937.1	OWP01932.1,	OWP06846.1,	OWP07451.1	RAL63703.1,	RAL64427.1	CZR60403.1,	CZR61593.1,	CZR63628.1,	CZR67738.1,	CZR69784.1	KFY52620.1,	KFY58313.1	OQN97580.1,	OQN97958.1,	OQN98991.1,	OQO02786.1,	OQO05961.1,	OQO13697.1
OG0000223	RMZ36447.1,	RMZ37085.1,	RMZ37854.1,	RMZ38071.1,	RMZ39033.1,	RMZ48417.1	SPB43304.1,	SPB46790.1,	SPB49077.1,	SPB49568.1,	SPB51379.1	XP_001556395.2,	XP_024549506.1,	XP_024550553.1,	XP_024550805.1	PBP22729.1,	PBP28031.1,	PBP28731.1	XP_020125635.1,	XP_020128311.1,	XP_020131177.1,	XP_020134826.1	EHK96751.1,	EHL03061.1	SLM35927.1,	SLM37504.1	OWO98563.1,	OWP00731.1	RAL67000.1	CZR51361.1,	CZR55267.1,	CZR56403.1,	CZR56774.1,	CZR57793.1,	CZR58475.1,	CZR60184.1,	CZR61855.1,	CZR62332.1,	CZR64031.1,	CZR64780.1,	CZR66068.1,	CZR66917.1,	CZR68101.1	KFY53754.1,	KFY53864.1,	KFY62264.1	OQN95354.1,	OQN99701.1,	OQO05754.1,
OG0000224	RMZ43235.1,	RMZ43727.1,	RMZ44030.1,	RMZ48209.1	SPB44895.1,	SPB47598.1,	SPB49549.1	SZF03664.1	XP_001553449.2,	XP_024549316.1,	XP_024550915.1,	XP_024550916.1,	XP_024550917.1,	XP_024550918.1,	XP_024550919.1,	XP_024550920.1,	XP_024550921.1,	XP_024550922.1,	XP_024550923.1,	XP_024550924.1,	XP_024550925.1,	XP_024550926.1,	XP_024550927.1,	XP_024550928.1	PBP16122.1,	PBP26614.1	XP_020125084.1,	XP_020125647.1,	XP_020129980.1,	XP_020132509.1,	XP_020134831.1	KHJ30547.1,	KHJ32460.1	EHK98241.1,	EHL00699.1,	EHL01264.1	RDB19033.1,	RDB19769.1	SLM36379.1,	SLM38083.1	OWO98016.1,	OWP02510.1	RAL64855.1,	RAL66044.1,	RAL66707.1	CZR62893.1,	CZR65721.1,	CZR67948.1	KFY64797.1
OG0000225	XP_001548451.1,	XP_001557798.2,	XP_024548946.1,	XP_024549085.1,	XP_024549731.1,	XP_024549828.1,	XP_024550114.1,	XP_024552639.1	PBP17336.1,	PBP19973.1,	PBP21106.1	XP_020131991.1	EHK97016.1	SLM34854.1,	SLM37866.1,	SLM39611.1	OWP00894.1,	OWP02859.1,	OWP05090.1	RAL58714.1,	RAL61289.1,	RAL61290.1,	RAL61810.1,	RAL65471.1,	RAL67189.1	CZR51320.1,	CZR54311.1,	CZR56291.1,	CZR58456.1,	CZR58630.1,	CZR58766.1,	CZR59457.1,	CZR60040.1,	CZR60436.1,	CZR60774.1,	CZR62095.1,	CZR63391.1,	CZR68810.1,	CZR68826.1	KFY56056.1	CZS89031.1,	CZS90150.1,	CZT00901.1,	CZT03064.1,	CZT09644.1,	CZT11206.1	ESZ90087.1,	ESZ90220.1,	ESZ90979.1,
OG0000226	XP_011117012.1,	XP_011121740.1,	XP_011122312.1,	XP_011123576.1,	XP_011127308.1	RMZ44065.1,	RMZ45572.1	SPB44902.1	XP_024548125.1,	XP_024548126.1,	XP_024548265.1,	XP_024551214.1,	XP_024551294.1	PBP19609.1,	PBP28843.1	XP_020126094.1,	XP_020126332.1,	XP_020128896.1,	XP_020129385.1	EHK98042.1,	EHL02211.1,	EHL03271.1	OWP03416.1	RAL68695.1,	RAL68696.1,	RAL68697.1	CZR54335.1,	CZR54672.1,	CZR54761.1,	CZR56162.1,	CZR58383.1,	CZR58840.1,	CZR62954.1,	CZR63983.1,	CZR66283.1,	CZR66397.1,	CZR67161.1,	CZR67448.1,	CZR67984.1,	CZR68290.1,	CZR68590.1,	CZR68850.1,	CZR68946.1,	CZR69349.1,	CZR70210.1	KFY56664.1,	KFY64123.1	OQO03995.1,	OQO04213.1,
OG0000227	XP_011120205.1,	XP_011124091.1,	XP_011125557.1,	XP_011128305.1	RMZ39392.1,	RMZ39895.1,	RMZ39907.1	SPB48081.1,	SPB50401.1,	SPB51183.1,	SPB52340.1	SZF01127.1	XP_024549556.1,	XP_024550614.1,	XP_024550615.1	PBP18722.1,	PBP19218.1,	PBP22307.1,	PBP24735.1	XP_020127653.1,	XP_020131007.1	KHJ35052.1	EHK98133.1,	EHL02827.1	RDB16950.1,	RDB26841.1	SLM37117.1	OWO99304.1,	OWP05514.1	RAL60686.1,	RAL62744.1	CZR57546.1,	CZR59908.1,	CZR62192.1	KFY55864.1,	KFY56636.1,	KFY59720.1,	KFY67342.1,	KFY67735.1	OQN98888.1,	OQO12404.1	XP_023464512.1	CZS98841.1,	CZT07016.1,	CZT08624.1,	CZT09692.1,	CZT09944.1,	CZT13613.1	PQE24989.1,
OG0000228	XP_011121602.1,	XP_011122095.1,	XP_011123943.1,	XP_011126244.1,	XP_011127114.1	RMZ39896.1	SPB44436.1,	SPB48082.1,	SPB50534.1	SZF02084.1	XP_001555417.1,	XP_024547196.1,	XP_024549620.1	PBP18738.1,	PBP19214.1	XP_020125583.1,	XP_020129411.1,	XP_020133440.1,	XP_020135230.1	KHJ33942.1,	KHJ34483.1	EHK98134.1,	EHK99710.1,	EHL01740.1	RDB30966.1	OWO99309.1,	OWP04604.1,	OWP07139.1	RAL60203.1,	RAL61979.1,	RAL64768.1	CZR57064.1,	CZR57540.1,	CZR59946.1,	CZR60210.1,	CZR62367.1,	CZR64376.1	KFY55863.1,	KFY58045.1	OQO03191.1,	OQO11126.1,	OQO11829.1,	OQO13491.1	XP_023463369.1,	XP_023464120.1,	XP_023465394.1,	XP_023466296.1,	XP_023471711.1	CZS92265.1,
OG0000229	XP_011125688.1	RMZ44388.1,	RMZ44910.1	SPB42922.1,	SPB43497.1,	SPB52625.1	XP_001547499.1,	XP_024546288.1,	XP_024546702.1,	XP_024547213.1	PBP19157.1,	PBP22934.1,	PBP25798.1,	PBP27061.1	XP_020127799.1,	XP_020130179.1	KHJ30270.1,	KHJ34345.1	EHK97111.1,	EHL00362.1	RDB16067.1,	RDB17328.1,	RDB17938.1,	RDB19026.1,	RDB19077.1,	RDB27054.1,	RDB27577.1,	RDB28347.1	SLM33881.1,	SLM38213.1,	SLM39234.1	OWP01150.1,	OWP07493.1	RAL60531.1,	RAL63136.1	CZR50179.1,	CZR50788.1,	CZR61381.1,	CZR70136.1	KFY57861.1,	KFY63642.1	OQN98240.1,	OQN98700.1	XP_023469690.1	CZS97916.1,	CZT03535.1,	CZT08901.1	PQE25260.1,	PQE32276.1
OG0000230	XP_011128341.1	RMZ38112.1,	RMZ44308.1,	RMZ44638.1,	RMZ44771.1,	RMZ44847.1,	RMZ46857.1	SPB42382.1,	SPB42992.1,	SPB45314.1,	SPB46560.1,	SPB48259.1,	SPB52615.1,	SPB53559.1	XP_001549005.2,	XP_001550723.1,	XP_001558116.1,	XP_024551251.1	PBP23986.1,	PBP28538.1	XP_020128039.1,	XP_020128862.1	EHL00845.1,	EHL03835.1	RDB28761.1	SLM35798.1	OWP00095.1	RAL62712.1,	RAL63316.1,	RAL63921.1	CZR50458.1,	CZR52816.1,	CZR58680.1,	CZR60577.1,	CZR61762.1,	CZR63966.1,	CZR65805.1,	CZR67743.1,	CZR68354.1,	CZR68940.1	KFY65206.1,	KFY67568.1,	KFY67955.1	OQN95399.1,	OQN96894.1,	OQO01088.1,	OQO02947.1,	OQO03443.1,	OQO04687.1
OG0000231	RMZ36950.1,	RMZ37873.1,	RMZ38769.1	SPB46135.1,	SPB46714.1,	SPB46871.1,	SPB50272.1,	SPB50933.1,	SPB51082.1,	SPB51282.1,	SPB51353.1,	SPB52109.1	XP_024546020.1,	XP_024546021.1,	XP_024546797.1,	XP_024551498.1	XP_020125085.1,	XP_020125869.1,	XP_020126300.1,	XP_020126712.1,	XP_020128009.1,	XP_020130113.1,	XP_020130256.1,	XP_020130358.1,	XP_020131813.1,	XP_020135091.1,	XP_020135656.1	EHL00688.1	RDB16665.1,	RDB16849.1,	RDB16896.1,	RDB26248.1,	RDB27043.1,	RDB27055.1,	RDB27709.1,	RDB27710.1,	RDB27712.1	SLM37762.1,	SLM38928.1	OWP01916.1	RAL65000.1	CZR50296.1,	CZR59340.1,	CZR60260.1,	CZR61640.1,	CZR64603.1,	CZR65210.1,	CZR66969.1,	CZR68783.1,
OG0000232	RMZ39150.1,	RMZ40787.1,	RMZ40814.1,	RMZ42335.1,	RMZ43324.1,	RMZ44129.1,	RMZ44394.1,	RMZ48050.1,	RMZ48060.1,	RMZ48458.1,	RMZ48527.1,	RMZ48662.1	SPB42557.1,	SPB43478.1,	SPB45688.1,	SPB46592.1,	SPB50664.1,	SPB51280.1,	SPB51324.1	XP_001561327.2,	XP_024545900.1,	XP_024546641.1,	XP_024549546.1,	XP_024551020.1	XP_020126297.1,	XP_020126522.1,	XP_020126969.1,	XP_020127266.1,	XP_020128370.1,	XP_020128512.1,	XP_020129423.1,	XP_020130181.1,	XP_020131605.1,	XP_020135392.1	EHK97820.1,	EHK98923.1	OWP03999.1	RAL63109.1,	RAL63110.1	CZR52388.1,	CZR61768.1,	CZR65573.1,	CZR66056.1,	CZR66819.1,	CZR68336.1,	CZR70201.1	KFY54505.1,	KFY60678.1,	KFY61619.1
OG0000233	XP_011118398.1,	XP_011119454.1,	XP_011119857.1,	XP_011123182.1	RMZ38401.1,	RMZ41402.1,	RMZ41407.1,	RMZ42746.1,	RMZ46535.1,	RMZ46561.1,	RMZ47360.1	SPB45222.1,	SPB46948.1,	SPB51339.1,	SPB52317.1,	SPB52319.1,	SPB52380.1	SZF03517.1	XP_001547029.1,	XP_001555870.1,	XP_024553900.1	PBP15674.1,	PBP20004.1,	PBP23623.1,	PBP27804.1	XP_020126687.1,	XP_020127505.1,	XP_020129302.1	KHJ34177.1	EHK97934.1,	EHK99727.1	RDB17170.1	SLM35113.1	OWP04309.1,	OWP04669.1	RAL59537.1,	RAL62879.1,	RAL62897.1	CZR64362.1,	CZR64597.1,	CZR64599.1,	CZR66274.1,	CZR66652.1,	CZR66654.1,	CZR68203.1	KFY55013.1,	KFY60417.1	OQO14009.1,	OQO14329.1,
OG0000234	XP_011118721.1,	XP_011119752.1,	XP_011122810.1	RMZ41476.1,	RMZ41835.1	SPB46214.1,	SPB46281.1	SZF04240.1	XP_001548435.2,	XP_024549813.1,	XP_024549814.1,	XP_024553876.1	PBP16759.1,	PBP17595.1,	PBP18800.1,	PBP18816.1	XP_020133401.1,	XP_020135173.1	KHJ30104.1,	KHJ31808.1,	KHJ33235.1,	KHJ34270.1,	KHJ34761.1,	KHJ36312.1	EHL00513.1,	EHL01630.1,	EHL02264.1	RDB17883.1,	RDB24334.1,	RDB28053.1	SLM39588.1	OWO99039.1,	OWP00279.1,	OWP02619.1	RAL59516.1,	RAL60416.1,	RAL64165.1	CZR55650.1,	CZR59131.1,	CZR61443.1	KFY51750.1,	KFY57608.1	OQO01815.1,	OQO11583.1	XP_023466440.1,	XP_023468430.1,	XP_023468508.1,	XP_023471248.1,	XP_023471318.1
OG0000235	XP_011119082.1	RMZ37976.1,	RMZ38530.1,	RMZ41636.1,	RMZ44464.1,	RMZ45826.1	SPB44222.1,	SPB47632.1,	SPB49954.1,	SPB50661.1,	SPB52324.1,	SPB53054.1,	SPB53497.1	XP_024546356.1,	XP_024552605.1	PBP18783.1,	PBP18831.1	XP_020128375.1	EHK97186.1,	EHL03241.1	RDB19979.1,	RDB21728.1,	RDB27789.1	SLM33482.1	OWP00321.1,	OWP01621.1,	OWP03921.1	RAL63504.1,	RAL67129.1	CZR51224.1,	CZR52437.1,	CZR52470.1,	CZR55109.1,	CZR56529.1,	CZR60149.1,	CZR61786.1,	CZR66565.1,	CZR66993.1,	CZR67986.1,	CZR68754.1,	CZR69507.1,	CZR70033.1	KFY51334.1,	KFY51416.1,	KFY54723.1	OQO06662.1,	OQO07452.1,	OQO10056.1	CZS94358.1,
OG0000236	XP_011121348.1	RMZ37497.1,	RMZ40328.1,	RMZ41409.1,	RMZ46367.1	SPB45319.1,	SPB46677.1,	SPB50447.1	XP_001555114.2,	XP_001555446.1,	XP_001561080.1	PBP25355.1,	PBP27883.1	XP_020133092.1,	XP_020135058.1,	XP_020135561.1	EHK97733.1,	EHK99778.1,	EHL03195.1	RDB15357.1,	RDB16551.1,	RDB24756.1,	RDB25329.1,	RDB25335.1,	RDB29909.1,	RDB30825.1	OWP07107.1	RAL58397.1,	RAL60217.1	CZR53859.1,	CZR54821.1,	CZR57073.1,	CZR58686.1,	CZR61852.1,	CZR67238.1,	CZR67855.1	KFY54042.1,	KFY55909.1,	KFY59566.1	OQO04837.1,	OQO12012.1	XP_023468152.1,	XP_023469520.1,	XP_023470710.1,	XP_023470756.1,	XP_023471411.1	CZT02379.1,	CZT11792.1	PQE28605.1,
OG0000237	XP_011121404.1	RMZ39538.1,	RMZ44796.1	SPB44968.1,	SPB46408.1,	SPB49704.1,	SPB52658.1	XP_024550293.1,	XP_024550294.1,	XP_024550295.1,	XP_024552753.1	PBP20992.1,	PBP22352.1,	PBP22433.1,	PBP24810.1	XP_020128743.1,	XP_020129148.1,	XP_020130025.1,	XP_020132542.1	EHK96252.1,	EHK97465.1	RDB18016.1,	RDB18042.1,	RDB18051.1,	RDB24292.1	SLM36318.1,	SLM37099.1,	SLM39832.1	OWO97534.1,	OWP05470.1	CZR53266.1,	CZR56320.1,	CZR60066.1,	CZR64425.1,	CZR65665.1,	CZR66671.1,	CZR68239.1,	CZR68472.1,	CZR68690.1,	CZR69075.1,	CZR69375.1,	CZR70181.1	KFY51377.1,	KFY54120.1,	KFY62857.1	OQN97892.1,	OQN98076.1,	OQO01924.1,	OQO11736.1
OG0000238	XP_011124138.1,	XP_011125892.1	RMZ39575.1,	RMZ42176.1,	RMZ43026.1,	RMZ43622.1,	RMZ46273.1,	RMZ46365.1	SPB44983.1,	SPB47599.1	SZF02097.1,	SZF04501.1	XP_001552718.2	PBP21202.1,	PBP25122.1,	PBP26040.1,	PBP26108.1	XP_020131042.1,	XP_020134062.1	KHJ32912.1,	KHJ34839.1	EHK97491.1,	EHL01898.1	RDB27402.1	SLM38690.1,	SLM39602.1,	SLM39603.1,	SLM39664.1	OWP02566.1,	OWP05150.1	RAL62004.1	CZR53764.1,	CZR55951.1,	CZR62401.1,	CZR67480.1	KFY53697.1,	KFY54410.1,	KFY59252.1,	KFY60422.1,	KFY66230.1,	KFY67591.1	OQN96942.1,	OQO00964.1,	OQO00965.1,	OQO01157.1,	OQO04836.1,	OQO08284.1,	OQO09207.1,	OQO12011.1
OG0000239	XP_011125576.1	RMZ40742.1,	RMZ41404.1,	RMZ41463.1,	RMZ43662.1,	RMZ44027.1,	RMZ45278.1,	RMZ46553.1,	RMZ47014.1	SPB45004.1,	SPB45073.1,	SPB45733.1,	SPB46737.1,	SPB49746.1,	SPB50639.1,	SPB50733.1,	SPB52738.1	XP_001551859.1,	XP_001556004.2,	XP_024547560.1	PBP16133.1,	PBP21479.1	XP_020125333.1,	XP_020127159.1,	XP_020129622.1,	XP_020129706.1,	XP_020130264.1,	XP_020132875.1	EHK96829.1,	EHL03786.1	RDB14867.1,	RDB18956.1	OWO92774.1,	OWP01913.1,	OWP04849.1,	OWP06910.1,	OWP06911.1	RAL58371.1,	RAL60010.1	CZR52333.1,	CZR54015.1,	CZR54092.1,	CZR54731.1,	CZR58075.1,	CZR58754.1,	CZR59047.1,	CZR59379.1,	CZR59381.1,	CZR61071.1,
OG0000240	RMZ36814.1,	RMZ37645.1,	RMZ37646.1,	RMZ38713.1,	RMZ39444.1,	RMZ41248.1,	RMZ42074.1,	RMZ44113.1,	RMZ44916.1	SPB45989.1,	SPB46595.1,	SPB52287.1	XP_001547670.1,	XP_001550329.2,	XP_024550943.1,	XP_024550944.1,	XP_024551312.1	PBP20156.1,	PBP23413.1	XP_020126690.1,	XP_020129984.1,	XP_020133565.1,	XP_020135498.1	EHL01150.1	RDB17129.1	SLM40580.1	OWP05333.1	RAL61708.1	CZR50306.1,	CZR52725.1,	CZR54655.1,	CZR55551.1,	CZR56749.1,	CZR60695.1,	CZR61931.1,	CZR63189.1,	CZR65083.1,	CZR68167.1,	CZR68245.1,	CZR68756.1	KFY54767.1,	KFY57776.1,	KFY58580.1,	KFY61117.1	OQN95249.1,	OQN95373.1,	OQN96708.1,	OQO06026.1	CZT08567.1,
OG0000241	XP_011116962.1,	XP_011119590.1,	XP_011124139.1	RMZ40531.1,	RMZ41183.1,	RMZ42920.1,	RMZ43933.1,	RMZ46099.1,	RMZ46363.1	SPB43919.1,	SPB45613.1,	SPB50556.1,	SPB51415.1	SZF04367.1,	SZF04774.1	XP_001547137.1,	XP_024548578.1	PBP24371.1,	PBP29004.1	XP_020130410.1,	XP_020130693.1	KHJ32657.1,	KHJ34074.1	EHK96995.1,	EHK97046.1	SLM39604.1	OWO92778.1,	OWP03332.1	RAL61489.1	CZR55952.1,	CZR58025.1,	CZR67872.1,	CZR68930.1,	CZR69006.1	KFY52773.1,	KFY56977.1,	KFY58270.1,	KFY59253.1,	KFY60424.1,	KFY66228.1	OQN96147.1,	OQN96941.1,	OQN99581.1,	OQO00029.1,	OQO01156.1,	OQO12691.1	CZS90098.1,	CZS97741.1,	CZT04548.1,
OG0000242	XP_011118240.1,	XP_011119609.1,	XP_011123493.1	RMZ41818.1	SZF05225.1	PBP16334.1,	PBP21574.1,	PBP24104.1	XP_020127770.1,	XP_020131498.1,	XP_020132213.1	KHJ33233.1	RDB15627.1,	RDB15797.1,	RDB15814.1,	RDB15828.1,	RDB15890.1,	RDB16887.1,	RDB16942.1,	RDB17073.1,	RDB17182.1,	RDB17261.1,	RDB17852.1,	RDB20576.1,	RDB20657.1,	RDB20860.1,	RDB20934.1,	RDB21553.1,	RDB23389.1,	RDB23588.1,	RDB23872.1,	RDB23906.1,	RDB24278.1,	RDB25157.1,	RDB25158.1,	RDB26909.1,	RDB27781.1,	RDB28298.1,	RDB29573.1,	RDB30343.1,	RDB30503.1,	RDB30555.1	SLM38574.1	OWP00636.1,	OWP03035.1	CZR50317.1,	CZR53953.1,	CZR63170.1,	CZR66989.1
OG0000243	RMZ36727.1,	RMZ39036.1,	RMZ43852.1,	RMZ43892.1,	RMZ44045.1,	RMZ46855.1,	RMZ46930.1	SPB44947.1,	SPB45737.1,	SPB45772.1,	SPB46661.1,	SPB47047.1,	SPB47811.1,	SPB52482.1,	SPB52954.1	XP_001549274.2,	XP_001559423.2,	XP_024548038.1,	XP_024548039.1	PBP19913.1,	PBP22025.1,	PBP23733.1,	PBP26773.1,	PBP27622.1,	PBP28613.1	XP_020127749.1,	XP_020129610.1,	XP_020130184.1,	XP_020130991.1,	XP_020134005.1	OWP01766.1,	OWP04242.1,	OWP05426.1,	OWP07435.1	RAL62326.1,	RAL65530.1,	RAL65531.1,	RAL67368.1	CZR54748.1,	CZR56353.1,	CZR65053.1,	CZR69239.1,	CZR69900.1	KFY65464.1	OQN95449.1,	OQN96270.1,	OQN99536.1,	OQO02560.1,	OQO05419.1,
OG0000244	SZE99945.1,	SZF00276.1,	SZF05351.1	XP_024553996.1	KHJ30161.1,	KHJ30198.1,	KHJ30201.1,	KHJ30283.1,	KHJ30504.1,	KHJ30722.1,	KHJ30756.1,	KHJ31033.1,	KHJ31068.1,	KHJ31082.1,	KHJ31230.1,	KHJ31354.1,	KHJ31355.1,	KHJ31629.1,	KHJ31666.1,	KHJ32197.1,	KHJ32379.1,	KHJ32381.1,	KHJ33046.1,	KHJ33277.1,	KHJ33458.1,	KHJ33502.1,	KHJ33727.1,	KHJ33948.1,	KHJ33993.1,	KHJ34808.1,	KHJ34877.1,	KHJ34878.1,	KHJ35203.1,	KHJ35286.1,	KHJ35287.1,	KHJ35402.1,	KHJ35775.1	SLM33956.1,	SLM34180.1,	SLM34486.1,	SLM34668.1,	SLM35082.1,	SLM35097.1,	SLM35366.1,	SLM35370.1,	SLM35374.1,	SLM35380.1,	SLM36238.1,	SLM36249.1,
OG0000245	XP_001552113.2,	XP_001556587.1,	XP_001556600.1,	XP_001559134.1,	XP_001560251.1,	XP_024546424.1,	XP_024549539.1,	XP_024552117.1,	XP_024552119.1,	XP_024552120.1	PBP20926.1,	PBP27754.1	XP_020129784.1,	XP_020134112.1	EHK96431.1,	EHK96837.1,	EHK96838.1,	EHK96967.1,	EHK97806.1,	EHK98114.1,	EHL02449.1,	EHL02450.1	SLM34269.1,	SLM34270.1	OWO97351.1,	OWP07332.1	RAL58129.1,	RAL58130.1,	RAL63899.1,	RAL66764.1	CZR52300.1,	CZR56481.1,	CZR58542.1,	CZR60839.1,	CZR64266.1,	CZR65138.1,	CZR66880.1,	CZR67618.1	KFY55766.1,	KFY58317.1	CZS94776.1,	CZT03197.1,	CZT05262.1,	CZT05263.1	PQE19543.1,	PQE19822.1,	PQE31552.1,	PQE32180.1	ESZ89896.1,
OG0000246	XP_011118010.1,	XP_011119403.1,	XP_011125466.1	RMZ43165.1,	RMZ47063.1	SPB48205.1,	SPB52497.1	SZF06065.1	XP_001548661.1,	XP_001552206.1,	XP_001557149.1	PBP15571.1,	PBP17198.1,	PBP25661.1,	PBP26658.1,	PBP28036.1	XP_020127583.1,	XP_020133434.1	KHJ30904.1,	KHJ32444.1	EHK98725.1,	EHL01967.1	RDB15809.1,	RDB15862.1,	RDB22329.1,	RDB28717.1	OWO98043.1,	OWO99999.1,	OWP06531.1	RAL60565.1,	RAL67197.1	CZR52144.1,	CZR64947.1,	CZR69293.1	KFY51480.1,	KFY64045.1	OQN99755.1,	OQO05727.1,	OQO09704.1,	OQO11332.1	XP_023463112.1,	XP_023466343.1,	XP_023466648.1	CZS88639.1,	CZS93303.1,	CZT13460.1	PQE10266.1,	PQE30429.1,	PQE34109.1
OG0000247	XP_011119724.1,	XP_011125285.1,	XP_011127257.1,	XP_011128405.1	RMZ43996.1,	RMZ45020.1,	RMZ47391.1	SPB43763.1,	SPB47362.1	XP_001550707.1,	XP_001555330.1,	XP_024550696.1	PBP16287.1,	PBP23133.1	XP_020125604.1,	XP_020133671.1	EHK96098.1,	EHK97530.1,	EHL02858.1	RDB20585.1,	RDB20742.1,	RDB20782.1,	RDB24361.1	OWP05017.1,	OWP06600.1	RAL60839.1	CZR52247.1,	CZR56432.1,	CZR58529.1,	CZR58875.1,	CZR67134.1,	CZR68514.1	KFY56617.1,	KFY58145.1,	KFY58231.1,	KFY60832.1,	KFY65919.1,	KFY66333.1,	KFY66473.1,	KFY67752.1	OQN98347.1,	OQO03793.1,	OQO14372.1,	OQO14828.1	CZS90897.1,	CZS92662.1,	CZS93431.1,	CZT01906.1,	CZT04824.1,
OG0000248	XP_011120938.1,	XP_011127460.1	RMZ39714.1,	RMZ41254.1,	RMZ42420.1,	RMZ46225.1,	RMZ46834.1	SPB44570.1,	SPB51332.1,	SPB53585.1	XP_001556619.1,	XP_024546106.1,	XP_024546580.1,	XP_024549820.1,	XP_024551646.1,	XP_024552561.1	PBP22665.1,	PBP22828.1,	PBP25834.1,	PBP26479.1	XP_020126585.1,	XP_020129051.1,	XP_020129644.1	EHK96063.1,	EHK98930.1	SLM33486.1,	SLM41064.1	OWO98312.1,	OWP04972.1	RAL60938.1	CZR50807.1,	CZR52390.1,	CZR53416.1,	CZR53417.1,	CZR56553.1,	CZR58477.1,	CZR65942.1,	CZR69186.1	KFY57650.1	OQN96972.1,	OQN96984.1,	OQO01174.1,	OQO01200.1,	OQO01807.1,	OQO11594.1	CZS94264.1,	CZS94270.1,	CZS94528.1,	CZS94817.1,
OG0000249	XP_011124544.1	XP_024548418.1	PBP21997.1,	PBP23697.1	XP_020134876.1	KHJ31402.1,	KHJ35273.1	EHK96249.1,	EHK98249.1,	EHL00809.1	RDB28990.1,	RDB29965.1	SLM33423.1,	SLM35111.1,	SLM39344.1	OWP04231.1	RAL65352.1	CZR51074.1,	CZR51698.1,	CZR52632.1,	CZR53952.1,	CZR54248.1,	CZR54824.1,	CZR57765.1,	CZR58620.1,	CZR59477.1,	CZR61808.1,	CZR62605.1,	CZR66342.1	OQO01930.1,	OQO11725.1,	OQO14397.1,	OQO14716.1	XP_023462440.1,	XP_023462758.1,	XP_023463870.1,	XP_023468169.1,	XP_023469468.1	CZS90962.1,	CZT00899.1,	CZT04324.1,	CZT10365.1,	CZT13343.1	PQE15528.1,	PQE17188.1,	PQE32913.1	ESZ89970.1	APA12281.1	XP_018734474.1
OG0000250	XP_011125743.1	RMZ36943.1,	RMZ37577.1,	RMZ42902.1,	RMZ43665.1,	RMZ44192.1,	RMZ45635.1,	RMZ47357.1,	RMZ47545.1	SPB42624.1,	SPB44995.1,	SPB46642.1,	SPB46923.1,	SPB49115.1	XP_001548316.1,	XP_024552431.1	PBP22953.1,	PBP26996.1	XP_020127054.1,	XP_020130183.1,	XP_020130708.1,	XP_020133729.1	EHK97631.1	RDB30820.1,	RDB30823.1	SLM40258.1	OWO97306.1,	OWP02030.1,	OWP06759.1	RAL60539.1	CZR50282.1,	CZR52009.1,	CZR55962.1,	CZR69988.1	KFY55218.1,	KFY59376.1	OQO05730.1,	OQO07352.1,	OQO09701.1,	OQO13110.1	XP_023464880.1	CZS97196.1,	CZT03495.1,	CZT13470.1	PQE16250.1,	PQE30424.1,	PQE31527.1,	PQE32271.1	ESZ89499.1,
OG0000251	XP_011126077.1,	XP_011126078.1,	XP_011127105.1,	XP_011127535.1	RMZ40277.1,	RMZ40285.1,	RMZ44242.1,	RMZ44461.1,	RMZ47380.1	SPB46373.1,	SPB47999.1,	SPB50488.1	SZE99996.1,	SZF01210.1	XP_024546994.1,	XP_024548417.1	PBP15519.1,	PBP16281.1,	PBP23131.1,	PBP26323.1	XP_020131423.1,	XP_020131543.1,	XP_020132514.1,	XP_020134295.1	KHJ35264.1,	KHJ35654.1	EHK99319.1	RDB14949.1,	RDB16365.1,	RDB16366.1,	RDB17409.1,	RDB19652.1,	RDB20840.1,	RDB26685.1	SLM35135.1,	SLM37215.1	OWP02495.1,	OWP06606.1	RAL61721.1,	RAL65349.1,	RAL65350.1	CZR54744.1,	CZR56398.1,	CZR63372.1,	CZR65226.1,	CZR66488.1	KFY54167.1,	KFY57709.1	OQO08271.1,
OG0000252	XP_011127244.1,	XP_011128069.1	RMZ37844.1,	RMZ41215.1	SPB45635.1,	SPB46846.1,	SPB51653.1	SZE99404.1,	SZF01733.1	XP_001553849.1,	XP_024554013.1,	XP_024554014.1,	XP_024554015.1,	XP_024554016.1,	XP_024554017.1,	XP_024554018.1,	XP_024554019.1,	XP_024554020.1,	XP_024554021.1,	XP_024554022.1,	XP_024554023.1,	XP_024554024.1	PBP20630.1,	PBP22799.1,	PBP23852.1	XP_020127857.1,	XP_020131652.1	KHJ32943.1,	KHJ35254.1	EHL00014.1,	EHL03259.1	RDB20332.1,	RDB23397.1	SLM35750.1,	SLM40332.1	OWO99476.1,	OWP02153.1	RAL59604.1	CZR56502.1,	CZR58982.1,	CZR64855.1	KFY55686.1,	KFY57903.1	OQN97871.1,	OQN98093.1,	OQO03453.1,	OQO04704.1	XP_023466184.1,	XP_023471705.1
OG0000253	RMZ36612.1,	RMZ38755.1	SPB43397.1,	SPB45855.1	SZF02882.1	XP_024550736.1,	XP_024550764.1	PBP15370.1,	PBP17082.1,	PBP21773.1,	PBP23651.1,	PBP27777.1	XP_020131103.1,	XP_020132645.1,	XP_020134153.1,	XP_020134983.1	KHJ30252.1	EHK97415.1,	EHL00759.1,	EHL01082.1	SLM33307.1	OWO99107.1,	OWP05079.1	RAL65916.1	CZR51778.1,	CZR52483.1,	CZR52859.1,	CZR56430.1,	CZR65192.1,	CZR65194.1,	CZR67403.1,	CZR68169.1,	CZR68943.1	KFY51574.1,	KFY54543.1,	KFY68032.1	OQN95294.1,	OQN95523.1,	OQN97080.1,	OQN97849.1,	OQN98114.1,	OQO01382.1,	OQO01640.1,	OQO06880.1,	OQO08076.1,	OQO10698.1,	OQO14198.1,	OQO14882.1	CZS93921.1,
OG0000254	XP_011117357.1,	XP_011118103.1,	XP_011118187.1,	XP_011123104.1,	XP_011127327.1,	XP_011127333.1	RMZ37363.1,	RMZ39369.1,	RMZ40204.1,	RMZ46570.1	SPB45015.1,	SPB45564.1,	SPB48667.1,	SPB51558.1	XP_024547556.1,	XP_024547651.1	XP_020125671.1,	XP_020127579.1,	XP_020129681.1	EHK98605.1,	EHL00981.1,	EHL01782.1	RDB24966.1,	RDB25300.1	SLM40551.1	RAL64985.1,	RAL67438.1	CZR55672.1,	CZR61249.1,	CZR65426.1,	CZR66788.1,	CZR67060.1,	CZR68553.1,	CZR68626.1,	CZR70103.1	KFY54632.1,	KFY57963.1,	KFY61319.1,	KFY62072.1	OQN97868.1,	OQO00802.1,	OQO13612.1	CZS88466.1,	CZS90867.1,	CZT01488.1,	CZT06465.1,	CZT10325.1	PQE23741.1,	PQE29704.1,
OG0000255	XP_011120621.1,	XP_011120860.1,	XP_011121162.1,	XP_011122610.1,	XP_011126034.1,	XP_011128206.1	RMZ40383.1,	RMZ45791.1	SPB43351.1	XP_024551302.1	PBP16322.1,	PBP17500.1,	PBP19908.1,	PBP21104.1,	PBP24278.1,	PBP28721.1	XP_020132495.1	KHJ35283.1,	KHJ35498.1	EHK96957.1,	EHL02329.1,	EHL02610.1	RDB17350.1,	RDB20460.1,	RDB21646.1,	RDB21875.1,	RDB29494.1	OWP01842.1,	OWP04817.1,	OWP05421.1	RAL58538.1	CZR55531.1,	CZR68069.1	KFY51561.1,	KFY54861.1,	KFY57971.1,	KFY67769.1	OQO06625.1,	OQO10018.1	XP_023468815.1,	XP_023470047.1	CZS93031.1,	CZT03062.1,	CZT08724.1	PQE19046.1	ESZ93713.1	APA10586.1	XP_018735466.1	PWW74204.1,
OG0000256	XP_011122052.1,	XP_011124001.1,	XP_011124100.1	RMZ41290.1	SPB49806.1	XP_024548373.1,	XP_024550346.1	PBP16629.1,	PBP26695.1	XP_020130797.1	KHJ33294.1	RDB24144.1	SLM39765.1	OWO97998.1	RAL68390.1	CZR50382.1,	CZR52135.1,	CZR56383.1,	CZR58043.1,	CZR58968.1,	CZR62917.1,	CZR65277.1,	CZR65310.1	KFY58545.1	OQN95238.1,	OQN95578.1,	OQN97962.1,	OQO13708.1	XP_023462606.1	CZS92380.1,	CZS93418.1,	CZT04017.1,	CZT10528.1	PQE10696.1,	PQE13423.1,	PQE30128.1,	PQE31694.1	ESZ90809.1,	ESZ90810.1,	ESZ91821.1,	ESZ91822.1,	ESZ94548.1	APA11026.1,	APA11283.1,	APA13355.1,	APA13395.1	XP_018734550.1	PWW75364.1,	PWW76180.1,
OG0000257	XP_011122244.1,	XP_011127056.1,	XP_011128225.1	RMZ40269.1,	RMZ42471.1,	RMZ43908.1,	RMZ47659.1	SPB44582.1,	SPB45997.1,	SPB46271.1,	SPB51818.1	SZF01961.1	XP_001548108.2,	XP_024546030.1,	XP_024551215.1	PBP15953.1,	PBP16940.1,	PBP17533.1,	PBP25940.1	XP_020132071.1,	XP_020134860.1,	XP_020135047.1	KHJ31931.1	EHK97434.1,	EHL02845.1	RDB21563.1,	RDB27372.1,	RDB30391.1	SLM34144.1,	SLM40005.1	OWO98539.1,	OWP06741.1	RAL61792.1,	RAL63361.1,	RAL67816.1	CZR52294.1,	CZR53530.1,	CZR58427.1,	CZR69611.1,	CZR69824.1	KFY51450.1,	KFY56116.1	OQN96568.1,	OQO00572.1,	OQO01927.1,	OQO11732.1	XP_023470748.1	CZS98267.1,	CZT06714.1,
OG0000258	XP_011126419.1	RMZ36045.1,	RMZ37181.1,	RMZ38387.1,	RMZ38501.1,	RMZ41415.1,	RMZ43977.1,	RMZ44925.1,	RMZ46449.1,	RMZ46516.1,	RMZ47913.1,	RMZ48484.1	SPB42700.1,	SPB42987.1,	SPB43407.1,	SPB45461.1,	SPB49470.1,	SPB49947.1,	SPB49998.1	XP_024548903.1,	XP_024551867.1,	XP_024552285.1,	XP_024553140.1	PBP23817.1	XP_020127435.1,	XP_020129579.1,	XP_020129938.1,	XP_020130345.1,	XP_020132507.1	EHK98620.1,	EHK98696.1	RAL60354.1,	RAL63965.1	CZR50256.1,	CZR53596.1,	CZR54978.1,	CZR65084.1,	CZR67658.1,	CZR68899.1	KFY51258.1,	KFY57003.1,	KFY57736.1,	KFY59204.1,	KFY66654.1	OQO03442.1,	OQO04686.1	CZT06052.1	PQE15499.1,	PQE16346.1
OG0000259	RMZ38311.1,	RMZ39145.1,	RMZ40454.1,	RMZ41195.1,	RMZ47020.1,	RMZ47202.1	SPB45176.1,	SPB50319.1,	SPB50367.1,	SPB50740.1,	SPB50899.1,	SPB52112.1	XP_001560558.1,	XP_001561213.1	PBP21428.1,	PBP25482.1,	PBP26325.1	XP_020125872.1,	XP_020125945.1,	XP_020127993.1,	XP_020132891.1,	XP_020133034.1	EHK95992.1,	EHK99395.1	RDB23970.1,	RDB23971.1,	RDB24041.1,	RDB24149.1,	RDB30790.1	SLM39984.1	OWO98361.1,	OWP02488.1	RAL63306.1	CZR53488.1,	CZR61903.1,	CZR63504.1,	CZR66537.1,	CZR69752.1	KFY51516.1,	KFY54875.1,	KFY60278.1	OQN96094.1,	OQO00634.1,	OQO02143.1,	OQO07149.1,	OQO08268.1,	OQO08687.1,	OQO09225.1,	OQO11600.1,
OG0000260	XP_011116957.1,	XP_011117467.1	RMZ37644.1,	RMZ45220.1	SPB43689.1,	SPB51735.1,	SPB52698.1	XP_001553952.1,	XP_001554899.1,	XP_001555551.2,	XP_024545976.1	PBP16107.1,	PBP17633.1,	PBP19528.1,	PBP21390.1,	PBP26807.1,	PBP27973.1	XP_020129504.1,	XP_020130450.1,	XP_020133349.1	KHJ34491.1	EHL01895.1,	EHL02699.1,	EHL02758.1	RDB26834.1	SLM36442.1,	SLM39129.1	OWP02242.1,	OWP04042.1,	OWP04944.1	RAL58906.1,	RAL68594.1	CZR50211.1,	CZR54552.1,	CZR56177.1,	CZR57153.1	KFY54619.1,	KFY54709.1	OQO10287.1,	OQO11036.1,	OQO13544.1,	OQO14531.1	XP_023465807.1,	XP_023467274.1,	XP_023471278.1	CZS95913.1,	CZT05442.1,	CZT13423.1	PQE18270.1,
OG0000261	XP_011117207.1	RMZ36048.1,	RMZ36656.1,	RMZ38394.1,	RMZ42806.1	SPB44864.1,	SPB48785.1,	SPB50244.1	XP_001556691.1,	XP_001560329.2	PBP20681.1,	PBP24355.1,	PBP27090.1,	PBP28995.1	XP_020125920.1,	XP_020126601.1,	XP_020133160.1,	XP_020133409.1	KHJ30879.1	EHK96295.1,	EHK99396.1,	EHL01832.1,	EHL03225.1,	EHL03226.1	RDB19980.1	SLM38513.1,	SLM40723.1	OWP03352.1,	OWP03847.1	RAL62196.1	CZR61007.1,	CZR68329.1,	CZR69895.1,	CZR70291.1	KFY57462.1,	KFY64637.1	OQN96124.1,	OQO02482.1,	OQO05471.1,	OQO10962.1,	OQO12720.1,	OQO13627.1	XP_023467057.1	CZS90081.1,	CZT04972.1	PQE13541.1,	PQE24578.1	ESZ94003.1,	ESZ94838.1
OG0000262	XP_011117846.1,	XP_011123367.1,	XP_011127421.1	RMZ35853.1,	RMZ47543.1	SPB49121.1	XP_024550540.1	PBP22199.1,	PBP26342.1	XP_020128549.1	EHK98535.1,	EHL00338.1	SLM35411.1,	SLM37609.1,	SLM38171.1,	SLM38218.1,	SLM38835.1,	SLM40445.1	OWP02164.1,	OWP02797.1	CZR53411.1,	CZR54984.1,	CZR55622.1,	CZR56269.1,	CZR56270.1,	CZR56271.1,	CZR56273.1,	CZR57689.1,	CZR60682.1,	CZR60770.1,	CZR60771.1,	CZR62464.1,	CZR62619.1,	CZR62636.1,	CZR64465.1,	CZR64719.1,	CZR66440.1,	CZR66739.1,	CZR67275.1,	CZR67277.1,	CZR67355.1,	CZR67940.1,	CZR68014.1,	CZR68063.1,	CZR68340.1,	CZR69109.1,	CZR69405.1,	CZR69427.1	KFY62809.1
OG0000263	XP_011118423.1,	XP_011118529.1,	XP_011119174.1,	XP_011120000.1,	XP_011121816.1,	XP_011122489.1,	XP_011125512.1	RMZ39810.1,	RMZ46625.1,	RMZ47564.1	SPB45925.1,	SPB49038.1,	SPB49143.1,	SPB53254.1	SZF04870.1	XP_024546949.1,	XP_024546950.1	PBP21612.1,	PBP21613.1,	PBP26211.1,	PBP26280.1	XP_020127132.1,	XP_020127198.1,	XP_020128168.1,	XP_020132923.1	KHJ33580.1	EHK97006.1,	EHK98821.1	SLM40682.1,	SLM40693.1	OWP03028.1,	OWP03029.1	RAL62749.1	CZR54223.1,	CZR54224.1,	CZR56997.1,	CZR63364.1	KFY51330.1,	KFY63668.1	OQO04211.1,	OQO04212.1,	OQO06299.1,	OQO06300.1,	OQO14256.1,	OQO14943.1	XP_023462466.1,	XP_023463177.1,	XP_023464892.1,	XP_023464896.1,
OG0000264	XP_011119115.1,	XP_011124537.1	RMZ44472.1	SPB43016.1,	SPB43017.1	XP_001547159.1,	XP_001547732.2,	XP_001553490.1,	XP_024549497.1,	XP_024553142.1	PBP16686.1,	PBP23981.1,	PBP28530.1	XP_020135548.1	EHK97600.1,	EHL01934.1	SLM39845.1	OWP00069.1,	OWP02824.1,	OWP03177.1	RAL61905.1,	RAL64313.1,	RAL66664.1	CZR56455.1,	CZR58619.1,	CZR60724.1,	CZR63538.1,	CZR63976.1,	CZR69548.1	KFY66437.1,	KFY66777.1	OQN96079.1,	OQN97270.1,	OQN99369.1,	OQO10221.1,	OQO11492.1,	OQO14299.1,	OQO14554.1,	OQO14983.1	CZS90052.1,	CZS96792.1,	CZT00841.1,	CZT04793.1,	CZT05716.1,	CZT12284.1	PQE10629.1,	PQE31327.1	ESZ90712.1,	ESZ91750.1,
OG0000265	XP_011119224.1	RMZ41033.1,	RMZ41458.1,	RMZ43419.1,	RMZ48393.1	SPB42835.1,	SPB43484.1,	SPB47514.1,	SPB49861.1	XP_001545693.2,	XP_001549429.1,	XP_024552833.1	PBP17776.1,	PBP22914.1,	PBP24982.1,	PBP27054.1	XP_020131787.1,	XP_020132152.1,	XP_020133788.1,	XP_020135121.1	EHK97117.1,	EHK99670.1,	EHL00419.1	RDB28755.1	SLM33593.1,	SLM35199.1,	SLM35414.1	OWO99923.1,	OWP06108.1	RAL60513.1,	RAL61313.1,	RAL65878.1	CZR53430.1,	CZR58374.1,	CZR65218.1,	CZR66872.1	KFY51381.1,	KFY56311.1,	KFY61425.1	OQN98865.1,	OQO04881.1,	OQO08406.1,	OQO12150.1,	OQO12379.1,	OQO13023.1	XP_023461326.1	CZT01338.1,	CZT03514.1,	CZT12417.1
OG0000266	XP_011122729.1,	XP_011123323.1,	XP_011125011.1	RMZ42912.1,	RMZ45604.1	SPB43579.1,	SPB48624.1	SZF04015.1	XP_001549074.1,	XP_001550239.1	PBP21501.1,	PBP21946.1,	PBP25880.1	XP_020131775.1,	XP_020131982.1	KHJ32573.1,	KHJ33759.1	RDB26356.1,	RDB28464.1,	RDB28772.1,	RDB29343.1	SLM35894.1,	SLM37948.1	OWP02288.1,	OWP04102.1	RAL58754.1,	RAL67854.1	CZR53209.1,	CZR55160.1	KFY57130.1,	KFY59493.1,	KFY61439.1	OQO01905.1,	OQO11754.1	XP_023461058.1,	XP_023461221.1,	XP_023462568.1,	XP_023463681.1,	XP_023464268.1,	XP_023464772.1,	XP_023464928.1,	XP_023467804.1,	XP_023470057.1,	XP_023470521.1,	XP_023471060.1,	XP_023471560.1	CZS98994.1,	CZS99385.1	PQE28018.1,
OG0000267	XP_011124249.1	RMZ38201.1,	RMZ39216.1,	RMZ45481.1,	RMZ47423.1,	RMZ48021.1,	RMZ48488.1	SPB42644.1,	SPB42794.1,	SPB44462.1,	SPB44463.1,	SPB52008.1	XP_024552242.1,	XP_024552443.1	PBP20925.1,	PBP25393.1,	PBP28144.1	XP_020132124.1,	XP_020132309.1,	XP_020132819.1	EHK97112.1	RDB30564.1,	RDB30565.1,	RDB30641.1	SLM36621.1,	SLM39478.1	OWO99991.1,	OWP03977.1,	OWP07330.1	RAL60557.1,	RAL65592.1,	RAL65594.1	CZR52348.1,	CZR61190.1,	CZR63596.1,	CZR64766.1,	CZR66903.1	KFY54045.1,	KFY57933.1,	KFY58904.1,	KFY59564.1,	KFY62055.1	OQO00213.1,	OQO09534.1,	OQO11021.1,	OQO13564.1	XP_023464276.1,	XP_023468820.1	CZS88809.1,
OG0000268	XP_011128241.1	RMZ39169.1,	RMZ39243.1,	RMZ44212.1,	RMZ46383.1,	RMZ47049.1	SPB43921.1,	SPB44914.1,	SPB46721.1	XP_001547565.1,	XP_001548982.1,	XP_001555605.1,	XP_024552830.1	PBP21225.1,	PBP25124.1	XP_020128452.1,	XP_020130552.1,	XP_020132381.1	EHK98936.1,	EHK99977.1,	EHL01875.1	RDB21778.1	SLM37773.1	OWP01626.1	RAL61317.1,	RAL61384.1,	RAL62417.1	CZR59008.1,	CZR64419.1,	CZR65708.1,	CZR66468.1,	CZR66685.1,	CZR66984.1,	CZR70197.1	KFY56719.1,	KFY56763.1,	KFY64471.1	OQO08425.1,	OQO08431.1,	OQO13000.1,	OQO13006.1	CZS94949.1,	CZS97747.1,	CZT10021.1	PQE15245.1,	PQE27119.1	ESZ89564.1,	ESZ92330.1,	ESZ98182.1
OG0000269	KHJ31410.1,	KHJ32196.1,	KHJ32285.1,	KHJ32918.1,	KHJ33327.1,	KHJ33806.1,	KHJ33980.1,	KHJ33982.1,	KHJ34269.1,	KHJ34360.1,	KHJ34366.1,	KHJ34367.1,	KHJ34368.1	RDB20213.1,	RDB20761.1,	RDB22730.1,	RDB28029.1,	RDB29535.1	SLM34690.1,	SLM34691.1	XP_023460980.1,	XP_023461012.1,	XP_023461527.1,	XP_023461723.1,	XP_023462100.1,	XP_023462395.1,	XP_023462627.1,	XP_023463911.1,	XP_023464381.1,	XP_023464523.1,	XP_023464525.1,	XP_023464715.1,	XP_023464716.1,	XP_023465195.1,	XP_023466445.1,	XP_023466530.1,	XP_023466535.1,	XP_023466593.1,	XP_023466632.1,	XP_023466708.1,	XP_023466727.1,	XP_023466843.1,	XP_023466925.1,	XP_023467263.1,	XP_023467488.1,	XP_023467973.1,	XP_023468102.1,	XP_023468323.1,	XP_023469123.1,
OG0000270	XP_011117102.1,	XP_011118431.1,	XP_011122384.1	RMZ37933.1,	RMZ44381.1,	RMZ45042.1	XP_001551403.1,	XP_001554464.1	PBP16331.1,	PBP17176.1,	PBP21586.1,	PBP23018.1,	PBP24101.1,	PBP24251.1,	PBP26264.1,	PBP28927.1	XP_020126643.1,	XP_020131898.1,	XP_020132025.1,	XP_020132715.1,	XP_020134321.1,	XP_020135343.1,	XP_020135459.1	EHK97044.1,	EHK97680.1	RDB21808.1,	RDB26173.1,	RDB26746.1,	RDB27812.1	OWO97368.1,	OWP00271.1,	OWP00649.1,	OWP02994.1,	OWP03532.1	RAL59330.1	CZR62326.1,	CZR65910.1	KFY58604.1,	KFY60589.1	OQN96436.1,	OQO07208.1	CZT03092.1,	CZT03734.1,	CZT07211.1	PQE26656.1,	PQE30894.1	ESZ97418.1,	ESZ98029.1	PNH26854.1,
OG0000271	XP_011117125.1,	XP_011123645.1	RMZ35844.1,	RMZ40100.1,	RMZ41068.1	SPB44346.1,	SPB46510.1,	SPB47298.1	SZE99311.1,	SZF01527.1	XP_024549171.1,	XP_024551386.1,	XP_024551387.1	PBP22188.1,	PBP24376.1,	PBP25336.1,	PBP26332.1	XP_020125406.1,	XP_020130008.1	KHJ32929.1,	KHJ34212.1	EHK98083.1,	EHL00834.1	RDB29493.1,	RDB29900.1	SLM37353.1	OWP05244.1,	OWP06179.1	RAL59486.1,	RAL59487.1,	RAL61852.1	CZR55925.1,	CZR66192.1	KFY57360.1,	KFY58726.1	OQO01015.1,	OQO08509.1,	OQO12574.1,	OQO12921.1	XP_023461645.1,	XP_023463298.1,	XP_023466026.1,	XP_023469446.1,	XP_023470731.1,	XP_023471292.1	CZS90137.1,	CZT04458.1	PQE16026.1,	PQE32625.1
OG0000272	XP_011117371.1,	XP_011120587.1,	XP_011123270.1,	XP_011124467.1	RMZ42955.1,	RMZ43011.1,	RMZ43868.1,	RMZ45472.1,	RMZ46213.1	SPB43988.1,	SPB45256.1,	SPB45768.1,	SPB46210.1,	SPB46690.1,	SPB48680.1,	SPB49233.1,	SPB50521.1,	SPB51081.1,	SPB51642.1,	SPB52070.1,	SPB52498.1,	SPB52920.1,	SPB53366.1	XP_001555405.1,	XP_001555729.1,	XP_024546733.1,	XP_024547314.1,	XP_024549391.1,	XP_024553179.1,	XP_024553180.1	EHK98558.1,	EHK99721.1	SLM34120.1	RAL60199.1,	RAL60724.1,	RAL62992.1	CZR57779.1	OQO05168.1,	OQO06617.1,	OQO12489.1,	OQO12493.1,	OQO14294.1,	OQO14977.1,	OQO14978.1	XP_023461433.1	CZS98849.1,	CZT12509.1	PQE07300.1,	PQE14568.1,
OG0000273	XP_011117823.1,	XP_011118952.1,	XP_011123070.1	RMZ43609.1,	RMZ45089.1	SPB47497.1,	SPB52785.1	XP_001561319.1,	XP_024551769.1	PBP22413.1,	PBP22576.1,	PBP25409.1	XP_020133402.1,	XP_020133875.1	KHJ35111.1	EHL02407.1,	EHL03401.1	RDB17452.1,	RDB29040.1	SLM37419.1,	SLM41128.1	OWO99526.1,	OWP07003.1	RAL63496.1,	RAL63497.1,	RAL63815.1	CZR50862.1,	CZR54760.1,	CZR60874.1,	CZR65490.1	KFY60064.1,	KFY63384.1	OQN96960.1,	OQO01187.1,	OQO05037.1,	OQO12274.1	XP_023469754.1,	XP_023470234.1,	XP_023471068.1	CZS90884.1,	CZS91517.1,	CZT09859.1	PQE06362.1,	PQE27151.1,	PQE31864.1	ESZ92225.1,	ESZ99277.1	APA06861.1,	APA14622.1
OG0000274	XP_011117989.1,	XP_011125589.1,	XP_011127931.1	RMZ39570.1,	RMZ44717.1,	RMZ47666.1	SPB43594.1,	SPB45808.1,	SPB45987.1	XP_001548370.1,	XP_024548043.1,	XP_024548876.1,	XP_024550476.1,	XP_024550948.1	PBP19947.1,	PBP21836.1,	PBP28502.1	XP_020126336.1,	XP_020127220.1,	XP_020132553.1	EHK99190.1,	EHL00929.1	RDB24143.1,	RDB30952.1	SLM39681.1	OWP00176.1,	OWP03998.1	RAL58782.1,	RAL58783.1,	RAL62329.1,	RAL65893.1,	RAL68568.1	CZR55386.1,	CZR60638.1,	CZR61898.1,	CZR63620.1	KFY51152.1,	KFY59702.1	OQO07589.1,	OQO13063.1	CZT03015.1,	CZT05514.1	PQE07410.1,	PQE08057.1,	PQE08071.1,	PQE28261.1,	PQE29814.1,	PQE30712.1,	PQE33598.1
OG0000275	XP_011118227.1,	XP_011119838.1,	XP_011127355.1	RMZ36714.1,	RMZ39096.1,	RMZ40588.1	SPB42459.1,	SPB46015.1,	SPB52675.1	SZF00764.1,	SZF06091.1	XP_001551952.1,	XP_024546096.1,	XP_024553837.1	PBP17199.1,	PBP25328.1,	PBP26681.1,	PBP27917.1	XP_020125479.1,	XP_020126767.1,	XP_020135145.1,	XP_020135605.1	KHJ35871.1	EHL01974.1,	EHL03666.1	RDB14917.1,	RDB19887.1	SLM38791.1	OWO98046.1,	OWP07154.1	RAL58380.1,	RAL63222.1,	RAL68459.1	CZR57333.1,	CZR60321.1,	CZR66420.1,	CZR68601.1,	CZR69292.1,	CZR69609.1	KFY58346.1,	KFY62858.1	OQN96231.1,	OQO04192.1,	OQO06318.1,	OQO06562.1,	OQO08782.1,	OQO10107.1	XP_023463203.1	CZS89392.1,
OG0000276	XP_011119859.1,	XP_011120224.1,	XP_011123248.1,	XP_011128425.1	RMZ37030.1,	RMZ37400.1,	RMZ47053.1,	RMZ48606.1	SPB49953.1,	SPB51034.1	XP_001550078.1,	XP_001560589.1,	XP_024546734.1,	XP_024550333.1	PBP25305.1,	PBP27958.1	XP_020127027.1,	XP_020130302.1,	XP_020131643.1	EHK96683.1,	EHL03701.1	RDB14804.1,	RDB14828.1,	RDB20592.1	OWP07101.1	RAL61347.1,	RAL62993.1,	RAL67602.1,	RAL68505.1	CZR53163.1,	CZR55314.1,	CZR56352.1,	CZR61715.1,	CZR64736.1,	CZR66597.1,	CZR68517.1	KFY51588.1,	KFY65017.1,	KFY66225.1	XP_023461523.1,	XP_023461534.1,	XP_023464079.1	CZS95966.1,	CZT02854.1,	CZT04398.1,	CZT09440.1	PQE10908.1,	PQE15252.1,	PQE19761.1,
OG0000277	XP_011120515.1	RMZ39992.1,	RMZ41439.1,	RMZ41644.1,	RMZ42172.1,	RMZ43439.1,	RMZ44757.1,	RMZ44780.1	SPB42957.1,	SPB43476.1,	SPB44969.1,	SPB49680.1,	SPB53060.1	XP_001561332.1	PBP22898.1,	PBP25791.1	XP_020127997.1,	XP_020129032.1,	XP_020132102.1,	XP_020135636.1	KHJ34018.1	RDB16774.1,	RDB17931.1,	RDB18455.1,	RDB18514.1,	RDB18517.1,	RDB18531.1,	RDB18565.1,	RDB18774.1,	RDB25189.1,	RDB25660.1,	RDB27699.1,	RDB29816.1	SLM34312.1	OWO98438.1	CZR51154.1,	CZR53089.1,	CZR55434.1,	CZR56512.1,	CZR60263.1,	CZR61348.1,	CZR65388.1	KFY55633.1,	KFY59879.1,	KFY64574.1	OQO07603.1,	OQO09104.1	XP_023468034.1,	XP_023470066.1
OG0000278	XP_011122159.1,	XP_011123841.1	RMZ38035.1,	RMZ39633.1,	RMZ43865.1,	RMZ44800.1,	RMZ45708.1,	RMZ47268.1	SPB43464.1,	SPB43989.1,	SPB46037.1,	SPB46497.1,	SPB48682.1	XP_001546501.1,	XP_024548576.1,	XP_024548905.1,	XP_024549077.1	XP_020126782.1	EHL01847.1	RDB20250.1,	RDB23458.1,	RDB23459.1	SLM36092.1,	SLM40372.1	OWP05866.1	RAL62083.1	CZR51749.1,	CZR52956.1,	CZR54204.1,	CZR54639.1,	CZR56235.1,	CZR57363.1,	CZR57780.1,	CZR59446.1,	CZR65359.1,	CZR68669.1,	CZR68973.1	KFY60093.1	OQN95633.1,	OQO09854.1	XP_023465228.1,	XP_023465639.1	CZS95960.1,	CZT07326.1,	CZT12175.1	PQE07925.1,	PQE13508.1,	PQE16317.1,	PQE16353.1,
OG0000279	XP_011123156.1	RMZ39322.1,	RMZ41397.1,	RMZ43201.1,	RMZ46301.1,	RMZ47122.1,	RMZ47554.1,	RMZ48174.1	SPB43851.1,	SPB45683.1,	SPB45918.1,	SPB46076.1,	SPB46725.1,	SPB52069.1	XP_001550224.1,	XP_024546779.1,	XP_024550621.1,	XP_024552616.1,	XP_024552617.1,	XP_024553966.1	PBP15901.1,	PBP19802.1,	PBP23249.1,	PBP25656.1	XP_020126311.1,	XP_020126437.1,	XP_020130623.1,	XP_020134129.1	EHK98078.1	RDB16624.1	OWP02876.1	RAL58478.1,	RAL58769.1,	RAL67013.1	CZR52724.1,	CZR53395.1,	CZR53565.1,	CZR56245.1,	CZR57331.1,	CZR62596.1,	CZR63100.1,	CZR66347.1,	CZR68342.1	KFY51210.1,	KFY56239.1,	KFY62326.1	CZT04101.1,	CZT11927.1	PQE09132.1,
OG0000280	XP_011125152.1	RMZ35972.1,	RMZ38128.1,	RMZ38156.1,	RMZ40857.1,	RMZ43206.1	SPB44925.1,	SPB45743.1,	SPB49418.1,	SPB49561.1	XP_001547344.1,	XP_024546307.1,	XP_024552871.1	PBP18365.1,	PBP21302.1,	PBP22334.1	XP_020126050.1,	XP_020127118.1,	XP_020127235.1,	XP_020135492.1	EHL03692.1	RDB18224.1,	RDB18235.1,	RDB31044.1	SLM34102.1,	SLM37378.1	OWP00520.1	RAL64042.1,	RAL66971.1,	RAL66972.1	CZR50894.1,	CZR53049.1,	CZR60259.1,	CZR61359.1,	CZR62346.1,	CZR66352.1,	CZR66513.1,	CZR68182.1	KFY66601.1	OQN97938.1,	OQO00552.1,	OQO02452.1,	OQO05443.1,	OQO06444.1,	OQO10186.1,	OQO13683.1	XP_023465398.1	CZS91534.1,	CZS97202.1,
OG0000281	RMZ36034.1,	RMZ37359.1,	RMZ43023.1,	RMZ45728.1,	RMZ47262.1	SPB45264.1,	SPB45389.1,	SPB46652.1,	SPB47723.1,	SPB53491.1,	SPB53535.1	XP_001556658.1,	XP_001559357.1,	XP_001559633.1,	XP_024552716.1	PBP17670.1,	PBP20797.1,	PBP21841.1,	PBP24245.1,	PBP24868.1	XP_020126519.1,	XP_020127309.1,	XP_020128958.1	EHL00357.1,	EHL01846.1	SLM40204.1,	SLM41106.1	OWO97378.1,	OWP01866.1,	OWP03002.1,	OWP04791.1	RAL59916.1,	RAL63856.1,	RAL64507.1,	RAL67416.1	CZR52819.1,	CZR53407.1,	CZR54708.1,	CZR58637.1,	CZR63977.1,	CZR64174.1,	CZR66904.1,	CZR68056.1	KFY51582.1	CZS97194.1,	CZT10004.1,	CZT10195.1,	CZT12197.1	PQE30233.1,
OG0000282	RMZ36874.1,	RMZ42368.1,	RMZ42964.1,	RMZ42987.1,	RMZ45305.1,	RMZ45504.1,	RMZ46269.1,	RMZ47749.1	SPB47053.1,	SPB48124.1	XP_001554405.2,	XP_024546709.1,	XP_024546902.1,	XP_024548109.1,	XP_024548273.1,	XP_024548974.1,	XP_024552177.1	CZR50156.1,	CZR52125.1,	CZR52932.1,	CZR53567.1,	CZR58311.1,	CZR63103.1,	CZR64582.1,	CZR65557.1,	CZR65636.1,	CZR67662.1,	CZR67853.1,	CZR67942.1,	CZR68380.1,	CZR69913.1,	CZR69985.1	PQE07340.1,	PQE10371.1,	PQE15502.1,	PQE17593.1,	PQE23015.1,	PQE30847.1,	PQE30874.1,	PQE33956.1	ESZ98830.1	APA06559.1,	APA09555.1,	APA09556.1,	APA10356.1,	APA12500.1	PNH35245.1	OBS16134.1,	OBS16138.1,
OG0000283	RMZ42797.1,	RMZ43919.1	SPB46781.1,	SPB49893.1,	SPB50779.1,	SPB53481.1	XP_024547378.1,	XP_024553754.1,	XP_024554057.1	XP_020127083.1	EHK96367.1,	EHK96368.1	SLM38631.1,	SLM39440.1,	SLM39692.1	OWO98356.1	RAL58778.1,	RAL60841.1,	RAL64635.1	CZR51460.1,	CZR55964.1,	CZR58656.1,	CZR60097.1,	CZR62938.1,	CZR62971.1,	CZR64048.1,	CZR64591.1,	CZR66045.1,	CZR67712.1,	CZR67752.1,	CZR70074.1	KFY51697.1,	KFY54116.1,	KFY55361.1,	KFY60259.1,	KFY61627.1	OQN97275.1,	OQN97628.1,	OQN99373.1,	OQO05912.1	XP_023461759.1,	XP_023463552.1,	XP_023463711.1,	XP_023467609.1,	XP_023467610.1	CZT01052.1,	CZT01330.1	PQE07869.1,	PQE07870.1,
OG0000284	XP_011117776.1	RMZ37608.1,	RMZ40209.1,	RMZ43588.1,	RMZ44109.1	SPB42503.1,	SPB43086.1,	SPB44090.1,	SPB46431.1,	SPB46449.1	SZF05986.1	XP_024547559.1,	XP_024551839.1,	XP_024553743.1	PBP26904.1,	PBP27361.1	XP_020127267.1,	XP_020134235.1	KHJ31549.1	EHK97145.1,	EHL02419.1	RDB28416.1,	RDB28815.1	SLM38172.1,	SLM39497.1	OWP01813.1,	OWP03805.1	RAL63640.1,	RAL65228.1,	RAL65229.1	CZR55663.1,	CZR60899.1,	CZR61316.1,	CZR61496.1,	CZR66016.1,	CZR68297.1	KFY54306.1,	KFY58273.1,	KFY61064.1	OQO05086.1,	OQO12224.1	CZS93123.1,	CZT01207.1,	CZT01626.1	PQE06447.1,	PQE14882.1,	PQE21670.1,	PQE21673.1	ESZ92849.1,
OG0000285	XP_011117996.1,	XP_011124419.1,	XP_011124755.1	RMZ38632.1,	RMZ42927.1,	RMZ43985.1	SPB42604.1,	SPB48149.1,	SPB51411.1	XP_001551702.1,	XP_024547898.1,	XP_024551944.1,	XP_024553957.1	PBP16957.1,	PBP17656.1,	PBP19025.1,	PBP20268.1,	PBP23598.1	XP_020125378.1,	XP_020132925.1	EHK98364.1,	EHK99322.1	RDB16770.1,	RDB24147.1	SLM40879.1	OWO99355.1,	OWP02642.1	RAL60833.1,	RAL65833.1	CZR52529.1,	CZR59247.1,	CZR59844.1,	CZR67636.1	KFY51596.1,	KFY51956.1,	KFY60789.1	OQO00967.1,	OQO03275.1,	OQO03710.1,	OQO04632.1,	OQO04792.1	CZS88361.1,	CZS90816.1,	CZT00801.1,	CZT07618.1	PQE22204.1,	PQE22381.1,	PQE23098.1,	PQE32835.1
OG0000286	XP_011120194.1,	XP_011127685.1	RMZ36426.1,	RMZ38372.1,	RMZ43940.1,	RMZ44745.1,	RMZ44749.1,	RMZ44809.1,	RMZ44949.1	SPB42899.1,	SPB43489.1,	SPB44067.1	XP_001553508.1,	XP_024546363.1	PBP18537.1,	PBP27444.1	XP_020126123.1,	XP_020126747.1,	XP_020130124.1,	XP_020130125.1,	XP_020130585.1,	XP_020132145.1,	XP_020135115.1,	XP_020135491.1,	XP_020135493.1,	XP_020135497.1	EHK97745.1,	EHK98677.1,	EHK99383.1,	EHL01205.1	RDB19906.1,	RDB21864.1	SLM36412.1,	SLM37026.1	OWP01393.1	RAL63495.1,	RAL64891.1	CZR55573.1,	CZR55873.1,	CZR56842.1,	CZR57300.1,	CZR60692.1,	CZR66412.1,	CZR68191.1	KFY54614.1	OQO14468.1,	OQO14792.1	CZS90732.1,	CZS95586.1,
OG0000287	XP_011121442.1,	XP_011124160.1,	XP_011124447.1,	XP_011126016.1,	XP_011126498.1,	XP_011128291.1	RMZ38174.1	SPB51713.1	XP_001560457.2,	XP_024551396.1,	XP_024551397.1	PBP26566.1,	PBP27522.1,	PBP28618.1	XP_020125826.1,	XP_020125879.1,	XP_020127092.1,	XP_020130381.1,	XP_020130432.1,	XP_020133884.1,	XP_020134219.1,	XP_020134989.1	EHK97522.1,	EHL01765.1	RDB28797.1	OWP05639.1,	OWP06546.1,	OWP07259.1	RAL59466.1	CZR50340.1,	CZR54485.1,	CZR55735.1,	CZR55737.1,	CZR56384.1,	CZR57201.1,	CZR63531.1,	CZR66807.1,	CZR67961.1	KFY53805.1	OQN97584.1,	OQO01509.1,	OQO05953.1,	OQO07872.1,	OQO08205.1,	OQO10553.1	XP_023471693.1	CZS89779.1,	CZS94948.1,	CZT08177.1
OG0000288	XP_011127497.1	RMZ37502.1,	RMZ41026.1,	RMZ41270.1,	RMZ43239.1,	RMZ44204.1,	RMZ44209.1,	RMZ44213.1,	RMZ44632.1	SPB46622.1,	SPB48765.1,	SPB53009.1	XP_001552694.2,	XP_001554372.1,	XP_024548231.1,	XP_024552191.1	PBP21165.1,	PBP27760.1	XP_020125094.1,	XP_020127268.1,	XP_020128450.1	RDB26751.1	SLM36597.1,	SLM37277.1	OWO99751.1,	OWP01512.1,	OWP01634.1	RAL59616.1,	RAL61426.1,	RAL66636.1	CZR52288.1,	CZR53826.1,	CZR65695.1,	CZR67020.1,	CZR67741.1,	CZR68619.1	OQN99059.1,	OQN99440.1,	OQO00369.1,	OQO02848.1,	OQO14411.1,	OQO14732.1	CZS90948.1,	CZS93761.1,	CZS97728.1,	CZT04327.1,	CZT06550.1	PQE22198.1,	PQE23352.1,
OG0000289	RMZ37199.1,	RMZ41911.1,	RMZ41947.1,	RMZ42029.1,	RMZ42952.1,	RMZ46014.1,	RMZ46923.1,	RMZ47797.1	SPB42502.1,	SPB46087.1,	SPB51103.1,	SPB52288.1	XP_001548314.1,	XP_001556763.1	PBP19903.1,	PBP28702.1	XP_020126920.1,	XP_020126999.1,	XP_020134158.1,	XP_020134916.1	EHL01590.1	RDB15910.1,	RDB15945.1,	RDB15964.1,	RDB23382.1,	RDB23474.1	SLM33931.1	OWO99456.1,	OWP05409.1	RAL65025.1,	RAL65665.1	CZR52727.1,	CZR63470.1,	CZR69252.1,	CZR69687.1	KFY54913.1,	KFY56675.1	OQN95058.1,	OQN99195.1,	OQN99734.1,	OQO01067.1,	OQO01331.1,	OQO03984.1,	OQO05639.1,	OQO09585.1,	OQO10799.1,	OQO11346.1,	OQO11674.1,	OQO12628.1,
OG0000290	XP_011117163.1,	XP_011119297.1	RMZ43376.1,	RMZ46258.1,	RMZ47298.1	SPB43659.1,	SPB49757.1,	SPB52009.1,	SPB52539.1	SZE99349.1	XP_024546978.1,	XP_024546979.1,	XP_024551004.1,	XP_024551005.1,	XP_024551006.1	PBP18096.1,	PBP19042.1,	PBP26805.1,	PBP27547.1,	PBP27548.1,	PBP28158.1	XP_020126950.1,	XP_020132040.1,	XP_020134749.1	KHJ30142.1,	KHJ34037.1	EHL01883.1	SLM36113.1	OWO98895.1,	OWO99627.1,	OWP00847.1,	OWP05109.1	RAL61739.1,	RAL61740.1,	RAL65846.1	CZR53865.1,	CZR56094.1,	CZR59834.1	KFY59128.1	OQO01864.1,	OQO11228.1,	OQO11800.1	CZS88574.1,	CZT00332.1,	CZT00789.1,	CZT09914.1	PQE08983.1,	PQE11781.1,	PQE29774.1,
OG0000291	XP_011117225.1,	XP_011119531.1	RMZ40481.1	SPB44667.1,	SPB49328.1	SZE99647.1	XP_001551135.2,	XP_001556654.1,	XP_024546292.1,	XP_024547216.1,	XP_024547481.1,	XP_024551716.1,	XP_024552334.1,	XP_024552335.1,	XP_024553674.1,	XP_024553675.1,	XP_024553676.1	PBP16240.1,	PBP24528.1	XP_020133510.1,	XP_020134746.1	KHJ33493.1	RDB29733.1	SLM36823.1,	SLM38128.1,	SLM38216.1	RAL58223.1,	RAL60583.1,	RAL63139.1	CZR50783.1,	CZR58389.1,	CZR61710.1,	CZR61779.1,	CZR66248.1	KFY58422.1,	KFY59442.1,	KFY61292.1	OQO01238.1,	OQO07870.1,	OQO10551.1,	OQO10864.1	XP_023461219.1	CZS89582.1,	CZS94185.1,	CZT03850.1,	CZT08541.1	PQE09583.1,	PQE10730.1,	PQE21298.1,
OG0000292	XP_011117535.1,	XP_011122941.1	RMZ35912.1,	RMZ37274.1,	RMZ38897.1,	RMZ40976.1,	RMZ42382.1,	RMZ43554.1,	RMZ48597.1	SPB45050.1,	SPB46772.1,	SPB48375.1,	SPB49585.1,	SPB52979.1	XP_001551870.1,	XP_024550686.1,	XP_024550816.1,	XP_024552300.1,	XP_024552366.1,	XP_024552984.1	PBP18584.1,	PBP21250.1,	PBP21869.1,	PBP23141.1	XP_020126012.1,	XP_020128857.1,	XP_020132230.1,	XP_020133459.1	EHK98243.1	SLM34573.1,	SLM37763.1,	SLM38479.1,	SLM38929.1	OWP06646.1	RAL63946.1	CZR59822.1,	CZR61644.1,	CZR64626.1,	CZR69765.1	KFY51327.1	OQO08409.1,	OQO13020.1	CZS94221.1,	CZT06210.1	PQE10193.1,	PQE23372.1,	PQE32712.1,	PQE32774.1	ESZ96016.1,
OG0000293	XP_011120263.1,	XP_011123844.1,	XP_011123848.1	RMZ36896.1,	RMZ37015.1,	RMZ40785.1,	RMZ44040.1	SPB44993.1,	SPB48833.1,	SPB49529.1,	SPB49884.1,	SPB52028.1	XP_024548975.1,	XP_024552752.1	PBP21488.1,	PBP21981.1	XP_020127035.1,	XP_020129092.1	EHK98305.1,	EHL02185.1	RDB19225.1,	RDB19825.1,	RDB24192.1	OWP04118.1	RAL60486.1,	RAL61022.1	CZR52316.1,	CZR53295.1,	CZR55218.1,	CZR55694.1,	CZR61435.1,	CZR61788.1,	CZR68715.1	KFY53616.1,	KFY55234.1,	KFY61940.1,	KFY67004.1	OQO01691.1,	OQO06603.1,	OQO08022.1,	OQO09884.1	CZS91966.1,	CZS99087.1,	CZS99349.1,	CZT07395.1	PQE06965.1,	PQE23028.1	ESZ98218.1	APA07494.1,
OG0000294	XP_011121304.1,	XP_011126903.1	RMZ37587.1,	RMZ38780.1,	RMZ44229.1,	RMZ44460.1,	RMZ46584.1,	RMZ46619.1,	RMZ47752.1,	RMZ48520.1	SPB44978.1,	SPB45807.1,	SPB50671.1,	SPB50731.1,	SPB53532.1	XP_001560250.1,	XP_024547457.1,	XP_024547458.1	PBP20407.1,	PBP25511.1	XP_020125940.1,	XP_020127071.1,	XP_020127542.1,	XP_020127630.1,	XP_020129771.1,	XP_020129922.1,	XP_020130318.1,	XP_020131897.1,	XP_020132636.1	KHJ31077.1,	KHJ33316.1	EHK98561.1	SLM37379.1,	SLM40776.1	OWO99438.1	RAL59843.1	CZR50324.1,	CZR56998.1,	CZR58660.1,	CZR67962.1,	CZR68236.1,	CZR69504.1	KFY51651.1	PQE29458.1,	PQE33778.1,	PQE34070.1	ESZ90423.1	APA15944.1,	APA15999.1
OG0000295	XP_011122211.1,	XP_011124571.1,	XP_011127622.1	RMZ36001.1,	RMZ43624.1,	RMZ46482.1	SPB42435.1,	SPB44155.1,	SPB53510.1	SZE99443.1,	SZE99589.1	XP_001555524.1,	XP_001557848.1,	XP_024545964.1	PBP26758.1,	PBP27545.1,	PBP28176.1	XP_020127960.1,	XP_020133122.1	KHJ33423.1	EHK98706.1,	EHL01609.1	RDB16939.1,	RDB21535.1	SLM38527.1,	SLM40766.1	OWP02175.1,	OWP03132.1	RAL60239.1,	RAL65783.1	CZR56197.1,	CZR64943.1	KFY57356.1,	KFY66190.1	OQO01060.1,	OQO07620.1,	OQO08948.1,	OQO12620.1	XP_023462579.1,	XP_023467046.1,	XP_023469359.1	CZS88795.1,	CZS96153.1,	CZS97708.1,	CZT00903.1	PQE08996.1,	PQE11789.1,	PQE30522.1	ESZ93965.1,
OG0000296	XP_011122415.1,	XP_011122837.1,	XP_011123014.1	RMZ38767.1,	RMZ40990.1,	RMZ47711.1	SPB42999.1,	SPB45482.1	XP_001546156.1,	XP_001556812.2,	XP_024553563.1	PBP16115.1,	PBP16478.1,	PBP26277.1	XP_020126452.1,	XP_020132966.1,	XP_020134534.1	EHL01121.1,	EHL01962.1	RDB26013.1	OWP02998.1,	OWP04144.1,	OWP05002.1	RAL63849.1,	RAL64013.1	CZR53360.1,	CZR65470.1,	CZR65832.1	KFY51621.1,	KFY54608.1	OQN97548.1,	OQN99047.1,	OQO02837.1,	OQO03336.1,	OQO11027.1,	OQO13556.1	XP_023470274.1,	XP_023471576.1	CZS90906.1,	CZT07220.1,	CZT11125.1	PQE30928.1,	PQE32173.1	ESZ89557.1,	ESZ96444.1	APA14590.1,	APA16271.1	XP_018738072.1	PWW74003.1,
OG0000297	XP_011124494.1,	XP_011124850.1	SPB43787.1	XP_001556158.2,	XP_024548926.1,	XP_024549257.1	XP_020125860.1,	XP_020133957.1	RDB15865.1,	RDB15884.1,	RDB17501.1,	RDB17649.1,	RDB18243.1,	RDB20601.1,	RDB24200.1,	RDB30857.1	SLM37545.1	OWP00191.1	RAL68256.1	CZR53771.1,	CZR58472.1,	CZR63084.1,	CZR64008.1,	CZR64010.1,	CZR64011.1,	CZR64012.1,	CZR64014.1,	CZR69910.1,	CZR69911.1,	CZR69912.1,	CZR69914.1,	CZR70037.1,	CZR70272.1,	CZR70273.1	OQO02358.1,	OQO02359.1,	OQO06930.1,	OQO06931.1,	OQO06933.1,	OQO06934.1	CZS97749.1,	CZT13125.1,	CZT13126.1	PQE32251.1	ESZ89559.1,	ESZ93901.1,	ESZ93904.1,	ESZ96954.1	APA08862.1
OG0000298	XP_011127827.1	RMZ37350.1,	RMZ37516.1,	RMZ40499.1	SPB44357.1,	SPB45939.1,	SPB46057.1,	SPB53473.1	XP_001551677.1,	XP_024548820.1,	XP_024550980.1	PBP20277.1,	PBP21677.1,	PBP28965.1	XP_020125310.1,	XP_020131029.1,	XP_020131683.1	EHK96192.1,	EHK98033.1	RDB19811.1,	RDB22246.1	SLM36853.1	OWP02432.1,	OWP03408.1,	OWP03751.1	RAL58335.1,	RAL68212.1	CZR50419.1,	CZR52802.1,	CZR54259.1,	CZR54328.1,	CZR55046.1,	CZR59359.1,	CZR59441.1,	CZR59473.1,	CZR62170.1,	CZR62502.1,	CZR68833.1,	CZR69247.1	KFY53988.1,	KFY67247.1	OQN95197.1,	OQN96308.1,	OQN96821.1,	OQN98873.1,	OQO12388.1,	OQO15344.1	XP_023465720.1	CZS99161.1
OG0000299	XP_011120766.1,	XP_011122208.1	RMZ37183.1,	RMZ44677.1	SPB42419.1,	SPB47083.1	SZE99533.1,	SZF06265.1	XP_001550325.1,	XP_024550705.1,	XP_024552049.1	PBP15314.1,	PBP15465.1,	PBP28183.1	XP_020126041.1,	XP_020127098.1	KHJ32599.1,	KHJ34154.1	EHK98484.1,	EHK98711.1,	EHK99453.1	RDB15269.1,	RDB24703.1,	RDB28666.1	SLM40771.1,	SLM41215.1	OWP00367.1	RAL59018.1,	RAL59019.1,	RAL65787.1	CZR59885.1,	CZR64034.1,	CZR64926.1	KFY52470.1,	KFY61047.1	OQN97121.1,	OQN98547.1,	OQO02672.1,	OQO05567.1	XP_023461811.1,	XP_023469158.1,	XP_023470747.1,	XP_023471393.1	CZS88784.1,	CZT05110.1	PQE23354.1,	PQE30525.1	ESZ93960.1,	ESZ96497.1
OG0000300	XP_011120928.1,	XP_011122089.1,	XP_011125502.1,	XP_011127185.1	RMZ38955.1,	RMZ38956.1,	RMZ39294.1,	RMZ44886.1,	RMZ46244.1	SPB45797.1,	SPB49687.1,	SPB51492.1,	SPB53564.1	XP_001549239.1	PBP21545.1,	PBP26973.1	XP_020126365.1,	XP_020133987.1	EHK99904.1,	EHL00851.1,	EHL03125.1	RDB24020.1,	RDB25525.1,	RDB26162.1	SLM34574.1,	SLM37931.1,	SLM39962.1	OWP03787.1	RAL66928.1	CZR50557.1,	CZR53494.1,	CZR54856.1,	CZR55786.1,	CZR61862.1,	CZR62805.1	KFY52087.1,	KFY67768.1	OQN98920.1,	OQO12457.1	XP_023471745.1	CZS96753.1,	CZT08340.1,	CZT12296.1	PQE31605.1	ESZ99522.1	APA09223.1	PWW73184.1,	PWW77859.1	PNH27057.1,
OG0000301	XP_011123734.1,	XP_011123750.1,	XP_011125736.1	XP_024548628.1,	XP_024550710.1,	XP_024550752.1,	XP_024552060.1	PBP17146.1,	PBP17975.1,	PBP19651.1,	PBP22111.1,	PBP28266.1	XP_020126977.1,	XP_020130794.1,	XP_020130807.1	KHJ35275.1,	KHJ35276.1	EHL00808.1	RDB21975.1,	RDB23122.1,	RDB26851.1	SLM37054.1,	SLM40469.1	OWO98766.1,	OWP01160.1,	OWP06779.1	RAL59028.1,	RAL65768.1,	RAL65938.1,	RAL67841.1	CZR51697.1,	CZR53718.1,	CZR59179.1,	CZR60536.1	KFY56431.1	OQN95783.1,	OQN97140.1,	OQO07976.1,	OQO10446.1	CZS94129.1,	CZT05154.1,	CZT13346.1	PQE16287.1,	PQE18860.1,	PQE30249.1,	PQE32901.1,	PQE32902.1	ESZ96009.1,	ESZ96506.1,
OG0000302	XP_011124328.1	SPB44475.1,	SPB47006.1,	SPB51649.1	XP_024553673.1	XP_020124906.1,	XP_020125744.1,	XP_020126769.1,	XP_020128013.1,	XP_020128805.1,	XP_020128870.1,	XP_020128914.1,	XP_020129396.1,	XP_020130298.1,	XP_020133237.1,	XP_020134300.1,	XP_020135178.1	EHK96227.1,	EHK96649.1,	EHK97480.1,	EHK97884.1,	EHK99537.1,	EHL00108.1,	EHL00114.1	SLM33858.1,	SLM41080.1,	SLM41352.1,	SLM41528.1	RAL60584.1	CZR56342.1,	CZR56708.1,	CZR58149.1,	CZR58538.1,	CZR58705.1,	CZR59013.1,	CZR59474.1,	CZR60280.1,	CZR61419.1,	CZR69839.1	KFY56179.1,	KFY67939.1	OQN96064.1,	OQO11118.1,	OQO11506.1,	OQO13483.1	CZS94021.1	PQE08193.1,	PQE27831.1,	PQE28783.1
OG0000303	XP_011124926.1,	XP_011126079.1	RMZ36967.1,	RMZ43171.1,	RMZ44352.1,	RMZ46010.1	SPB46615.1,	SPB47797.1,	SPB48770.1,	SPB52106.1	XP_001556989.1,	XP_001558557.1,	XP_024551795.1	PBP15903.1,	PBP19810.1,	PBP21926.1,	PBP22138.1,	PBP27616.1,	PBP28405.1	XP_020125903.1,	XP_020134155.1	EHK96198.1,	EHL03756.1	RDB17072.1,	RDB17095.1,	RDB23900.1,	RDB30246.1	SLM34475.1	OWO99958.1,	OWP01934.1,	OWP02852.1,	OWP02880.1,	OWP03956.1	RAL58542.1,	RAL63779.1	CZR52968.1,	CZR54555.1,	CZR56209.1,	CZR58818.1,	CZR62594.1,	CZR63719.1,	CZR67661.1,	CZR69235.1	KFY54565.1,	KFY67106.1	OQN99267.1,	OQO11464.1	XP_023471687.1	CZS92277.1,
OG0000304	RMZ36195.1,	RMZ39560.1,	RMZ41390.1,	RMZ42672.1,	RMZ44159.1,	RMZ47468.1	SPB47766.1,	SPB51410.1,	SPB52064.1	XP_024548312.1	PBP16377.1,	PBP18439.1	XP_020125028.1,	XP_020125255.1,	XP_020127724.1,	XP_020128387.1,	XP_020130084.1,	XP_020130307.1,	XP_020133949.1,	XP_020134988.1	EHL00828.1	SLM34292.1,	SLM36982.1,	SLM40493.1	OWP00615.1,	OWP00624.1	RAL64799.1,	RAL67408.1	CZR50146.1,	CZR51060.1,	CZR54099.1,	CZR54543.1,	CZR59942.1,	CZR60656.1,	CZR61061.1,	CZR62702.1,	CZR63900.1,	CZR65452.1,	CZR66586.1,	CZR66752.1,	CZR69271.1	KFY51667.1	OQO06932.1,	OQO12338.1	CZT06624.1,	CZT07452.1	PQE10390.1,	PQE31724.1,	PQE31741.1,
OG0000305	RMZ39475.1,	RMZ40018.1,	RMZ41977.1,	RMZ43944.1,	RMZ44073.1,	RMZ44342.1,	RMZ46583.1,	RMZ46825.1	SPB42726.1,	SPB45080.1,	SPB48261.1,	SPB48655.1,	SPB50649.1,	SPB51405.1	XP_001548857.1,	XP_001549476.1,	XP_001549864.1,	XP_001553967.1	PBP17494.1,	PBP18395.1,	PBP19474.1,	PBP21127.1,	PBP23007.1,	PBP24465.1	XP_020127307.1,	XP_020131018.1,	XP_020132185.1,	XP_020135627.1	EHK97770.1,	EHL02326.1	OWP01845.1,	OWP03920.1,	OWP06687.1	RAL59823.1,	RAL62286.1	CZR50141.1,	CZR56883.1,	CZR66395.1	KFY58258.1,	KFY59918.1,	KFY66420.1	OQN98184.1,	OQN98693.1	PQE10623.1,	PQE19799.1,	PQE29470.1	ESZ92087.1,	ESZ94241.1,	ESZ96098.1
OG0000306	RMZ40023.1,	RMZ40338.1,	RMZ47011.1	SPB44317.1,	SPB49987.1,	SPB50579.1,	SPB52942.1	SZF05778.1,	SZF06289.1	XP_001551140.1,	XP_001554571.1,	XP_024548452.1,	XP_024550767.1	PBP19498.1,	PBP21721.1,	PBP22287.1	XP_020128555.1,	XP_020131337.1	KHJ31029.1,	KHJ34155.1	EHK96348.1	RDB16525.1,	RDB16526.1,	RDB28760.1	SLM37405.1,	SLM40953.1	OWP00297.1,	OWP03616.1,	OWP06369.1	RAL60586.1,	RAL65396.1,	RAL65852.1	CZR59568.1,	CZR59802.1,	CZR69796.1	KFY51202.1,	KFY53906.1	OQN98868.1,	OQO01162.1,	OQO02422.1,	OQO12382.1	XP_023468643.1,	XP_023470323.1	CZS90476.1,	CZS97193.1	PQE08201.1,	PQE23983.1,	PQE32875.1	ESZ91141.1,
OG0000307	SLM33760.1,	SLM34182.1,	SLM34674.1,	SLM34942.1,	SLM35641.1,	SLM35791.1,	SLM35809.1,	SLM36298.1,	SLM38897.1,	SLM40167.1,	SLM40378.1,	SLM40379.1,	SLM41095.1	CZR51599.1,	CZR52909.1	OQN95210.1	CZS92483.1,	CZS98313.1	PQE31534.1,	PQE33719.1	PWW71596.1,	PWW71842.1,	PWW72382.1,	PWW72383.1,	PWW72794.1,	PWW72812.1,	PWW73087.1,	PWW73088.1,	PWW73093.1,	PWW73360.1,	PWW73646.1,	PWW73678.1,	PWW74291.1,	PWW74727.1,	PWW74878.1,	PWW75376.1,	PWW75873.1,	PWW75968.1,	PWW76045.1,	PWW76547.1,	PWW76561.1,	PWW77185.1,	PWW77257.1,	PWW77504.1,	PWW77663.1,	PWW77668.1,	PWW77669.1,	PWW78006.1,	PWW78073.1,
OG0000308	XP_011117292.1,	XP_011122529.1	RMZ46102.1,	RMZ47845.1	SPB48947.1,	SPB51429.1	SZF00451.1,	SZF05508.1	XP_001556382.2,	XP_024547628.1	PBP17053.1,	PBP20942.1,	PBP27676.1	XP_020132963.1,	XP_020134593.1	KHJ36385.1	EHK97091.1,	EHK98926.1	RDB18207.1,	RDB20838.1	SLM36974.1,	SLM39518.1	OWP05074.1,	OWP07312.1	RAL67038.1,	RAL67463.1	CZR52383.1,	CZR59076.1	KFY59001.1	OQN95488.1,	OQO03556.1,	OQO03765.1,	OQO04674.1	XP_023461560.1,	XP_023461592.1,	XP_023462111.1,	XP_023463604.1,	XP_023464122.1,	XP_023464614.1,	XP_023465738.1,	XP_023470159.1,	XP_023470661.1,	XP_023470897.1	CZS90836.1,	CZS94815.1	PQE22251.1,	PQE28326.1	ESZ93036.1,	ESZ95670.1
OG0000309	XP_011117737.1	RMZ37166.1,	RMZ38842.1,	RMZ40387.1,	RMZ42035.1	SPB43341.1,	SPB44126.1,	SPB51657.1	SZF02034.1	XP_001558461.2,	XP_024547511.1,	XP_024547512.1	PBP15858.1,	PBP16988.1	XP_020124903.1,	XP_020127839.1,	XP_020131312.1,	XP_020134255.1	KHJ33383.1,	KHJ35947.1	EHL01238.1	RDB18703.1	SLM39704.1	OWP01693.1,	OWP06264.1	RAL65210.1	CZR56506.1,	CZR59462.1,	CZR62073.1,	CZR68639.1	KFY55666.1,	KFY59425.1	OQO04902.1,	OQO12128.1,	OQO13986.1,	OQO15255.1	XP_023463808.1,	XP_023464344.1,	XP_023465537.1	CZT02147.1,	CZT06702.1	PQE06548.1,	PQE06550.1,	PQE14790.1,	PQE14793.1	ESZ89731.1	APA14724.1	XP_018733624.1,	XP_018734342.1,
OG0000310	XP_011119706.1	RMZ42022.1,	RMZ46135.1	SPB43028.1,	SPB45745.1,	SPB48328.1,	SPB52007.1	XP_001549323.1,	XP_001552667.1	PBP16030.1,	PBP18779.1,	PBP18848.1,	PBP20714.1	XP_020125570.1,	XP_020129401.1,	XP_020130583.1,	XP_020131664.1,	XP_020135518.1	EHK98016.1,	EHL01855.1	RDB23670.1,	RDB23726.1	OWP00497.1,	OWP02970.1	RAL61434.1,	RAL63125.1	CZR52827.1,	CZR59699.1,	CZR61356.1,	CZR63694.1,	CZR66367.1,	CZR68160.1,	CZR69323.1	KFY62330.1	OQO00240.1,	OQO01926.1,	OQO02552.1,	OQO05426.1,	OQO09370.1,	OQO10923.1,	OQO11734.1,	OQO13666.1	XP_023470359.1	CZS90530.1,	CZS91708.1,	CZS93329.1,	CZT02652.1	PQE23393.1,	PQE30573.1
OG0000311	XP_011120114.1,	XP_011125016.1	RMZ37761.1,	RMZ40430.1,	RMZ43481.1,	RMZ43695.1	SPB43343.1,	SPB49244.1,	SPB52228.1	SZF01063.1,	SZF03937.1	XP_024547186.1,	XP_024548371.1	PBP18759.1,	PBP19207.1,	PBP19354.1	XP_020129861.1,	XP_020134123.1	KHJ33614.1,	KHJ34903.1	EHK99149.1,	EHL02538.1	RDB26750.1,	RDB28407.1	SLM40857.1	OWO99328.1,	OWP06008.1	RAL61981.1,	RAL65303.1	CZR52336.1,	CZR57520.1,	CZR59668.1	KFY53920.1,	KFY61587.1	OQN96921.1,	OQO01607.1,	OQO02918.1,	OQO08111.1	XP_023461335.1,	XP_023464762.1,	XP_023468096.1	CZS90221.1,	CZT00856.1	PQE30499.1,	PQE31718.1,	PQE32288.1	ESZ96764.1,	ESZ97583.1	APA12338.1,
OG0000312	XP_011121333.1	SPB45757.1,	SPB46447.1	XP_024549418.1,	XP_024549419.1	XP_020124921.1,	XP_020126401.1,	XP_020127766.1,	XP_020127809.1,	XP_020128169.1,	XP_020128170.1,	XP_020129790.1,	XP_020134976.1	SLM36187.1,	SLM38568.1,	SLM40034.1	RAL67060.1	CZR51277.1,	CZR54979.1,	CZR55486.1,	CZR55749.1,	CZR55889.1,	CZR56025.1,	CZR56415.1,	CZR56439.1,	CZR56545.1,	CZR56646.1,	CZR58574.1,	CZR60530.1,	CZR63052.1,	CZR63603.1,	CZR63657.1,	CZR64985.1,	CZR65468.1,	CZR66678.1,	CZR67079.1,	CZR67327.1,	CZR67581.1,	CZR67958.1,	CZR68131.1,	CZR68882.1,	CZR70287.1	KFY54769.1,	KFY55120.1,	KFY56560.1	OQO10167.1,	OQO12263.1	CZS90742.1,	CZS91421.1,
OG0000313	XP_011122638.1	RMZ36602.1,	RMZ38081.1,	RMZ38536.1,	RMZ39930.1,	RMZ42816.1,	RMZ46038.1,	RMZ46675.1	SPB43545.1,	SPB43732.1,	SPB46052.1,	SPB46980.1,	SPB48260.1,	SPB49207.1,	SPB51643.1,	SPB51710.1,	SPB52926.1	XP_024553433.1	EHK97691.1,	EHK99846.1	RDB15827.1,	RDB17971.1,	RDB18698.1,	RDB21945.1,	RDB25924.1,	RDB25931.1,	RDB29116.1,	RDB29753.1	SLM41545.1	OWP02137.1	RAL61256.1	CZR51029.1,	CZR51291.1,	CZR57707.1,	CZR58820.1,	CZR65717.1	KFY51818.1,	KFY54307.1	CZS89375.1,	CZT02211.1,	CZT10402.1,	CZT13921.1	PQE19605.1,	PQE21276.1,	PQE30497.1	ESZ93473.1	APA07397.1,	APA12528.1,	APA12741.1,
OG0000314	XP_011122914.1,	XP_011126995.1	RMZ35870.1,	RMZ36520.1,	RMZ42032.1	SPB47252.1,	SPB47289.1	SZF00260.1,	SZF01089.1	XP_001550994.1,	XP_001560049.1	PBP22645.1,	PBP22979.1,	PBP24300.1,	PBP26488.1	XP_020131434.1,	XP_020135259.1,	XP_020135614.1	KHJ33205.1,	KHJ34828.1	EHL02310.1	RDB19796.1,	RDB26247.1,	RDB29675.1	SLM39292.1	OWP04170.1,	OWP07059.1	RAL62400.1,	RAL67874.1	CZR50957.1,	CZR55377.1	KFY56464.1,	KFY56735.1,	KFY60686.1	OQN96559.1,	OQO00562.1,	OQO14150.1,	OQO14285.1,	OQO14971.1,	OQO15056.1	XP_023462274.1,	XP_023465291.1,	XP_023466552.1	CZS91509.1,	CZT06620.1	PQE23044.1,	PQE27202.1	ESZ92382.1,	ESZ98746.1
OG0000315	XP_011125888.1	RMZ37935.1,	RMZ39610.1,	RMZ43277.1,	RMZ44546.1,	RMZ48569.1,	RMZ48574.1	SPB45254.1,	SPB47013.1,	SPB47572.1,	SPB52293.1	XP_001549344.1,	XP_001552245.1	PBP18324.1,	PBP23537.1	XP_020124885.1,	XP_020132679.1	EHK97443.1,	EHL00712.1	RDB14550.1,	RDB15190.1,	RDB15316.1,	RDB16161.1,	RDB16181.1,	RDB16514.1,	RDB23642.1,	RDB26476.1,	RDB27590.1,	RDB27594.1	SLM40303.1	OWP06435.1	RAL64000.1	CZR50278.1,	CZR52600.1,	CZR57761.1,	CZR60122.1,	CZR60581.1,	CZR61748.1,	CZR62710.1,	CZR63358.1	KFY56174.1,	KFY62500.1,	KFY62856.1	OQN97369.1,	OQO02230.1,	OQO07052.1,	OQO09604.1	CZS89172.1	PQE06488.1,
OG0000316	RMZ35952.1,	RMZ37097.1,	RMZ38549.1,	RMZ39521.1,	RMZ44919.1,	RMZ47142.1	SPB44989.1,	SPB46009.1,	SPB46134.1,	SPB49476.1,	SPB49525.1,	SPB49916.1,	SPB51724.1,	SPB51777.1,	SPB52321.1,	SPB53445.1,	SPB53540.1	XP_001546620.1	PBP17252.1,	PBP22083.1	XP_020125154.1,	XP_020133882.1	EHL00455.1,	EHL02411.1	SLM36536.1,	SLM39532.1	OWP03503.1,	OWP04867.1	RAL65054.1	CZR50664.1,	CZR59550.1,	CZR60144.1,	CZR60891.1,	CZR61876.1,	CZR61973.1,	CZR63831.1,	CZR66771.1,	CZR68660.1	KFY51262.1,	KFY59227.1,	KFY60815.1,	KFY61674.1	OQN99385.1,	OQO03553.1,	OQO04671.1,	OQO05003.1,	OQO12309.1	CZS93141.1,	CZT00124.1,
OG0000317	XP_011117437.1,	XP_011121431.1,	XP_011127034.1	RMZ46444.1,	RMZ47318.1	XP_001553434.2,	XP_024546185.1,	XP_024546186.1,	XP_024546788.1,	XP_024546847.1,	XP_024547790.1,	XP_024550237.1,	XP_024551743.1	XP_020126280.1,	XP_020132710.1,	XP_020134512.1,	XP_020134517.1	SLM36096.1,	SLM36179.1	OWP07419.1	RAL62859.1,	RAL64850.1	CZR51150.1,	CZR52706.1,	CZR54993.1,	CZR56648.1,	CZR61875.1,	CZR62929.1,	CZR63367.1,	CZR68194.1,	CZR68527.1,	CZR68847.1,	CZR68905.1,	CZR70186.1	KFY60786.1	OQN98196.1,	OQN98782.1,	OQO03194.1,	OQO03565.1,	OQO04768.1	CZS97124.1,	CZT13646.1	PQE32999.1,	PQE33942.1	ESZ98171.1	APA06040.1,	APA14516.1,	APA14610.1	PWW74254.1,
OG0000318	XP_011117554.1,	XP_011119238.1,	XP_011122167.1,	XP_011125995.1,	XP_011126366.1	RMZ36139.1	SPB47327.1	XP_001556114.2,	XP_001557265.2,	XP_024546559.1,	XP_024549460.1,	XP_024550148.1	PBP16545.1,	PBP20051.1,	PBP25934.1,	PBP26860.1,	PBP27316.1,	PBP27640.1	XP_020127955.1,	XP_020129850.1	RDB20673.1,	RDB21445.1,	RDB22122.1,	RDB22123.1	OWO98874.1,	OWP05375.1	RAL62160.1,	RAL63350.1,	RAL64341.1,	RAL66942.1	CZR50254.1,	CZR54686.1,	CZR55602.1,	CZR61027.1,	CZR63615.1,	CZR65563.1,	CZR68815.1	KFY54143.1	OQN96386.1,	OQN98525.1	XP_023468848.1,	XP_023470848.1	CZT00542.1	PQE11689.1,	PQE23103.1,	PQE30861.1,	PQE34021.1	ESZ99189.1	APA06788.1,
OG0000319	XP_011117881.1,	XP_011121510.1	RMZ36192.1,	RMZ40441.1,	RMZ45345.1,	RMZ45813.1,	RMZ48143.1	SPB48135.1,	SPB48269.1,	SPB48648.1,	SPB52791.1	XP_001558536.2	PBP21847.1,	PBP23689.1,	PBP25416.1,	PBP27774.1	XP_020127238.1,	XP_020135538.1	KHJ31103.1	EHL03187.1	RDB25860.1	SLM33301.1,	SLM38672.1	OWP01645.1,	OWP03973.1	RAL63760.1	CZR52115.1,	CZR60990.1,	CZR70257.1	KFY51542.1,	KFY54094.1	OQO04911.1,	OQO12120.1,	OQO13007.1	XP_023461932.1,	XP_023463848.1,	XP_023464148.1,	XP_023466559.1,	XP_023469602.1	CZT00527.1,	CZT07928.1,	CZT13655.1	PQE06480.1,	PQE14799.1	ESZ91241.1	APA14675.1	XP_018733565.1	PWW73518.1,	PWW77009.1
OG0000320	XP_011118071.1	RMZ39049.1,	RMZ43545.1,	RMZ45969.1	SPB42507.1,	SPB50371.1	XP_001552976.1,	XP_024548029.1,	XP_024548345.1,	XP_024548346.1	XP_020126173.1,	XP_020133827.1	EHK96433.1,	EHK97789.1,	EHL01435.1	RDB17325.1,	RDB24357.1,	RDB25729.1	SLM37089.1,	SLM39161.1	OWP03867.1	RAL58863.1,	RAL61623.1,	RAL61624.1,	RAL62152.1	CZR50448.1,	CZR53896.1,	CZR57784.1,	CZR64063.1,	CZR65596.1,	CZR67797.1,	CZR68276.1	KFY60250.1	OQO01697.1,	OQO03847.1,	OQO08016.1,	OQO13274.1	XP_023462356.1,	XP_023463539.1,	XP_023464733.1	CZS96876.1,	CZT10601.1,	CZT11831.1,	CZT13290.1	PQE07839.1,	PQE18997.1,	PQE29766.1,	PQE31248.1	ESZ95032.1,
OG0000321	XP_011118589.1,	XP_011127053.1	RMZ36972.1,	RMZ38560.1,	RMZ41790.1,	RMZ45940.1,	RMZ47715.1	SPB43835.1,	SPB43940.1,	SPB49165.1,	SPB50822.1	SZE99916.1	XP_001558290.1,	XP_024545975.1	PBP26790.1,	PBP27540.1	XP_020129712.1,	XP_020131509.1,	XP_020132044.1	KHJ34900.1,	KHJ35019.1	EHK99455.1,	EHK99565.1	RDB17612.1,	RDB25358.1	SLM34989.1,	SLM38936.1	OWP01770.1	RAL60223.1,	RAL66559.1	CZR56211.1,	CZR56562.1	KFY55972.1,	KFY67648.1	OQO01971.1,	OQO11850.1,	OQO14085.1,	OQO15122.1	XP_023466151.1,	XP_023470194.1	CZS92547.1,	CZT00221.1,	CZT05979.1,	CZT09123.1	PQE10910.1,	PQE28534.1	ESZ89728.1,	ESZ94052.1	APA07420.1,
OG0000322	XP_011119552.1,	XP_011122669.1,	XP_011123087.1,	XP_011123138.1	RMZ36018.1,	RMZ36867.1,	RMZ44320.1,	RMZ48556.1	SPB45713.1,	SPB45714.1,	SPB47738.1,	SPB49902.1	XP_001560248.1,	XP_001561024.2,	XP_024546340.1,	XP_024549107.1	PBP24440.1,	PBP24589.1,	PBP26089.1	XP_020133942.1	RDB26833.1,	RDB26835.1	SLM34171.1,	SLM40199.1	OWO97903.1,	OWP03927.1,	OWP06011.1	RAL58043.1,	RAL58124.1,	RAL58127.1,	RAL63180.1,	RAL63516.1	CZR56592.1,	CZR56698.1,	CZR58561.1,	CZR58562.1,	CZR61097.1	KFY56669.1	OQO00889.1,	OQO00890.1,	OQO00894.1,	OQO03200.1,	OQO03201.1,	OQO03205.1	CZS91893.1,	CZT00065.1,	CZT07757.1	PQE27291.1,	PQE31028.1,
OG0000323	XP_011121498.1	RMZ38447.1,	RMZ40712.1,	RMZ44406.1	SPB44076.1,	SPB44147.1,	SPB45243.1	XP_001552398.1,	XP_024547393.1,	XP_024550992.1,	XP_024550993.1	PBP15506.1,	PBP15507.1,	PBP19980.1,	PBP20337.1,	PBP20663.1,	PBP26018.1,	PBP27019.1	XP_020125967.1,	XP_020134382.1	KHJ33685.1	EHK96863.1	RDB29029.1	SLM36378.1,	SLM37425.1	OWP02597.1,	OWP03833.1,	OWP04590.1	RAL58580.1,	RAL64641.1,	RAL65842.1	CZR61119.1,	CZR61495.1	KFY55555.1,	KFY62030.1	OQN98833.1,	OQO00663.1,	OQO12344.1,	OQO14206.1,	OQO14890.1	XP_023464803.1,	XP_023467612.1	CZS93660.1,	CZT01206.1,	CZT04945.1,	CZT10101.1	PQE24586.1,	PQE27273.1,	PQE32858.1
OG0000324	XP_011126338.1	SZF00428.1,	SZF06381.1	XP_001550703.1,	XP_001554048.2	PBP16785.1,	PBP22149.1,	PBP25294.1,	PBP26808.1,	PBP27876.1,	PBP28293.1	XP_020130178.1,	XP_020134204.1	KHJ33879.1	EHK96572.1,	EHK96608.1,	EHL00801.1	RDB16652.1,	RDB17440.1,	RDB17443.1,	RDB19544.1,	RDB30145.1	SLM36265.1,	SLM40465.1	OWP00006.1,	OWP01205.1,	OWP05752.1,	OWP07072.1	RAL59577.1,	RAL68367.1	CZR51510.1,	CZR65532.1,	CZR66764.1,	CZR69001.1	KFY60160.1,	KFY60363.1	OQN96511.1,	OQN97061.1,	OQO00729.1,	OQO06902.1	CZS90928.1,	CZS97512.1,	CZT03130.1,	CZT13341.1	PQE10695.1,	PQE23101.1,	PQE33524.1	ESZ93545.1,	ESZ96371.1,
OG0000325	XP_011127264.1	RMZ37904.1,	RMZ38963.1,	RMZ43082.1,	RMZ46215.1,	RMZ47369.1	SPB43788.1,	SPB46740.1,	SPB47767.1,	SPB48379.1,	SPB49595.1,	SPB50699.1	XP_001554780.1,	XP_024546268.1,	XP_024546935.1,	XP_024548221.1	PBP20923.1,	PBP27699.1	XP_020130234.1,	XP_020135557.1	EHK96053.1	RDB26516.1,	RDB27988.1,	RDB27989.1,	RDB27991.1,	RDB28705.1	SLM39941.1	OWO99120.1,	OWP03217.1	RAL58781.1,	RAL67303.1	CZR50240.1,	CZR52306.1,	CZR59491.1,	CZR66768.1	KFY67881.1	OQO01811.1,	OQO11265.1,	OQO13319.1	XP_023462757.1,	XP_023469527.1	CZS92625.1,	CZT06128.1,	CZT10821.1	PQE09251.1	ESZ95160.1,	ESZ95161.1,	ESZ97138.1,	ESZ98415.1
OG0000326	XP_011127552.1	RMZ43541.1,	RMZ44896.1	SPB42611.1	SZF02611.1	XP_024546587.1,	XP_024549120.1,	XP_024552658.1	PBP16149.1,	PBP18159.1,	PBP21157.1,	PBP21530.1,	PBP27083.1,	PBP27741.1	XP_020126598.1	KHJ33386.1,	KHJ35984.1	EHK96462.1,	EHK96463.1,	EHL00813.1	RDB16690.1,	RDB17975.1	SLM34059.1	OWO98237.1,	OWP03797.1,	OWP04411.1	RAL58831.1,	RAL58832.1,	RAL63333.1,	RAL63335.1,	RAL67236.1,	RAL67237.1,	RAL67238.1	CZR51971.1,	CZR51991.1,	CZR55832.1,	CZR59465.1,	CZR61105.1,	CZR69011.1	KFY51143.1	OQN98410.1,	OQO03980.1	CZT00061.1,	CZT07560.1,	CZT07577.1,	CZT12882.1	PQE27303.1,	PQE32638.1,	PQE33707.1
OG0000327	RMZ42334.1,	RMZ43284.1,	RMZ46218.1,	RMZ47021.1	SPB44149.1,	SPB52404.1	XP_001561343.1,	XP_024549122.1,	XP_024551131.1,	XP_024552434.1	XP_020127966.1	EHK95988.1,	EHK96064.1,	EHK99618.1,	EHL02552.1,	EHL02644.1	OWO98771.1	RAL63547.1	CZR54561.1,	CZR54982.1,	CZR55932.1,	CZR56829.1,	CZR60571.1,	CZR62639.1,	CZR65214.1,	CZR67637.1,	CZR68868.1	KFY51199.1,	KFY51315.1,	KFY53977.1,	KFY53979.1,	KFY54197.1,	KFY60115.1	OQN97125.1,	OQN98185.1,	OQN98541.1,	OQN98692.1,	OQO14559.1,	OQO14645.1	CZT00598.1,	CZT04463.1,	CZT09140.1	PQE13483.1,	PQE24935.1,	PQE27367.1,	PQE31142.1,	PQE31369.1,	PQE33497.1	ESZ90679.1,
OG0000328	XP_011117161.1,	XP_011128377.1	RMZ36944.1,	RMZ37629.1,	RMZ43285.1,	RMZ44074.1,	RMZ46446.1,	RMZ48526.1	SPB48287.1,	SPB49531.1,	SPB52880.1	XP_001561154.1,	XP_024550080.1	XP_020129781.1,	XP_020135050.1	EHK98584.1	RDB21914.1	RAL63282.1	CZR55904.1,	CZR61324.1,	CZR62325.1,	CZR64399.1,	CZR65746.1,	CZR67137.1,	CZR69335.1	KFY57813.1,	KFY58900.1,	KFY59203.1,	KFY61427.1,	KFY62987.1	OQN95411.1,	OQN97450.1,	OQO08381.1,	OQO09168.1,	OQO10307.1,	OQO10881.1	CZT05476.1,	CZT06736.1	PQE15256.1,	PQE15257.1,	PQE17438.1,	PQE17826.1,	PQE23947.1,	PQE32363.1	ESZ97940.1	APA07092.1	PNH28011.1,	PNH30460.1,	PNH30890.1,
OG0000329	XP_011117549.1,	XP_011126220.1	RMZ36849.1,	RMZ37695.1,	RMZ38879.1,	RMZ39295.1,	RMZ39967.1,	RMZ39990.1,	RMZ40938.1,	RMZ41581.1,	RMZ42711.1,	RMZ47641.1	SPB42555.1,	SPB42621.1,	SPB45414.1,	SPB48363.1,	SPB49093.1,	SPB49667.1,	SPB49681.1,	SPB51184.1	XP_001546100.1,	XP_024549264.1	PBP15639.1,	PBP22607.1,	PBP24316.1	XP_020129089.1,	XP_020129495.1,	XP_020131249.1,	XP_020131691.1,	XP_020132243.1,	XP_020135311.1	EHK98089.1	SLM34440.1,	SLM40590.1	OWP06190.1,	OWP06879.1	RAL63689.1	CZR50368.1,	CZR57682.1,	CZR61584.1,	CZR66181.1	KFY58720.1	OQO00699.1,	OQO07823.1,	OQO10510.1,	OQO12796.1	CZS90131.1,	CZS93367.1	PQE07895.1,
OG0000330	XP_011117975.1,	XP_011120777.1	RMZ38504.1,	RMZ39183.1	SPB43960.1,	SPB52433.1	SZF02627.1,	SZF03463.1	XP_001550098.2,	XP_024552078.1	PBP20128.1,	PBP21935.1,	PBP28118.1	XP_020131062.1,	XP_020134239.1	KHJ33014.1,	KHJ36133.1	EHL00245.1,	EHL01603.1	RDB28722.1,	RDB30847.1	SLM35787.1,	SLM36291.1,	SLM40214.1	OWP02760.1,	OWP06134.1	RAL61354.1,	RAL65734.1,	RAL65735.1	CZR53145.1,	CZR63449.1	KFY52400.1,	KFY68072.1	OQO00278.1,	OQO04372.1,	OQO06142.1,	OQO09328.1	XP_023461563.1,	XP_023465347.1,	XP_023467497.1	CZS89275.1,	CZS99424.1	PQE10255.1,	PQE10946.1	ESZ92617.1,	ESZ95212.1	APA12859.1,	APA16036.1	XP_018736355.1,
OG0000331	XP_011118009.1,	XP_011119805.1,	XP_011121073.1	RMZ38084.1,	RMZ44817.1	SPB43531.1,	SPB44634.1	XP_001547954.1,	XP_001558008.1,	XP_024547454.1	XP_020133505.1,	XP_020134499.1	EHK96628.1	OWO98047.1	RAL58060.1	CZR53459.1,	CZR54778.1,	CZR58537.1,	CZR60725.1,	CZR61945.1,	CZR62720.1,	CZR66786.1	KFY51370.1,	KFY53846.1,	KFY57423.1,	KFY64767.1	OQO00300.1,	OQO01452.1,	OQO07939.1,	OQO09306.1,	OQO10596.1,	OQO10790.1,	OQO10935.1,	OQO13653.1,	OQO14555.1	CZS90051.1,	CZS91814.1,	CZS93297.1,	CZT00900.1,	CZT10929.1	PQE22384.1,	PQE27384.1,	PQE27385.1,	PQE31064.1	ESZ90255.1,	ESZ90340.1	APA12709.1,	APA13598.1,	APA15996.1
OG0000332	XP_011119605.1,	XP_011122606.1,	XP_011126082.1,	XP_011127554.1	RMZ40717.1,	RMZ48106.1	SPB48761.1	XP_001560884.1,	XP_024552848.1	PBP17484.1,	PBP17785.1,	PBP21097.1,	PBP22983.1,	PBP24296.1,	PBP24917.1,	PBP26321.1	XP_020130134.1,	XP_020134048.1	EHK96417.1,	EHK96629.1,	EHL01531.1	RDB20235.1,	RDB20240.1,	RDB25868.1	OWP00274.1,	OWP02494.1,	OWP06097.1	RAL58263.1,	RAL60144.1	CZR58491.1,	CZR60060.1,	CZR60293.1	KFY51983.1,	KFY56681.1,	KFY60085.1,	KFY60449.1	CZS95522.1,	CZS98866.1	PQE18283.1,	PQE30690.1	ESZ90472.1,	ESZ96045.1	APA08100.1	PWW71627.1	PNH27461.1,	PNH28641.1,	PNH28672.1,	PNH30407.1,	PNH30424.1,
OG0000333	XP_011120446.1,	XP_011120447.1,	XP_011120448.1,	XP_011120450.1,	XP_011120617.1	RMZ38456.1,	RMZ38457.1	SPB53287.1	XP_001553501.1,	XP_024548528.1,	XP_024548529.1,	XP_024550187.1,	XP_024552305.1	PBP17830.1,	PBP19073.1,	PBP26839.1,	PBP27375.1	XP_020132471.1	EHK98847.1,	EHL03485.1,	EHL03633.1	RDB22483.1,	RDB26764.1,	RDB26821.1,	RDB26824.1,	RDB26850.1	SLM35559.1	OWO97707.1,	OWP00969.1	RAL59598.1,	RAL64886.1,	RAL65522.1,	RAL65523.1	CZR50756.1,	CZR53080.1,	CZR63689.1,	CZR65339.1	OQO00786.1,	OQO03090.1,	OQO03091.1	CZS91148.1,	CZS91694.1,	CZS98570.1	PQE09622.1,	PQE09627.1,	PQE14957.1,	PQE30217.1	ESZ90744.1,	ESZ90745.1,
OG0000334	XP_011120820.1,	XP_011121454.1,	XP_011122401.1,	XP_011122798.1,	XP_011123122.1,	XP_011124683.1	RMZ38403.1,	RMZ38919.1,	RMZ40841.1,	RMZ42841.1,	RMZ45276.1,	RMZ45314.1,	RMZ47025.1,	RMZ47225.1,	RMZ48171.1,	RMZ48660.1	SPB45092.1,	SPB49552.1,	SPB50400.1,	SPB50695.1,	SPB50776.1,	SPB52046.1,	SPB52557.1,	SPB52660.1	SZF02619.1	XP_024552819.1	PBP21489.1,	PBP21984.1	XP_020126953.1,	XP_020128736.1,	XP_020132702.1	KHJ35756.1	EHK98301.1	RDB20687.1,	RDB28134.1	SLM36075.1	OWP04117.1	RAL66218.1	CZR53293.1,	CZR58890.1	KFY54425.1,	KFY59930.1	OQO06805.1,	OQO10007.1	XP_023461848.1,	XP_023463652.1	CZS99347.1,	CZT06311.1	PQE06949.1,
OG0000335	XP_011121108.1	SZF02981.1,	SZF03685.1	XP_001548428.2,	XP_001551871.1,	XP_001552940.1	PBP15642.1,	PBP16323.1,	PBP19449.1,	PBP20806.1,	PBP21263.1,	PBP23065.1,	PBP23143.1,	PBP24261.1,	PBP27719.1	KHJ30892.1,	KHJ35131.1	EHK98640.1,	EHL02773.1,	EHL02789.1	OWP03216.1,	OWP04565.1,	OWP04815.1,	OWP06654.1,	OWP06701.1,	OWP06753.1,	OWP07305.1	RAL58365.1	CZR50258.1,	CZR50410.1,	CZR55533.1,	CZR56664.1,	CZR57857.1,	CZR59363.1,	CZR64203.1,	CZR67175.1	KFY57748.1,	KFY59629.1,	KFY60244.1,	KFY65246.1,	KFY67251.1	OQO00446.1	CZS94695.1,	CZS94915.1,	CZS97975.1,	CZT10637.1,	CZT11338.1,	CZT11818.1,	CZT12981.1
OG0000336	XP_011123456.1	RMZ40272.1,	RMZ42667.1,	RMZ43717.1	SPB49719.1,	SPB50483.1	XP_024550814.1	PBP22005.1	XP_020132202.1	KHJ30151.1	EHK96013.1,	EHK98289.1	RDB16500.1,	RDB19516.1,	RDB22042.1,	RDB22896.1,	RDB22937.1,	RDB22939.1,	RDB22972.1,	RDB23693.1,	RDB25442.1,	RDB26968.1,	RDB27048.1,	RDB29172.1,	RDB30168.1,	RDB30845.1	SLM33401.1	OWP00158.1,	OWP02329.1	RAL66061.1	CZR52505.1,	CZR52783.1,	CZR64124.1	KFY55802.1,	KFY56349.1	OQN96610.1,	OQO08320.1,	OQO13047.1	XP_023462832.1,	XP_023464515.1,	XP_023464921.1,	XP_023465542.1,	XP_023465547.1	CZS98196.1,	CZT01932.1	PQE32982.1	ESZ90540.1,	ESZ96021.1	APA07257.1,
OG0000337	XP_011127525.1,	XP_011127526.1	RMZ39324.1,	RMZ40134.1,	RMZ44024.1,	RMZ44099.1	SPB43488.1,	SPB44403.1,	SPB49968.1,	SPB52668.1	SZF00825.1	XP_001555445.1,	XP_024547850.1,	XP_024552910.1	PBP25354.1,	PBP27886.1	XP_020135049.1	EHK98540.1,	EHL03752.1	RDB20119.1	SLM37584.1	OWP04991.1,	OWP07108.1	RAL60215.1,	RAL60216.1,	RAL64052.1	CZR57074.1,	CZR57084.1,	CZR58628.1,	CZR58783.1,	CZR63627.1	KFY60096.1,	KFY66696.1	OQO00553.1,	OQO11083.1,	OQO13449.1	CZS92440.1,	CZT11795.1,	CZT11804.1	PQE21028.1,	PQE31157.1,	PQE33873.1,	PQE33910.1,	PQE33911.1	ESZ95978.1,	ESZ99366.1	APA08163.1,	APA08164.1	PWW77159.1,
OG0000338	XP_011127581.1	RMZ36503.1,	RMZ48266.1	SPB52396.1	SZF04152.1	XP_001547629.1,	XP_024551140.1,	XP_024553564.1	PBP15781.1,	PBP15811.1,	PBP16536.1,	PBP22597.1,	PBP27479.1	XP_020124973.1,	XP_020126355.1,	XP_020128415.1,	XP_020131832.1	KHJ34250.1,	KHJ34312.1,	KHJ35475.1	EHK99277.1	RDB26102.1,	RDB26105.1	SLM39379.1	OWO99713.1,	OWP03343.1,	OWP06220.1,	OWP07432.1	RAL64716.1,	RAL65860.1	CZR54208.1,	CZR61889.1,	CZR63714.1,	CZR63752.1,	CZR65500.1,	CZR68859.1,	CZR68922.1,	CZR69462.1	KFY63392.1,	KFY66419.1,	KFY66460.1	OQN98910.1,	OQO12466.1	CZS90086.1,	CZS91749.1,	CZT04799.1	PQE21007.1,	PQE29894.1,	PQE32378.1,
OG0000339	RMZ37136.1,	RMZ38014.1,	RMZ38115.1,	RMZ39451.1,	RMZ40456.1,	RMZ44837.1	SPB44006.1,	SPB44134.1,	SPB44513.1,	SPB45957.1,	SPB46669.1	XP_001548647.1,	XP_024546212.1	XP_020127280.1,	XP_020129433.1,	XP_020129569.1	EHK99499.1,	EHL01853.1	RDB16369.1	RAL63307.1,	RAL68200.1	CZR56051.1,	CZR56707.1,	CZR57651.1,	CZR60745.1,	CZR65503.1,	CZR66650.1	KFY63270.1,	KFY64201.1,	KFY66697.1	OQN95658.1,	OQN96931.1,	OQN97023.1,	OQN97024.1,	OQO01146.1	PQE10157.1,	PQE15234.1,	PQE18839.1,	PQE21329.1	ESZ90514.1,	ESZ98154.1	APA07015.1,	APA09631.1,	APA13435.1	PWW80123.1	PNH27862.1,	PNH28742.1,	PNH29107.1	OBS15250.1,
OG0000340	SPB50594.1	XP_024546219.1,	XP_024546875.1,	XP_024547270.1,	XP_024547271.1,	XP_024551426.1	XP_020127484.1,	XP_020127594.1,	XP_020131210.1,	XP_020131372.1,	XP_020134500.1	SLM41422.1	OWP01803.1	RAL62830.1,	RAL63319.1,	RAL63320.1,	RAL64603.1	CZR51426.1,	CZR51720.1,	CZR53777.1,	CZR54812.1,	CZR56089.1,	CZR58274.1,	CZR58419.1,	CZR58571.1,	CZR60719.1,	CZR61323.1,	CZR61772.1,	CZR62025.1,	CZR64750.1,	CZR65114.1,	CZR65522.1,	CZR65737.1,	CZR66476.1,	CZR67057.1,	CZR67342.1,	CZR68579.1,	CZR69300.1,	CZR69630.1	OQO14730.1	CZS93313.1,	CZT09801.1,	CZT09819.1	PQE15203.1,	PQE30538.1	ESZ90960.1,	ESZ92784.1,	ESZ96153.1,	ESZ96154.1,
OG0000341	XP_011117530.1	RMZ37467.1,	RMZ44440.1	SPB42676.1,	SPB49647.1	XP_001558072.1,	XP_024547397.1,	XP_024548535.1,	XP_024548536.1	PBP15628.1,	PBP15996.1,	PBP16807.1,	PBP20624.1	XP_020132739.1,	XP_020133029.1,	XP_020134495.1	KHJ33081.1	EHK96423.1,	EHK96748.1,	EHL01579.1	RDB24859.1,	RDB30694.1	SLM34013.1	OWP01545.1,	OWP01667.1,	OWP02745.1	RAL59984.1,	RAL65535.1,	RAL65573.1	CZR63464.1,	CZR63609.1,	CZR69352.1	KFY52247.1,	KFY59247.1	OQN98038.1,	OQO00120.1,	OQO07382.1,	OQO08933.1,	OQO09498.1	XP_023468887.1	CZT06742.1,	CZT07318.1,	CZT10984.1	PQE09624.1,	PQE10234.1,	PQE24950.1	ESZ90243.1,	ESZ95540.1	APA12935.1,
OG0000342	XP_011118482.1	RMZ39821.1,	RMZ43332.1,	RMZ44238.1	SPB46435.1,	SPB47765.1	XP_001559546.1,	XP_024546007.1,	XP_024546161.1,	XP_024551903.1,	XP_024552396.1	XP_020125617.1,	XP_020128293.1,	XP_020128651.1,	XP_020128652.1,	XP_020135517.1	EHK96633.1,	EHK97474.1,	EHL03768.1	SLM33808.1,	SLM33885.1,	SLM34293.1,	SLM38549.1,	SLM39228.1,	SLM41054.1	RAL58686.1,	RAL60315.1,	RAL60316.1	CZR53088.1,	CZR60715.1,	CZR69672.1,	CZR70229.1	KFY65913.1	OQN97694.1,	OQO00523.1,	OQO03660.1,	OQO04581.1	CZS98584.1,	CZT11965.1,	CZT12195.1	PQE07815.1,	PQE08986.1,	PQE11815.1,	PQE31481.1,	PQE32158.1,	PQE32910.1	ESZ91579.1,	ESZ97243.1	APA07322.1,
OG0000343	XP_011119068.1,	XP_011119731.1	RMZ39413.1,	RMZ43902.1,	RMZ44917.1,	RMZ44926.1,	RMZ47007.1,	RMZ48589.1	SPB42655.1,	SPB44894.1,	SPB45775.1,	SPB46146.1,	SPB47985.1,	SPB53442.1	XP_001546003.1,	XP_024549510.1	PBP17721.1	EHK99988.1	RDB16579.1,	RDB28120.1	SLM33882.1	OWP03517.1	RAL62318.1	CZR51043.1,	CZR56090.1,	CZR56722.1,	CZR60015.1,	CZR66714.1,	CZR67412.1,	CZR68123.1,	CZR68658.1	KFY51156.1,	KFY59862.1,	KFY62057.1,	KFY62970.1,	KFY66421.1,	KFY67189.1	OQO13918.1,	OQO13930.1,	OQO15199.1,	OQO15209.1	CZS92859.1,	CZS93630.1,	CZS96887.1,	CZS97327.1	PQE15491.1,	PQE30778.1,	PQE31252.1	ESZ91239.1
OG0000344	XP_011119221.1,	XP_011125178.1	RMZ38060.1,	RMZ41273.1,	RMZ41461.1,	RMZ46137.1,	RMZ46342.1	SPB43063.1,	SPB44760.1,	SPB47146.1,	SPB47768.1,	SPB50687.1	XP_024547130.1,	XP_024548959.1	PBP23612.1,	PBP25357.1	XP_020125590.1,	XP_020126262.1,	XP_020129993.1,	XP_020130679.1	EHK97718.1,	EHL02606.1	SLM37093.1	OWP07119.1,	OWP07307.1	RAL61795.1,	RAL62029.1	CZR57083.1,	CZR57865.1,	CZR63825.1,	CZR69826.1	KFY53959.1	OQN96949.1,	OQO01168.1	CZS91801.1,	CZT10634.1,	CZT13227.1	PQE08055.1,	PQE33639.1,	PQE33946.1	ESZ97879.1	APA09499.1,	APA14030.1	XP_018734382.1,	XP_018735611.1,	XP_018737793.1	PWW74848.1	PNH28940.1,	PNH29504.1,
OG0000345	XP_011120627.1,	XP_011120794.1	RMZ46915.1,	RMZ47502.1	SPB47968.1,	SPB52559.1	SZF01253.1,	SZF04018.1	XP_024548939.1,	XP_024552854.1,	XP_024552855.1	PBP18241.1,	PBP19108.1,	PBP21447.1,	PBP25533.1	XP_020126873.1,	XP_020130559.1	KHJ32084.1,	KHJ33282.1	EHK99877.1	RDB24522.1,	RDB27427.1	SLM36073.1,	SLM39168.1	OWO98180.1,	OWP07368.1	RAL61820.1,	RAL64027.1	CZR58086.1,	CZR67707.1	KFY52233.1,	KFY52610.1	OQO06731.1,	OQO06749.1,	OQO09937.1,	OQO09953.1	XP_023463920.1,	XP_023465652.1,	XP_023470668.1,	XP_023470680.1,	XP_023471130.1,	XP_023471270.1	CZS89806.1,	CZT12818.1	PQE18763.1,	PQE33700.1	ESZ91652.1,	ESZ91908.1	APA09526.1,
OG0000346	XP_011120638.1,	XP_011121971.1	RMZ36403.1,	RMZ45471.1,	RMZ47494.1	SPB47051.1,	SPB47970.1,	SPB48746.1	XP_024547617.1,	XP_024550388.1,	XP_024552880.1	PBP16396.1,	PBP19851.1,	PBP20562.1,	PBP23448.1	XP_020128527.1,	XP_020130595.1	KHJ35734.1	EHK98320.1	RDB14831.1,	RDB18919.1	SLM34791.1	OWO97456.1,	OWP03094.1	RAL64086.1,	RAL68606.1	CZR53117.1,	CZR62847.1	KFY51269.1,	KFY56846.1,	KFY65984.1	OQN95937.1,	OQN98575.1,	OQO06504.1,	OQO10160.1	XP_023462210.1,	XP_023462510.1,	XP_023466243.1	CZS98491.1,	CZS99591.1	PQE07386.1,	PQE22318.1,	PQE24493.1	ESZ91115.1,	ESZ98353.1	APA11085.1,	APA16098.1	XP_018733661.1	PWW72097.1,
OG0000347	XP_011121552.1	RMZ39378.1,	RMZ39864.1	SPB48006.1,	SPB52054.1	SZF00926.1,	SZF03853.1,	SZF03854.1,	SZF03862.1,	SZF03868.1,	SZF03875.1,	SZF05686.1,	SZF05688.1,	SZF05690.1,	SZF05694.1,	SZF05695.1,	SZF05698.1,	SZF05702.1,	SZF05706.1,	SZF05708.1,	SZF05710.1,	SZF05711.1,	SZF05712.1,	SZF05715.1,	SZF05717.1,	SZF05724.1,	SZF05725.1	XP_024551383.1	PBP22758.1,	PBP28638.1	XP_020132534.1	EHK98054.1	RDB16620.1,	RDB16844.1,	RDB16932.1,	RDB24752.1,	RDB28769.1,	RDB30013.1	SLM35552.1	OWO92941.1,	OWO92942.1	RAL59491.1	CZR64613.1,	CZR66158.1	KFY52632.1	OQO00947.1,	OQO03256.1	CZS99767.1	PQE16013.1
OG0000348	XP_011121982.1,	XP_011128422.1	RMZ42837.1	SPB50663.1,	SPB53448.1	SZE99881.1	XP_001548259.1,	XP_001558960.2,	XP_024546914.1,	XP_024546915.1,	XP_024546916.1,	XP_024549993.1	PBP15562.1,	PBP15846.1	XP_020126007.1,	XP_020129243.1,	XP_020131519.1	KHJ33209.1	SLM33313.1,	SLM40425.1	OWO97788.1,	OWP06914.1,	OWP06974.1	RAL62799.1,	RAL64255.1,	RAL67920.1	CZR56551.1,	CZR59432.1,	CZR60611.1,	CZR62279.1,	CZR69411.1	KFY54989.1,	KFY57738.1,	KFY60951.1,	KFY61045.1	OQO04861.1,	OQO12037.1,	OQO14003.1,	OQO15276.1	CZT08401.1,	CZT13890.1	PQE28020.1,	PQE28597.1	ESZ91283.1,	ESZ92491.1,	ESZ95472.1	APA05318.1,	APA05827.1,	APA09932.1
OG0000349	XP_011122670.1,	XP_011123838.1	RMZ42437.1,	RMZ43427.1	SPB47509.1,	SPB47544.1	SZF01286.1,	SZF01307.1	XP_001547246.2,	XP_001551566.1,	XP_024550885.1	PBP15599.1,	PBP16503.1,	PBP19677.1,	PBP24049.1,	PBP26633.1,	PBP28542.1	XP_020128905.1,	XP_020130191.1	KHJ31613.1,	KHJ31614.1,	KHJ33029.1,	KHJ34504.1	EHK97450.1,	EHL00350.1	RDB20841.1	SLM38420.1	OWO93189.1,	OWP00115.1,	OWP05453.1	RAL60265.1,	RAL66009.1	CZR58359.1,	CZR62114.1,	CZR63939.1	KFY62076.1,	KFY66784.1	OQN96073.1,	OQN96585.1,	OQO00587.1,	OQO03086.1	CZS91374.1,	CZS91930.1,	CZS96134.1	PQE19253.1,	PQE32792.1	ESZ94197.1,	ESZ94788.1	APA07376.1,
OG0000350	XP_011123843.1	RMZ41767.1,	RMZ41886.1,	RMZ42191.1	SPB46233.1	SZF06295.1	XP_024550793.1,	XP_024550794.1	PBP21682.1,	PBP22269.1	XP_020128774.1	KHJ30014.1	EHL00422.1	SLM41141.1	OWP06385.1	RAL66102.1,	RAL66103.1,	RAL66104.1	CZR59813.1,	CZR69384.1	KFY59113.1,	KFY67302.1	OQN99191.1,	OQO11677.1	CZS90279.1	PQE33023.1	ESZ96001.1	APA11859.1	PWW75922.1	PNH34102.1	OBS15139.1,	OBS15391.1,	OBS15579.1,	OBS15655.1,	OBS15675.1,	OBS15775.1,	OBS15778.1,	OBS15791.1,	OBS15799.1,	OBS15807.1,	OBS15937.1,	OBS16165.1,	OBS16172.1,	OBS16181.1,	OBS16197.1,	OBS16204.1,	OBS16890.1,	OBS16936.1,	OBS17078.1,
OG0000351	RMZ36651.1,	RMZ39820.1,	RMZ40199.1,	RMZ41361.1,	RMZ41677.1,	RMZ45447.1,	RMZ47196.1,	RMZ47834.1,	RMZ48317.1,	RMZ48320.1	SPB45274.1,	SPB45433.1,	SPB47614.1,	SPB47987.1,	SPB48301.1,	SPB51522.1,	SPB51672.1,	SPB52078.1,	SPB52411.1,	SPB53563.1	XP_024549272.1,	XP_024550028.1,	XP_024550029.1,	XP_024553113.1	PBP18430.1	XP_020131311.1,	XP_020135163.1	EHL02947.1	OWO98206.1	RAL61511.1,	RAL64314.1	CZR53186.1,	CZR62258.1,	CZR65877.1,	CZR65944.1,	CZR67120.1,	CZR70092.1	KFY51603.1,	KFY54049.1	OQN97651.1,	OQO02329.1,	OQO05889.1,	OQO06962.1	CZS90848.1,	CZT02896.1,	CZT06172.1,	CZT06289.1	PQE31313.1,	PQE31836.1
OG0000352	RMZ37351.1,	RMZ37515.1,	RMZ39465.1,	RMZ41035.1,	RMZ47765.1,	RMZ47973.1	SPB43021.1,	SPB45811.1,	SPB53474.1	XP_001549201.1	PBP21766.1,	PBP21767.1	XP_020125500.1,	XP_020133028.1	EHK96614.1,	EHK97615.1,	EHK99336.1,	EHL01386.1,	EHL01389.1,	EHL02859.1	OWO97360.1	RAL58862.1,	RAL66910.1	CZR50420.1,	CZR52656.1,	CZR53452.1,	CZR53732.1,	CZR54827.1,	CZR59353.1,	CZR59472.1,	CZR59476.1,	CZR60404.1,	CZR67946.1,	CZR68741.1,	CZR69876.1,	CZR70059.1	KFY53987.1,	KFY62157.1,	KFY67586.1	OQN96315.1,	OQN96813.1,	OQN98883.1,	OQO11886.1,	OQO12398.1,	OQO14217.1,	OQO14902.1	CZS95256.1,	CZT10321.1	PQE07414.1
OG0000353	RMZ37511.1,	RMZ37714.1,	RMZ40768.1	SZF04319.1	XP_024550738.1	PBP15648.1,	PBP16288.1,	PBP19468.1,	PBP20052.1,	PBP21833.1,	PBP23132.1,	PBP25419.1,	PBP27584.1	EHK97168.1,	EHK97448.1,	EHL00133.1	SLM38138.1	OWP05372.1,	OWP06605.1,	OWP06709.1	RAL65920.1	CZR50217.1,	CZR68510.1	KFY58179.1,	KFY58713.1,	KFY61826.1,	KFY66795.1	OQN95940.1,	OQN96970.1,	OQN97064.1,	OQN98572.1,	OQO01176.1,	OQO03573.1,	OQO06897.1,	OQO07470.1,	OQO08891.1,	OQO14472.1,	OQO14797.1	CZT02070.1,	CZT05471.1,	CZT09015.1	PQE23373.1,	PQE23375.1,	PQE32927.1	ESZ92399.1	APA11680.1	PNH29000.1,	PNH33025.1,	PNH36215.1,
OG0000354	SZE99331.1,	SZE99966.1,	SZF00236.1,	SZF00345.1,	SZF02368.1,	SZF02772.1,	SZF02775.1,	SZF02837.1,	SZF03034.1,	SZF04011.1,	SZF04416.1,	SZF05092.1,	SZF05259.1,	SZF05804.1,	SZF05851.1,	SZF05897.1,	SZF06028.1,	SZF06269.1	RDB16058.1,	RDB19714.1	XP_023460916.1,	XP_023460954.1,	XP_023461468.1,	XP_023462594.1,	XP_023463290.1,	XP_023464522.1,	XP_023466443.1,	XP_023466560.1,	XP_023467004.1,	XP_023467529.1	CZS92492.1,	CZS92493.1,	CZT06994.1,	CZT10276.1,	CZT11978.1,	CZT11993.1,	CZT13577.1,	CZT13847.1,	CZT14021.1	PQE23742.1,	PQE33789.1,	PQE34086.1	PWW71806.1,	PWW72884.1,	PWW74154.1,	PWW75054.1,	PWW75578.1,	PWW75651.1,	PWW75962.1,
OG0000355	SZF06395.1	RAL57994.1,	RAL58004.1,	RAL58039.1,	RAL58040.1,	RAL58155.1,	RAL58156.1,	RAL58177.1,	RAL58275.1,	RAL58744.1,	RAL59064.1,	RAL59098.1,	RAL59181.1,	RAL59212.1,	RAL59764.1,	RAL60039.1,	RAL60100.1,	RAL60233.1,	RAL60503.1,	RAL61113.1,	RAL61376.1,	RAL61402.1,	RAL61533.1,	RAL62915.1,	RAL63126.1,	RAL63128.1,	RAL63687.1,	RAL63688.1,	RAL64334.1,	RAL64643.1,	RAL64784.1,	RAL65791.1,	RAL66343.1,	RAL66345.1,	RAL68364.1	CZS92355.1	ESZ89454.1,	ESZ89467.1,	ESZ89480.1,	ESZ89500.1,	ESZ89587.1,	ESZ89671.1,	ESZ89814.1,	ESZ89815.1,	ESZ89825.1,	ESZ90019.1,	ESZ90219.1,	ESZ90800.1,	ESZ93305.1,
OG0000356	RDB14951.1,	RDB18255.1,	RDB24027.1,	RDB26704.1	OQN95221.1	PWW76828.1	OBS14982.1,	OBS15027.1,	OBS15079.1,	OBS15223.1,	OBS15224.1,	OBS15344.1,	OBS15349.1,	OBS15374.1,	OBS15375.1,	OBS15460.1,	OBS15461.1,	OBS15474.1,	OBS15550.1,	OBS15552.1,	OBS15564.1,	OBS15667.1,	OBS15685.1,	OBS15762.1,	OBS15830.1,	OBS15909.1,	OBS15950.1,	OBS15989.1,	OBS16024.1,	OBS16026.1,	OBS16059.1,	OBS16128.1,	OBS16250.1,	OBS16280.1,	OBS16368.1,	OBS16429.1,	OBS16464.1,	OBS16535.1,	OBS16536.1,	OBS16604.1,	OBS16708.1,	OBS16718.1,	OBS16741.1,	OBS16748.1,	OBS17013.1,	OBS17286.1,	OBS17364.1,	OBS17397.1,	OBS17465.1,
OG0000357	XP_011117812.1,	XP_011121957.1,	XP_011125068.1	RMZ36198.1,	RMZ38448.1,	RMZ41077.1,	RMZ44390.1,	RMZ44600.1,	RMZ45460.1	SPB44077.1,	SPB46616.1,	SPB46696.1,	SPB46719.1,	SPB46804.1,	SPB48665.1,	SPB51392.1,	SPB51704.1,	SPB53555.1	XP_001553666.1,	XP_024551570.1,	XP_024551953.1	PBP20695.1,	PBP27042.1	XP_020125612.1,	XP_020133808.1	RDB15645.1,	RDB20315.1,	RDB21685.1,	RDB23617.1,	RDB26981.1,	RDB28270.1,	RDB30239.1,	RDB31000.1	SLM36793.1,	SLM37424.1	OWP03825.1	CZR61127.1	KFY54319.1	OQN98856.1,	OQO12369.1	XP_023469273.1	CZT04929.1	PQE10287.1,	PQE17840.1,	PQE24571.1,	PQE27372.1,	PQE33399.1	ESZ91074.1	APA14899.1
OG0000358	XP_011117977.1	RMZ41021.1,	RMZ41668.1,	RMZ44201.1,	RMZ47404.1	SPB45177.1,	SPB46073.1,	SPB47474.1,	SPB51219.1	XP_001557956.1,	XP_024551876.1,	XP_024551891.1	PBP20611.1,	PBP23519.1,	PBP25625.1	XP_020128837.1,	XP_020135193.1	EHK97197.1,	EHL03266.1	RDB17127.1,	RDB29892.1	SLM35997.1,	SLM39485.1	OWP00570.1,	OWP02144.1	RAL60360.1,	RAL60385.1,	RAL61201.1	CZR58203.1,	CZR61499.1,	CZR64555.1,	CZR64908.1,	CZR70050.1	KFY54920.1,	KFY59982.1,	KFY65036.1	OQO01406.1,	OQO05706.1,	OQO09685.1	CZS96323.1,	CZT11495.1	PQE15505.1,	PQE28791.1	ESZ98731.1,	ESZ99154.1	APA05385.1,	APA06239.1,	APA12672.1	XP_018734419.1,
OG0000359	XP_011118615.1,	XP_011126724.1	RMZ35926.1,	RMZ36732.1	SPB47712.1,	SPB47804.1	SZF00282.1	XP_001561381.1,	XP_024547048.1	PBP22873.1,	PBP23668.1,	PBP24567.1,	PBP27724.1	XP_020129185.1,	XP_020129761.1	KHJ30894.1,	KHJ33272.1	EHK98107.1	RDB20115.1,	RDB22959.1,	RDB29635.1	SLM34999.1,	SLM37781.1	OWP01982.1,	OWP04325.1	RAL62934.1,	RAL63404.1,	RAL63409.1	CZR51193.1,	CZR56556.1	KFY52278.1,	KFY55278.1	OQN97697.1,	OQO00520.1,	OQO13950.1,	OQO15229.1	XP_023464730.1,	XP_023470464.1	CZS94345.1,	CZT02508.1	PQE17463.1,	PQE17464.1,	PQE27200.1	ESZ98165.1,	ESZ99236.1	APA06893.1,	APA14507.1	XP_018734777.1,	XP_018735770.1
OG0000360	XP_011118878.1	RMZ41876.1,	RMZ47265.1	SPB45387.1,	SPB49206.1	SZF06138.1	XP_001553767.2,	XP_001560725.1	PBP18151.1,	PBP21583.1,	PBP26203.1,	PBP27730.1	XP_020127142.1,	XP_020135085.1	KHJ32506.1,	KHJ35488.1	EHK98784.1,	EHL00469.1	RDB16972.1,	RDB20512.1,	RDB20890.1	SLM40712.1	OWO98259.1,	OWP03000.1	RAL61653.1,	RAL67692.1	CZR56848.1,	CZR63877.1,	CZR65821.1,	CZR69410.1	KFY57372.1,	KFY59320.1	OQN98412.1,	OQO01440.1,	OQO02210.1,	OQO03889.1,	OQO07072.1,	OQO10756.1	XP_023461795.1,	XP_023467295.1	CZS95554.1,	CZT07223.1	PQE24731.1,	PQE29492.1	ESZ90314.1,	ESZ93451.1	APA06115.1,	APA07992.1	XP_018737254.1
OG0000361	XP_011118915.1,	XP_011121325.1,	XP_011123830.1	RMZ37614.1,	RMZ46142.1	SPB43519.1,	SPB44157.1	SZF03431.1	XP_001552241.2,	XP_024548046.1,	XP_024552664.1,	XP_024552665.1	PBP18142.1,	PBP18311.1,	PBP28414.1	XP_020128096.1,	XP_020130236.1	KHJ36112.1	EHK98630.1	RDB20797.1	SLM34696.1,	SLM34697.1	OWP00189.1,	OWP06419.1	RAL62330.1,	RAL63990.1	CZR55570.1,	CZR57484.1,	CZR60685.1,	CZR63507.1	KFY55742.1	OQN96490.1,	OQN96528.1,	OQO00733.1	XP_023466969.1	CZS89140.1,	CZS98807.1,	CZT08726.1	PQE23917.1	ESZ91540.1,	ESZ95876.1	APA08283.1,	APA12909.1	XP_018737948.1	PWW76193.1	PNH26977.1,	PNH29401.1,	PNH30346.1,	PNH34344.1
OG0000362	XP_011119896.1	RMZ36293.1,	RMZ42197.1,	RMZ43929.1	SPB42544.1,	SPB46632.1,	SPB47263.1,	SPB48243.1	SZF01311.1,	SZF06274.1	XP_001554560.1,	XP_001560195.1,	XP_024547563.1,	XP_024549183.1	PBP15891.1,	PBP18254.1,	PBP18602.1,	PBP18940.1	XP_020125374.1,	XP_020127949.1	EHK96801.1,	EHK98482.1,	EHL03784.1	RDB20370.1,	RDB23681.1,	RDB24738.1	SLM33597.1	OWP05028.1,	OWP05136.1	RAL58572.1,	RAL58922.1,	RAL61878.1	CZR55517.1,	CZR56014.1,	CZR59879.1,	CZR63588.1	KFY51248.1	OQN95307.1,	OQN98167.1,	OQO02712.1,	OQO05505.1	CZS95987.1,	CZS96443.1,	CZS97775.1	PQE32643.1,	PQE32975.1	ESZ91919.1,	ESZ91934.1,	ESZ92468.1
OG0000363	XP_011120090.1	RMZ40585.1,	RMZ41024.1,	RMZ43830.1,	RMZ45123.1	SPB48057.1,	SPB48058.1,	SPB49368.1,	SPB51655.1,	SPB53520.1	XP_024547403.1,	XP_024547404.1,	XP_024547568.1,	XP_024552828.1,	XP_024552829.1	PBP15673.1	EHL00816.1	SLM33968.1,	SLM34907.1,	SLM36321.1	OWP04666.1	RAL59278.1,	RAL59989.1	CZR51757.1,	CZR52801.1,	CZR53779.1,	CZR56278.1,	CZR60294.1,	CZR62802.1,	CZR62803.1,	CZR64396.1,	CZR69721.1	KFY56750.1,	KFY65873.1	OQO06793.1,	OQO09996.1	CZS95227.1,	CZT04494.1	PQE06388.1,	PQE24937.1,	PQE27305.1	ESZ89964.1,	ESZ90596.1	APA14414.1	PWW73193.1,	PWW73473.1,	PWW73628.1,	PWW74290.1,	PWW80496.1
OG0000364	XP_011120944.1,	XP_011127727.1	RMZ39081.1,	RMZ45375.1	SPB43116.1,	SPB50351.1	SZF03104.1,	SZF04968.1	XP_001548342.1,	XP_024546283.1,	XP_024549753.1	PBP19135.1,	PBP23322.1,	PBP25773.1,	PBP26243.1	XP_020128117.1,	XP_020128615.1	KHJ31080.1,	KHJ33239.1	EHL00359.1	RDB24121.1	SLM34344.1,	SLM36209.1	OWP07179.1,	OWP07503.1	RAL63132.1,	RAL66319.1	CZR50797.1,	CZR54046.1,	CZR66799.1	KFY56192.1,	KFY60846.1,	KFY62993.1	OQN99567.1,	OQO00043.1,	OQO07537.1,	OQO09060.1	XP_023470776.1	CZS89339.1,	CZS97908.1	PQE25267.1,	PQE33107.1	ESZ94387.1,	ESZ97921.1	APA05689.1,	APA06946.1	XP_018733446.1,	XP_018735929.1	PWW73107.1,
OG0000365	XP_011121634.1,	XP_011123853.1	RMZ40174.1,	RMZ47507.1	SPB48021.1,	SPB49112.1,	SPB50636.1	XP_001559117.1,	XP_001561246.2,	XP_024547527.1	PBP16182.1,	PBP18640.1,	PBP24464.1	XP_020125385.1,	XP_020125741.1	EHK98342.1,	EHK98616.1	RDB21132.1,	RDB31004.1	SLM34234.1	OWO99689.1	RAL62531.1,	RAL66852.1,	RAL67411.1	CZR59331.1,	CZR60714.1,	CZR60975.1,	CZR63777.1,	CZR64245.1	KFY51871.1,	KFY61166.1,	KFY67552.1	OQN97544.1,	OQO03340.1	XP_023471476.1	CZT01667.1,	CZT13104.1	PQE31040.1,	PQE31138.1	ESZ91012.1,	ESZ93673.1,	ESZ95323.1	APA07216.1,	APA07706.1,	APA09044.1	XP_018738132.1	PWW72271.1,	PWW73285.1	PNH26491.1,
OG0000366	XP_011121649.1,	XP_011121650.1	RMZ35929.1,	RMZ38577.1,	RMZ45482.1,	RMZ46180.1,	RMZ47079.1	SPB46666.1,	SPB47728.1,	SPB50645.1	XP_024546397.1,	XP_024546968.1	PBP16169.1,	PBP18671.1	XP_020129155.1,	XP_020134875.1,	XP_020135502.1	EHL01204.1	SLM39153.1	OWP06271.1	RAL61578.1,	RAL62527.1	CZR53992.1,	CZR60691.1,	CZR60849.1,	CZR62692.1,	CZR64047.1,	CZR69415.1	KFY67551.1,	KFY67563.1	OQN97228.1,	OQN99331.1	XP_023468088.1	CZS88732.1,	CZS96901.1,	CZT01440.1,	CZT01655.1	PQE28049.1,	PQE31034.1	ESZ98605.1,	ESZ98869.1	APA05969.1,	APA07213.1	XP_018734204.1,	XP_018737202.1,	XP_018738082.1	PWW73297.1	PNH31380.1,	PNH33912.1,
OG0000367	XP_011122450.1,	XP_011128198.1	RMZ41264.1,	RMZ47706.1	SPB48886.1,	SPB49779.1	SZF04085.1,	SZF04094.1	XP_001551894.2,	XP_001551895.1	PBP16603.1,	PBP16604.1,	PBP24145.1,	PBP24213.1	XP_020134548.1,	XP_020134577.1	KHJ31817.1,	KHJ35142.1	EHL03561.1,	EHL03562.1	RDB21797.1,	RDB28777.1	SLM38975.1,	SLM41296.1	OWO99815.1,	OWO99816.1	RAL59519.1,	RAL59520.1,	RAL59521.1,	RAL59522.1	CZR59222.1,	CZR59223.1	KFY55679.1,	KFY66339.1	OQO03444.1,	OQO03650.1,	OQO04571.1,	OQO04694.1	XP_023468324.1,	XP_023469837.1	CZT02673.1,	CZT02675.1	PQE21635.1	ESZ97785.1	APA15208.1,	APA15209.1	XP_018735672.1,	XP_018736229.1	PWW78133.1,
OG0000368	XP_011124904.1	RMZ36263.1,	RMZ38269.1,	RMZ39763.1,	RMZ45289.1,	RMZ47871.1	SPB48029.1,	SPB49180.1,	SPB49481.1,	SPB52105.1	XP_001558553.1	PBP21824.1,	PBP25440.1	XP_020125191.1,	XP_020126397.1	KHJ35105.1	EHL03222.1	RDB16293.1,	RDB17702.1,	RDB18603.1,	RDB18673.1,	RDB18674.1,	RDB19643.1,	RDB26831.1,	RDB27566.1,	RDB29884.1,	RDB29989.1,	RDB30019.1,	RDB30719.1	SLM34866.1,	SLM36178.1	OWP03958.1,	OWP03959.1	RAL63774.1	CZR50889.1,	CZR61001.1,	CZR61002.1	KFY51982.1,	KFY55645.1,	KFY60569.1	OQO01410.1,	OQO06655.1,	OQO10049.1,	OQO10725.1	CZS91206.1,	CZT07953.1,	CZT12409.1	PQE06489.1,	PQE14840.1
OG0000369	XP_011126924.1	RMZ37113.1,	RMZ40664.1,	RMZ48539.1	SPB47877.1,	SPB48720.1	XP_001553707.1,	XP_001558156.2,	XP_001559563.1	PBP16232.1,	PBP21408.1,	PBP21598.1,	PBP22038.1,	PBP26199.1,	PBP27966.1	XP_020125307.1,	XP_020129687.1	EHK98786.1,	EHL03092.1,	EHL03777.1	RDB26772.1,	RDB26778.1,	RDB26844.1	OWO99231.1,	OWP03005.1,	OWP04264.1,	OWP05810.1	RAL66375.1,	RAL68258.1	CZR58949.1,	CZR65777.1,	CZR68980.1	KFY57774.1	OQN99849.1,	OQO04051.1,	OQO14041.1,	OQO15162.1,	OQO15163.1	CZT03150.1,	CZT07228.1	PQE23014.1,	PQE24748.1	ESZ94344.1,	ESZ96963.1	APA09589.1,	APA13507.1	PWW75964.1	PNH28635.1,	PNH29001.1,
OG0000370	XP_011127927.1	RMZ36919.1,	RMZ42012.1,	RMZ46326.1	SPB49012.1,	SPB51997.1	SZE99882.1	XP_001549595.1,	XP_001557811.1,	XP_024546392.1	PBP26733.1,	PBP27191.1,	PBP27664.1,	PBP28989.1	XP_020134927.1	KHJ33210.1	EHL02891.1	RDB24573.1,	RDB24613.1,	RDB28756.1	SLM38164.1	OWO99978.1,	OWP03557.1	RAL62467.1,	RAL64249.1,	RAL65483.1	CZR56062.1,	CZR56385.1,	CZR61525.1,	CZR62278.1	KFY53827.1,	KFY54912.1	OQO07848.1,	OQO10529.1	XP_023465829.1,	XP_023467616.1,	XP_023468538.1	CZS97332.1	PQE09579.1,	PQE25288.1,	PQE31193.1	ESZ92037.1,	ESZ95468.1,	ESZ98865.1	APA05311.1,	APA07209.1,	APA12138.1	XP_018733938.1,	XP_018737210.1,
OG0000371	RMZ36239.1,	RMZ38910.1,	RMZ41764.1	SPB42963.1,	SPB49931.1,	SPB50243.1,	SPB52058.1	SZF03858.1	XP_001546859.1,	XP_001549836.1,	XP_001549993.1	PBP19915.1,	PBP28790.1	XP_020130528.1,	XP_020131381.1,	XP_020131869.1	KHJ31127.1	EHK96217.1,	EHK98047.1	RDB18642.1	OWP00222.1,	OWP03396.1,	OWP05428.1	RAL60759.1,	RAL60782.1	CZR54299.1,	CZR54627.1,	CZR58990.1	OQO02342.1,	OQO04206.1,	OQO06304.1,	OQO06949.1,	OQO13958.1	XP_023461662.1	CZS99944.1,	CZT02085.1,	CZT05866.1	PQE10382.1,	PQE31175.1,	PQE32035.1	ESZ90795.1,	ESZ92241.1,	ESZ93159.1	APA10271.1,	APA10469.1,	APA14442.1	XP_018734983.1,	XP_018734984.1,	XP_018735312.1
OG0000372	RMZ36576.1,	RMZ36794.1,	RMZ37754.1,	RMZ39115.1,	RMZ42291.1,	RMZ43702.1,	RMZ45795.1,	RMZ46136.1,	RMZ46286.1,	RMZ46599.1,	RMZ46665.1,	RMZ46748.1,	RMZ48495.1	SPB46070.1,	SPB50496.1,	SPB50689.1,	SPB51160.1,	SPB51794.1,	SPB52100.1	XP_024546000.1,	XP_024546001.1	PBP16032.1,	PBP17368.1,	PBP20710.1,	PBP24834.1	XP_020125328.1,	XP_020127690.1,	XP_020128125.1,	XP_020133930.1,	XP_020135312.1	OWP01873.1,	OWP02974.1	CZR56841.1	KFY55089.1	XP_023463285.1,	XP_023465201.1,	XP_023466428.1,	XP_023469309.1,	XP_023469534.1	CZS97845.1,	CZT09895.1	PQE18753.1	XP_018735724.1	PWW72559.1	PNH30245.1,	PNH30934.1,	PNH35986.1	OBS19696.1,	OBS19723.1,
OG0000373	RMZ45987.1,	RMZ46122.1,	RMZ47456.1	SPB46526.1,	SPB48253.1,	SPB49554.1,	SPB52055.1,	SPB52211.1,	SPB53541.1	SZF05180.1	XP_001547677.1	PBP17662.1,	PBP18573.1,	PBP21910.1,	PBP23599.1	XP_020133010.1,	XP_020133381.1	KHJ31424.1	EHL00217.1,	EHL00457.1	RDB15818.1,	RDB27331.1	SLM35258.1	OWO99356.1,	OWP03186.1	RAL58671.1	CZR52269.1,	CZR57483.1,	CZR63622.1,	CZR64606.1,	CZR64639.1,	CZR69520.1	KFY56478.1,	KFY59115.1,	KFY60946.1	OQN99149.1,	OQO11547.1	XP_023469120.1	CZS88359.1,	CZS96269.1,	CZS96728.1	PQE16358.1,	PQE16363.1	ESZ93850.1	APA13314.1	XP_018733690.1,	XP_018734019.1,	XP_018735364.1	PWW77191.1
OG0000374	XP_011117167.1,	XP_011123494.1	RMZ36135.1,	RMZ41572.1	SPB47320.1,	SPB51221.1	SZE99303.1,	SZF02854.1	XP_001546357.1,	XP_001560191.1,	XP_024551871.1,	XP_024551872.1	PBP20069.1,	PBP21265.1,	PBP23147.1,	PBP27649.1	XP_020128923.1,	XP_020133062.1	KHJ31399.1,	KHJ32766.1	EHK97233.1,	EHL01743.1	RDB16592.1,	RDB28502.1	SLM37358.1	OWP05379.1,	OWP06657.1	RAL58919.1,	RAL60357.1	CZR55867.1,	CZR68881.1	KFY54661.1	OQN99856.1,	OQO04057.1,	OQO08528.1,	OQO12902.1	XP_023467922.1,	XP_023469131.1,	XP_023469890.1	CZS97715.1,	CZT06046.1	PQE15503.1,	PQE32592.1	ESZ92466.1,	ESZ99142.1	APA05389.1,	APA15892.1	XP_018738320.1	PWW73359.1,
OG0000375	XP_011117557.1,	XP_011123251.1	RMZ40076.1,	RMZ46757.1	SPB44366.1,	SPB52583.1	SZF01871.1,	SZF03665.1	XP_001549061.1,	XP_024548428.1	PBP19346.1,	PBP22020.1,	PBP23695.1,	PBP25881.1	XP_020128204.1,	XP_020131687.1	KHJ33128.1,	KHJ33755.1	EHK96674.1,	EHK98242.1	RDB28994.1,	RDB30444.1	SLM37221.1,	SLM37959.1	OWP02279.1,	OWP04239.1	RAL65363.1,	RAL67835.1	CZR52557.1,	CZR55034.1	KFY55059.1,	KFY58119.1	OQO02048.1,	OQO08337.1,	OQO09121.1,	OQO11934.1	XP_023462039.1,	XP_023463350.1,	XP_023465267.1	CZT04299.1,	CZT09774.1	PQE17145.1,	PQE18798.1	ESZ95727.1,	ESZ99062.1	APA09864.1,	APA12250.1	XP_018736320.1,	XP_018738119.1
OG0000376	XP_011117970.1	RMZ41484.1,	RMZ45440.1,	RMZ47137.1	SPB42429.1,	SPB43152.1,	SPB46287.1	SZF01850.1	XP_001548641.1,	XP_024546939.1,	XP_024548867.1	PBP16490.1,	PBP24266.1	XP_020132785.1,	XP_020132878.1	RDB15470.1,	RDB15527.1,	RDB18991.1,	RDB24142.1,	RDB27005.1,	RDB28455.1,	RDB29188.1	OWP00889.1,	OWP04154.1	RAL68193.1	CZR53999.1,	CZR54434.1,	CZR55343.1,	CZR55491.1	KFY60684.1	OQO10968.1,	OQO13620.1,	OQO14252.1,	OQO14939.1	XP_023466053.1,	XP_023468027.1	CZS88616.1,	CZT03114.1,	CZT13270.1	PQE18844.1,	PQE24721.1,	PQE33322.1	ESZ95039.1,	ESZ98078.1,	ESZ98149.1	APA05801.1,	APA09432.1,	APA09635.1	PWW80836.1
OG0000377	XP_011118022.1,	XP_011126418.1	RMZ38676.1,	RMZ42280.1,	RMZ46111.1	SPB42942.1,	SPB48490.1,	SPB49909.1,	SPB52348.1	XP_001552045.1,	XP_001559304.1,	XP_001560263.2,	XP_024548803.1	PBP16461.1,	PBP18389.1	XP_020131309.1	EHK97045.1,	EHK99769.1,	EHL00024.1	RDB26839.1	SLM41493.1	OWP02811.1	RAL61463.1,	RAL67537.1,	RAL68175.1,	RAL68176.1	CZR58306.1,	CZR59094.1,	CZR62778.1,	CZR63088.1	KFY56017.1,	KFY57420.1,	KFY59231.1	OQN95776.1,	OQN97147.1	XP_023467933.1	CZS97531.1	PQE19580.1,	PQE29976.1,	PQE30688.1,	PQE34015.1	ESZ89965.1,	ESZ93183.1,	ESZ94259.1,	ESZ98810.1,	ESZ98811.1	APA07850.1,	APA09648.1,	APA10025.1,
OG0000378	XP_011118164.1,	XP_011120738.1,	XP_011121700.1,	XP_011126802.1	XP_001557206.2,	XP_024546249.1,	XP_024546250.1,	XP_024553286.1	EHK98571.1	OWO97620.1	RAL64491.1,	RAL68317.1,	RAL68318.1	CZR52906.1,	CZR53767.1,	CZR56150.1,	CZR56151.1,	CZR56153.1,	CZR56156.1,	CZR56157.1,	CZR56158.1,	CZR56159.1,	CZR66873.1,	CZR67230.1	KFY55157.1,	KFY59664.1	OQN95562.1,	OQO05047.1,	OQO12265.1	XP_023471657.1	CZS91763.1,	CZS92358.1,	CZT00278.1,	CZT00279.1,	CZT06997.1,	CZT11020.1,	CZT13567.1	PQE08350.1,	PQE11756.1	ESZ93891.1,	ESZ97114.1,	ESZ97262.1	APA06977.1,	APA12498.1	PWW75914.1	PNH31479.1	OBS15464.1,	OBS16505.1,	OBS16521.1,
OG0000379	XP_011118538.1,	XP_011118756.1	RMZ42321.1	SPB47916.1,	SPB51910.1	SZF01304.1	XP_024546139.1,	XP_024547113.1,	XP_024547114.1,	XP_024547115.1,	XP_024551935.1,	XP_024551936.1	PBP23601.1,	PBP24622.1,	PBP26138.1	XP_020126804.1,	XP_020134830.1	KHJ30624.1,	KHJ31307.1	EHK98021.1,	EHK99230.1	RDB24280.1,	RDB27811.1	SLM39737.1	OWO97835.1,	OWO99367.1	RAL58859.1,	RAL65019.1	CZR57710.1,	CZR67595.1	KFY53842.1,	KFY55851.1	OQN99251.1,	OQO11478.1	XP_023462768.1,	XP_023465045.1,	XP_023466246.1,	XP_023469583.1,	XP_023471217.1	CZS88351.1,	CZT10381.1	PQE07915.1,	PQE32186.1	ESZ92540.1,	ESZ97850.1	APA07140.1,	APA14012.1	XP_018737934.1	PWW76103.1,
OG0000380	XP_011118676.1,	XP_011121124.1	RMZ44542.1,	RMZ45896.1	SPB43199.1,	SPB48533.1	SZF01951.1,	SZF02133.1	XP_001558649.1,	XP_024550017.1,	XP_024550018.1,	XP_024550019.1	PBP17017.1,	PBP21079.1,	PBP24933.1,	PBP28828.1	XP_020126135.1,	XP_020126183.1	KHJ33289.1,	KHJ33902.1	EHK97363.1,	EHL01456.1	RDB21461.1,	RDB23864.1	SLM33705.1,	SLM41489.1	OWP03488.1,	OWP05337.1	RAL66172.1	CZR56732.1,	CZR62474.1	KFY57304.1	OQO02612.1,	OQO05366.1,	OQO13932.1,	OQO15211.1	XP_023466020.1,	XP_023469418.1	CZS92072.1,	CZT08576.1	PQE14297.1,	PQE28080.1	ESZ94366.1,	ESZ95504.1	APA05353.1,	APA05663.1	XP_018734937.1,	XP_018738154.1	PWW72765.1,
OG0000381	XP_011118907.1	RMZ36176.1,	RMZ42998.1,	RMZ43858.1,	RMZ44106.1,	RMZ48201.1	SPB43076.1,	SPB44699.1,	SPB46428.1,	SPB48743.1,	SPB52047.1	XP_024545929.1,	XP_024545930.1	PBP24007.1,	PBP28444.1	XP_020128454.1,	XP_020129428.1	KHJ34006.1	EHL02144.1,	EHL03827.1	RDB19416.1,	RDB19417.1,	RDB19418.1,	RDB25744.1,	RDB31058.1,	RDB31059.1,	RDB31098.1	SLM38922.1	OWP00085.1	RAL60289.1,	RAL60290.1,	RAL60291.1,	RAL60292.1,	RAL60293.1	CZR60181.1,	CZR63981.1	KFY59714.1	OQO07944.1,	OQO10417.1	XP_023463743.1	CZS98137.1	PQE17936.1	ESZ94204.1	APA07356.1	XP_018735080.1	PWW73092.1,	PWW76594.1,	PWW77614.1,	PWW78691.1,
OG0000382	XP_011119041.1,	XP_011119885.1	RMZ38770.1,	RMZ38993.1,	RMZ44399.1,	RMZ46069.1	SPB48325.1,	SPB50744.1,	SPB51179.1	SZF02474.1	XP_001549083.2,	XP_001552524.1,	XP_024546566.1	XP_020130582.1,	XP_020134418.1,	XP_020135441.1	KHJ34776.1	EHK99973.1,	EHL02460.1	RDB16557.1	RAL60370.1,	RAL63355.1,	RAL64818.1	CZR54042.1,	CZR57204.1,	CZR57683.1,	CZR58457.1,	CZR61198.1,	CZR68055.1	KFY54145.1,	KFY57604.1,	KFY62895.1	OQN97458.1,	OQO10299.1	XP_023465309.1	CZT07835.1	PQE06828.1,	PQE11678.1,	PQE15508.1	ESZ96528.1,	ESZ99184.1	APA06214.1,	APA06784.1,	APA10791.1	XP_018734076.1,	XP_018736848.1,	XP_018736850.1	PWW76134.1,	PWW77640.1,
OG0000383	XP_011119057.1,	XP_011123159.1	RMZ37303.1,	RMZ37718.1	SPB45337.1,	SPB49530.1	XP_001551724.1,	XP_024548731.1,	XP_024548825.1	PBP15386.1,	PBP19868.1	XP_020125175.1,	XP_020131401.1	KHJ30974.1	EHK97861.1	RDB15846.1,	RDB19992.1	SLM39154.1	OWO99459.1,	OWP06379.1	RAL58568.1,	RAL68009.1,	RAL68218.1	CZR55222.1,	CZR59819.1,	CZR69217.1	KFY53618.1,	KFY53772.1,	KFY55782.1,	KFY56849.1	OQN97732.1,	OQO00488.1,	OQO03517.1,	OQO04490.1,	OQO04491.1	CZS90268.1,	CZS99099.1,	CZT11144.1	PQE21772.1,	PQE23074.1,	PQE33032.1	ESZ90577.1,	ESZ98164.1,	ESZ99015.1	APA09617.1,	APA09772.1,	APA11917.1	PWW80703.1	PNH26403.1,
OG0000384	XP_011119376.1,	XP_011122842.1	RMZ38409.1,	RMZ39197.1,	RMZ46704.1	SPB42641.1,	SPB49810.1,	SPB53245.1,	SPB53389.1	SZF04374.1	XP_001551851.1,	XP_024553827.1	PBP16158.1,	PBP27298.1,	PBP27422.1	XP_020126145.1,	XP_020135335.1	KHJ32077.1	EHK98576.1,	EHL03675.1	RDB17988.1,	RDB24928.1	SLM35298.1	OWP01019.1,	OWP07201.1	RAL58378.1,	RAL63563.1	CZR55905.1,	CZR57245.1,	CZR61254.1	KFY59249.1,	KFY64335.1,	KFY65508.1	OQN97957.1,	OQO13698.1,	OQO14290.1,	OQO14975.1	XP_023462481.1,	XP_023463415.1	CZS93136.1,	CZS95810.1	PQE08801.1,	PQE34124.1	ESZ97809.1,	ESZ97816.1	APA15234.1,	APA15247.1	XP_018738317.1	PWW77501.1,
OG0000385	XP_011119377.1,	XP_011120318.1	RMZ37913.1,	RMZ40033.1,	RMZ40462.1	SPB50479.1,	SPB50591.1	SZF00838.1	XP_024547844.1,	XP_024549973.1,	XP_024549974.1,	XP_024549975.1,	XP_024549976.1	PBP16506.1	XP_020132444.1,	XP_020135367.1	KHJ34336.1	RDB17771.1	SLM35958.1,	SLM39394.1	OWP07125.1	RAL60205.1,	RAL62213.1,	RAL64243.1	CZR57068.1,	CZR61633.1	KFY62299.1	OQN97945.1,	OQO11207.1,	OQO13378.1,	OQO13689.1	XP_023462692.1,	XP_023462935.1,	XP_023464074.1,	XP_023464805.1,	XP_023466251.1,	XP_023466318.1,	XP_023469788.1,	XP_023469957.1,	XP_023471722.1	CZS91449.1,	CZS95438.1,	CZT13620.1	PQE19820.1,	PQE33900.1	ESZ95462.1,	ESZ99361.1	APA05306.1,	APA08158.1
OG0000386	XP_011120330.1,	XP_011124150.1	RMZ38781.1,	RMZ39246.1,	RMZ47197.1	SPB50326.1,	SPB52483.1	XP_001551701.1,	XP_024547862.1,	XP_024548040.1,	XP_024548041.1	PBP15670.1,	PBP16242.1,	PBP18093.1,	PBP19046.1,	PBP20009.1,	PBP21277.1,	PBP23158.1,	PBP24533.1	XP_020130165.1,	XP_020130997.1	EHL03503.1	SLM33789.1	OWP03234.1,	OWP05112.1,	OWP06643.1	RAL62327.1	CZR59841.1,	CZR64357.1,	CZR66360.1,	CZR68116.1,	CZR69084.1,	CZR69240.1	OQO06560.1,	OQO10109.1,	OQO11271.1,	OQO13314.1	CZS95242.1,	CZT00798.1,	CZT03836.1,	CZT06521.1,	CZT07630.1,	CZT12201.1	PQE30701.1	ESZ91545.1,	ESZ98459.1	APA08184.1,	APA08280.1,	APA11612.1
OG0000387	XP_011121076.1,	XP_011126959.1	RMZ36267.1,	RMZ41556.1	SPB47244.1,	SPB53082.1	SZF00170.1,	SZF03194.1	XP_001553570.1,	XP_024546088.1,	XP_024546089.1	PBP22846.1,	PBP24562.1,	PBP27129.1,	PBP28237.1	XP_020127380.1,	XP_020132098.1	KHJ32860.1,	KHJ34782.1	EHL03179.1,	EHL03396.1	RDB19941.1	SLM36933.1	OWP01291.1,	OWP02001.1	RAL63095.1	CZR50868.1,	CZR51207.1	KFY59157.1,	KFY63462.1	OQO01951.1,	OQO07306.1,	OQO11837.1,	OQO13155.1	XP_023468905.1,	XP_023470241.1,	XP_023470331.1,	XP_023470749.1	CZS91247.1,	CZS94366.1	PQE27294.1,	PQE27985.1	ESZ95350.1,	ESZ98241.1	APA06417.1,	APA06607.1	XP_018734006.1,	XP_018734959.1	PWW75652.1,
OG0000388	XP_011121883.1,	XP_011126815.1	RMZ45848.1,	RMZ47462.1	SPB44256.1,	SPB49147.1	SZF00255.1	XP_001553740.1,	XP_024549430.1	PBP26190.1,	PBP26837.1,	PBP27277.1	XP_020127150.1,	XP_020129171.1	KHJ30692.1,	KHJ33821.1	EHL03634.1	RDB29611.1	SLM37796.1	OWP00971.1,	OWP03059.1	RAL66232.1,	RAL66233.1,	RAL66904.1	CZR50755.1,	CZR54175.1,	CZR65375.1	KFY52251.1,	KFY58188.1	OQN99459.1,	OQO00392.1,	OQO04134.1,	OQO06370.1	XP_023466606.1,	XP_023466613.1,	XP_023470490.1,	XP_023471129.1	CZS91140.1,	CZT00387.1	PQE11554.1,	PQE11555.1,	PQE29695.1	ESZ93094.1,	ESZ99492.1	APA06135.1,	APA09245.1	XP_018736059.1,	XP_018736866.1	PWW78781.1,
OG0000389	XP_011125216.1,	XP_011125289.1,	XP_011125919.1	RMZ38109.1,	RMZ38805.1,	RMZ38806.1,	RMZ43132.1	SPB44162.1,	SPB49195.1	XP_001549603.1,	XP_001552132.1,	XP_024547400.1	XP_020127972.1	EHK96148.1	RDB14674.1,	RDB22224.1	SLM39231.1	OWP00256.1	RAL64196.1,	RAL64197.1	CZR55462.1,	CZR56200.1,	CZR61309.1,	CZR61816.1,	CZR62601.1,	CZR66244.1,	CZR69653.1,	CZR69894.1,	CZR70279.1	KFY57693.1,	KFY57694.1,	KFY66799.1,	KFY66975.1	OQN95565.1,	OQN96098.1,	OQO03434.1	CZS93214.1,	CZS93635.1,	CZT12001.1,	CZT12047.1	PQE19797.1,	PQE30025.1	ESZ91389.1,	ESZ94906.1,	ESZ95477.1	APA05253.1,	APA08432.1	PWW76742.1	PNH30211.1
OG0000390	XP_011126088.1	RMZ37707.1,	RMZ38032.1,	RMZ40789.1	SPB45249.1,	SPB45452.1,	SPB50519.1	SZF06068.1	XP_001548878.1,	XP_001560807.1,	XP_024550156.1,	XP_024550351.1,	XP_024553153.1	XP_020127308.1,	XP_020128321.1	KHJ32924.1	EHK97156.1,	EHK98769.1	SLM35085.1,	SLM35982.1	RAL64802.1	CZR56246.1,	CZR56884.1,	CZR57882.1,	CZR61051.1,	CZR65434.1,	CZR65858.1	KFY55369.1,	KFY58133.1,	KFY60993.1	OQO01448.1,	OQO10593.1	CZT05512.1,	CZT07193.1	PQE06847.1,	PQE17469.1,	PQE19585.1,	PQE22355.1,	PQE31288.1,	PQE34057.1	ESZ94027.1,	ESZ96547.1	APA11037.1	PWW75926.1	OBS15648.1,	OBS15849.1,	OBS16363.1,	OBS16381.1,	OBS16390.1,
OG0000391	XP_011126107.1	RMZ37272.1,	RMZ38411.1,	RMZ47915.1	SPB42493.1,	SPB52281.1,	SPB53247.1	SZF02319.1	XP_001557273.1,	XP_001557587.1,	XP_001558301.1	PBP21989.1	XP_020131635.1	KHJ33864.1	EHK97099.1,	EHK98224.1	OWP04235.1	RAL64501.1,	RAL65325.1,	RAL66564.1,	RAL66565.1	CZR51744.1,	CZR52314.1,	CZR52613.1,	CZR53774.1,	CZR55787.1,	CZR61692.1,	CZR64177.1	KFY55574.1	OQO08545.1,	OQO12881.1	XP_023461976.1,	XP_023465018.1,	XP_023465019.1,	XP_023466772.1,	XP_023471010.1	CZS92655.1,	CZS98128.1,	CZT04312.1,	CZT08791.1	PQE17164.1,	PQE17171.1,	PQE33075.1	ESZ92104.1,	ESZ95710.1	APA12319.1,	APA12491.1,	APA13686.1	XP_018736593.1,
OG0000392	XP_011126255.1,	XP_011128059.1	RMZ37821.1,	RMZ38503.1,	RMZ41434.1	SPB43956.1,	SPB45589.1	SZF05797.1	XP_001557229.1,	XP_024553767.1	PBP22290.1,	PBP22789.1,	PBP23833.1	XP_020131070.1,	XP_020132721.1	KHJ33371.1,	KHJ36107.1	EHK99996.1	RDB15623.1,	RDB26426.1,	RDB29544.1	SLM36292.1	OWP00223.1,	OWP03625.1	RAL63618.1,	RAL63619.1,	RAL64475.1	CZR58991.1,	CZR59574.1	KFY55878.1,	KFY58653.1	OQN95975.1,	OQN99929.1,	OQO04379.1,	OQO06134.1	XP_023467201.1,	XP_023468051.1,	XP_023471460.1	CZS98722.1,	CZT05863.1	PQE19465.1,	PQE21604.1	ESZ92580.1,	ESZ94232.1	APA12510.1,	APA15139.1	XP_018733563.1,	XP_018735144.1	PWW76616.1,
OG0000393	XP_011127815.1,	XP_011128382.1	RMZ42275.1,	RMZ43999.1	SPB46366.1	SZE99597.1,	SZF02689.1	XP_001553181.1,	XP_001555572.1,	XP_024545987.1	PBP20469.1,	PBP21319.1,	PBP22181.1,	PBP26360.1	XP_020129497.1,	XP_020133144.1	KHJ30473.1,	KHJ33953.1	EHK98311.1,	EHL00835.1	RDB20970.1,	RDB21312.1	SLM36054.1	OWO97473.1,	OWP05258.1	RAL58898.1,	RAL64045.1	CZR53028.1,	CZR55792.1	KFY51961.1,	KFY54576.1	OQN95640.1,	OQO08539.1,	OQO09863.1,	OQO12888.1	XP_023467164.1,	XP_023467677.1,	XP_023470329.1,	XP_023471561.1	CZS96083.1,	CZT04491.1	PQE18290.1,	PQE21056.1	ESZ93143.1,	ESZ95972.1	APA07436.1,	APA07532.1	XP_018734368.1	PWW72062.1,
OG0000394	RMZ36789.1,	RMZ38113.1,	RMZ39132.1,	RMZ42068.1,	RMZ43934.1	SPB42654.1,	SPB47761.1,	SPB47785.1,	SPB48212.1,	SPB48846.1,	SPB48860.1,	SPB51779.1,	SPB52254.1	XP_001548748.1,	XP_024549947.1,	XP_024553149.1	XP_020126141.1,	XP_020128307.1,	XP_020128765.1	RAL59102.1,	RAL59963.1,	RAL64225.1	CZR51584.1,	CZR53347.1,	CZR55002.1,	CZR59361.1,	CZR59968.1,	CZR62765.1,	CZR63722.1,	CZR65600.1	KFY60309.1,	KFY60350.1,	KFY62140.1,	KFY66456.1,	KFY67569.1	OQO11285.1,	OQO13297.1	CZS94996.1	PQE10901.1	ESZ90027.1,	ESZ90028.1,	ESZ93227.1	APA05289.1,	APA09436.1,	APA13328.1	PNH32110.1,	PNH32111.1,	PNH32662.1	OBS18512.1,
OG0000395	RMZ36962.1,	RMZ43054.1,	RMZ44928.1,	RMZ45161.1,	RMZ46555.1	SPB42524.1,	SPB44932.1,	SPB46674.1,	SPB47967.1,	SPB48802.1,	SPB50381.1,	SPB51594.1,	SPB51839.1,	SPB51840.1,	SPB52732.1,	SPB53373.1	XP_024545898.1,	XP_024546765.1,	XP_024547721.1,	XP_024551155.1,	XP_024551712.1	PBP17268.1,	PBP17276.1,	PBP20217.1,	PBP23442.1	XP_020135157.1	EHK99494.1,	EHL02155.1,	EHL03029.1	SLM36899.1	OWP01615.1	RAL58915.1,	RAL63735.1	CZR52449.1,	CZR58354.1,	CZR64355.1,	CZR70089.1	KFY51665.1,	KFY53636.1,	KFY56964.1	OQN98275.1,	OQN98779.1	CZS94917.1,	CZS95239.1,	CZT02515.1	PQE10421.1,	PQE13487.1	APA07157.1,	APA15881.1
OG0000396	RMZ39593.1,	RMZ40994.1	SPB49871.1	SZF00365.1	XP_001561354.2,	XP_024550344.1,	XP_024550345.1	PBP20726.1,	PBP21805.1,	PBP21885.1,	PBP22589.1,	PBP25404.1,	PBP26674.1	XP_020129528.1	KHJ32426.1	EHK96870.1,	EHK96871.1	RDB30417.1	OWO97992.1,	OWP01486.1,	OWP04005.1	RAL63510.1,	RAL68380.1,	RAL68381.1	CZR52156.1,	CZR60869.1,	CZR67197.1,	CZR68179.1,	CZR70071.1	KFY51593.1,	KFY51790.1	OQO09912.1	XP_023461215.1,	XP_023469019.1,	XP_023470075.1	CZS92750.1,	CZT05235.1,	CZT10231.1,	CZT11974.1	PQE30174.1,	PQE31009.1,	PQE34080.1	ESZ93079.1,	ESZ97913.1	APA06875.1,	APA11014.1	XP_018737933.1	PWW78281.1	PNH33051.1,
OG0000397	SZE99252.1,	SZE99840.1,	SZE99848.1,	SZE99850.1,	SZE99969.1,	SZF00028.1,	SZF00297.1,	SZF00489.1,	SZF00546.1,	SZF00578.1,	SZF00581.1,	SZF00677.1,	SZF00710.1,	SZF00722.1,	SZF00766.1,	SZF00768.1,	SZF00954.1,	SZF00957.1,	SZF00959.1,	SZF00962.1,	SZF01040.1,	SZF01065.1,	SZF01073.1,	SZF01075.1,	SZF01076.1,	SZF01080.1,	SZF01083.1,	SZF01348.1,	SZF01395.1,	SZF01399.1,	SZF02193.1,	SZF02196.1,	SZF02821.1,	SZF02823.1,	SZF03981.1,	SZF04600.1,	SZF05262.1,	SZF05434.1,	SZF05437.1,	SZF05440.1,	SZF05441.1,	SZF05442.1,	SZF05443.1,	SZF05446.1,	SZF05742.1,	SZF05747.1,	SZF05758.1,	SZF06365.1,	SZF06399.1,
OG0000398	XP_011117787.1,	XP_011126961.1	RMZ41514.1,	RMZ45059.1	SPB46301.1,	SPB52845.1	SZE99389.1,	SZF02591.1	XP_001556626.1,	XP_024552904.1,	XP_024552905.1,	XP_024552906.1,	XP_024552907.1	PBP18986.1,	PBP19753.1,	PBP21445.1,	PBP25540.1	XP_020133730.1	KHJ32517.1,	KHJ33999.1	EHK98594.1,	EHK99937.1	RDB29421.1,	RDB29626.1	SLM35621.1,	SLM35672.1	OWO98192.1,	OWP02939.1	RAL63720.1,	RAL64083.1	CZR53324.1,	CZR60828.1	KFY60133.1,	KFY60760.1	OQO01877.1,	OQO05017.1,	OQO11785.1,	OQO12294.1	XP_023470613.1,	XP_023470971.1	CZT02938.1,	CZT08962.1	PQE06427.1,	PQE14871.1,	PQE30354.1	ESZ90116.1,	ESZ97028.1	APA07518.1,	APA14766.1
OG0000399	XP_011118178.1	RMZ37478.1,	RMZ38278.1,	RMZ42091.1,	RMZ43835.1	SPB46407.1	SZF05765.1	XP_024545907.1,	XP_024548621.1,	XP_024551728.1	PBP19910.1,	PBP20318.1,	PBP21669.1,	PBP28723.1	KHJ34981.1	EHL03661.1	OWP02316.1,	OWP05425.1	RAL61502.1	CZR52488.1,	CZR55031.1,	CZR55060.1,	CZR56104.1,	CZR56322.1,	CZR57315.1,	CZR59194.1,	CZR61428.1,	CZR61792.1,	CZR63514.1,	CZR65129.1,	CZR67087.1,	CZR68065.1,	CZR70052.1	KFY53651.1,	KFY53983.1,	KFY59410.1,	KFY59689.1,	KFY60395.1,	KFY66399.1,	KFY67469.1	OQN99386.1,	OQO01987.1,	OQO11876.1	CZS99168.1,	CZT03041.1,	CZT11728.1	PQE29742.1,	PQE32184.1	ESZ98960.1
OG0000400	XP_011119434.1,	XP_011120671.1	RMZ36782.1,	RMZ44852.1,	RMZ47890.1	SPB47224.1	SZF02459.1	XP_024550379.1,	XP_024550380.1,	XP_024551705.1	PBP16225.1,	PBP21364.1,	PBP22523.1,	PBP27904.1	XP_020127224.1,	XP_020134871.1,	XP_020135638.1	KHJ32481.1,	KHJ33700.1	EHL01496.1,	EHL02529.1	RDB25444.1	SLM34864.1,	SLM37729.1	OWP02114.1,	OWP02233.1	RAL65174.1,	RAL68582.1	CZR57281.1,	CZR61952.1	KFY54710.1,	KFY67477.1	OQO14353.1,	OQO14354.1,	OQO15041.1	XP_023467415.1	CZS95942.1,	CZT03877.1	PQE06568.1,	PQE14754.1,	PQE33456.1	ESZ94738.1,	ESZ98407.1	APA11070.1,	APA14540.1	PWW73909.1,	PWW76946.1	PNH26489.1,	PNH36113.1
OG0000401	XP_011119882.1,	XP_011126019.1,	XP_011126020.1	RMZ42141.1,	RMZ47046.1,	RMZ48375.1	SPB42745.1,	SPB45153.1	SZE99437.1	XP_001553961.1,	XP_001557997.1	PBP28170.1	XP_020126891.1,	XP_020129627.1,	XP_020130214.1,	XP_020130834.1,	XP_020132435.1,	XP_020132741.1	KHJ31443.1	EHL00195.1,	EHL01088.1	SLM35852.1,	SLM39453.1	OWP02697.1	RAL61175.1,	RAL68603.1,	RAL68604.1	CZR62848.1,	CZR64798.1	KFY57641.1,	KFY58386.1,	KFY62042.1	OQN96203.1,	OQO00125.1,	OQO05848.1,	OQO09504.1	XP_023470204.1	CZS89306.1,	CZT07363.1	PQE07383.1,	PQE09138.1,	PQE28808.1	ESZ90248.1,	ESZ98352.1	APA11084.1,	APA12701.1	PNH31137.1,	PNH33541.1,	PNH34067.1
OG0000402	XP_011120094.1,	XP_011120868.1,	XP_011124639.1	RMZ37145.1,	RMZ39004.1,	RMZ42513.1,	RMZ43215.1,	RMZ44727.1	SPB42463.1,	SPB44487.1,	SPB49055.1,	SPB49580.1	XP_024546852.1	PBP15821.1,	PBP23785.1	XP_020126107.1,	XP_020130612.1	EHK99624.1	RDB25088.1,	RDB25089.1,	RDB25238.1,	RDB30388.1	SLM40730.1	OWO97369.1,	OWO99457.1	RAL62852.1	CZR54644.1,	CZR63713.1,	CZR64447.1,	CZR65088.1	KFY55854.1,	KFY56999.1,	KFY57460.1,	KFY66461.1	OQO04149.1,	OQO06353.1,	OQO08393.1,	OQO09182.1	CZS91409.1,	CZT00880.1,	CZT07483.1,	CZT11374.1	PQE32663.1	ESZ94131.1	APA06034.1	PWW75906.1	PNH29846.1,	PNH30062.1,	PNH30096.1,
OG0000403	XP_011120255.1,	XP_011127506.1	RMZ35951.1,	RMZ47764.1	SPB46248.1,	SPB49451.1	SZF00786.1,	SZF03262.1	XP_001554263.1,	XP_024548094.1	PBP19357.1,	PBP20854.1,	PBP23099.1,	PBP25093.1	XP_020128893.1,	XP_020133955.1	KHJ32136.1,	KHJ32469.1	EHK96769.1,	EHL02776.1	RDB30494.1	SLM37171.1	OWP04532.1,	OWP05950.1	RAL64413.1,	RAL64681.1	CZR57499.1,	CZR59750.1	KFY54757.1,	KFY56889.1	OQN99181.1,	OQO01564.1,	OQO08153.1,	OQO11687.1	XP_023461950.1,	XP_023468478.1	CZS98352.1,	CZT01778.1	PQE23959.1,	PQE32379.1	ESZ96789.1,	ESZ97412.1	APA12624.1,	APA14362.1	XP_018733933.1,	XP_018736162.1	PWW71745.1,	PWW77138.1	PNH32598.1,
OG0000404	XP_011120545.1,	XP_011122256.1	RMZ36640.1,	RMZ42825.1	SPB47566.1,	SPB50192.1	SZF00554.1,	SZF03929.1	XP_001550389.1,	XP_024546231.1	PBP16146.1,	PBP25168.1	XP_020131271.1,	XP_020133592.1	KHJ30123.1,	KHJ31616.1	EHK97387.1,	EHK99800.1	RDB23423.1	SLM37451.1,	SLM38415.1	OWP00170.1,	OWP02555.1	RAL60999.1,	RAL68283.1	CZR63950.1,	CZR69188.1	KFY56360.1,	KFY59917.1	OQN96617.1,	OQO00622.1,	OQO07503.1,	OQO09039.1	XP_023463756.1,	XP_023464275.1,	XP_023469206.1,	XP_023471727.1	CZS94104.1,	CZS98173.1	PQE15220.1,	PQE32032.1	ESZ90963.1,	ESZ99026.1	APA06997.1,	APA10078.1	XP_018735647.1	PWW72074.1,	PWW73817.1,	PWW80799.1
OG0000405	XP_011121346.1	RMZ35851.1,	RMZ35910.1,	RMZ44163.1	SPB47303.1,	SPB52976.1	XP_024547602.1,	XP_024550408.1,	XP_024550409.1	PBP17147.1,	PBP17210.1	XP_020124877.1,	XP_020126887.1,	XP_020129230.1,	XP_020129676.1,	XP_020131124.1	SLM39282.1,	SLM41181.1	OWO98767.1,	OWP07207.1	RAL68414.1	CZR57230.1,	CZR63881.1,	CZR64039.1,	CZR66858.1,	CZR67656.1,	CZR68935.1	KFY53825.1,	KFY56992.1,	KFY57966.1,	KFY58507.1,	KFY61321.1,	KFY67187.1,	KFY67597.1	OQO11220.1,	OQO13365.1	CZS95795.1,	CZT02306.1,	CZT05584.1,	CZT08537.1,	CZT12955.1	PQE33540.1	ESZ98372.1	APA09142.1,	APA11106.1	PNH30350.1,	PNH33656.1	OBS18980.1,	OBS20327.1,
OG0000406	XP_011124262.1	RMZ38034.1,	RMZ47347.1,	RMZ47961.1	SPB43420.1,	SPB44482.1	SZF05155.1	XP_001553902.1,	XP_024552146.1	PBP17732.1,	PBP20715.1,	PBP21567.1,	PBP26184.1	XP_020128015.1,	XP_020135247.1	KHJ35577.1	EHL00140.1	RDB17096.1,	RDB23313.1	SLM40315.1	OWP02216.1,	OWP03056.1	RAL63938.1,	RAL63979.1	CZR54166.1,	CZR60059.1,	CZR61947.1,	CZR63174.1,	CZR65425.1	KFY51653.1,	KFY60604.1	OQO00149.1,	OQO04124.1,	OQO06380.1,	OQO09527.1	XP_023467503.1	CZS92035.1,	CZT00381.1,	CZT06803.1	PQE10188.1,	PQE16333.1	ESZ95888.1,	ESZ95903.1	APA12982.1,	APA13046.1	XP_018736339.1	PWW78388.1	PNH27371.1,	PNH28136.1,
OG0000407	XP_011124772.1	RMZ38567.1,	RMZ42120.1	SPB42361.1,	SPB48043.1	SZF00340.1	XP_001546607.1,	XP_001548937.1	PBP15799.1,	PBP19830.1	XP_020134733.1	KHJ35151.1	EHK97517.1,	EHL03193.1	RDB19904.1,	RDB20482.1	SLM38617.1	OWP02895.1	RAL60319.1,	RAL65590.1	CZR51686.1,	CZR67885.1	KFY61485.1	OQO01352.1,	OQO10823.1	XP_023469756.1,	XP_023469947.1	CZT02335.1	PQE10312.1,	PQE31418.1	ESZ95385.1,	ESZ99102.1	APA05732.1,	APA13032.1	XP_018735438.1	PWW71619.1,	PWW73881.1,	PWW75127.1,	PWW75686.1,	PWW75687.1,	PWW77208.1,	PWW77209.1,	PWW77216.1,	PWW77244.1,	PWW77250.1,	PWW77253.1,	PWW77775.1,	PWW79729.1,	PWW79732.1,
OG0000408	RMZ39088.1,	RMZ40543.1,	RMZ44042.1,	RMZ44158.1,	RMZ46048.1	SPB43793.1,	SPB44052.1,	SPB44053.1,	SPB52019.1,	SPB52020.1	SZE99457.1	XP_001548252.1,	XP_001548254.1,	XP_001550953.1,	XP_001550956.1,	XP_001551086.1,	XP_001559296.1,	XP_024547422.1,	XP_024548661.1,	XP_024548664.1	PBP20141.1,	PBP23375.1	XP_020129358.1,	XP_020130354.1,	XP_020130424.1	SLM37906.1	OWO97363.1,	OWP05291.1	RAL60986.1,	RAL63399.1,	RAL63401.1	CZR52521.1,	CZR56899.1,	CZR59358.1,	CZR59459.1,	CZR65505.1,	CZR65704.1,	CZR67645.1,	CZR68287.1,	CZR68288.1,	CZR69039.1	KFY55102.1	CZS90851.1,	CZS90857.1,	CZT03571.1,	CZT05920.1,	CZT10170.1,	CZT10173.1	PQE10292.1,
OG0000409	RMZ46778.1	SPB44572.1,	SPB53365.1	SZF00151.1,	SZF00229.1	XP_001551716.1,	XP_024548744.1,	XP_024548782.1	PBP19643.1,	PBP20913.1,	PBP25114.1,	PBP28837.1	XP_020124867.1,	XP_020128187.1	KHJ35191.1	EHK96828.1,	EHL00166.1,	EHL02592.1	SLM34746.1	OWP03427.1	RAL65837.1	CZR53610.1,	CZR54593.1,	CZR57996.1,	CZR62399.1,	CZR64268.1,	CZR69968.1,	CZR69991.1	OQN96481.1,	OQN96934.1,	OQN97710.1,	OQN97789.1,	OQO00430.1,	OQO01150.1,	OQO07255.1	CZS89775.1,	CZS92215.1,	CZT12667.1	PQE10373.1,	PQE13546.1,	PQE23899.1,	PQE24984.1,	PQE32833.1	ESZ89961.1,	ESZ91708.1,	ESZ94963.1,	ESZ98065.1	APA10419.1,	APA11636.1
OG0000410	XP_011117255.1,	XP_011121587.1	RMZ39757.1	SPB48035.1	XP_001549500.1,	XP_001556817.1	PBP21504.1,	PBP21917.1,	PBP24708.1,	PBP28390.1	XP_020135010.1	KHJ36406.1	EHK98177.1	RDB15382.1,	RDB15413.1,	RDB15739.1,	RDB19582.1,	RDB19614.1,	RDB19617.1,	RDB19658.1,	RDB19665.1,	RDB19666.1,	RDB19675.1	SLM35142.1	OWP04092.1,	OWP05773.1	RAL59443.1,	RAL63848.1	CZR53004.1,	CZR62004.1,	CZR62753.1	OQN97818.1,	OQN98151.1,	OQO07920.1,	OQO10769.1	XP_023461665.1,	XP_023464406.1,	XP_023470394.1	CZS90912.1,	CZS96121.1,	CZT01666.1	PQE22372.1	ESZ96446.1,	ESZ96835.1	APA14598.1,	APA16210.1	XP_018737088.1	PWW73461.1	PNH31481.1,
OG0000411	XP_011117879.1	RMZ42006.1,	RMZ42714.1	SPB44867.1,	SPB45142.1,	SPB46937.1	SZF00244.1	XP_001549672.1,	XP_024553613.1,	XP_024553776.1,	XP_024553777.1,	XP_024553778.1,	XP_024553779.1	PBP17155.1,	PBP17957.1,	PBP22679.1,	PBP26469.1	XP_020126836.1,	XP_020129727.1	RDB28590.1	SLM33529.1,	SLM38348.1	OWO97444.1,	OWO98330.1,	OWO98769.1	RAL58412.1	CZR50747.1,	CZR56092.1,	CZR60237.1,	CZR65895.1,	CZR67660.1,	CZR69222.1	KFY62690.1	OQN95379.1,	OQO13926.1,	OQO15206.1	CZS91592.1,	CZT10301.1	PQE09570.1,	PQE19002.1,	PQE28727.1,	PQE29692.1,	PQE29703.1,	PQE30541.1	ESZ94877.1	APA11399.1,	APA15148.1	PWW79661.1,	PWW79762.1
OG0000412	XP_011118291.1,	XP_011118494.1,	XP_011119850.1	RMZ44275.1,	RMZ48189.1	SPB45914.1,	SPB49996.1,	SPB51406.1	XP_001561155.2,	XP_024548691.1	PBP18236.1,	PBP19129.1	XP_020130409.1,	XP_020135334.1	EHK97124.1,	EHL02163.1	RDB25271.1	OWP07348.1	RAL67879.1	CZR51754.1,	CZR52369.1,	CZR55406.1,	CZR58157.1	KFY61206.1,	KFY64769.1,	KFY66227.1	XP_023460867.1,	XP_023461595.1,	XP_023462519.1,	XP_023463923.1,	XP_023464053.1,	XP_023469909.1,	XP_023469915.1	CZT06878.1	PQE07854.1,	PQE15253.1,	PQE29919.1	ESZ97939.1,	ESZ98751.1	APA07091.1,	APA09914.1	XP_018734846.1	PWW80808.1	PNH29109.1,	PNH30419.1,	PNH31133.1,	PNH32652.1,	PNH32941.1,	PNH33406.1,
OG0000413	XP_011118293.1,	XP_011123637.1,	XP_011124488.1	RMZ43090.1,	RMZ46346.1,	RMZ46817.1	SPB43738.1,	SPB45726.1	SZF04579.1	XP_024548710.1,	XP_024549526.1	PBP16071.1,	PBP16189.1,	PBP17618.1,	PBP24409.1	XP_020125970.1,	XP_020126023.1	KHJ34519.1,	KHJ35373.1	EHK97048.1	SLM39821.1	OWO97405.1,	OWP07390.1	RAL66975.1,	RAL66976.1,	RAL67937.1,	RAL67938.1	CZR51438.1,	CZR58013.1,	CZR67065.1,	CZR70237.1	KFY61129.1,	KFY66603.1	OQO06436.1,	OQO10178.1	CZT03376.1,	CZT08877.1,	CZT09997.1,	CZT13029.1	PQE31958.1,	PQE33372.1	ESZ91769.1,	ESZ98786.1	APA09108.1,	APA09977.1	PWW79755.1,	PWW80252.1	PNH33372.1,	PNH36465.1,
OG0000414	XP_011119719.1,	XP_011121480.1	RMZ43804.1,	RMZ45132.1	SPB52825.1,	SPB53157.1	SZF04513.1,	SZF04783.1	XP_024551683.1,	XP_024551916.1	PBP22508.1,	PBP24496.1,	PBP24712.1,	PBP28281.1	XP_020134189.1,	XP_020134714.1	KHJ31973.1,	KHJ34350.1	EHL01378.1	RDB23730.1	SLM37417.1,	SLM38113.1	OWP03295.1,	OWP05735.1	RAL65044.1,	RAL65142.1	CZR60957.1,	CZR61976.1	KFY51632.1,	KFY64212.1	OQO05062.1,	OQO07904.1,	OQO10581.1,	OQO12248.1	XP_023466297.1,	XP_023469337.1	CZT05022.1,	CZT05268.1	PQE06311.1,	PQE06532.1,	PQE14755.1	ESZ91252.1,	ESZ93917.1	APA06016.1,	APA06355.1	XP_018733832.1,	XP_018735127.1	PWW76084.1,	PWW77029.1
OG0000415	XP_011121049.1	RMZ44289.1,	RMZ44382.1,	RMZ44723.1,	RMZ45322.1	SPB45794.1,	SPB46080.1	XP_001560369.1	PBP17937.1,	PBP20810.1,	PBP23028.1	XP_020128770.1,	XP_020129944.1,	XP_020130035.1,	XP_020133049.1	EHK99344.1,	EHL02299.1	RDB17173.1,	RDB17174.1,	RDB17179.1,	RDB23400.1,	RDB23622.1,	RDB27660.1	OWP04495.1	RAL58845.1,	RAL61058.1	CZR52715.1,	CZR55484.1,	CZR56401.1,	CZR64251.1,	CZR64271.1,	CZR64655.1,	CZR65617.1,	CZR68108.1	KFY51532.1,	KFY51535.1	OQN97995.1,	OQO02089.1,	OQO02090.1,	OQO07192.1,	OQO13741.1	CZS90730.1,	CZS93355.1,	CZT11375.1	PQE31546.1	ESZ89518.1,	ESZ94482.1	APA08797.1	XP_018735784.1,
OG0000416	XP_011121685.1,	XP_011127969.1	RMZ36821.1,	RMZ37505.1	SPB44777.1,	SPB47783.1	SZE99994.1,	SZF00181.1	XP_001558862.1,	XP_024546637.1	PBP19223.1,	PBP20161.1,	PBP23372.1,	PBP24676.1	XP_020128982.1,	XP_020129647.1	KHJ34996.1,	KHJ35306.1	EHK99472.1	RDB22823.1,	RDB29295.1	SLM33453.1	OWP05284.1,	OWP05815.1	RAL61552.1,	RAL63103.1	CZR50830.1,	CZR65371.1	KFY56829.1,	KFY57292.1	OQO07479.1,	OQO09016.1,	OQO13906.1,	OQO15183.1	XP_023463399.1,	XP_023470450.1	CZS91183.1,	CZS94193.1	PQE17924.1,	PQE27344.1	ESZ95343.1,	ESZ98620.1	APA06241.1,	APA06470.1	XP_018735895.1,	XP_018736048.1	PWW72796.1,	PWW76150.1	PNH30320.1,
OG0000417	XP_011121747.1,	XP_011126463.1	RMZ46550.1,	RMZ46650.1	SPB44863.1,	SPB49000.1	SZF01858.1,	SZF03374.1	XP_001550643.1,	XP_001559111.1	PBP22317.1,	PBP24811.1	XP_020125718.1,	XP_020126055.1	KHJ33766.1,	KHJ36217.1	EHK98116.1,	EHL02863.1	RDB22486.1	SLM40119.1	OWP04383.1,	OWP05485.1	RAL60467.1,	RAL66858.1	CZR55235.1,	CZR69758.1	KFY51682.1,	KFY60926.1,	KFY64567.1	OQN99453.1,	OQO00383.1,	OQO06431.1,	OQO10171.1	XP_023468683.1,	XP_023469033.1,	XP_023470744.1	CZS99029.1,	CZT08466.1	PQE22990.1,	PQE33352.1	ESZ89704.1,	ESZ99595.1	APA09049.1,	APA09363.1	XP_018734485.1,	XP_018736515.1	PWW74089.1,	PWW76079.1	PNH32481.1,
OG0000418	XP_011122154.1	RMZ41623.1	SPB51315.1	XP_024551270.1,	XP_024552834.1,	XP_024553828.1	XP_020132930.1,	XP_020135460.1	EHK99680.1,	EHL00530.1	RDB15999.1,	RDB16001.1,	RDB20781.1	SLM39975.1	OWP04628.1	RAL60744.1,	RAL61314.1,	RAL63562.1	CZR53429.1,	CZR58594.1,	CZR61529.1	KFY52692.1,	KFY57602.1	CZS93468.1	PQE06950.1,	PQE34104.1	ESZ92336.1,	ESZ93164.1,	ESZ97815.1	APA07619.1,	APA10277.1,	APA15246.1	PWW77978.1	PNH26759.1,	PNH32837.1,	PNH35630.1	OBS15410.1,	OBS15582.1,	OBS15713.1,	OBS15783.1,	OBS15801.1,	OBS15802.1,	OBS15930.1,	OBS16151.1,	OBS16170.1,	OBS17125.1,	OBS17207.1,	OBS17277.1,	OBS17721.1,
OG0000419	XP_011122533.1,	XP_011126777.1,	XP_011128292.1	RMZ42593.1,	RMZ43351.1,	RMZ46288.1	SPB42925.1,	SPB44846.1,	SPB45748.1	XP_001557831.1,	XP_024548778.1,	XP_024551324.1,	XP_024551681.1	XP_020126725.1,	XP_020126734.1,	XP_020130544.1	EHK98980.1,	EHL01461.1	RAL58295.1,	RAL65491.1,	RAL68122.1	CZR51939.1,	CZR54422.1,	CZR60003.1,	CZR61099.1,	CZR65651.1,	CZR68061.1,	CZR68243.1	KFY54990.1,	KFY56370.1,	KFY58500.1,	KFY58863.1,	KFY61677.1	CZT05358.1	PQE09638.1,	PQE30170.1,	PQE30171.1,	PQE30870.1,	PQE34033.1	ESZ92044.1,	ESZ94971.1,	ESZ97645.1	APA09693.1,	APA10550.1,	APA16166.1	XP_018734972.1,	XP_018736865.1,	XP_018737052.1	PNH29944.1
OG0000420	XP_011123879.1,	XP_011124710.1	RMZ37084.1,	RMZ44696.1	SPB42375.1,	SPB45102.1	SZF00327.1,	SZF04322.1	XP_001548376.1,	XP_001552319.1	PBP15907.1,	PBP19820.1,	PBP25902.1	XP_020126714.1,	XP_020134995.1	KHJ31608.1,	KHJ35153.1	EHK96173.1	RDB23895.1,	RDB24306.1	SLM38349.1	OWO97356.1,	OWP02885.1	RAL58787.1,	RAL68525.1	CZR66303.1,	CZR67652.1	KFY54374.1,	KFY56515.1,	KFY62691.1	OQN97443.1,	OQO07890.1,	OQO10314.1,	OQO10570.1	XP_023462572.1,	XP_023470789.1	CZT02311.1,	CZT10314.1	PQE07311.1,	PQE31026.1	ESZ90735.1,	ESZ98420.1	APA06960.1,	APA11155.1	XP_018733710.1	PWW73614.1,	PWW79671.1,	PWW79672.1	PNH28476.1,
OG0000421	XP_011124959.1	RMZ46800.1	SPB47889.1	XP_024548668.1,	XP_024552266.1,	XP_024552267.1,	XP_024552268.1	PBP17988.1,	PBP19416.1	XP_020127554.1,	XP_020131048.1,	XP_020131439.1	KHJ32048.1	RDB17732.1,	RDB18353.1,	RDB18806.1,	RDB18870.1,	RDB19153.1,	RDB19597.1,	RDB19621.1,	RDB24486.1,	RDB24505.1,	RDB24506.1,	RDB24530.1,	RDB25347.1,	RDB28015.1	SLM34272.1	OWP07400.1	RAL65678.1,	RAL67912.1	CZR57963.1,	CZR58576.1,	CZR68226.1	KFY60505.1	OQN97878.1,	OQN98089.1,	OQO06667.1,	OQO10061.1	CZS89875.1,	CZS92338.1,	CZT13566.1	PQE31971.1	ESZ92499.1,	ESZ97707.1	APA09879.1,	APA13117.1,	APA13118.1,	APA13119.1	XP_018733848.1
OG0000422	XP_011125353.1,	XP_011125975.1	RMZ42459.1,	RMZ42703.1	SPB44521.1,	SPB47027.1,	SPB48116.1	XP_024547571.1,	XP_024551962.1	PBP18490.1,	PBP22604.1,	PBP24159.1,	PBP25457.1	XP_020128339.1,	XP_020129750.1,	XP_020131277.1	KHJ30150.1	EHK98378.1,	EHL02152.1	RDB17822.1,	RDB17935.1	SLM35549.1,	SLM35550.1,	SLM38418.1,	SLM39782.1	OWO99777.1,	OWP06890.1	RAL67536.1	CZR53946.1,	CZR59313.1,	CZR62945.1	KFY62805.1	OQN97997.1,	OQN98867.1,	OQO12381.1,	OQO13746.1	CZS99625.1,	CZT08196.1,	CZT13440.1	PQE13521.1,	PQE29417.1,	PQE30687.1	ESZ93012.1	APA07849.1	XP_018735656.1	PWW73562.1,	PWW79028.1	PNH29507.1,	PNH34301.1
OG0000423	XP_011127607.1	RMZ39551.1,	RMZ39721.1,	RMZ42754.1,	RMZ44527.1,	RMZ47829.1	SPB50697.1,	SPB51867.1,	SPB53489.1	SZF03768.1,	SZF05250.1	XP_001555743.2,	XP_024546035.1	PBP15948.1,	PBP17537.1,	PBP20811.1,	PBP23029.1	XP_020133549.1	KHJ33066.1,	KHJ33857.1	RDB28946.1	SLM38470.1,	SLM38565.1,	SLM39575.1	OWP04497.1,	OWP06735.1	RAL67811.1	CZR57579.1,	CZR58434.1,	CZR63157.1	KFY51440.1,	KFY60002.1	OQN95711.1,	OQO00680.1	XP_023461064.1,	XP_023461065.1	CZS97992.1,	CZS98277.1	PQE13458.1,	PQE32052.1	ESZ89633.1,	ESZ93282.1	APA07287.1,	APA10108.1	XP_018734120.1	PWW72954.1	PNH27954.1,	PNH27955.1,	PNH35086.1
OG0000424	XP_011127798.1	RMZ37016.1,	RMZ37526.1,	RMZ38766.1,	RMZ39270.1,	RMZ42288.1,	RMZ43170.1,	RMZ45576.1,	RMZ45603.1	SPB44825.1,	SPB48265.1,	SPB50586.1,	SPB52027.1,	SPB52453.1	XP_001551241.2,	XP_024548924.1,	XP_024552553.1	PBP16701.1,	PBP17925.1	EHK99003.1,	EHK99625.1	OWP04449.1	RAL67083.1,	RAL68244.1	CZR51450.1,	CZR51746.1,	CZR52048.1,	CZR55422.1,	CZR56433.1,	CZR61658.1	KFY55922.1,	KFY61620.1,	KFY62821.1	OQO13891.1,	OQO15303.1	CZS92637.1,	CZS93295.1,	CZT01228.1,	CZT13204.1	PQE23030.1,	PQE30921.1	ESZ90230.1,	ESZ96962.1	APA08650.1,	APA09594.1	PWW72307.1,	PWW72308.1	PNH35206.1	OBS20868.1,
OG0000425	RMZ41544.1	SPB45679.1	XP_001548865.1,	XP_001549041.1,	XP_001552023.1,	XP_001560069.1	PBP15399.1,	PBP27410.1	XP_020127710.1,	XP_020131960.1	EHK96690.1,	EHL00900.1	OWP02956.1,	OWP06232.1,	OWP06256.1	RAL59828.1,	RAL61490.1,	RAL67849.1,	RAL67888.1	CZR52765.1,	CZR54569.1,	CZR54683.1,	CZR55070.1,	CZR58273.1,	CZR61315.1,	CZR61858.1,	CZR68780.1,	CZR69202.1,	CZR69642.1	KFY53928.1	OQO01709.1,	OQO03582.1,	OQO04752.1,	OQO08005.1	CZS88286.1,	CZS91364.1,	CZS93959.1,	CZS96687.1,	CZS99271.1	PQE18747.1,	PQE23052.1,	PQE29468.1,	PQE29907.1,	PQE32143.1	ESZ94237.1,	ESZ98765.1,	ESZ98825.1,	ESZ98955.1	APA09849.1,
OG0000426	KHJ30542.1,	KHJ32033.1,	KHJ32284.1,	KHJ32507.1,	KHJ32723.1,	KHJ32790.1,	KHJ32823.1,	KHJ32824.1,	KHJ33356.1,	KHJ33520.1,	KHJ33624.1,	KHJ34040.1,	KHJ35375.1,	KHJ36146.1,	KHJ36186.1	SLM33995.1,	SLM35356.1,	SLM35555.1,	SLM38756.1,	SLM41270.1	RAL62736.1	CZR50577.1,	CZR65290.1,	CZR68422.1	KFY67886.1	OQN95243.1,	OQN95262.1	PQE07826.1,	PQE10704.1,	PQE10705.1,	PQE10731.1,	PQE10735.1,	PQE10736.1,	PQE15353.1,	PQE15358.1,	PQE17594.1,	PQE17595.1,	PQE17596.1,	PQE17597.1,	PQE18239.1,	PQE27711.1,	PQE30852.1,	PQE33420.1,	PQE33790.1,	PQE33844.1,	PQE34088.1	APA14438.1,	APA14439.1,	APA14937.1
OG0000427	XP_011117837.1,	XP_011126159.1	RMZ38221.1,	RMZ39749.1	SPB52999.1,	SPB53193.1	XP_001546621.2,	XP_001555735.1	PBP17245.1,	PBP19290.1,	PBP22084.1,	PBP24978.1	XP_020128333.1,	XP_020131909.1	EHK96505.1,	EHL02410.1	RDB16507.1,	RDB22967.1,	RDB23114.1,	RDB24795.1,	RDB25222.1	SLM35387.1	OWP04868.1,	OWP06050.1	RAL65055.1	CZR60890.1,	CZR66253.1	KFY60120.1,	KFY65589.1	OQN97549.1,	OQO03335.1,	OQO04934.1,	OQO12097.1	XP_023462788.1,	XP_023462795.1,	XP_023470275.1	CZS90023.1,	CZT00125.1	PQE06359.1,	PQE32700.1	ESZ91856.1,	ESZ92307.1	APA06337.1,	APA10302.1	XP_018735787.1	PWW75024.1,	PWW80293.1	PNH28911.1,	PNH30215.1
OG0000428	XP_011118118.1,	XP_011118207.1,	XP_011118534.1,	XP_011118535.1,	XP_011120341.1,	XP_011120913.1,	XP_011123061.1,	XP_011123062.1,	XP_011123063.1,	XP_011123064.1,	XP_011123065.1,	XP_011123066.1,	XP_011123067.1,	XP_011124126.1,	XP_011124167.1,	XP_011126352.1,	XP_011126353.1,	XP_011126354.1,	XP_011126355.1,	XP_011126382.1,	XP_011126383.1,	XP_011127294.1,	XP_011127296.1	XP_024546082.1,	XP_024548492.1	XP_020129012.1,	XP_020129063.1,	XP_020129073.1,	XP_020134209.1	CZR54653.1,	CZR56233.1,	CZR60081.1,	CZR62824.1,	CZR64656.1,	CZR64657.1,	CZR64662.1,	CZR64663.1,	CZR64669.1,	CZR64670.1,	CZR64679.1,	CZR64692.1,	CZR64693.1,	CZR64694.1,	CZR66908.1,	CZR66909.1,	CZR68349.1	CZS96223.1,	CZS96246.1	ESZ89902.1
OG0000429	XP_011118219.1,	XP_011119032.1,	XP_011120792.1	RMZ46830.1,	RMZ47428.1	SPB49131.1,	SPB50798.1	SZF02413.1	XP_024547764.1	PBP18149.1,	PBP27938.1	XP_020130520.1,	XP_020131586.1,	XP_020135572.1	KHJ30116.1,	KHJ32686.1	EHK99543.1	RDB19427.1,	RDB20713.1,	RDB21169.1,	RDB21330.1,	RDB21860.1,	RDB22690.1,	RDB23947.1	SLM41349.1	OWO98266.1	RAL67729.1	CZR57175.1	KFY55314.1	OQN95567.1,	OQN96095.1,	OQN98453.1,	OQO03932.1,	OQO10157.1	CZT04105.1	PQE33916.1	ESZ94685.1	APA08025.1	PWW78249.1	PNH33980.1	OBS14955.1,	OBS15131.1,	OBS16306.1,	OBS16385.1,	OBS16395.1,	OBS16622.1,	OBS16634.1,	OBS17164.1,	OBS17313.1,
OG0000430	XP_011118741.1	RMZ42643.1,	RMZ45569.1,	RMZ45872.1	SPB43192.1,	SPB44234.1,	SPB47645.1,	SPB49239.1	SZF05178.1	XP_001554426.1,	XP_024552363.1	PBP23558.1,	PBP23941.1,	PBP25589.1	XP_020125348.1,	XP_020126576.1	KHJ33139.1,	KHJ33709.1	EHL00208.1,	EHL03077.1	RDB22917.1,	RDB27085.1	SLM39636.1	OWP03695.1,	OWP06504.1	RAL61148.1,	RAL61755.1,	RAL61756.1	CZR53797.1,	CZR64624.1	KFY51594.1,	KFY57392.1	OQO02603.1,	OQO05375.1	XP_023466301.1,	XP_023466973.1,	XP_023468080.1,	XP_023471391.1	CZS96376.1,	CZT07449.1	PQE29792.1	ESZ93827.1,	ESZ95021.1	APA12617.1,	APA13232.1	XP_018733776.1,	XP_018737460.1	PWW72671.1	PNH31635.1
OG0000431	XP_011119080.1,	XP_011122107.1	RMZ40535.1,	RMZ45660.1	SPB43855.1,	SPB48084.1	XP_024547918.1,	XP_024553709.1	PBP16162.1,	PBP17297.1,	PBP18215.1,	PBP23359.1,	PBP27108.1,	PBP27304.1	XP_020132244.1,	XP_020135092.1	KHJ35204.1	EHL00553.1,	EHL02874.1	RDB28497.1	SLM36594.1,	SLM39999.1	OWP01017.1,	OWP03586.1,	OWP04350.1	RAL62283.1,	RAL63672.1	CZR56972.1,	CZR60563.1,	CZR61255.1	KFY60450.1	OQO03032.1,	OQO05152.1,	OQO12506.1	XP_023465933.1,	XP_023465935.1,	XP_023465937.1	CZS93133.1,	CZS95612.1,	CZS97283.1	PQE14931.1,	PQE23712.1	ESZ96093.1	APA08241.1,	APA15102.1	XP_018735805.1	PWW74259.1	PNH26616.1,	PNH36176.1
OG0000432	XP_011119120.1,	XP_011121989.1,	XP_011125841.1	RMZ44272.1,	RMZ46242.1	SPB49977.1	XP_001557541.1,	XP_024548063.1,	XP_024548362.1,	XP_024552193.1	PBP17413.1,	PBP25610.1	XP_020127665.1,	XP_020135544.1	KHJ30034.1	EHK98266.1,	EHL00123.1	RDB14710.1,	RDB25170.1	SLM39616.1,	SLM39793.1	OWP00575.1	RAL61125.1,	RAL64344.1,	RAL65286.1	CZR52821.1,	CZR64521.1	KFY60779.1,	KFY62609.1	OQO02170.1,	OQO06605.1,	OQO07114.1	XP_023462498.1,	XP_023466199.1	CZS96295.1	PQE10149.1,	PQE14970.1,	PQE32151.1	ESZ90911.1,	ESZ97354.1,	ESZ97509.1	APA12357.1,	APA12726.1,	APA13257.1	XP_018733705.1	PWW77683.1	PNH28843.1,	PNH29095.1,	PNH34409.1
OG0000433	XP_011119684.1,	XP_011122948.1,	XP_011123617.1	RMZ36535.1,	RMZ44465.1,	RMZ47971.1	SPB49274.1,	SPB50216.1	SZF04394.1	XP_001546223.1,	XP_001556054.1	PBP18414.1,	PBP20364.1,	PBP20896.1,	PBP25177.1	XP_020128676.1,	XP_020132631.1	KHJ33591.1	EHK96812.1,	EHL02975.1	RDB15366.1,	RDB20996.1	SLM33692.1,	SLM34517.1	OWP04580.1,	OWP05664.1	RAL60964.1	CZR57932.1,	CZR62590.1	KFY55125.1,	KFY58394.1,	KFY60938.1	OQO02492.1,	OQO05481.1,	OQO07354.1,	OQO13108.1	XP_023463062.1	CZS89744.1,	CZT06251.1	PQE31993.1,	PQE33214.1	ESZ91326.1,	ESZ92206.1	APA13780.1,	APA13964.1	XP_018733608.1	PWW74395.1	PNH33325.1,	PNH35338.1
OG0000434	XP_011121808.1,	XP_011127751.1	RMZ45870.1,	RMZ47258.1	SPB44236.1,	SPB45386.1	SZF04834.1,	SZF04975.1	XP_001555925.1,	XP_024546928.1	PBP26257.1,	PBP28052.1	XP_020127144.1,	XP_020128217.1	KHJ30537.1,	KHJ33399.1	EHK98800.1,	EHK98879.1	RDB22771.1,	RDB22772.1	SLM35841.1,	SLM40713.1	OWP00845.1,	OWP03013.1	RAL62777.1,	RAL62846.1	CZR53811.1,	CZR65762.1	KFY57378.1,	KFY61315.1,	KFY67960.1	OQN99551.1,	OQO00061.1	XP_023462946.1,	XP_023468378.1,	XP_023469571.1	CZS88590.1,	CZT00457.1	PQE24718.1,	PQE33100.1	ESZ94136.1,	ESZ95051.1	APA05812.1,	APA06029.1	XP_018734597.1	PWW72680.1,	PWW79265.1	PNH28966.1,	PNH31826.1
OG0000435	XP_011123278.1,	XP_011125733.1	RMZ36853.1,	RMZ38315.1,	RMZ45348.1	SPB42552.1,	SPB53275.1	XP_001547468.1,	XP_024551167.1	PBP15807.1,	PBP24353.1,	PBP28483.1,	PBP28993.1	XP_020132586.1,	XP_020134897.1	RDB15948.1,	RDB16441.1,	RDB16571.1	SLM35154.1	OWP03356.1,	OWP03731.1	RAL60303.1	CZR62887.1,	CZR64171.1,	CZR68437.1,	CZR70162.1	OQO00871.1,	OQO03179.1,	OQO06803.1,	OQO07821.1,	OQO10005.1,	OQO10512.1	XP_023466176.1,	XP_023468724.1	CZS90071.1,	CZS91973.1	PQE17937.1,	PQE19033.1	ESZ90206.1,	ESZ96898.1	APA07338.1,	APA10194.1	PWW73443.1,	PWW75401.1	PNH26600.1,	PNH29261.1,	PNH36372.1,	PNH36670.1,	PNH36677.1
OG0000436	XP_011123746.1,	XP_011126456.1,	XP_011126457.1,	XP_011126458.1,	XP_011126459.1,	XP_011126460.1	XP_001559553.1,	XP_024548925.1	PBP20774.1,	PBP22477.1	XP_020127980.1,	XP_020127981.1,	XP_020127982.1,	XP_020135016.1	EHK96630.1,	EHL02136.1,	EHL02137.1,	EHL02165.1	SLM40867.1	OWP02326.1,	OWP02438.1,	OWP02446.1,	OWP04780.1	RAL68253.1,	RAL68255.1	CZR55127.1,	CZR55409.1,	CZR63017.1	KFY62620.1,	KFY62621.1	OQO10959.1,	OQO10960.1,	OQO13629.1,	OQO13633.1	CZS98981.1,	CZT03031.1,	CZT06650.1,	CZT09749.1,	CZT09752.1	PQE27998.1,	PQE27999.1,	PQE28000.1	ESZ92155.1,	ESZ92160.1,	ESZ96955.1,	ESZ96956.1	APA09595.1,	APA09887.1,	APA09893.1
OG0000437	XP_011124143.1,	XP_011128407.1	RMZ37572.1,	RMZ38975.1	SPB42381.1,	SPB45974.1,	SPB49069.1,	SPB49550.1	SZF04483.1	XP_001545928.1,	XP_001560321.1,	XP_024548229.1	PBP15299.1,	PBP16580.1,	PBP16993.1	XP_020130931.1,	XP_020132195.1,	XP_020134907.1,	XP_020135216.1	KHJ33501.1	EHK97845.1	SLM34710.1,	SLM35796.1	OWP01726.1,	OWP02205.1	RAL62199.1,	RAL62721.1	CZR52138.1,	CZR52264.1,	CZR59436.1,	CZR60657.1	KFY54109.1	CZT06725.1,	CZT12766.1	PQE09619.1,	PQE32654.1	ESZ91392.1,	ESZ94833.1,	ESZ97130.1	APA08822.1,	APA12481.1	PWW76932.1	PNH28705.1,	PNH32635.1	OBS21326.1,	OBS24322.1,	OBS24951.1,	OBS27871.1,	OBS28345.1,
OG0000438	XP_011127070.1	RMZ38215.1,	RMZ40453.1	SPB44160.1,	SPB53191.1	SZE99642.1	XP_024549471.1,	XP_024552670.1	PBP16577.1,	PBP17066.1,	PBP17078.1,	PBP18124.1,	PBP18904.1,	PBP21761.1,	PBP22213.1,	PBP26348.1	XP_020130278.1,	XP_020130531.1,	XP_020135331.1	KHJ30681.1	EHK96005.1,	EHL00826.1	RDB18306.1	OWP00288.1,	OWP01728.1,	OWP04715.1	RAL58092.1,	RAL67264.1	CZR51983.1,	CZR56256.1,	CZR60718.1,	CZR65052.1,	CZR67893.1	KFY55737.1,	KFY63971.1	OQO01271.1,	OQO10629.1	CZS97638.1,	CZT07286.1	PQE07357.1,	PQE16230.1,	PQE33704.1	ESZ95090.1,	ESZ95433.1,	ESZ96466.1	APA09184.1,	APA15545.1	PWW76458.1	PNH26625.1,
OG0000439	RMZ37521.1,	RMZ41031.1,	RMZ42128.1,	RMZ43847.1,	RMZ46706.1,	RMZ47013.1	SPB43025.1,	SPB43423.1,	SPB45954.1	XP_001549203.1,	XP_024552441.1	XP_020127196.1,	XP_020129368.1,	XP_020133862.1	KHJ35845.1	RDB23856.1,	RDB23863.1	OWO97361.1,	OWP00206.1	RAL60558.1,	RAL66912.1	CZR52705.1,	CZR53385.1,	CZR54257.1,	CZR56307.1,	CZR57568.1,	CZR58693.1,	CZR68494.1,	CZR68742.1	KFY54311.1,	KFY64460.1,	KFY67585.1	OQN98882.1,	OQO12397.1	CZS90239.1,	CZS91856.1,	CZT11266.1	PQE07409.1,	PQE08376.1	ESZ90199.1,	ESZ99501.1	APA09235.1	PNH28358.1,	PNH29123.1,	PNH31399.1	OBS18912.1,	OBS18983.1,	OBS22806.1,	OBS25064.1,
OG0000440	XP_020125153.1,	XP_020125951.1,	XP_020127519.1,	XP_020131632.1,	XP_020132697.1	SLM33512.1,	SLM33756.1,	SLM33821.1,	SLM33890.1,	SLM33892.1,	SLM33921.1,	SLM33944.1,	SLM34213.1,	SLM34508.1,	SLM34561.1,	SLM34562.1,	SLM34970.1,	SLM34971.1,	SLM35075.1,	SLM35094.1,	SLM35364.1,	SLM35365.1,	SLM35379.1,	SLM35612.1,	SLM35675.1,	SLM35676.1,	SLM35868.1,	SLM36396.1,	SLM36681.1,	SLM36746.1,	SLM36754.1,	SLM36776.1,	SLM38388.1,	SLM38757.1,	SLM38758.1,	SLM38909.1,	SLM39132.1,	SLM39267.1,	SLM39756.1,	SLM39859.1,	SLM40423.1,	SLM40585.1,	SLM41091.1,	SLM41262.1,	SLM41263.1,	SLM41273.1,	SLM41436.1,	SLM41448.1,	SLM41474.1
OG0000441	XP_011116986.1	RMZ38943.1,	RMZ39745.1	SPB50299.1,	SPB52997.1	SZE99577.1,	SZF00214.1	XP_001558508.1,	XP_001560993.2	PBP18654.1,	PBP20038.1,	PBP22064.1,	PBP27563.1	XP_020133039.1,	XP_020134173.1	KHJ30774.1,	KHJ35886.1	EHL01072.1	SLM38687.1,	SLM39991.1	OWP04055.1,	OWP04902.1	RAL63156.1,	RAL63737.1	CZR55757.1,	CZR61175.1	KFY60142.1	OQO03734.1,	OQO12296.1,	OQO12671.1	XP_023463359.1,	XP_023471440.1	CZT00156.1,	CZT10893.1	PQE06502.1,	PQE14823.1,	PQE32517.1	ESZ90311.1,	ESZ98302.1	APA06692.1,	APA14694.1	XP_018734871.1,	XP_018738242.1	PWW71587.1,	PWW80102.1	PNH31856.1,	PNH35813.1,	PNH35814.1	OBS18796.1,
OG0000442	XP_011117138.1	RMZ36604.1,	RMZ38415.1	SPB50232.1,	SPB51040.1	SZF05728.1	XP_001548987.2,	XP_001548988.2,	XP_024553000.1	PBP15881.1,	PBP23466.1,	PBP26795.1	XP_020135048.1	EHL01838.1,	EHL01839.1	RDB22533.1	SLM35510.1,	SLM38499.1	OWO99983.1,	OWP03208.1	RAL59448.1,	RAL62439.1,	RAL62440.1	CZR56049.1,	CZR56050.1	KFY52690.1,	KFY61151.1,	KFY61152.1	OQO01069.1,	OQO12630.1	XP_023469831.1	CZS92062.1,	CZS92453.1,	CZT00989.1,	CZT06446.1	PQE15228.1,	PQE15254.1	ESZ90515.1,	ESZ90516.1,	ESZ92434.1,	ESZ96886.1,	ESZ98566.1	APA07016.1,	APA07017.1	XP_018734281.1	PWW80680.1	PNH35901.1,	PNH35955.1	OBS26748.1,
OG0000443	XP_011117858.1,	XP_011127862.1	RMZ36603.1,	RMZ39794.1	SPB48130.1,	SPB50230.1	SZF01437.1,	SZF01492.1	XP_024546026.1,	XP_024551177.1	PBP17940.1,	PBP18023.1,	PBP26335.1	XP_020125772.1,	XP_020128409.1	KHJ33905.1	RDB28428.1,	RDB29620.1	SLM38500.1	OWO98286.1,	OWP05250.1	RAL59759.1,	RAL67825.1	CZR54364.1,	CZR55770.1	KFY61149.1,	KFY62388.1	OQO00877.1,	OQO01076.1,	OQO03185.1,	OQO12639.1	XP_023461674.1,	XP_023462218.1,	XP_023463698.1,	XP_023471137.1	CZS90184.1,	CZS97658.1	PQE14565.1,	PQE17953.1	ESZ96938.1,	ESZ97222.1	APA07302.1,	APA10172.1	XP_018737133.1	PWW71975.1,	PWW73548.1	PNH34924.1,	PNH35905.1	OBS21009.1,
OG0000444	XP_011117927.1	RMZ36736.1	SPB50956.1	XP_001550285.1,	XP_001561113.1,	XP_024549251.1	PBP16831.1,	PBP21529.1,	PBP21896.1,	PBP26822.1,	PBP27373.1	XP_020129636.1,	XP_020131857.1	KHJ30475.1,	KHJ33192.1	RDB23260.1	SLM35432.1,	SLM39450.1	OWP01802.1,	OWP03159.1	RAL62114.1	CZR60923.1,	CZR60944.1,	CZR63296.1	KFY59910.1,	KFY60623.1	OQN97311.1,	OQO02220.1,	OQO07071.1,	OQO09666.1	XP_023461565.1,	XP_023462229.1	CZT00058.1,	CZT01607.1,	CZT07398.1	PQE16290.1,	PQE27328.1,	PQE31854.1	ESZ95199.1,	ESZ97969.1,	ESZ99486.1	APA07134.1,	APA12840.1,	APA15754.1	XP_018736772.1	PWW72194.1	PNH27648.1	OBS23328.1,	OBS23533.1,
OG0000445	XP_011117955.1,	XP_011122623.1,	XP_011122749.1	RMZ39803.1,	RMZ45018.1,	RMZ48512.1	SPB46356.1,	SPB49241.1,	SPB53266.1	XP_001551000.1,	XP_024547551.1	PBP22691.1,	PBP26492.1	XP_020135321.1	KHJ30481.1	EHL02015.1	SLM33917.1	OWP07055.1	RAL62406.1	CZR50961.1,	CZR59172.1,	CZR62804.1,	CZR65007.1	KFY51752.1,	KFY56499.1,	KFY65909.1	OQN95469.1,	OQN95621.1,	OQN98338.1,	OQO03785.1,	OQO09841.1,	OQO14209.1,	OQO14893.1	CZS91503.1,	CZS94064.1	PQE27204.1,	PQE30693.1	ESZ92377.1,	ESZ95284.1	APA07056.1,	APA07858.1	XP_018736017.1	PWW79114.1	PNH28628.1,	PNH28632.1,	PNH29326.1,	PNH31929.1	OBS17810.1,	OBS22522.1,
OG0000446	XP_011117966.1,	XP_011119988.1	RMZ36012.1,	RMZ43670.1	SPB47537.1,	SPB49437.1	SZF02848.1,	SZF04806.1	XP_001547701.1,	XP_001556024.2	PBP25990.1,	PBP28075.1	XP_020126806.1,	XP_020135555.1	KHJ36156.1,	KHJ36349.1	EHK96378.1,	EHK97975.1	RDB21289.1,	RDB25127.1,	RDB25851.1	SLM36349.1	OWP06823.1	RAL58688.1	CZR57661.1,	CZR63240.1	KFY58502.1,	KFY60622.1	OQN99186.1,	OQO05672.1,	OQO09434.1,	OQO11682.1	XP_023465515.1,	XP_023465928.1,	XP_023470914.1	CZS89008.1,	CZT01264.1	PQE07904.1,	PQE16319.1	ESZ92897.1,	ESZ97377.1	APA13298.1,	APA13944.1	XP_018733592.1	PWW80568.1,	PWW80750.1	PNH27617.1,	PNH32512.1	OBS21838.1,
OG0000447	XP_011118783.1,	XP_011124540.1	RMZ42605.1,	RMZ45650.1	SPB43808.1,	SPB51958.1	SZF01606.1	XP_024547238.1,	XP_024551365.1	PBP16855.1,	PBP19688.1,	PBP24338.1,	PBP28977.1	XP_020126997.1,	XP_020132240.1	KHJ34038.1	RDB24082.1,	RDB24816.1	SLM33855.1,	SLM40168.1	OWP03380.1,	OWP06321.1	RAL60799.1,	RAL61924.1	CZR57400.1,	CZR66130.1	KFY61496.1,	KFY61579.1	OQO02188.1,	OQO05170.1,	OQO07095.1,	OQO12487.1	XP_023464154.1,	XP_023464759.1,	XP_023466167.1	CZS95055.1,	CZS99820.1	PQE16108.1,	PQE32471.1,	PQE32472.1	ESZ90661.1,	ESZ97616.1	APA10485.1,	APA14183.1	PWW79798.1,	PWW80569.1	PNH27117.1,	PNH28376.1	OBS22162.1,
OG0000448	XP_011118916.1,	XP_011120921.1,	XP_011128155.1	RMZ46166.1	SPB50621.1,	SPB53363.1	SZF03914.1	XP_001560211.1,	XP_001560856.1,	XP_024549202.1	PBP16410.1,	PBP16875.1	XP_020127021.1,	XP_020130434.1	KHJ31661.1	EHL01355.1	SLM41093.1	OWP00058.1,	OWP01749.1	RAL58931.1,	RAL67790.1	CZR63633.1,	CZR64085.1,	CZR68383.1,	CZR69516.1	OQN95444.1,	OQN95533.1,	OQN95546.1	CZS96826.1,	CZS99490.1,	CZT06979.1,	CZT13116.1	PQE13497.1,	PQE29494.1	ESZ92481.1,	ESZ96067.1	APA08073.1,	APA15917.1	PWW74441.1,	PWW79950.1	PNH28986.1	OBS15896.1,	OBS15897.1,	OBS15962.1,	OBS16319.1,	OBS16950.1,	OBS16951.1,	OBS21739.1,	OBS21750.1,
OG0000449	XP_011119233.1,	XP_011124600.1	RMZ43373.1,	RMZ47700.1	SPB43654.1,	SPB45662.1	XP_001548054.2,	XP_001550759.2	PBP17848.1,	PBP18703.1,	PBP22736.1,	PBP28730.1	XP_020125827.1,	XP_020126356.1	KHJ33830.1	EHL00446.1	RDB21883.1	SLM38241.1,	SLM39413.1	OWP00732.1,	OWP07479.1	RAL58514.1,	RAL59546.1,	RAL59547.1	CZR54291.1,	CZR61575.1	KFY58624.1,	KFY64327.1	OQN97644.1,	OQO02489.1,	OQO05478.1,	OQO05897.1	XP_023461856.1,	XP_023462163.1,	XP_023470110.1	CZS99779.1,	CZT01160.1	PQE21648.1,	PQE32100.1	ESZ97168.1,	ESZ97636.1	APA10526.1,	APA15284.1	XP_018738091.1	PWW77896.1,	PWW79828.1	PNH26756.1,	PNH33526.1	OBS17703.1,
OG0000450	XP_011119853.1,	XP_011128140.1	RMZ42773.1,	RMZ45400.1	SPB43178.1,	SPB46969.1	SZF04227.1	XP_001555004.1,	XP_001555872.1	PBP16659.1,	PBP18472.1,	PBP24147.1,	PBP25270.1	XP_020127867.1,	XP_020129655.1	KHJ34480.1,	KHJ36320.1	EHK99967.1	RDB19631.1	SLM37892.1,	SLM38972.1	OWO97806.1,	OWO99763.1	RAL60507.1,	RAL67467.1	CZR56619.1,	CZR60075.1	KFY57290.1,	KFY64968.1	OQO03647.1,	OQO04568.1,	OQO14070.1,	OQO15136.1	XP_023466298.1,	XP_023467475.1	CZS93793.1,	CZT05601.1	PQE22261.1,	PQE28577.1	ESZ91875.1,	ESZ94980.1	APA06066.1,	APA07779.1	XP_018738418.1	PWW71557.1,	PWW72103.1	PNH27324.1,	PNH30722.1	OBS21404.1,
OG0000451	XP_011120378.1,	XP_011124697.1	RMZ37721.1,	RMZ45802.1	SPB44196.1,	SPB44747.1	SZE99736.1	XP_001556507.1,	XP_024546549.1	PBP17308.1,	PBP25862.1,	PBP26897.1,	PBP27249.1	XP_020128620.1,	XP_020134735.1	EHK98626.1	RDB18080.1,	RDB23506.1	SLM34540.1,	SLM38163.1	OWP00810.1,	OWP01794.1	RAL63016.1,	RAL63462.1	CZR51066.1,	CZR60936.1	KFY54387.1,	KFY65215.1	OQO01277.1,	OQO07668.1,	OQO08860.1,	OQO10637.1	XP_023463012.1,	XP_023463022.1,	XP_023464226.1	CZS95464.1,	CZT01644.1	PQE11666.1	ESZ96256.1,	ESZ97473.1	APA06513.1,	APA06676.1	XP_018734570.1,	XP_018736378.1	PWW72083.1,	PWW73616.1	PNH27003.1,	PNH32034.1	OBS23437.1,
OG0000452	XP_011121500.1,	XP_011122202.1,	XP_011124804.1	RMZ39717.1,	RMZ41253.1,	RMZ44676.1,	RMZ48004.1	SPB42416.1	XP_024552182.1	PBP16949.1,	PBP18419.1,	PBP20370.1,	PBP21186.1,	PBP25947.1	XP_020130021.1,	XP_020133539.1	EHL02554.1,	EHL03274.1	RDB19829.1,	RDB22640.1,	RDB23703.1,	RDB23826.1	SLM38842.1,	SLM40773.1	OWP00616.1,	OWP01528.1,	OWP03106.1,	OWP07048.1	RAL65653.1	CZR56730.1,	CZR69737.1	KFY61033.1	OQO02505.1,	OQO05347.1	XP_023466108.1	CZS88407.1,	CZS94356.1,	CZT09639.1	APA13097.1	XP_018738020.1	PWW74299.1	PNH28554.1,	PNH30219.1,	PNH30910.1,	PNH31068.1,	PNH32648.1,	PNH34244.1	OBS21285.1,	OBS23182.1,
OG0000453	XP_011121508.1	RMZ36611.1,	RMZ41942.1,	RMZ43494.1,	RMZ45112.1	SPB45854.1,	SPB51605.1,	SPB52795.1	SZE99363.1,	SZF00063.1	XP_001550428.1,	XP_024551554.1	PBP22500.1,	PBP24477.1,	PBP24725.1,	PBP28201.1	XP_020134271.1	KHJ30348.1,	KHJ31185.1	EHL00904.1	RDB27286.1	SLM33308.1	OWP03256.1,	OWP05751.1	RAL58612.1	CZR51626.1,	CZR70153.1	KFY57717.1,	KFY62021.1	OQO02335.1,	OQO04938.1,	OQO06957.1,	OQO12090.1	XP_023468583.1,	XP_023470739.1	CZS96514.1,	CZT06480.1	PQE32917.1,	PQE33807.1	ESZ91353.1,	ESZ92412.1	APA11690.1,	APA14924.1	XP_018733615.1,	XP_018738070.1,	XP_018738109.1	PWW77010.1,	PWW78422.1	PNH34296.1
OG0000454	XP_011122011.1	RMZ37520.1,	RMZ39122.1,	RMZ42623.1,	RMZ42624.1,	RMZ43236.1,	RMZ43410.1,	RMZ44400.1,	RMZ46300.1	SPB43633.1,	SPB47574.1,	SPB52034.1	SZF04566.1,	SZF05237.1	XP_001561218.1,	XP_024546423.1	XP_020125546.1,	XP_020128044.1,	XP_020128692.1,	XP_020134006.1	KHJ30966.1	RAL62441.1	CZR58072.1,	CZR63876.1,	CZR68225.1	KFY51586.1,	KFY56049.1	OQO00303.1,	OQO08342.1,	OQO09126.1,	OQO09302.1	CZS97111.1,	CZT04520.1,	CZT05717.1,	CZT09526.1	PQE15239.1,	PQE15261.1,	PQE32502.1	ESZ89552.1,	ESZ91245.1	APA07083.1,	APA07176.1	PWW79022.1	PNH31174.1	OBS15527.1,	OBS16618.1,	OBS16817.1,	OBS22503.1,	OBS24792.1,
OG0000455	XP_011123078.1,	XP_011125271.1	RMZ39668.1	SPB47337.1,	SPB52297.1	XP_001554120.2,	XP_024545992.1,	XP_024549867.1	PBP17414.1,	PBP25588.1	XP_020125248.1,	XP_020131234.1	EHK97023.1,	EHL03790.1	RDB18456.1,	RDB18457.1	SLM33397.1	OWP03899.1,	OWP06486.1	RAL58892.1,	RAL66202.1	CZR50763.1,	CZR55903.1,	CZR63419.1,	CZR68479.1,	CZR70004.1	KFY54915.1,	KFY59226.1,	KFY64768.1,	KFY65160.1,	KFY65468.1	OQN96624.1,	OQO00297.1,	OQO09309.1	CZS88650.1,	CZS89100.1,	CZT07982.1,	CZT12127.1	PQE18305.1,	PQE32252.1	ESZ93138.1	APA07443.1	PWW77349.1	PNH31963.1,	PNH33220.1,	PNH35144.1	OBS22057.1,	OBS24262.1,	OBS25040.1,
OG0000456	XP_011123499.1	RMZ37745.1,	RMZ46071.1,	RMZ46358.1,	RMZ46598.1	SPB44874.1,	SPB44875.1,	SPB46055.1,	SPB50633.1,	SPB52101.1,	SPB52929.1	SZF05976.1	XP_001554380.1	PBP16033.1,	PBP16292.1,	PBP20712.1,	PBP25076.1	XP_020125087.1,	XP_020126128.1,	XP_020128124.1,	XP_020131639.1,	XP_020133153.1,	XP_020135214.1	EHK97714.1,	EHL00432.1	RDB22011.1,	RDB26717.1	SLM39549.1	OWP06828.1	RAL59343.1	CZR56840.1,	CZR57840.1,	CZR58696.1,	CZR60503.1,	CZR62217.1,	CZR64249.1,	CZR65608.1	KFY55087.1	OQN99280.1,	OQO11451.1	XP_023469581.1	CZT00714.1	PQE14975.1	ESZ97522.1	APA12371.1	XP_018738273.1	PWW75866.1	PNH34291.1	OBS20479.1,
OG0000457	SZF03023.1	XP_001546925.2,	XP_001546926.2,	XP_001546928.1,	XP_001546930.1,	XP_001546931.1,	XP_001546932.2,	XP_024551595.1,	XP_024553390.1,	XP_024553391.1	PBP21552.1,	PBP27101.1	XP_020125602.1,	XP_020128223.1,	XP_020134955.1,	XP_020135401.1	KHJ35957.1	EHL00858.1,	EHL03246.1,	EHL03248.1	OWP03779.1	RAL59197.1,	RAL66620.1,	RAL66621.1	CZR50547.1,	CZR51770.1	KFY54441.1,	KFY61419.1	XP_023467114.1,	XP_023469085.1	CZS88294.1,	CZS91056.1	PQE31332.1	ESZ93355.1,	ESZ93972.1,	ESZ93973.1,	ESZ93974.1,	ESZ93975.1,	ESZ93977.1,	ESZ93978.1	APA13760.1,	APA14846.1,	APA14847.1,	APA14848.1,	APA14849.1,	APA14850.1,	APA14852.1	XP_018733777.1	PNH34495.1
OG0000458	XP_011117096.1	RMZ37012.1,	RMZ37865.1,	RMZ39281.1	SPB50304.1	SZF01977.1	XP_001548029.1,	XP_024549289.1	PBP17349.1,	PBP21138.1	XP_020129317.1,	XP_020133124.1	KHJ35633.1	EHK97516.1,	EHK99632.1	SLM39996.1	OWO97552.1,	OWP00197.1	RAL61889.1,	RAL64601.1	CZR53402.1,	CZR54816.1,	CZR63853.1,	CZR64430.1,	CZR66382.1,	CZR69045.1	KFY53689.1,	KFY66776.1	OQO01034.1,	OQO01595.1,	OQO08122.1,	OQO12592.1	XP_023461331.1,	XP_023462065.1,	XP_023463513.1,	XP_023466630.1	CZS91835.1,	CZT00888.1,	CZT13932.1	PQE19770.1,	PQE24963.1	ESZ96156.1	APA08911.1,	APA14233.1	XP_018735972.1	PWW72464.1	PNH29835.1,	PNH30087.1	OBS22310.1
OG0000459	XP_011117176.1,	XP_011117323.1,	XP_011125307.1,	XP_011127295.1	RMZ42086.1	SPB50748.1	XP_001553683.1	PBP17070.1,	PBP19472.1,	PBP21795.1,	PBP24623.1,	PBP26139.1,	PBP27785.1	XP_020124874.1,	XP_020125308.1,	XP_020127754.1	EHK97568.1,	EHK99270.1,	EHL00543.1,	EHL03646.1	RDB25880.1	OWO97831.1,	OWP00669.1,	OWP01684.1,	OWP04472.1,	OWP04987.1,	OWP05321.1	RAL60629.1	CZR57731.1,	CZR57985.1,	CZR67051.1	KFY52021.1,	KFY55586.1	OQN95646.1,	OQO09867.1	CZT06723.1,	CZT10379.1,	CZT11289.1,	CZT12291.1	PQE07851.1	ESZ93585.1	APA13476.1	XP_018738293.1	PWW74785.1	PNH30247.1,	PNH33047.1,	PNH34479.1	OBS17740.1,	OBS20684.1
OG0000460	XP_011117396.1	RMZ43582.1,	RMZ44959.1,	RMZ47635.1	SPB52325.1,	SPB52706.1	XP_001552363.2,	XP_001558657.1	PBP24094.1,	PBP24471.1	XP_020126865.1	EHL00611.1	RDB16867.1,	RDB22609.1,	RDB25381.1	SLM36714.1	OWO98944.1,	OWO98945.1,	OWP06692.1	RAL66170.1,	RAL68556.1	CZR52475.1,	CZR53519.1,	CZR69549.1	KFY57756.1,	KFY67181.1	OQN95053.1,	OQN96117.1,	OQO08703.1,	OQO12728.1,	OQO13878.1,	OQO14194.1,	OQO14878.1,	OQO15316.1	XP_023466733.1	CZS91872.1,	CZS94139.1	PQE28088.1,	PQE33597.1	ESZ96399.1	APA11184.1	PWW77914.1	PNH29365.1,	PNH35300.1	OBS16997.1,	OBS17603.1,	OBS21882.1,	OBS21883.1,	OBS25436.1
OG0000461	XP_011117455.1	RMZ37917.1,	RMZ46693.1	SZF02054.1,	SZF02480.1	XP_001552547.1,	XP_001556016.2	PBP17024.1,	PBP17347.1,	PBP21137.1,	PBP24926.1,	PBP27527.1	XP_020131544.1	KHJ30343.1,	KHJ32937.1,	KHJ34941.1	EHK99653.1,	EHL03680.1	RDB17303.1,	RDB18606.1,	RDB26672.1,	RDB30050.1	SLM41536.1	OWP02184.1,	OWP02874.1	RAL60019.1,	RAL64825.1	CZR51614.1,	CZR52304.1,	CZR69902.1	KFY56523.1	OQO04368.1,	OQO06146.1	CZT00912.1,	CZT04150.1,	CZT08476.1	PQE06827.1,	PQE24901.1	ESZ91268.1,	ESZ95270.1	APA10807.1,	APA13938.1	PWW79407.1	PNH26411.1,	PNH29710.1,	PNH30379.1,	PNH30952.1	OBS22494.1,	OBS29261.1
OG0000462	XP_011117803.1,	XP_011127284.1	RMZ45268.1	SPB52831.1	SZE99453.1	XP_001557947.1,	XP_001558576.2	PBP21183.1,	PBP22580.1,	PBP25410.1	XP_020133783.1	KHJ30779.1,	KHJ31721.1	EHK98611.1	RDB25580.1,	RDB29419.1	SLM39437.1,	SLM40988.1	OWP01532.1,	OWP06902.1	RAL61205.1,	RAL63792.1	CZR52132.1,	CZR60876.1,	CZR67361.1,	CZR67776.1	KFY51627.1,	KFY58425.1,	KFY67344.1	OQO05140.1,	OQO12318.1	XP_023463821.1	CZS88442.1,	CZT09867.1,	CZT10235.1	PQE06364.1,	PQE28786.1	ESZ93801.1,	ESZ94033.1	APA12667.1,	APA14638.1	XP_018734059.1,	XP_018734302.1	PWW73944.1,	PWW75981.1	PNH31265.1,	PNH34514.1	OBS26522.1,	OBS28520.1
OG0000463	XP_011119227.1,	XP_011122348.1	RMZ42381.1,	RMZ43416.1	SPB47515.1,	SPB51876.1	SZF06126.1	XP_001545692.1,	XP_024546048.1	PBP22945.1,	PBP22957.1,	PBP27051.1	XP_020131286.1,	XP_020133580.1	KHJ31013.1,	KHJ35662.1	RDB24053.1	SLM38460.1	OWO99924.1,	OWP06726.1	RAL60512.1	CZR58407.1,	CZR66834.1	KFY51432.1,	KFY64035.1	OQN95734.1,	OQO00656.1,	OQO11041.1,	OQO13538.1	XP_023461806.1,	XP_023463835.1,	XP_023465384.1,	XP_023468167.1	CZS98240.1,	CZT03516.1	PQE13466.1,	PQE32227.1	ESZ89463.1,	ESZ93551.1	APA07272.1,	APA14943.1	XP_018735863.1,	XP_018737489.1	PWW77843.1,	PWW79967.1	PNH27935.1,	PNH32300.1	OBS21066.1,	OBS23981.1
OG0000464	XP_011119257.1	RMZ37790.1,	RMZ38066.1,	RMZ45423.1,	RMZ45429.1	SPB44541.1,	SPB47049.1	SZF03286.1,	SZF03455.1	XP_001557783.2,	XP_024548157.1,	XP_024551992.1	PBP16811.1,	PBP16999.1	XP_020126560.1,	XP_020134066.1	KHJ30847.1,	KHJ32391.1	RDB24268.1	SLM38730.1,	SLM39370.1	OWP01685.1	RAL59371.1,	RAL61207.1,	RAL65464.1	CZR69348.1,	CZR69958.1	KFY64047.1	OQN98012.1,	OQO13762.1	CZT06729.1	PQE09629.1,	PQE10886.1,	PQE10887.1,	PQE28759.1	ESZ89900.1,	ESZ93803.1,	ESZ94903.1,	ESZ95063.1	APA05249.1,	APA12160.1,	APA12396.1,	APA12666.1	XP_018734961.1	PWW74934.1,	PWW76362.1	PNH29002.1	OBS18503.1,	OBS24370.1
OG0000465	XP_011119633.1,	XP_011119825.1	RMZ43694.1,	RMZ45411.1	SPB43140.1,	SPB53114.1	SZE99894.1	XP_024550145.1,	XP_024553320.1	PBP17076.1,	PBP21803.1,	PBP26736.1,	PBP27557.1	XP_020129667.1,	XP_020129786.1	KHJ31419.1	EHK97968.1	RDB18024.1	SLM37903.1,	SLM40917.1	OWO99967.1,	OWP04989.1	RAL64972.1,	RAL66434.1	CZR56662.1,	CZR63553.1	KFY53806.1,	KFY55927.1	OQN96253.1,	OQO08767.1,	OQO15256.1	XP_023468513.1,	XP_023468846.1,	XP_023470846.1	CZS97060.1,	CZT10485.1	PQE28537.1,	PQE30868.1	ESZ93416.1,	ESZ94183.1	APA10769.1,	APA13631.1	XP_018736959.1	PWW75291.1,	PWW78558.1	PNH27977.1,	PNH34943.1	OBS20859.1,	OBS23608.1
OG0000466	XP_011120273.1,	XP_011121294.1,	XP_011127253.1	RMZ47529.1,	RMZ47880.1	SPB44738.1,	SPB49098.1	SZF01999.1,	SZF04784.1	XP_001545794.1,	XP_001556601.1,	XP_024550005.1	PBP26952.1,	PBP27322.1	XP_020127378.1,	XP_020129084.1	KHJ31596.1	EHL02451.1	SLM40147.1,	SLM40326.1	OWP00933.1,	OWP04735.1	RAL60479.1,	RAL64271.1,	RAL65103.1	CZR51672.1,	CZR55310.1,	CZR60840.1	KFY55741.1,	KFY59785.1	OQN97242.1,	OQN99346.1,	OQO07662.1,	OQO08866.1	CZT08991.1,	CZT09449.1	PQE06461.1,	PQE14833.1,	PQE22993.1,	PQE31635.1	ESZ93910.1,	ESZ95489.1	APA06273.1,	APA09564.1	PWW73320.1	PNH28971.1,	PNH32530.1	OBS19655.1,	OBS27275.1
OG0000467	XP_011120276.1,	XP_011121625.1	RMZ38353.1,	RMZ47618.1	SPB49161.1,	SPB52177.1	SZF02900.1	XP_001545950.2,	XP_024547251.1,	XP_024547252.1	PBP18758.1,	PBP19190.1,	PBP22393.1,	PBP26376.1	XP_020127163.1,	XP_020134116.1	KHJ32462.1	EHK98136.1,	EHL03330.1	RDB22277.1,	RDB25536.1,	RDB29137.1	SLM39156.1	OWP07050.1	RAL62436.1,	RAL64574.1	CZR50964.1,	CZR57506.1	KFY56211.1,	KFY61594.1	OQO01663.1,	OQO08052.1	CZS98311.1,	CZT00843.1,	CZT13876.1	PQE11620.1,	PQE28086.1	ESZ96182.1	APA07044.1,	APA14200.1	XP_018733943.1,	XP_018737552.1,	XP_018738047.1	PWW72117.1,	PWW72275.1	PNH27717.1,	PNH29279.1	OBS19166.1,	OBS27346.1
OG0000468	XP_011120779.1,	XP_011123728.1	RMZ38073.1,	RMZ40813.1,	RMZ44134.1,	RMZ46581.1	SPB52413.1	SZF01698.1	XP_001554318.1,	XP_001554843.1,	XP_024549243.1	PBP16974.1,	PBP20230.1,	PBP24024.1,	PBP28549.1	XP_020129143.1,	XP_020130011.1,	XP_020133654.1	KHJ35045.1	SLM33717.1,	SLM34619.1,	SLM35786.1	OWP00116.1,	OWP02656.1	RAL59981.1	CZR52091.1,	CZR56798.1,	CZR63933.1,	CZR67527.1	KFY53976.1,	KFY59365.1,	KFY66038.1	OQO05131.1,	OQO12182.1	CZS90866.1,	CZS91945.1	PQE24928.1	ESZ92461.1,	ESZ95845.1	APA09021.1,	APA14405.1	PNH33848.1,	PNH36229.1	OBS15815.1,	OBS17024.1,	OBS17496.1,	OBS19819.1,	OBS21715.1,	OBS24757.1
OG0000469	XP_011121653.1,	XP_011121708.1	RMZ38483.1,	RMZ43108.1	SPB44003.1,	SPB48200.1	SZF03037.1	XP_001554109.1,	XP_024549871.1,	XP_024549872.1	PBP26841.1,	PBP26842.1,	PBP27376.1,	PBP27377.1	XP_020125510.1,	XP_020129112.1	KHJ30530.1,	KHJ34954.1	EHL03612.1	RDB28384.1	SLM40085.1,	SLM40088.1	OWP00967.1,	OWP00968.1	RAL66196.1	CZR50629.1,	CZR50630.1	KFY57314.1,	KFY57315.1	OQN99406.1,	OQN99464.1,	OQO00333.1,	OQO00397.1	XP_023465103.1	CZS94580.1,	CZS94581.1	PQE31336.1	ESZ95552.1	APA05544.1,	APA05545.1	XP_018734800.1,	XP_018734801.1,	XP_018735537.1	PWW72164.1,	PWW75086.1	PNH31938.1,	PNH31941.1	OBS18113.1,	OBS18114.1
OG0000470	XP_011121660.1	RMZ40805.1,	RMZ43309.1	SPB48190.1	SZF03031.1	XP_001560877.1,	XP_024549881.1,	XP_024549882.1	PBP16742.1,	PBP17589.1,	PBP26846.1,	PBP27380.1	XP_020129138.1,	XP_020134529.1	KHJ31908.1,	KHJ35744.1	EHL03610.1	RDB28880.1,	RDB29938.1	SLM38373.1,	SLM40086.1	OWP00964.1,	OWP02616.1	RAL60141.1,	RAL66187.1	CZR50626.1,	CZR59166.1	KFY56467.1,	KFY66340.1	OQN97707.1,	OQO00511.1,	OQO03618.1,	OQO04713.1	XP_023465545.1,	XP_023466681.1,	XP_023469810.1	CZS93695.1,	CZS94584.1	PQE31341.1	ESZ95563.1,	ESZ96050.1	APA05557.1,	APA08087.1	XP_018734691.1	PWW78115.1,	PWW78811.1	PNH32027.1	OBS18116.1,	OBS20962.1
OG0000471	XP_011121817.1,	XP_011121827.1	RMZ46412.1,	RMZ46630.1	SPB49034.1,	SPB49044.1	SZF05727.1,	SZF06165.1	XP_001553814.1,	XP_001553815.1	PBP23350.1,	PBP23353.1,	PBP26193.1,	PBP26194.1	XP_020125527.1,	XP_020131607.1	KHJ33668.1,	KHJ36370.1	EHK98846.1	RDB14824.1,	RDB18695.1	SLM40669.1,	SLM40691.1	OWP01437.1,	OWP01438.1	RAL61671.1	CZR54127.1,	CZR54129.1	KFY62564.1,	KFY62566.1	OQO01883.1,	OQO04416.1,	OQO06092.1,	OQO11779.1	XP_023462710.1,	XP_023465120.1	CZS89359.1,	CZS89362.1	PQE24673.1	ESZ92801.1	APA05911.1	XP_018735004.1,	XP_018738269.1	PWW79225.1,	PWW79268.1	PNH28965.1,	PNH31913.1	OBS26459.1,	OBS27455.1
OG0000472	XP_011122124.1,	XP_011127323.1	RMZ37889.1	SPB43599.1,	SPB49949.1	XP_024551105.1,	XP_024551106.1	XP_020128863.1,	XP_020130440.1,	XP_020133128.1	EHK98387.1,	EHK98388.1,	EHL01888.1	SLM33949.1,	SLM35431.1,	SLM38847.1,	SLM39561.1	OWO97801.1,	OWP00038.1	CZR51266.1,	CZR52534.1,	CZR54970.1,	CZR55635.1,	CZR56559.1,	CZR56608.1,	CZR59391.1,	CZR59945.1,	CZR60104.1,	CZR60110.1,	CZR65219.1,	CZR68409.1,	CZR69307.1,	CZR69490.1,	CZR69566.1	CZT11138.1	PQE07875.1,	PQE07968.1,	PQE07969.1,	PQE30167.1,	PQE30183.1,	PQE33302.1,	PQE33310.1	APA16178.1,	APA16179.1	PNH29420.1	OBS23023.1,	OBS23290.1,	OBS29476.1,	OBS29595.1
OG0000473	XP_011123530.1	RMZ36410.1,	RMZ46096.1	SPB50152.1,	SPB51454.1	SZF00249.1,	SZF01420.1	XP_024546362.1,	XP_024548442.1	PBP18521.1,	PBP19401.1,	PBP25015.1,	PBP28332.1	XP_020125016.1,	XP_020133983.1	KHJ33669.1,	KHJ36375.1	EHK96347.1,	EHL03410.1	RDB14537.1,	RDB18731.1,	RDB21517.1	SLM35978.1,	SLM40864.1	OWP01235.1,	OWP05995.1	RAL63498.1,	RAL63499.1	CZR50903.1,	CZR59678.1	KFY53895.1,	KFY63278.1	OQN99006.1	XP_023465026.1,	XP_023468251.1	CZS90249.1,	CZS91539.1	PQE27141.1,	PQE32122.1	ESZ95752.1,	ESZ99276.1	APA06862.1,	APA12243.1	XP_018733810.1,	XP_018734743.1	PWW73776.1	PNH32616.1	OBS26610.1,	OBS26691.1
OG0000474	XP_011123851.1,	XP_011127992.1	RMZ35916.1,	RMZ38069.1,	RMZ39177.1,	RMZ40015.1	SPB44154.1,	SPB44532.1,	SPB45079.1,	SPB45725.1	SZF00757.1	XP_024550503.1,	XP_024551066.1	PBP18534.1,	PBP26954.1,	PBP27441.1	XP_020133057.1	KHJ30713.1	EHL00559.1	RDB23651.1	SLM34744.1,	SLM39803.1	OWP00942.1,	OWP01395.1	RAL59158.1,	RAL68648.1	CZR51561.1,	CZR57101.1,	CZR65325.1,	CZR69591.1	KFY67104.1	OQO03726.1,	OQO12655.1	XP_023466815.1,	XP_023466904.1,	XP_023471102.1	CZS95867.1,	CZT05647.1	PQE30083.1,	PQE33853.1	ESZ89481.1,	ESZ99225.1	APA11223.1,	APA12010.1	XP_018737299.1,	XP_018738389.1	PWW72566.1	PNH29653.1	OBS28644.1
OG0000475	XP_011123945.1,	XP_011126237.1	RMZ37280.1,	RMZ37462.1,	RMZ41028.1,	RMZ48130.1	SPB46613.1	XP_024547801.1,	XP_024550753.1	XP_020126908.1,	XP_020128004.1,	XP_020130400.1	EHL01487.1,	EHL03848.1	RDB20143.1	SLM39861.1	RAL60135.1,	RAL65937.1	CZR51825.1,	CZR58635.1,	CZR60710.1,	CZR63141.1,	CZR64559.1,	CZR65672.1	OQN95269.1,	OQO03982.1,	OQO04393.1,	OQO06118.1,	OQO13279.1,	OQO13280.1	CZS98366.1,	CZT13093.1	PQE16360.1,	PQE29480.1,	PQE30357.1,	PQE32011.1,	PQE32013.1,	PQE32884.1	ESZ90529.1,	ESZ96010.1,	ESZ96063.1	APA08076.1,	APA11663.1	PNH33723.1,	PNH33724.1	OBS20072.1,	OBS20182.1,	OBS22809.1,	OBS24688.1
OG0000476	XP_011124000.1,	XP_011124061.1	SPB50898.1	XP_024548120.1,	XP_024548121.1	SLM34469.1,	SLM36151.1,	SLM37311.1,	SLM37322.1,	SLM37820.1,	SLM37821.1,	SLM38186.1,	SLM38187.1,	SLM39506.1	RAL58052.1,	RAL58443.1,	RAL58444.1,	RAL59974.1	CZR51447.1,	CZR65356.1,	CZR65894.1,	CZR66020.1,	CZR68052.1	CZT03152.1	PQE08368.1,	PQE08398.1,	PQE11730.1,	PQE11733.1,	PQE27708.1,	PQE27709.1,	PQE28656.1,	PQE31113.1,	PQE33432.1,	PQE33435.1,	PQE34082.1,	PQE34085.1	ESZ91660.1	APA05391.1,	APA07342.1,	APA11274.1,	APA11307.1,	APA11964.1,	APA13410.1,	APA15324.1,	APA15325.1,	APA16227.1	PNH36297.1,	PNH36622.1	OBS20602.1
OG0000477	XP_011124989.1	RMZ36303.1,	RMZ38745.1	SPB45835.1,	SPB51159.1	SZE99587.1,	SZF00049.1,	SZF00058.1	XP_001553261.1,	XP_024552512.1	PBP15263.1,	PBP15265.1,	PBP20960.1,	PBP23208.1,	PBP25720.1	XP_020131546.1,	XP_020133800.1	KHJ33224.1	EHL00997.1	RDB22308.1,	RDB26353.1	SLM36482.1	OWO99114.1,	OWP06512.1	RAL62668.1,	RAL63011.1	CZR51654.1,	CZR51856.1	KFY59760.1	OQN97196.1,	OQN97333.1,	OQN98144.1,	OQN99380.1,	OQO09641.1	XP_023462863.1,	XP_023464409.1	CZS89522.1,	CZS93938.1	PQE21330.1,	PQE33187.1	ESZ92025.1	APA08483.1,	APA12055.1	PWW71814.1,	PWW77780.1	PNH28827.1,	PNH31810.1	OBS23900.1,	OBS26924.1
OG0000478	XP_011125605.1	RMZ36516.1,	RMZ42379.1,	RMZ42555.1,	RMZ46785.1	SPB43371.1,	SPB45042.1,	SPB47258.1,	SPB51877.1	SZF01995.1	XP_024548709.1,	XP_024553956.1	PBP20799.1,	PBP22475.1	XP_020132903.1	KHJ34742.1	EHK98663.1,	EHL02160.1	SLM39609.1	OWP04783.1	RAL60830.1,	RAL60831.1,	RAL67935.1	CZR50346.1,	CZR53528.1,	CZR55397.1,	CZR67425.1,	CZR67773.1,	CZR69995.1	KFY52606.1,	KFY54923.1,	KFY65037.1	OQO14266.1,	OQO14953.1	CZT06661.1	PQE23136.1,	PQE29920.1	ESZ89865.1,	ESZ98787.1	APA09975.1,	APA15435.1	XP_018733427.1,	XP_018737486.1,	XP_018737600.1,	XP_018738144.1	PNH35104.1,	PNH36073.1	OBS21034.1,	OBS27160.1
OG0000479	XP_011128372.1	RMZ39271.1,	RMZ42192.1,	RMZ43821.1,	RMZ44176.1,	RMZ46677.1	SPB44616.1,	SPB45766.1,	SPB50836.1,	SPB51247.1	XP_001545788.1,	XP_001548694.1	PBP20863.1,	PBP23077.1	XP_020125601.1,	XP_020128871.1,	XP_020129772.1,	XP_020129866.1,	XP_020130133.1,	XP_020130936.1,	XP_020131870.1,	XP_020133786.1	EHL01260.1,	EHL02810.1	RDB27273.1	SLM38003.1	OWP04504.1	RAL67175.1	CZR51790.1,	CZR52555.1,	CZR52755.1,	CZR57570.1,	CZR66576.1	OQN95930.1,	OQN96728.1,	OQN98581.1,	OQO14051.1,	OQO15154.1	CZS89474.1,	CZT09713.1,	CZT09714.1	PQE07973.1,	PQE08813.1	ESZ92476.1,	ESZ94095.1,	ESZ94730.1	APA13424.1,	APA15614.1,	APA15902.1
OG0000480	RMZ36881.1,	RMZ37429.1,	RMZ38656.1,	RMZ39227.1,	RMZ44421.1,	RMZ47602.1,	RMZ47831.1,	RMZ48056.1	SPB47104.1,	SPB47106.1,	SPB47903.1,	SPB49074.1,	SPB49922.1	XP_001549260.1,	XP_001554988.2,	XP_001556761.2	PBP18566.1,	PBP21871.1	XP_020128681.1,	XP_020130530.1	EHK98148.1	SLM35321.1	OWP03178.1,	OWP05069.1	RAL67460.1	CZR52297.1,	CZR54687.1,	CZR56637.1,	CZR58030.1,	CZR59063.1,	CZR64625.1,	CZR65026.1,	CZR67587.1	OQO02576.1,	OQO04400.1,	OQO05400.1,	OQO06109.1	CZT09703.1	PQE22259.1,	PQE24684.1	ESZ93039.1	APA07771.1	XP_018733409.1,	XP_018737146.1	PNH32772.1,	PNH34578.1	OBS15184.1,	OBS18854.1,	OBS24649.1
OG0000481	RMZ37586.1,	RMZ37692.1,	RMZ38086.1,	RMZ40648.1,	RMZ41338.1,	RMZ43300.1,	RMZ45309.1,	RMZ45623.1,	RMZ45634.1	SPB45753.1,	SPB47860.1,	SPB49225.1,	SPB49613.1,	SPB53505.1	XP_024550866.1,	XP_024550867.1,	XP_024550868.1,	XP_024550869.1,	XP_024551666.1,	XP_024552010.1	XP_020132289.1	SLM35832.1,	SLM36312.1,	SLM37973.1,	SLM40532.1	RAL65706.1	CZR61110.1	KFY59209.1	OQO06786.1,	OQO09988.1	CZT04963.1	PQE06529.1,	PQE14831.1,	PQE17170.1,	PQE19616.1,	PQE21095.1,	PQE24706.1,	PQE31074.1,	PQE31081.1	ESZ91436.1,	ESZ95228.1,	ESZ96421.1	APA06523.1,	APA11796.1,	APA12773.1,	APA14804.1	OBS23292.1,	OBS24386.1,	OBS27901.1
OG0000482	XP_001550215.1,	XP_001550218.2,	XP_001559727.2,	XP_024553114.1,	XP_024553769.1	OWP04997.1,	OWP05493.1	RAL61505.1	CZR53183.1,	CZR53185.1,	CZR55805.1,	CZR55806.1,	CZR56055.1,	CZR56056.1,	CZR58492.1,	CZR58535.1,	CZR60135.1,	CZR60158.1,	CZR60728.1,	CZR62523.1,	CZR62524.1,	CZR63584.1,	CZR63587.1,	CZR63604.1,	CZR63822.1,	CZR64274.1,	CZR64804.1,	CZR64810.1,	CZR66005.1,	CZR66006.1,	CZR66007.1,	CZR66043.1,	CZR66247.1,	CZR67218.1,	CZR67701.1	CZS95544.1,	CZT02862.1,	CZT05532.1,	CZT09962.1,	CZT10979.1,	CZT12270.1,	CZT13643.1,	CZT13645.1	PQE29744.1	ESZ90611.1,	ESZ91182.1,	ESZ92881.1,	ESZ98126.1	APA09467.1
OG0000483	XP_011116989.1	RMZ36716.1,	RMZ39406.1,	RMZ41256.1,	RMZ44110.1,	RMZ44436.1	SPB43079.1,	SPB43432.1,	SPB45796.1,	SPB46040.1,	SPB46345.1,	SPB46430.1,	SPB46651.1,	SPB47398.1,	SPB49047.1,	SPB49714.1,	SPB53460.1	XP_001545614.2,	XP_001548470.1,	XP_001548769.1,	XP_024546358.1	XP_020125644.1,	XP_020127494.1	EHL03253.1	SLM34022.1,	SLM40163.1	CZR54540.1,	CZR55890.1,	CZR67866.1,	CZR69033.1,	CZR70230.1	KFY55733.1	XP_023465605.1	CZS96955.1,	CZT04294.1	PQE06861.1,	PQE10428.1,	PQE30539.1	ESZ92113.1,	ESZ96338.1	APA13817.1,	APA15876.1	XP_018736732.1	PNH28443.1,	PNH31175.1	OBS19110.1,	OBS20187.1,	OBS24301.1
OG0000484	XP_011117192.1	RMZ35989.1,	RMZ39609.1,	RMZ41007.1	SPB44869.1,	SPB47313.1	XP_001547292.1,	XP_001559509.1,	XP_024547776.1	PBP26749.1,	PBP27609.1	XP_020133151.1	EHL00374.1,	EHL02084.1	RDB19853.1,	RDB19854.1,	RDB30102.1	SLM34733.1	OWP05215.1	RAL68309.1	CZR51318.1,	CZR54051.1,	CZR54595.1,	CZR56137.1	KFY56417.1,	KFY58902.1	OQO08644.1,	OQO12785.1,	OQO13031.1	XP_023462807.1,	XP_023463752.1,	XP_023464744.1,	XP_023471100.1	CZT00301.1	PQE08335.1,	PQE11775.1,	PQE27813.1	ESZ89974.1,	ESZ90082.1	APA06978.1	XP_018735700.1,	XP_018738395.1,	XP_018738396.1	PWW78538.1	PNH36155.1	OBS19693.1,	OBS21874.1,	OBS23030.1
OG0000485	XP_011117216.1,	XP_011121257.1	RMZ37698.1,	RMZ38134.1,	RMZ38144.1,	RMZ38929.1,	RMZ42791.1,	RMZ44736.1,	RMZ45957.1,	RMZ46105.1,	RMZ46375.1,	RMZ46418.1,	RMZ46756.1	SPB46670.1,	SPB47759.1,	SPB48631.1,	SPB52201.1	XP_001545487.1,	XP_024548132.1,	XP_024550246.1,	XP_024550247.1,	XP_024551762.1,	XP_024552440.1,	XP_024554067.1	XP_020127230.1,	XP_020135243.1	KHJ34089.1	EHK96099.1	RAL60549.1	CZR57004.1,	CZR61387.1	KFY51157.1	PQE08841.1,	PQE09144.1,	PQE09167.1,	PQE16249.1,	PQE16312.1,	PQE18822.1	ESZ90194.1,	ESZ91287.1,	ESZ91293.1	APA05325.1,	APA15000.1	PNH26370.1,	PNH30004.1,	PNH33928.1	OBS19612.1,	OBS21348.1
OG0000486	XP_011117278.1,	XP_011120870.1	RMZ43613.1,	RMZ44528.1	SPB47126.1,	SPB53148.1	XP_001548997.1,	XP_024546217.1,	XP_024553198.1	PBP16325.1,	PBP24036.1,	PBP24621.1,	PBP28536.1	XP_020128833.1,	XP_020133551.1	KHJ35036.1	RDB14562.1,	RDB21557.1	SLM34702.1,	SLM41231.1	OWO97828.1,	OWP00093.1	RAL60634.1,	RAL63314.1	CZR57745.1,	CZR63968.1	KFY56319.1,	KFY60737.1	OQN96604.1,	OQN96936.1,	OQO00599.1,	OQO01148.1	XP_023461175.1,	XP_023466583.1,	XP_023469521.1	CZS91913.1,	CZT10374.1	PQE07843.1,	PQE15223.1	ESZ90374.1,	ESZ93594.1	APA07008.1,	APA13471.1	PWW75580.1	PNH27718.1,	PNH27998.1	OBS19156.1,	OBS23617.1
OG0000487	XP_011117570.1,	XP_011127340.1,	XP_011127341.1	RMZ47407.1,	RMZ47760.1	SPB45173.1,	SPB46252.1,	SPB49900.1	XP_024551054.1,	XP_024551055.1,	XP_024552046.1	PBP28013.1	XP_020126301.1,	XP_020127631.1,	XP_020135317.1	EHK98704.1,	EHL02882.1	RDB24209.1,	RDB24275.1,	RDB28046.1	SLM33914.1,	SLM39454.1	OWP02173.1,	OWP02875.1	RAL59141.1,	RAL65781.1,	RAL68518.1	CZR51647.1,	CZR51716.1,	CZR64941.1	OQN96410.1,	OQN96603.1,	OQO00209.1,	OQO00600.1	XP_023464133.1	CZS88799.1	PQE30520.1,	PQE33006.1	ESZ89792.1,	ESZ93967.1	APA11989.1,	APA12813.1	XP_018738182.1	PWW72478.1,	PWW73404.1	PNH34347.1	OBS19373.1,	OBS25779.1
OG0000488	XP_011117653.1,	XP_011119553.1,	XP_011123058.1	RMZ36023.1,	RMZ44078.1	SPB42690.1,	SPB45715.1,	SPB47739.1	SZF01136.1	XP_001550259.1,	XP_001561360.1	PBP20394.1,	PBP25544.1,	PBP28111.1	XP_020135326.1	KHJ33642.1,	KHJ35910.1	RDB19506.1	SLM34176.1,	SLM36343.1	OWP01334.1,	OWP02757.1	RAL63515.1,	RAL65739.1	CZR58563.1,	CZR60871.1,	CZR63445.1	KFY68090.1	OQN97284.1,	OQO00891.1,	OQO03202.1,	OQO09474.1	XP_023464190.1,	XP_023467477.1	CZS89289.1,	CZT05220.1,	CZT07217.1	PQE10247.1,	PQE31019.1	ESZ95209.1,	ESZ97907.1	APA06878.1,	APA12862.1	XP_018733999.1	PWW74915.1	PNH27832.1,	PNH27869.1	OBS20818.1
OG0000489	XP_011117755.1,	XP_011121793.1,	XP_011124124.1,	XP_011127696.1	RMZ46268.1	SPB44948.1,	SPB46514.1,	SPB50255.1	SZF01978.1	XP_001557941.2,	XP_001558356.1,	XP_001558768.2	PBP23758.1,	PBP23798.1	XP_020129319.1,	XP_020129320.1	KHJ35636.1	EHL00347.1,	EHL01310.1	OWO98668.1,	OWP00409.1	RAL66371.1	CZR53708.1,	CZR53716.1,	CZR53717.1,	CZR53750.1,	CZR53751.1,	CZR53752.1,	CZR58211.1	KFY67795.1	CZS88817.1,	CZT08745.1,	CZT11730.1,	CZT11732.1,	CZT12938.1	PQE29857.1	ESZ89660.1,	ESZ90983.1,	ESZ90987.1,	ESZ93805.1	APA05605.1,	APA05610.1,	APA13763.1	PWW71826.1,	PWW72638.1,	PWW76605.1	OBS16953.1,	OBS18979.1
OG0000490	XP_011117954.1,	XP_011123522.1	RMZ42517.1,	RMZ43191.1,	RMZ43196.1,	RMZ43927.1	SPB42735.1,	SPB42916.1,	SPB45699.1	SZF02256.1	XP_001558848.1	PBP27988.1	XP_020126851.1,	XP_020132489.1	EHK96395.1,	EHK97511.1	RDB16255.1	SLM37094.1	OWP00881.1,	OWP03725.1	RAL61577.1	CZR52811.1,	CZR53977.1,	CZR56283.1,	CZR56365.1,	CZR63888.1,	CZR65711.1	KFY56324.1,	KFY65787.1,	KFY66458.1	OQO01109.1,	OQO04656.1,	OQO06809.1,	OQO10009.1	CZS90587.1,	CZS98150.1	PQE08991.1,	PQE11787.1,	PQE28333.1,	PQE33750.1	ESZ89921.1,	ESZ98548.1	APA05996.1	PNH30203.1	OBS18860.1,	OBS19383.1,	OBS22294.1,	OBS24927.1
OG0000491	XP_011117979.1,	XP_011125024.1	RMZ36281.1,	RMZ42140.1	SPB45158.1,	SPB50115.1	SZF03382.1,	SZF03387.1	XP_024548152.1,	XP_024552149.1	PBP17737.1,	PBP19392.1,	PBP20761.1,	PBP25038.1	XP_020129889.1,	XP_020132773.1	EHK97985.1,	EHL00144.1	SLM40926.1	OWP02219.1,	OWP05990.1	RAL59362.1,	RAL63944.1	CZR59715.1,	CZR63166.1	KFY58135.1	OQN99029.1,	OQO00290.1,	OQO02819.1,	OQO09315.1	XP_023470452.1	CZS90552.1,	CZT06795.1	PQE10185.1,	PQE13279.1	ESZ95907.1,	ESZ97537.1	APA12387.1,	APA12986.1	XP_018734214.1,	XP_018737273.1,	XP_018737808.1	PWW72469.1,	PWW78910.1	PNH28108.1,	PNH34187.1	OBS25620.1,	OBS29081.1
OG0000492	XP_011118020.1	RMZ37986.1,	RMZ46448.1	SPB45462.1,	SPB48270.1,	SPB50730.1	SZF05091.1	XP_001557038.1,	XP_024546790.1	PBP23246.1	XP_020129277.1,	XP_020129860.1,	XP_020130344.1	KHJ32822.1	EHK97841.1,	EHK98697.1,	EHK99034.1	RAL62654.1	CZR51751.1,	CZR51867.1,	CZR64107.1,	CZR65574.1	KFY54494.1,	KFY55738.1,	KFY59205.1	OQN99085.1,	OQO00920.1,	OQO02444.1,	OQO02877.1,	OQO03230.1,	OQO05313.1	CZS89509.1,	CZS97235.1,	CZT04350.1	PQE16040.1,	PQE31308.1,	PQE33147.1,	PQE33170.1	ESZ92011.1,	ESZ98175.1	APA06100.1,	APA08497.1	PNH28553.1,	PNH36714.1	OBS19740.1,	OBS24676.1,	OBS25136.1,	OBS29558.1
OG0000493	XP_011118267.1	RMZ44759.1	SPB47077.1	OWP04645.1	KFY54610.1	XP_023460938.1,	XP_023460939.1,	XP_023461168.1,	XP_023461505.1,	XP_023461750.1,	XP_023462201.1,	XP_023462650.1,	XP_023463008.1,	XP_023463068.1,	XP_023463073.1,	XP_023463081.1,	XP_023463082.1,	XP_023463100.1,	XP_023463101.1,	XP_023463664.1,	XP_023464083.1,	XP_023464953.1,	XP_023465232.1,	XP_023465233.1,	XP_023465263.1,	XP_023465269.1,	XP_023465270.1,	XP_023465348.1,	XP_023465349.1,	XP_023465414.1,	XP_023465438.1,	XP_023465865.1,	XP_023466847.1,	XP_023467194.1,	XP_023467414.1,	XP_023467506.1,	XP_023467639.1,	XP_023467917.1,	XP_023468908.1,	XP_023469629.1,	XP_023469725.1,	XP_023469854.1,	XP_023470773.1,	XP_023470860.1,	XP_023471656.1	CZS99731.1	PQE33378.1	OBS24353.1
OG0000494	XP_011118329.1	RMZ36504.1,	RMZ41548.1,	RMZ43848.1	SPB45681.1,	SPB49252.1	XP_001547385.1,	XP_001560071.2	PBP28084.1	XP_020126417.1,	XP_020127716.1,	XP_020135039.1	EHK97894.1,	EHL00931.1,	EHL00988.1	RDB28025.1	SLM38270.1	OWP05920.1	RAL64591.1,	RAL67889.1	CZR54681.1,	CZR56338.1,	CZR62735.1,	CZR67510.1,	CZR68556.1,	CZR68782.1	KFY53926.1,	KFY59349.1,	KFY61043.1,	KFY61639.1	OQO14054.1,	OQO15151.1	CZS94899.1	PQE07938.1,	PQE23039.1,	PQE24923.1	ESZ96171.1,	ESZ98763.1	APA14225.1	PNH26848.1,	PNH26851.1,	PNH26852.1,	PNH31638.1,	PNH33150.1,	PNH33539.1	OBS22557.1,	OBS23377.1,	OBS24332.1
OG0000495	XP_011118387.1,	XP_011119491.1	RMZ40496.1	SPB44350.1,	SPB44352.1	SZF03076.1	XP_001561280.1,	XP_024553393.1,	XP_024553394.1,	XP_024553395.1	PBP21550.1,	PBP28344.1	XP_020127183.1,	XP_020130141.1	KHJ30345.1,	KHJ35952.1	EHL03387.1	RDB30609.1	SLM34388.1	OWP03781.1,	OWP05720.1	RAL63199.1,	RAL66624.1	CZR50549.1,	CZR50878.1	KFY58750.1	OQN97711.1,	OQN99398.1,	OQO00325.1,	OQO00508.1	XP_023462565.1,	XP_023466643.1,	XP_023471096.1	CZS91050.1,	CZS91222.1	PQE27074.1,	PQE31347.1	ESZ93358.1,	ESZ98331.1	APA06591.1,	APA13757.1	XP_018735288.1,	XP_018735995.1	PWW78870.1,	PWW80683.1	PNH34544.1,	PNH34549.1	OBS26796.1
OG0000496	XP_011118886.1,	XP_011127728.1,	XP_011127729.1	RMZ38564.1,	RMZ45376.1	SPB42354.1,	SPB43117.1	SZF04969.1	XP_001547449.1,	XP_024549750.1	PBP23939.1	XP_020128091.1,	XP_020134716.1	KHJ30465.1,	KHJ32894.1	RDB21314.1,	RDB29517.1	SLM38610.1	OWP00128.1,	OWP03702.1	RAL60275.1,	RAL66315.1	CZR53927.1,	CZR63920.1	KFY51930.1,	KFY67864.1	OQN99544.1,	OQO00068.1,	OQO01262.1,	OQO10621.1	XP_023465995.1,	XP_023467411.1,	XP_023467643.1,	XP_023469335.1	CZS88504.1,	CZS91953.1	PQE17948.1	ESZ94188.1	APA05684.1,	APA07365.1	XP_018736532.1,	XP_018737328.1	PWW72982.1,	PWW74861.1	PNH26333.1,	PNH28761.1	OBS22008.1,	OBS22393.1
OG0000497	XP_011119513.1,	XP_011125311.1	RMZ39420.1	SPB49519.1,	SPB49888.1,	SPB50347.1	XP_001545952.1,	XP_024549227.1	PBP24045.1,	PBP24641.1,	PBP25779.1,	PBP28394.1	XP_020128693.1,	XP_020133008.1	EHK96394.1	RDB25148.1	SLM36180.1,	SLM36222.1	OWP05807.1,	OWP07516.1	RAL62433.1,	RAL66747.1	CZR50659.1,	CZR50854.1,	CZR60334.1,	CZR68673.1	KFY54181.1,	KFY55404.1	OQO07368.1,	OQO11234.1,	OQO13094.1,	OQO13351.1	CZS91204.1,	CZS94666.1	PQE27048.1,	PQE28003.1	ESZ92172.1,	ESZ95867.1	APA07040.1,	APA07041.1,	APA08987.1	XP_018733436.1	PWW73079.1,	PWW76205.1	PNH27659.1,	PNH31903.1	OBS26636.1,	OBS27201.1
OG0000498	XP_011119612.1,	XP_011122674.1	RMZ36237.1,	RMZ37240.1,	RMZ38331.1,	RMZ39662.1,	RMZ40999.1,	RMZ43721.1	SPB44930.1,	SPB45456.1,	SPB45891.1,	SPB46487.1,	SPB48312.1,	SPB49865.1,	SPB49867.1,	SPB51060.1,	SPB51390.1,	SPB51423.1	XP_001560717.1,	XP_024551711.1,	XP_024552758.1,	XP_024552759.1,	XP_024552760.1,	XP_024552761.1	XP_020128342.1,	XP_020128365.1	EHK99374.1	SLM34027.1,	SLM36796.1,	SLM39591.1	RAL67380.1,	RAL67673.1,	RAL67674.1	CZR50328.1,	CZR50580.1,	CZR69184.1	KFY60698.1,	KFY62848.1,	KFY67766.1	PQE09584.1,	PQE18823.1,	PQE29422.1,	PQE31689.1,	PQE32554.1	ESZ90867.1,	ESZ93010.1	APA07976.1	PNH32994.1
OG0000499	XP_011119615.1,	XP_011121969.1	RMZ37190.1,	RMZ39171.1,	RMZ43604.1,	RMZ45106.1,	RMZ47201.1	SPB46678.1,	SPB47062.1,	SPB52160.1	XP_001553997.1,	XP_024553442.1	PBP16392.1,	PBP23494.1	XP_020128529.1,	XP_020135661.1	EHK98172.1,	EHL00194.1	RDB30266.1	SLM34793.1	OWP03109.1,	OWP06065.1	RAL61265.1,	RAL68421.1	CZR54814.1,	CZR55364.1,	CZR62843.1,	CZR70227.1	KFY51683.1,	KFY60242.1,	KFY62230.1	OQN95939.1,	OQN98573.1	CZS96951.1,	CZS99565.1,	CZT00867.1	PQE11443.1,	PQE33543.1	ESZ90905.1,	ESZ98369.1	APA11099.1,	APA13857.1	XP_018735233.1	PWW76280.1	PNH30263.1,	PNH31745.1	OBS19638.1,	OBS25678.1
OG0000500	XP_011120302.1	RMZ39800.1	SPB43406.1,	SPB50892.1,	SPB53457.1	XP_001549267.1,	XP_001555448.1,	XP_024547852.1	PBP22815.1,	PBP24854.1,	PBP25353.1,	PBP27937.1	XP_020126161.1	KHJ34920.1	EHK99777.1	RDB20595.1,	RDB21550.1,	RDB24793.1,	RDB28747.1,	RDB29961.1,	RDB29962.1	OWO99496.1,	OWP07116.1	RAL60219.1,	RAL65536.1	CZR57076.1,	CZR69355.1,	CZR70133.1	KFY54038.1,	KFY54677.1,	KFY66569.1	OQN98457.1,	OQO03936.1	XP_023461367.1	CZS92886.1,	CZT06735.1,	CZT11787.1	PQE09641.1,	PQE33869.1	ESZ90891.1,	ESZ99369.1	APA08167.1,	APA12091.1	XP_018736586.1	PWW74532.1	PNH33551.1,	PNH36283.1	OBS25897.1
OG0000501	XP_011121424.1	RMZ37021.1,	RMZ38244.1,	RMZ39587.1,	RMZ41196.1	SPB42492.1,	SPB43757.1,	SPB44083.1,	SPB46665.1,	SPB52300.1,	SPB53202.1	XP_001549407.1,	XP_024550945.1,	XP_024551816.1	PBP22552.1,	PBP24540.1	XP_020125961.1,	XP_020133164.1,	XP_020134290.1,	XP_020134825.1	EHL00684.1	OWP02103.1	RAL65190.1	CZR58466.1,	CZR59970.1,	CZR60801.1	KFY51245.1,	KFY57751.1	OQN99786.1,	OQO04926.1,	OQO11302.1,	OQO12105.1	XP_023462537.1,	XP_023462876.1,	XP_023466247.1,	XP_023469065.1,	XP_023469609.1,	XP_023470186.1,	XP_023470959.1	CZT05034.1	PQE06514.1,	PQE14802.1	ESZ91637.1	APA14698.1	PNH29347.1,	PNH30106.1	OBS19691.1,	OBS20295.1
OG0000502	XP_011121512.1,	XP_011122417.1	RMZ44513.1,	RMZ45868.1	SPB44238.1,	SPB47117.1	SZF04198.1	XP_001560495.2,	XP_024550528.1	PBP17093.1,	PBP18114.1	XP_020126110.1,	XP_020130193.1	KHJ31182.1,	KHJ32499.1	EHK97897.1,	EHL01295.1	RDB17310.1,	RDB19991.1,	RDB28446.1	OWO98795.1,	OWO98948.1	RAL59279.1,	RAL62123.1,	RAL62124.1	CZR58605.1,	CZR65201.1	KFY54727.1,	KFY56901.1	OQN96605.1,	OQO00598.1,	OQO04275.1,	OQO06243.1	XP_023461899.1	CZS91853.1,	CZT09149.1	PQE07347.1,	PQE13550.1	ESZ94869.1,	ESZ99471.1	APA11255.1,	APA15735.1	XP_018737002.1	PWW79930.1	PNH30999.1,	PNH32917.1	OBS25893.1,	OBS28071.1
OG0000503	XP_011121698.1	RMZ38266.1,	RMZ39735.1	SPB44005.1,	SPB52995.1	SZE99386.1	XP_001556679.1,	XP_024548732.1,	XP_024548733.1	PBP19009.1,	PBP19762.1,	PBP20789.1,	PBP22481.1	XP_020129107.1,	XP_020135327.1	KHJ30452.1,	KHJ34195.1	EHK99489.1,	EHL02187.1	RDB24282.1	SLM37793.1	OWP02948.1,	OWP04758.1	RAL63865.1,	RAL68015.1	CZR55455.1,	CZR60820.1	KFY52231.1,	KFY54126.1	OQN97794.1,	OQO00425.1,	OQO04936.1,	OQO12095.1	XP_023467228.1	CZT03110.1,	CZT08944.1	PQE21094.1,	PQE23053.1	ESZ96425.1,	ESZ99013.1	APA09770.1,	APA14799.1	XP_018737188.1	PWW78854.1	PNH28232.1,	PNH32394.1	OBS26341.1,	OBS27235.1
OG0000504	XP_011121814.1,	XP_011124055.1	RMZ43979.1	SPB46018.1,	SPB50004.1	SZF04919.1	XP_024547020.1,	XP_024549717.1	PBP23911.1	XP_020130136.1,	XP_020130435.1	KHJ32332.1	EHL02835.1	RDB23796.1	SLM40661.1	OWP03714.1,	OWP06690.1	RAL61689.1,	RAL66272.1	CZR50377.1,	CZR53938.1,	CZR55766.1,	CZR56624.1	KFY61720.1	OQO04318.1,	OQO06199.1	XP_023465752.1,	XP_023468991.1,	XP_023470088.1	CZT05364.1,	CZT11439.1	PQE15516.1,	PQE24650.1	ESZ92815.1,	ESZ94636.1	APA05456.1,	APA05895.1	XP_018735794.1	PWW79369.1	PNH29175.1	OBS15473.1,	OBS16058.1,	OBS16127.1,	OBS16707.1,	OBS16747.1,	OBS16779.1,	OBS17546.1,	OBS27348.1
OG0000505	XP_011123759.1	RMZ45419.1,	RMZ47717.1	SPB43127.1,	SPB45473.1	SZF05045.1	XP_024546969.1,	XP_024550664.1	PBP22158.1,	PBP23958.1,	PBP28249.1	XP_020127816.1,	XP_020131471.1	KHJ33636.1,	KHJ34105.1	EHK96058.1,	EHL03075.1	RDB21201.1,	RDB30980.1	SLM41508.1	OWP01215.1,	OWP03886.1	RAL61429.1,	RAL61752.1	CZR51762.1,	CZR53800.1	KFY56442.1,	KFY64918.1	OQN96451.1,	OQN99665.1,	OQN99942.1,	OQO07224.1	XP_023466726.1	CZS96599.1,	CZT08823.1	PQE23353.1,	PQE29779.1	ESZ91017.1	APA05967.1,	APA11493.1	XP_018733789.1,	XP_018738106.1	PWW73677.1,	PWW76762.1	PNH30310.1,	PNH31643.1	OBS26230.1,	OBS27525.1
OG0000506	XP_011124065.1	RMZ46505.1,	RMZ48269.1	SPB49735.1,	SPB50618.1,	SPB50619.1	CZR52099.1,	CZR55716.1,	CZR64889.1,	CZR65314.1	KFY52894.1,	KFY52956.1,	KFY66737.1,	KFY66826.1,	KFY66833.1,	KFY66965.1	OQN95256.1	CZS99482.1,	CZS99515.1,	CZT07006.1,	CZT08626.1,	CZT11980.1	PQE15346.1,	PQE15354.1,	PQE17590.1	APA13393.1	PWW71917.1,	PWW72047.1,	PWW72160.1,	PWW72373.1,	PWW72455.1,	PWW72873.1,	PWW75119.1,	PWW77198.1,	PWW77221.1,	PWW77233.1,	PWW78976.1,	PWW78977.1	PNH26323.1,	PNH26948.1	OBS16063.1,	OBS17023.1,	OBS17052.1,	OBS17495.1,	OBS20248.1,	OBS20555.1,	OBS20631.1,	OBS20664.1
OG0000507	XP_011126854.1	RMZ43091.1,	RMZ47078.1	SPB43710.1,	SPB48201.1	XP_001554485.1,	XP_024550815.1,	XP_024551361.1	PBP18087.1,	PBP19028.1,	PBP24385.1,	PBP28878.1	XP_020130747.1,	XP_020131151.1	KHJ35126.1	EHK98513.1,	EHL00241.1	RDB27842.1	SLM33580.1,	SLM38557.1	OWP03370.1,	OWP05132.1	RAL60788.1,	RAL66057.1,	RAL66058.1	CZR52142.1,	CZR59873.1,	CZR66118.1,	CZR66878.1	KFY58175.1,	KFY63160.1	OQN97119.1,	OQN97616.1,	OQN98549.1,	OQO05924.1	CZS95982.1,	CZS99844.1	PQE16104.1,	PQE32986.1	ESZ92391.1,	ESZ97625.1	APA10475.1,	APA11831.1	PWW78751.1	PNH27067.1,	PNH31495.1	OBS27953.1,	OBS29317.1
OG0000508	RMZ36490.1,	RMZ37371.1,	RMZ40525.1	SPB43404.1,	SPB45038.1,	SPB46466.1,	SPB50558.1,	SPB51344.1	XP_001553411.1,	XP_001554815.1,	XP_001560882.2,	XP_024546897.1,	XP_024548497.1	XP_020127687.1,	XP_020130810.1	RDB21011.1,	RDB27294.1	RAL60143.1,	RAL62812.1,	RAL64963.1,	RAL65469.1,	RAL67286.1	CZR53768.1,	CZR63650.1	KFY60780.1,	KFY61732.1	OQO02468.1,	OQO04375.1,	OQO11107.1,	OQO13473.1	XP_023470321.1	CZT08786.1	PQE09253.1,	PQE19798.1,	PQE27832.1,	PQE30223.1,	PQE33091.1	ESZ90168.1,	ESZ92834.1,	ESZ94176.1,	ESZ96048.1	APA05843.1,	APA08091.1,	APA10927.1,	APA12148.1,	APA15521.1	PNH35817.1	OBS25152.1
OG0000509	RMZ37833.1,	RMZ38104.1,	RMZ45113.1,	RMZ46267.1	SPB44814.1,	SPB52388.1,	SPB52794.1	SZF05428.1	XP_001560564.1,	XP_024549086.1,	XP_024549825.1	PBP17101.1,	PBP22131.1,	PBP24134.1,	PBP28404.1	XP_020126617.1,	XP_020126892.1	KHJ33924.1	EHK95996.1	RDB16520.1,	RDB16679.1,	RDB26624.1	SLM36698.1	OWP00825.1,	OWP02854.1	RAL58917.1,	RAL58918.1,	RAL66165.1,	RAL67572.1	CZR51712.1,	CZR55839.1,	CZR56258.1	KFY53773.1	OQO02987.1,	OQO05289.1	CZS96631.1,	CZT06294.1	PQE08968.1,	PQE11829.1,	PQE31146.1,	PQE32578.1	ESZ92463.1,	ESZ94392.1,	ESZ95286.1	APA05652.1,	APA07886.1,	APA15889.1	PNH33957.1
OG0000510	XP_001556697.2	RDB24033.1	CZR51456.1,	CZR70301.1	KFY61801.1,	KFY65137.1,	KFY66119.1,	KFY66123.1,	KFY66150.1	CZS97166.1,	CZS97644.1,	CZS97989.1,	CZT00468.1,	CZT03738.1,	CZT07964.1,	CZT09555.1,	CZT09558.1,	CZT09918.1,	CZT10958.1,	CZT11294.1,	CZT12638.1,	CZT12640.1,	CZT13659.1,	CZT13754.1,	CZT13936.1,	CZT13952.1,	CZT13965.1,	CZT13977.1,	CZT13981.1	OBS15021.1,	OBS15164.1,	OBS15170.1,	OBS15176.1,	OBS15289.1,	OBS15398.1,	OBS15946.1,	OBS15993.1,	OBS16143.1,	OBS16182.1,	OBS16254.1,	OBS16608.1,	OBS16660.1,	OBS17018.1,	OBS17108.1,	OBS17408.1,	OBS17447.1,	OBS20283.1,	OBS20534.1
OG0000511	XP_011117128.1,	XP_011117330.1	RMZ36322.1	SPB50138.1	SZE99827.1	XP_001546692.1	PBP15605.1,	PBP15982.1	XP_020127243.1	KHJ30566.1	EHK96171.1	RDB17906.1,	RDB20040.1,	RDB22761.1,	RDB22887.1,	RDB23888.1,	RDB24319.1,	RDB30141.1	OWP03642.1	RAL64539.1,	RAL66773.1	CZR54895.1,	CZR59603.1,	CZR61452.1,	CZR64166.1,	CZR65859.1	KFY56300.1,	KFY57630.1,	KFY57672.1,	KFY60336.1	OQN96053.1,	OQN99071.1,	OQO02864.1,	OQO11518.1	XP_023461332.1,	XP_023463227.1	CZT00554.1,	CZT10652.1	ESZ93255.1,	ESZ97099.1	APA12441.1	XP_018735928.1	PWW76036.1,	PWW77181.1,	PWW78896.1	PNH33410.1	OBS29528.1
OG0000512	XP_011118682.1,	XP_011126537.1,	XP_011127012.1	SZF01245.1,	SZF01259.1,	SZF01260.1,	SZF01261.1,	SZF01263.1,	SZF01266.1,	SZF02229.1	XP_001546666.1,	XP_001553039.1	PBP17966.1,	PBP20890.1,	PBP25111.1	KHJ30207.1,	KHJ30675.1,	KHJ31696.1,	KHJ32147.1,	KHJ34824.1,	KHJ35635.1	EHL00190.1	RDB29815.1	OWO98784.1,	OWP05633.1	RAL59288.1,	RAL61410.1	CZR54312.1,	CZR57966.1,	CZR58745.1,	CZR61245.1,	CZR65209.1,	CZR65539.1,	CZR68113.1,	CZR68917.1	KFY56328.1	CZT06907.1,	CZT09138.1	PQE07368.1	ESZ90779.1,	ESZ96483.1	APA11248.1,	APA11522.1	PWW77611.1	PNH31039.1,	PNH31282.1	OBS25971.1
OG0000513	XP_011118770.1,	XP_011122257.1	RMZ37995.1,	RMZ39329.1,	RMZ42243.1	SPB51967.1,	SPB53566.1	SZF03699.1	XP_001560876.1,	XP_024547351.1	PBP19716.1,	PBP23125.1,	PBP27008.1	XP_020130957.1,	XP_020134739.1	KHJ31360.1	EHL00742.1	RDB17609.1	SLM40173.1	OWO99049.1,	OWP04575.1	RAL64698.1	CZR52005.1,	CZR54054.1,	CZR57451.1,	CZR61286.1	KFY60740.1	OQO01546.1,	OQO08170.1,	OQO11227.1,	OQO13357.1	XP_023468801.1,	XP_023470027.1	CZS93189.1,	CZS95101.1,	CZT10770.1	PQE19811.1,	PQE32405.1	ESZ96051.1,	ESZ96799.1	APA08086.1,	APA14349.1	XP_018734551.1	PWW77486.1	PNH28471.1	OBS19062.1,	OBS25249.1
OG0000514	XP_011119097.1,	XP_011124153.1,	XP_011126017.1,	XP_011126101.1,	XP_011127777.1	RMZ41456.1,	RMZ44735.1,	RMZ47444.1,	RMZ48039.1	SPB43381.1,	SPB45273.1,	SPB46864.1,	SPB48699.1,	SPB52474.1	XP_024551125.1,	XP_024553783.1,	XP_024553784.1,	XP_024553785.1,	XP_024553786.1	PBP18582.1,	PBP21901.1	XP_020127229.1,	XP_020127274.1,	XP_020127482.1	EHL00840.1	RDB20662.1,	RDB20664.1,	RDB24426.1	OWP03167.1	CZR61800.1,	CZR63273.1,	CZR63400.1,	CZR63672.1,	CZR67898.1	KFY51378.1	OQO01463.1,	OQO10603.1	CZS98812.1,	CZT06852.1,	CZT12319.1	PQE23046.1	APA15159.1	PWW75918.1,	PWW75919.1	PNH27263.1,	PNH31033.1	OBS24845.1
OG0000515	XP_011119181.1,	XP_011126151.1	RMZ45281.1	SPB52740.1,	SPB52741.1	SZE99765.1	XP_001558465.2,	XP_024552775.1	PBP16178.1,	PBP18646.1	XP_020129222.1,	XP_020129813.1,	XP_020133584.1,	XP_020135262.1	KHJ30695.1	EHL01234.1	SLM37578.1,	SLM37889.1	OWP06259.1	RAL61329.1,	RAL65206.1	CZR53013.1,	CZR62081.1	KFY57598.1,	KFY57878.1	OQO03051.1,	OQO05221.1,	OQO14043.1,	OQO14154.1,	OQO15049.1,	OQO15160.1	CZT02128.1	PQE06395.1,	PQE06925.1,	PQE14914.1	ESZ94586.1,	ESZ98206.1	APA07505.1,	APA14710.1	PWW74238.1	PNH28863.1,	PNH29637.1,	PNH29690.1,	PNH32010.1	OBS26839.1,	OBS28907.1,	OBS28934.1
OG0000516	XP_011119315.1,	XP_011122104.1,	XP_011126709.1,	XP_011126852.1	SPB50072.1	XP_001560676.2,	XP_024547678.1	XP_020125745.1,	XP_020126903.1,	XP_020129346.1,	XP_020129386.1,	XP_020132792.1,	XP_020134469.1	SLM34495.1,	SLM36314.1,	SLM38359.1	OWP04413.1	RAL67649.1	CZR50708.1,	CZR60382.1,	CZR60528.1,	CZR60754.1,	CZR61998.1,	CZR64682.1,	CZR66195.1,	CZR67556.1,	CZR67557.1,	CZR68674.1	KFY57045.1,	KFY58817.1	OQO01961.1,	OQO08449.1,	OQO12980.1,	OQO14049.1,	OQO15155.1	CZT10391.1,	CZT11917.1,	CZT12878.1	PQE30316.1	ESZ91986.1,	ESZ95287.1	APA07961.1	PWW79474.1	PNH35101.1	OBS22579.1,	OBS22803.1,	OBS29521.1
OG0000517	XP_011119614.1,	XP_011121544.1,	XP_011121953.1,	XP_011123185.1,	XP_011127653.1	RMZ36196.1,	RMZ40088.1,	RMZ45663.1,	RMZ46925.1	SPB43019.1,	SPB48097.1	XP_001550574.1	PBP22313.1	XP_020128326.1,	XP_020130892.1,	XP_020135162.1	EHK96998.1	RDB18060.1	SLM36525.1	OWP05492.1,	OWP06280.1	RAL61941.1	CZR52292.1,	CZR57431.1,	CZR58836.1,	CZR67119.1,	CZR67975.1,	CZR68750.1	KFY53962.1	OQO00949.1,	OQO01118.1,	OQO03261.1,	OQO04459.1	XP_023463056.1	CZS95131.1,	CZT09963.1	PQE32456.1	ESZ96670.1	APA14163.1	XP_018733714.1,	XP_018735819.1	PWW71749.1	PNH26656.1,	PNH32551.1,	PNH35983.1	OBS19223.1,	OBS22830.1
OG0000518	XP_011120125.1	RMZ36168.1,	RMZ38328.1,	RMZ40294.1	SPB44425.1,	SPB44685.1,	SPB52164.1	SZF03804.1	XP_024547247.1,	XP_024551216.1	PBP20839.1	XP_020128730.1,	XP_020129927.1	KHJ30328.1	EHL01615.1,	EHL01920.1	RDB24177.1,	RDB24178.1	SLM37165.1	OWP04552.1	RAL63362.1,	RAL64564.1	CZR51313.1,	CZR63050.1,	CZR64191.1	KFY54246.1	OQN99867.1,	OQO02276.1,	OQO04068.1,	OQO07011.1	CZS97942.1,	CZT11909.1	PQE28053.1,	PQE33112.1,	PQE33113.1	ESZ96190.1,	ESZ98005.1	APA10134.1,	APA14194.1	XP_018735346.1	PWW73219.1	PNH28379.1,	PNH28509.1,	PNH31205.1	OBS20646.1,	OBS22143.1,	OBS28230.1
OG0000519	XP_011120153.1	RMZ38582.1,	RMZ40962.1,	RMZ46483.1	SPB47173.1,	SPB49210.1	XP_001550606.1,	XP_024552517.1	PBP19699.1,	PBP23109.1,	PBP26835.1,	PBP27268.1	XP_020128350.1,	XP_020128778.1	KHJ31766.1	RDB28989.1	SLM34188.1,	SLM41192.1	OWP01834.1,	OWP06292.1	RAL61962.1,	RAL62673.1	CZR57418.1,	CZR61058.1	KFY62953.1,	KFY65779.1	OQN99157.1,	OQO05034.1,	OQO11552.1,	OQO12277.1	XP_023466191.1,	XP_023469734.1	CZS95153.1,	CZT07859.1	PQE32461.1	ESZ90942.1,	ESZ96689.1	APA08475.1,	APA14142.1,	APA16262.1,	APA16263.1	XP_018733530.1	PWW72145.1	PNH26669.1,	PNH36158.1	OBS19212.1,	OBS27812.1
OG0000520	XP_011120716.1,	XP_011125950.1	RMZ38168.1,	RMZ40357.1	SPB43687.1,	SPB43939.1	XP_001557478.1,	XP_024548288.1	PBP16555.1,	PBP24379.1,	PBP25088.1	XP_020126156.1,	XP_020131192.1,	XP_020132554.1	KHJ34717.1	EHK96772.1,	EHK97422.1	RDB19342.1,	RDB29537.1	SLM38253.1	OWP03388.1	RAL59467.1,	RAL64449.1	CZR59769.1,	CZR66137.1	KFY61489.1	OQN97843.1,	OQN98120.1,	OQO05766.1,	OQO08405.1,	OQO09743.1,	OQO13027.1	XP_023463778.1,	XP_023466339.1	CZS99805.1,	CZT01789.1	PQE16044.1,	PQE19484.1	ESZ92362.1,	ESZ93794.1	APA10633.1,	APA12530.1	XP_018738077.1	PWW79808.1	PNH27468.1,	PNH35602.1	OBS27935.1
OG0000521	XP_011122644.1	RMZ37719.1,	RMZ44166.1	SPB45335.1,	SPB50714.1	XP_001551905.1,	XP_001557716.1,	XP_024553883.1,	XP_024553884.1,	XP_024553885.1	PBP18592.1,	PBP19895.1,	PBP25206.1	XP_020129814.1	EHK97143.1,	EHL01366.1	RDB25886.1,	RDB29945.1	OWO98734.1,	OWP02729.1,	OWP06159.1	RAL59528.1,	RAL65414.1	CZR60349.1,	CZR61339.1,	CZR68499.1	KFY57761.1,	KFY67791.1	OQN96739.1,	OQO06057.1,	OQO14024.1,	OQO15297.1	CZS91874.1,	CZS96042.1,	CZT08669.1	PQE21671.1,	PQE23990.1	ESZ92681.1,	ESZ97778.1	APA12215.1,	APA15201.1	PWW73633.1	PNH29701.1,	PNH30477.1	OBS17829.1,	OBS20189.1,	OBS22672.1
OG0000522	XP_011124482.1	RMZ36219.1,	RMZ45387.1	SPB42793.1,	SPB43968.1,	SPB45215.1	SZF04980.1	XP_001558807.1	PBP16620.1,	PBP24178.1,	PBP28129.1	XP_020128354.1,	XP_020130335.1,	XP_020130763.1	KHJ33404.1	EHK98875.1	RDB19013.1,	RDB30495.1	SLM39452.1,	SLM41397.1	OWO99076.1,	OWP00296.1	RAL61750.1	CZR53837.1,	CZR55380.1,	CZR57777.1,	CZR61539.1,	CZR64592.1,	CZR65612.1,	CZR66316.1	KFY54337.1	OQN96011.1,	OQO05802.1	XP_023466588.1	CZS97191.1,	CZT07469.1	PQE09581.1,	PQE29797.1	ESZ96207.1	APA05965.1	XP_018734886.1	PWW79795.1	PNH29725.1,	PNH30154.1,	PNH34423.1	OBS21376.1,	OBS28226.1
OG0000523	XP_011126044.1,	XP_011126857.1,	XP_011127177.1	RMZ37119.1,	RMZ38779.1,	RMZ41150.1,	RMZ43731.1,	RMZ44230.1	SPB43082.1,	SPB43090.1,	SPB50670.1,	SPB52394.1	XP_024552244.1,	XP_024552245.1,	XP_024554045.1	XP_020125929.1,	XP_020130079.1	EHK97189.1,	EHL00888.1	SLM38091.1,	SLM38140.1	RAL62718.1,	RAL62719.1	CZR61824.1,	CZR68237.1,	CZR69399.1	KFY51650.1,	KFY52296.1,	KFY60937.1,	KFY62813.1	OQN99435.1,	OQO00364.1	PQE18769.1,	PQE21968.1,	PQE31559.1	ESZ91465.1,	ESZ93591.1,	ESZ94483.1,	ESZ94484.1,	ESZ99284.1	APA15090.1	PWW79025.1	PNH29077.1,	PNH34904.1	OBS22778.1,	OBS24612.1,	OBS25095.1
OG0000524	XP_011126416.1	RMZ37747.1,	RMZ39677.1,	RMZ41464.1,	RMZ43433.1,	RMZ48634.1	SPB50057.1,	SPB51027.1	XP_024549436.1,	XP_024551548.1	PBP17253.1,	PBP19163.1,	PBP22082.1,	PBP25844.1	XP_020130324.1,	XP_020134339.1	EHL03161.1	RDB21097.1	OWP00789.1,	OWP04861.1	RAL58157.1,	RAL63127.1,	RAL66917.1	CZR50774.1,	CZR55828.1,	CZR60941.1	OQO00555.1,	OQO02713.1,	OQO03953.1,	OQO05506.1,	OQO13216.1	CZS96341.1,	CZT00113.1,	CZT11006.1	PQE30592.1,	PQE31610.1	ESZ91360.1,	ESZ99512.1	APA09210.1,	APA14929.1	XP_018734592.1	PWW77602.1	PNH27155.1	OBS19737.1,	OBS25309.1,	OBS25516.1,	OBS28285.1
OG0000525	XP_011128093.1,	XP_011128094.1	RMZ40820.1,	RMZ41161.1	SPB45646.1,	SPB45647.1	SZF00422.1,	SZF00423.1	XP_024547832.1,	XP_024547833.1	PBP17049.1,	PBP17050.1,	PBP20240.1,	PBP20244.1	XP_020127837.1,	XP_020134504.1	KHJ30674.1,	KHJ32282.1	EHL01677.1	RDB19322.1,	RDB22410.1	SLM35778.1	OWP05064.1,	OWP05065.1	RAL60192.1	CZR59304.1,	CZR59305.1	KFY66670.1	OQO03421.1,	OQO03638.1,	OQO04559.1,	OQO04785.1	XP_023466995.1,	XP_023470237.1	CZS90721.1,	CZS90723.1	ESZ99454.1	APA08142.1,	APA08143.1	XP_018733457.1,	XP_018735296.1	PWW77536.1,	PWW79389.1	PNH35866.1,	PNH35867.1	OBS28662.1,	OBS28663.1
OG0000526	RMZ36806.1,	RMZ38593.1,	RMZ41442.1,	RMZ45734.1,	RMZ48678.1	SPB45463.1,	SPB47134.1,	SPB49510.1,	SPB51051.1,	SPB51086.1	XP_024549725.1,	XP_024549726.1	PBP15313.1,	PBP16941.1,	PBP19675.1,	PBP19770.1,	PBP24958.1,	PBP25949.1	EHK96912.1,	EHK99636.1	SLM34768.1,	SLM39612.1	OWP06054.1	CZR69523.1	KFY53924.1,	KFY54084.1,	KFY56065.1,	KFY58110.1,	KFY67976.1	CZS92500.1,	CZS93833.1,	CZS96554.1,	CZT05323.1,	CZT05325.1,	CZT12600.1	ESZ89981.1,	ESZ94651.1,	ESZ95861.1,	ESZ98208.1	APA05443.1,	APA05483.1,	APA05484.1	PNH34570.1	OBS20355.1,	OBS20419.1,	OBS25875.1,	OBS26025.1
OG0000527	RMZ37236.1,	RMZ44787.1	SPB42615.1,	SPB51670.1	XP_024553022.1	PBP20089.1,	PBP21955.1	XP_020129607.1	KHJ32954.1	EHL00289.1,	EHL00290.1	RDB26530.1,	RDB26587.1	SLM35887.1	OWP01069.1	RAL58356.1,	RAL58357.1,	RAL58358.1	CZR51076.1,	CZR52993.1,	CZR61729.1	KFY55313.1	OQN95566.1,	OQN96096.1,	OQN96097.1	CZS99458.1	PQE30289.1	ESZ96850.1	APA16189.1	PWW77580.1	PNH36728.1	OBS14954.1,	OBS15106.1,	OBS15138.1,	OBS15756.1,	OBS16303.1,	OBS16379.1,	OBS16388.1,	OBS16398.1,	OBS16399.1,	OBS16623.1,	OBS16635.1,	OBS17085.1,	OBS17167.1,	OBS17511.1,	OBS17584.1,	OBS25753.1
OG0000528	RMZ38883.1,	RMZ40651.1,	RMZ46293.1,	RMZ46868.1	SPB45033.1,	SPB46468.1,	SPB49908.1	XP_024552274.1,	XP_024552275.1	PBP17722.1,	PBP23843.1	RDB23208.1,	RDB25040.1,	RDB30505.1	SLM40468.1	OWP00449.1	RAL61087.1	CZR50916.1,	CZR51306.1,	CZR54405.1,	CZR55682.1,	CZR56053.1,	CZR56093.1,	CZR57003.1,	CZR60017.1,	CZR63377.1,	CZR64535.1,	CZR66470.1,	CZR68486.1	KFY60366.1,	KFY67573.1	OQN99977.1,	OQO07393.1,	OQO08925.1	XP_023461189.1	CZS89325.1,	CZS97829.1,	CZT10478.1,	CZT11893.1	PQE23979.1	ESZ92595.1	APA13137.1	XP_018737544.1	PNH28041.1,	PNH35979.1	OBS24715.1,	OBS25055.1
OG0000529	RMZ39335.1,	RMZ43992.1,	RMZ46617.1	SPB43006.1,	SPB43512.1,	SPB44447.1,	SPB44986.1,	SPB48307.1,	SPB48674.1,	SPB48767.1,	SPB48863.1,	SPB49881.1,	SPB50387.1,	SPB51363.1,	SPB51402.1,	SPB52285.1	XP_001547571.1,	XP_001548537.1,	XP_001553529.1,	XP_001558054.1,	XP_001560056.1,	XP_024546760.1,	XP_024546955.1,	XP_024551027.1	XP_020128806.1,	XP_020135017.1	EHL00674.1	CZR53562.1,	CZR55644.1,	CZR63545.1,	CZR67018.1,	CZR67599.1,	CZR69861.1	KFY65244.1	PQE11582.1,	PQE23041.1,	PQE26645.1,	PQE30030.1,	PQE30551.1,	PQE31744.1,	PQE32286.1	ESZ90736.1,	ESZ96781.1	APA11944.1,	APA12887.1	PNH31573.1,	PNH31574.1
OG0000530	RMZ42959.1,	RMZ45770.1	XP_024549923.1,	XP_024549924.1,	XP_024553128.1	XP_020131242.1,	XP_020131246.1	EHL03039.1	SLM39312.1	OWP05461.1,	OWP05462.1,	OWP05463.1	RAL64209.1,	RAL64210.1	CZR53409.1,	CZR58307.1,	CZR64351.1,	CZR67029.1,	CZR67032.1,	CZR67034.1,	CZR67180.1,	CZR67201.1,	CZR67204.1,	CZR67206.1	KFY57862.1	OQN96401.1,	OQN96403.1,	OQN96405.1,	OQN96407.1,	OQN98506.1,	OQN98508.1,	OQN98511.1,	OQO07342.1	CZS97090.1,	CZS97092.1	PQE19804.1,	PQE33348.1,	PQE33349.1	ESZ94919.1,	ESZ94921.1,	ESZ94922.1	APA05260.1,	APA05261.1,	APA05264.1,	APA05266.1	PNH27423.1	OBS27936.1
OG0000531	RMZ43589.1,	RMZ47000.1	SPB51685.1	XP_024548564.1	PBP26530.1,	PBP28625.1	XP_020131599.1	EHK97494.1	RDB24078.1	SLM38391.1	OWO98523.1,	OWP04773.1	RAL58189.1	CZR55421.1,	CZR56206.1,	CZR58508.1,	CZR60564.1,	CZR61749.1,	CZR62732.1,	CZR67462.1,	CZR68487.1	OQN98469.1,	OQO03947.1,	OQO07449.1,	OQO08900.1,	OQO14435.1	XP_023463506.1	CZS88327.1,	CZS99658.1,	CZS99917.1,	CZT00213.1,	CZT13206.1	PQE09129.1,	PQE29921.1	ESZ91328.1	APA10041.1	XP_018735163.1,	XP_018736572.1	PNH29024.1,	PNH29770.1,	PNH30024.1,	PNH30152.1,	PNH31922.1,	PNH33407.1	OBS20613.1,	OBS23211.1,	OBS25230.1
OG0000532	XP_011116968.1,	XP_011122427.1,	XP_011124411.1,	XP_011125993.1	RMZ44148.1,	RMZ45233.1	SPB46552.1	XP_001557897.2,	XP_024547526.1	PBP15473.1,	PBP18175.1,	PBP20493.1,	PBP26369.1	XP_020129614.1	EHL00426.1,	EHL01052.1	RDB16956.1,	RDB21378.1,	RDB24327.1,	RDB28597.1	SLM38052.1	OWO99853.1,	OWP02474.1	RAL67405.1	CZR59168.1,	CZR60574.1,	CZR65564.1,	CZR69455.1	KFY56955.1,	KFY59235.1	OQN95235.1,	OQN95359.1,	OQO01120.1,	OQO04457.1	PQE28717.1,	PQE31119.1	ESZ91455.1,	ESZ97752.1,	ESZ97753.1	APA07701.1,	APA12777.1	PNH29293.1,	PNH30141.1,	PNH32856.1,	PNH35457.1	OBS22572.1
OG0000533	XP_011117010.1	RMZ35947.1,	RMZ47796.1	SPB45470.1,	SPB47349.1	XP_001560276.1,	XP_024550857.1	PBP22170.1,	PBP26292.1	XP_020125364.1,	XP_020129954.1,	XP_020132950.1	KHJ36338.1	EHL00812.1	SLM36230.1,	SLM40462.1	OWP02835.1,	OWP05238.1	RAL58823.1,	RAL62212.1,	RAL65984.1	CZR51518.1,	CZR55678.1	KFY52123.1,	KFY56508.1,	KFY56997.1,	KFY61177.1	OQO02162.1,	OQO07122.1,	OQO07644.1,	OQO08623.1,	OQO08886.1,	OQO12806.1	XP_023463405.1	CZS97862.1,	CZT13913.1	PQE21235.1,	PQE32636.1	ESZ94818.1,	ESZ96628.1	APA08846.1,	APA11783.1	XP_018737592.1	PWW80273.1	PNH35809.1	OBS18780.1
OG0000534	XP_011117098.1,	XP_011117099.1,	XP_011118228.1,	XP_011120430.1,	XP_011126466.1,	XP_011128004.1	RMZ39516.1,	RMZ39866.1,	RMZ44146.1,	RMZ44476.1,	RMZ44849.1,	RMZ47521.1	SZF00464.1	EHK96258.1,	EHK96269.1,	EHK98015.1,	EHK98574.1,	EHK99809.1,	EHL00756.1,	EHL01870.1,	EHL02917.1	OWP02971.1	CZR51842.1,	CZR52371.1,	CZR52489.1,	CZR54820.1,	CZR56163.1,	CZR56164.1,	CZR56941.1,	CZR56942.1,	CZR57554.1,	CZR60276.1,	CZR63395.1,	CZR65991.1,	CZR67160.1	KFY56427.1,	KFY56428.1,	KFY57002.1,	KFY59828.1	CZS89360.1,	CZS95596.1,	CZT06115.1,	CZT11102.1	PNH35270.1	OBS26004.1,	OBS29562.1
OG0000535	XP_011117169.1,	XP_011119804.1	RMZ37856.1,	RMZ40354.1,	RMZ41069.1,	RMZ44206.1,	RMZ47857.1,	RMZ48411.1	SPB45676.1,	SPB46788.1,	SPB48300.1,	SPB48737.1	XP_001549419.1,	XP_001556396.1	XP_020126179.1,	XP_020130251.1,	XP_020130300.1,	XP_020131178.1	KHJ35162.1	RDB28795.1	OWO98570.1	RAL62717.1	CZR50654.1,	CZR54891.1,	CZR60731.1,	CZR61841.1,	CZR64033.1	KFY53858.1	OQO01301.1,	OQO01525.1,	OQO08172.1,	OQO08191.1,	OQO08398.1,	OQO09186.1	CZT13801.1	PQE23134.1,	PQE29890.1,	PQE31825.1,	PQE32997.1	ESZ93893.1,	ESZ98501.1	APA11721.1	PWW78526.1	PNH27792.1,	PNH28956.1	OBS20714.1
OG0000536	XP_011117291.1	RMZ36342.1,	RMZ48141.1	SPB45871.1,	SPB49228.1	SZF05799.1	XP_001557740.2,	XP_024548467.1,	XP_024551101.1	PBP18630.1,	PBP18955.1,	PBP22373.1,	PBP26408.1	XP_020131802.1,	XP_020133017.1	KHJ32456.1	RDB29176.1	SLM33324.1,	SLM33586.1	OWP06804.1,	OWP07027.1	RAL59077.1	CZR51430.1,	CZR60370.1,	CZR64929.1	KFY52542.1,	KFY66851.1	OQO02123.1,	OQO02308.1,	OQO06978.1,	OQO07161.1	CZS91664.1,	CZS96002.1,	CZT06504.1	PQE21301.1,	PQE23977.1,	PQE33460.1	ESZ90267.1,	ESZ91604.1	APA12048.1,	APA12194.1	XP_018735493.1	PWW74987.1,	PWW78439.1	PNH26534.1	OBS24049.1
OG0000537	XP_011118105.1,	XP_011118161.1,	XP_011120692.1,	XP_011121795.1,	XP_011125293.1,	XP_011125294.1,	XP_011127369.1,	XP_011127406.1	RMZ38425.1,	RMZ39466.1,	RMZ46610.1,	RMZ47276.1	SPB46823.1,	SPB46929.1,	SPB46930.1,	SPB51502.1,	SPB51507.1	XP_024548119.1	EHK96387.1,	EHK97466.1,	EHL02908.1	RDB17582.1,	RDB25950.1,	RDB26035.1,	RDB28086.1,	RDB28694.1	SLM33813.1,	SLM37293.1,	SLM39893.1	CZR51372.1,	CZR64738.1,	CZR66082.1,	CZR68228.1,	CZR68682.1,	CZR68885.1,	CZR69960.1	KFY67249.1	OQN95332.1,	OQN95351.1	PQE18220.1,	PQE18228.1,	PQE30308.1,	PQE31107.1,	PQE31524.1,	PQE33496.1	OBS22871.1
OG0000538	XP_011118217.1,	XP_011120755.1,	XP_011125387.1	RMZ37189.1,	RMZ39111.1,	RMZ45139.1	SPB47066.1,	SPB52826.1	XP_024548353.1,	XP_024548354.1,	XP_024548355.1,	XP_024552349.1	PBP19386.1,	PBP25058.1	XP_020127094.1	KHJ32340.1	EHL00129.1	RDB24444.1	SLM41213.1	OWP05964.1	RAL61146.1	CZR59741.1,	CZR64562.1	KFY57829.1	OQO02267.1,	OQO05749.1,	OQO07019.1,	OQO07305.1,	OQO09727.1,	OQO13159.1	CZS96299.1,	CZT01725.1	PQE10155.1,	PQE10200.1	ESZ93826.1,	ESZ97519.1	APA12368.1,	APA13235.1	XP_018733716.1,	XP_018736194.1	PWW76627.1,	PWW77878.1	PNH31130.1,	PNH33540.1	OBS25912.1,	OBS28604.1
OG0000539	XP_011118324.1,	XP_011121488.1	RMZ41895.1,	RMZ42332.1,	RMZ44936.1	SPB52815.1	SZE99322.1	XP_024551581.1	PBP20665.1,	PBP27035.1	XP_020133747.1	KHJ33483.1	EHL01002.1	RDB25819.1	SLM39903.1	OWP03835.1	RAL58101.1	CZR56750.1,	CZR61116.1	KFY62028.1,	KFY63286.1	OQO05125.1,	OQO12188.1	XP_023468385.1,	XP_023470301.1	CZT04949.1	PQE24583.1	ESZ89597.1	APA14864.1	XP_018737191.1	PWW73471.1,	PWW73570.1,	PWW74087.1,	PWW74303.1,	PWW75079.1,	PWW76334.1,	PWW76970.1,	PWW77022.1,	PWW77242.1,	PWW78544.1	PNH31876.1,	PNH34462.1	OBS17872.1,	OBS20336.1,	OBS26142.1,	OBS27438.1
OG0000540	XP_011118495.1,	XP_011120305.1,	XP_011126024.1	RMZ39942.1,	RMZ40358.1	SPB43686.1,	SPB50418.1	SZF03870.1,	SZF04754.1	XP_001559754.1	PBP15280.1,	PBP15837.1,	PBP18375.1,	PBP19912.1	XP_020133172.1,	XP_020135100.1	KHJ31069.1,	KHJ33360.1	EHK97032.1	RDB16543.1,	RDB28297.1	SLM35934.1,	SLM38189.1	OWO92958.1,	OWP05427.1	RAL68234.1	CZR54626.1,	CZR58197.1	KFY60219.1,	KFY60572.1	OQO03955.1,	OQO13219.1	XP_023470886.1	CZT02081.1,	CZT07583.1	PQE29541.1	ESZ98105.1	APA09600.1	PWW74624.1,	PWW74625.1,	PWW77291.1	PNH26705.1,	PNH29765.1,	PNH30241.1	OBS25803.1,	OBS28148.1
OG0000541	XP_011118546.1	RMZ37025.1,	RMZ38120.1,	RMZ40017.1,	RMZ41753.1,	RMZ41930.1,	RMZ48087.1	SPB44943.1,	SPB44944.1,	SPB45355.1,	SPB46053.1,	SPB48672.1,	SPB50944.1,	SPB50945.1	XP_020131478.1,	XP_020133531.1	EHK97211.1	CZR52366.1,	CZR61803.1,	CZR62600.1,	CZR62999.1,	CZR63629.1,	CZR65407.1,	CZR65851.1,	CZR66048.1,	CZR68564.1,	CZR68650.1,	CZR69115.1	KFY55926.1,	KFY57596.1,	KFY67463.1	OQN98455.1,	OQO03934.1,	OQO10705.1	CZT11503.1	PQE23930.1,	PQE23931.1,	PQE26657.1,	PQE31940.1	PWW77190.1	PNH28495.1,	PNH33432.1	OBS24630.1,	OBS24705.1,	OBS24820.1,	OBS26133.1
OG0000542	XP_011119163.1	RMZ37267.1,	RMZ37346.1,	RMZ43730.1	SPB46687.1,	SPB48311.1,	SPB49866.1,	SPB51057.1,	SPB51058.1	SZF00945.1	XP_024546232.1,	XP_024548250.1,	XP_024552762.1,	XP_024552763.1,	XP_024552764.1,	XP_024553559.1,	XP_024553560.1	KHJ31566.1	EHK97082.1,	EHL01054.1	RAL65462.1	CZR50581.1,	CZR67971.1,	CZR69183.1	KFY54775.1,	KFY60870.1	OQN98278.1,	OQN98776.1	CZT12847.1	PQE06940.1,	PQE08806.1,	PQE09580.1,	PQE23109.1,	PQE29886.1,	PQE32567.1	ESZ91288.1	APA06320.1,	APA08630.1,	APA10780.1,	APA10892.1	PWW75728.1	PNH32996.1,	PNH33131.1	OBS23914.1,	OBS24590.1,	OBS25608.1
OG0000543	XP_011119385.1,	XP_011122085.1	RMZ38933.1,	RMZ40087.1	SPB50565.1	XP_001552123.1,	XP_001556588.1	PBP18748.1,	PBP19189.1,	PBP22568.1,	PBP22932.1	XP_020130403.1,	XP_020131078.1	KHJ31687.1	EHL02509.1	RDB26625.1,	RDB26626.1	SLM37397.1	OWO99311.1,	OWP00340.1	RAL64219.1,	RAL65115.1	CZR64427.1,	CZR64933.1,	CZR67212.1	KFY57857.1	OQN98006.1,	OQO13756.1	XP_023465246.1,	XP_023467009.1,	XP_023468147.1,	XP_023469669.1,	XP_023470818.1,	XP_023471359.1	CZS97096.1,	CZT09683.1	PQE32187.1	ESZ93235.1,	ESZ93932.1	APA05277.1,	APA06261.1	XP_018736275.1	PWW77478.1	PNH27103.1,	PNH34771.1	OBS27970.1
OG0000544	XP_011119450.1	RMZ46937.1	SPB45380.1,	SPB47615.1,	SPB50728.1	SZF03311.1	XP_024547044.1	PBP17621.1,	PBP19553.1,	PBP23000.1,	PBP24404.1,	PBP28022.1	XP_020130119.1	KHJ31142.1	EHL02378.1	RDB29659.1	SLM37675.1	OWP00891.1,	OWP03930.1,	OWP04935.1	RAL61654.1	CZR53512.1,	CZR53875.1,	CZR58473.1,	CZR67125.1	KFY51154.1,	KFY53248.1	OQO04130.1,	OQO06374.1	XP_023466977.1,	XP_023468518.1,	XP_023470185.1	CZS88608.1,	CZT11355.1	PQE22998.1,	PQE24713.1,	PQE29719.1	ESZ90007.1,	ESZ90319.1	APA06114.1,	APA08592.1	XP_018734684.1	PWW79394.1	PNH29149.1	OBS20905.1,	OBS21191.1
OG0000545	XP_011119452.1,	XP_011123911.1,	XP_011128260.1	RMZ37326.1,	RMZ42662.1,	RMZ47926.1	SPB49666.1,	SPB53216.1	XP_024546365.1,	XP_024552710.1	PBP27217.1,	PBP28214.1	XP_020125168.1,	XP_020133814.1	EHK99038.1	RDB20580.1	SLM35828.1,	SLM36474.1	OWP01261.1,	OWP01485.1	RAL62511.1	CZR50681.1,	CZR52153.1,	CZR63309.1	KFY56155.1,	KFY56822.1	OQO00116.1,	OQO03542.1,	OQO04467.1,	OQO09494.1	CZS91277.1,	CZS92770.1	PQE11621.1,	PQE16244.1	ESZ92838.1,	ESZ99291.1	APA06851.1,	APA15457.1,	APA15458.1,	APA15459.1	XP_018734003.1	PWW79780.1	PNH26740.1,	PNH28826.1	OBS26467.1,	OBS27658.1
OG0000546	XP_011119740.1,	XP_011124200.1	RMZ38009.1,	RMZ42739.1,	RMZ45642.1,	RMZ46016.1,	RMZ46117.1,	RMZ47832.1	SPB43589.1,	SPB45704.1,	SPB50696.1,	SPB53469.1	XP_024549467.1	XP_020126053.1,	XP_020128948.1,	XP_020134624.1	EHL02861.1	RAL60611.1	CZR50403.1,	CZR58248.1,	CZR59424.1,	CZR64542.1,	CZR67094.1,	CZR70254.1	KFY59476.1	OQO06445.1,	OQO10187.1	CZS97985.1,	CZT09982.1	PQE29983.1	ESZ95442.1	APA09190.1	PNH26373.1,	PNH26622.1,	PNH27474.1,	PNH28252.1,	PNH30428.1,	PNH31569.1,	PNH31571.1,	PNH34265.1	OBS19125.1,	OBS19494.1,	OBS20078.1,	OBS20089.1,	OBS23041.1,	OBS24535.1
OG0000547	XP_011120116.1,	XP_011120118.1	RMZ46124.1,	RMZ46125.1	SPB52212.1	SZF03941.1	XP_024547187.1,	XP_024547188.1	PBP18733.1,	PBP18734.1,	PBP19211.1,	PBP19212.1	XP_020134100.1,	XP_020134109.1	KHJ34915.1,	KHJ34919.1	RDB21477.1	SLM37145.1,	SLM37148.1	OWO99327.1	RAL61989.1,	RAL61990.1	CZR57521.1	KFY61585.1,	KFY61586.1	OQO01567.1,	OQO01568.1,	OQO08149.1,	OQO08150.1	XP_023464952.1,	XP_023467843.1	CZT00857.1	PQE31719.1,	PQE32290.1	ESZ96773.1,	ESZ96774.1	APA14110.1,	APA14111.1	XP_018733828.1,	XP_018736510.1	PWW71769.1,	PWW74932.1	PNH27682.1,	PNH27730.1	OBS19176.1,	OBS19177.1
OG0000548	XP_011120265.1,	XP_011125121.1,	XP_011125122.1,	XP_011128332.1	RMZ39215.1,	RMZ41318.1	SPB45458.1,	SPB51174.1	XP_024548973.1,	XP_024553209.1	PBP19827.1,	PBP19840.1,	PBP20580.1,	PBP23588.1	XP_020125507.1	EHK98113.1,	EHL02865.1	SLM34220.1	OWP04389.1,	OWP07293.1	RAL60487.1,	RAL60488.1,	RAL60489.1,	RAL60628.1	CZR55238.1,	CZR57835.1,	CZR69327.1	KFY51338.1,	KFY51918.1	OQN97778.1,	OQO00447.1	XP_023464333.1,	XP_023466584.1	CZS99010.1,	CZT10625.1	PQE08064.1,	PQE23016.1	ESZ91428.1,	ESZ93586.1	APA09557.1,	APA13477.1	XP_018735890.1	PWW73294.1	PNH35825.1,	PNH35826.1	OBS27142.1
OG0000549	XP_011120610.1,	XP_011128055.1	XP_001549173.1	PBP28291.1	XP_020130380.1	EHL00982.1,	EHL03842.1	RDB16703.1	OWO97391.1,	OWO98257.1,	OWO99377.1,	OWO99378.1,	OWP03334.1	RAL59204.1,	RAL60898.1	CZR52283.1,	CZR60325.1	OQO05080.1,	OQO12230.1	XP_023463952.1,	XP_023465157.1,	XP_023467726.1,	XP_023468119.1,	XP_023468575.1,	XP_023468576.1	CZS90101.1,	CZS99633.1,	CZT06562.1,	CZT10780.1,	CZT11562.1	PQE21541.1	APA15397.1	PWW75059.1	PNH26506.1,	PNH27000.1,	PNH27707.1,	PNH28661.1,	PNH29394.1,	PNH30069.1,	PNH30129.1,	PNH31135.1,	PNH31800.1,	PNH33502.1	OBS17789.1,	OBS22133.1,	OBS22836.1
OG0000550	XP_011121103.1	RMZ38756.1,	RMZ46374.1	SPB50359.1,	SPB52363.1	SZF00277.1	XP_001549579.1,	XP_024546591.1,	XP_024549963.1	PBP17196.1,	PBP22844.1,	PBP24557.1,	PBP26716.1	XP_020129857.1,	XP_020135652.1	KHJ33146.1,	KHJ34987.1	EHK98096.1,	EHK99845.1	RDB16907.1	SLM36231.1	OWP01999.1	RAL57992.1,	RAL63092.1,	RAL64239.1	CZR51202.1,	CZR61560.1	KFY56212.1,	KFY57853.1	XP_023463733.1,	XP_023468554.1,	XP_023469913.1	CZS93410.1,	CZS94375.1	PQE19819.1,	PQE27353.1	ESZ92246.1,	ESZ95355.1	APA05303.1,	APA06412.1	XP_018735706.1,	XP_018738120.1	PWW76264.1	PNH29270.1	OBS27340.1,	OBS29654.1
OG0000551	XP_011121318.1	RMZ37862.1,	RMZ38615.1,	RMZ46499.1	SPB48167.1,	SPB50877.1	XP_001549748.1,	XP_001551006.1,	XP_024552094.1	PBP18585.1,	PBP21868.1	XP_020125036.1,	XP_020134622.1	KHJ33623.1	RDB15694.1	SLM33691.1,	SLM38892.1,	SLM40752.1	OWP01155.1,	OWP03172.1	RAL61250.1,	RAL62409.1,	RAL65560.1	CZR62751.1,	CZR63371.1,	CZR65195.1	KFY52761.1,	KFY67122.1	OQN99174.1,	OQO11694.1	XP_023469455.1,	XP_023470708.1	CZT06360.1,	CZT06823.1,	CZT06825.1,	CZT09585.1	PQE33280.1	ESZ93482.1,	ESZ95396.1	APA07051.1,	APA12884.1,	APA13882.1	XP_018734043.1	PNH33400.1	OBS21662.1,	OBS25052.1
OG0000552	XP_011122953.1,	XP_011125093.1,	XP_011125986.1	RMZ40861.1,	RMZ44151.1,	RMZ44278.1,	RMZ48679.1	SPB42473.1,	SPB49993.1,	SPB53554.1	XP_001556692.1,	XP_024549715.1	PBP19450.1,	PBP20682.1	XP_020126071.1,	XP_020132548.1,	XP_020134031.1	KHJ33899.1	EHL02217.1,	EHL02658.1	SLM41132.1	OWP03846.1,	OWP06716.1	RAL66269.1	CZR50348.1,	CZR61006.1,	CZR61878.1,	CZR68091.1	KFY57038.1,	KFY66426.1	OQO06487.1,	OQO14631.1	CZT04975.1,	CZT11256.1	PQE10925.1,	PQE15545.1,	PQE24554.1	ESZ94002.1,	ESZ94634.1	APA05459.1,	APA14826.1	XP_018733983.1	PNH27252.1,	PNH34774.1	OBS22954.1,	OBS26550.1
OG0000553	XP_011123865.1,	XP_011127534.1	RMZ36887.1,	RMZ37542.1	SPB45091.1,	SPB46853.1	XP_001558947.1,	XP_024552002.1	PBP15831.1,	PBP16351.1,	PBP20642.1	XP_020126723.1,	XP_020130706.1	KHJ34460.1	EHK98406.1	RDB28300.1	SLM38357.1	OWP00895.1,	OWP04279.1	RAL62771.1	CZR63394.1,	CZR69664.1	KFY57900.1	OQN95304.1,	OQN97400.1,	OQN98170.1,	OQO14665.1	XP_023461041.1,	XP_023461829.1,	XP_023462608.1,	XP_023463898.1,	XP_023469479.1	CZT03958.1,	CZT11195.1	PQE28576.1,	PQE28726.1	ESZ89465.1,	ESZ95059.1	APA05819.1,	APA12767.1	PWW74289.1,	PWW79693.1	PNH31245.1,	PNH34063.1	OBS21974.1,	OBS28068.1
OG0000554	XP_011125302.1	RMZ43795.1,	RMZ46162.1	SPB45451.1,	SPB53153.1	XP_001559480.1,	XP_024549751.1	PBP22123.1,	PBP23354.1,	PBP23935.1,	PBP26262.1,	PBP28225.1	XP_020128885.1	EHK96500.1,	EHK97368.1,	EHK99491.1,	EHL00545.1	RDB21821.1,	RDB25919.1	SLM37062.1,	SLM37886.1	OWP01196.1,	OWP03697.1,	OWP07172.1	RAL59853.1,	RAL66316.1	CZR53918.1,	CZR56917.1,	CZR62706.1	KFY55552.1	OQO00831.1,	OQO03139.1	CZS89132.1,	CZS96457.1,	CZT01038.1	PQE29399.1,	PQE33138.1	ESZ94384.1,	ESZ96140.1	APA05685.1,	APA07636.1	PWW75220.1	PNH26967.1,	PNH29366.1	OBS18770.1,	OBS24944.1
OG0000555	XP_011125646.1	RMZ37869.1,	RMZ45608.1	SPB42673.1,	SPB44635.1	XP_024549503.1,	XP_024553901.1	PBP16929.1,	PBP17519.1,	PBP24808.1,	PBP27149.1	XP_020126060.1	KHJ32464.1,	KHJ34514.1	EHK98557.1,	EHL03033.1	RDB20419.1,	RDB30345.1	SLM33719.1	OWP01572.1,	OWP05582.1	RAL59538.1,	RAL67003.1	CZR61362.1,	CZR67047.1	KFY60534.1,	KFY66594.1	OQO06456.1,	OQO10198.1,	OQO13956.1,	OQO15235.1	XP_023464105.1	CZS97215.1,	CZS99524.1	PQE21663.1,	PQE33340.1	ESZ93431.1,	ESZ97214.1	APA09137.1,	APA15189.1	XP_018734114.1	PWW71821.1	PNH31217.1,	PNH33177.1	OBS21430.1,	OBS24813.1
OG0000556	XP_011126425.1	RMZ37649.1,	RMZ41082.1,	RMZ42060.1,	RMZ46672.1,	RMZ48262.1	SPB42723.1,	SPB52096.1	XP_001557920.1	XP_020124980.1,	XP_020125249.1,	XP_020126654.1,	XP_020132887.1	CZR50305.1,	CZR57334.1,	CZR63059.1,	CZR65920.1,	CZR68330.1	KFY68051.1	OQO10282.1,	OQO11156.1,	OQO13523.1,	OQO14325.1,	OQO14526.1	PQE31857.1	ESZ93821.1	APA12733.1	PWW78099.1	PNH28625.1	OBS14957.1,	OBS15129.1,	OBS15602.1,	OBS15724.1,	OBS15752.1,	OBS16308.1,	OBS16393.1,	OBS16606.1,	OBS17087.1,	OBS17128.1,	OBS17140.1,	OBS17154.1,	OBS17184.1,	OBS17298.1,	OBS17311.1,	OBS19976.1,	OBS27910.1
OG0000557	XP_011127498.1	RDB21244.1,	RDB30976.1	SLM33298.1,	SLM33299.1,	SLM33509.1,	SLM33511.1,	SLM33603.1,	SLM33608.1,	SLM33612.1,	SLM33738.1,	SLM33747.1,	SLM33764.1,	SLM33889.1,	SLM34053.1,	SLM34472.1,	SLM34494.1,	SLM34505.1,	SLM34524.1,	SLM34531.1,	SLM34639.1,	SLM34677.1,	SLM34689.1,	SLM34844.1,	SLM34929.1,	SLM35053.1,	SLM35081.1,	SLM35360.1,	SLM35372.1,	SLM35424.1,	SLM35810.1,	SLM37227.1,	SLM37413.1,	SLM37469.1,	SLM38025.1,	SLM38135.1,	SLM38734.1,	SLM38751.1,	SLM38837.1,	SLM39795.1,	SLM40156.1,	SLM40441.1,	SLM40966.1,	SLM41056.1,	SLM41324.1	XP_023460930.1
OG0000558	XP_011127935.1	RMZ44183.1	SPB44900.1	XP_001557918.1,	XP_024547584.1,	XP_024551256.1	PBP22796.1,	PBP23398.1,	PBP23851.1,	PBP25331.1,	PBP27212.1,	PBP27659.1	XP_020126004.1,	XP_020135562.1	KHJ35800.1	EHK96703.1,	EHL01663.1	RDB22033.1	OWP00430.1,	OWP05356.1,	OWP06168.1	RAL60733.1	CZR59144.1,	CZR67116.1,	CZR67389.1	KFY57067.1,	KFY57697.1	OQN97089.1,	OQO06869.1	XP_023463382.1,	XP_023466832.1	CZS97023.1,	CZT10442.1	PQE22273.1,	PQE32696.1	ESZ93029.1,	ESZ93180.1,	ESZ93823.1	APA07828.1,	APA10293.1,	APA12735.1	PWW80425.1	PNH27116.1,	PNH27211.1	OBS24088.1,	OBS27942.1
OG0000559	RMZ37365.1,	RMZ44629.1	SPB45305.1,	SPB46156.1,	SPB49605.1,	SPB53029.1	XP_024551610.1	PBP16118.1,	PBP16475.1,	PBP18245.1	XP_020125874.1,	XP_020131438.1,	XP_020134319.1,	XP_020135558.1	EHK96715.1,	EHL03194.1	RDB27726.1,	RDB27731.1,	RDB27732.1	SLM35401.1	OWP02899.1,	OWP07363.1	RAL59184.1	CZR50841.1,	CZR57999.1,	CZR59498.1,	CZR64068.1,	CZR64865.1,	CZR67154.1,	CZR67875.1	KFY54447.1,	KFY64755.1	OQN98817.1,	OQO00556.1,	OQO12332.1	CZS91185.1,	CZT08459.1	PQE29711.1,	PQE30586.1	ESZ93981.1	APA14832.1	XP_018736712.1,	XP_018737616.1,	XP_018737798.1	PNH30082.1	OBS25047.1
OG0000560	RMZ39023.1,	RMZ43167.1,	RMZ46368.1	SPB45236.1,	SPB45323.1	XP_001547719.2,	XP_001549601.1,	XP_001552261.2,	XP_024549438.1	XP_020125379.1,	XP_020127000.1,	XP_020131410.1	EHK97239.1,	EHK99298.1	OWO97886.1	RAL59776.1,	RAL65715.1	CZR52353.1,	CZR52396.1,	CZR55883.1,	CZR56290.1,	CZR56314.1,	CZR58819.1,	CZR60112.1,	CZR60257.1,	CZR65099.1,	CZR67027.1,	CZR67663.1,	CZR69570.1,	CZR69631.1,	CZR70081.1	OQN98392.1,	OQO03839.1,	OQO04185.1,	OQO06324.1	CZS92768.1	PQE14288.1,	PQE28725.1,	PQE31584.1	ESZ95206.1,	ESZ96897.1,	ESZ99510.1	APA09950.1,	APA13045.1	OBS25497.1,	OBS28397.1
OG0000561	RMZ43529.1	SPB49221.1,	SPB51217.1	SZF04992.1,	SZF05277.1	XP_001558858.1,	XP_024546839.1,	XP_024546840.1	PBP20411.1,	PBP23908.1,	PBP25505.1	XP_020133397.1	KHJ34660.1	EHK99282.1,	EHK99909.1,	EHL02577.1	RDB14754.1	SLM36007.1,	SLM36435.1,	SLM40194.1	OWP01303.1,	OWP03706.1,	OWP04311.1	RAL61555.1,	RAL62861.1	CZR52086.1,	CZR53937.1,	CZR65680.1,	CZR68368.1,	CZR68866.1	KFY67564.1	OQN99869.1,	OQO04070.1,	OQO06067.1	CZS92420.1,	CZS98875.1,	CZT01412.1,	CZT03979.1,	CZT11451.1	PQE17906.1,	PQE28584.1	ESZ94123.1,	ESZ98551.1	APA06246.1	PNH35800.1	OBS26372.1
OG0000562	XP_001552643.2,	XP_001557259.2,	XP_024546737.1,	XP_024547456.1,	XP_024548239.1,	XP_024550648.1	PBP17499.1	EHL01263.1	RAL63634.1	CZR52030.1,	CZR54746.1,	CZR55169.1,	CZR55835.1,	CZR55836.1,	CZR55837.1,	CZR56862.1,	CZR56864.1,	CZR56870.1,	CZR57266.1,	CZR60177.1,	CZR60178.1,	CZR60194.1,	CZR60195.1,	CZR60196.1,	CZR60199.1,	CZR61306.1,	CZR64520.1,	CZR64784.1,	CZR67525.1,	CZR68831.1	KFY63980.1	CZS92990.1,	CZS95562.1,	CZS97700.1,	CZT03546.1,	CZT12140.1	PQE24012.1,	PQE24013.1,	PQE24014.1,	PQE29464.1	ESZ90186.1,	ESZ90422.1,	ESZ98096.1,	ESZ98451.1	APA11469.1,	APA15998.1
OG0000563	XP_011117018.1,	XP_011124414.1	RMZ38785.1,	RMZ41307.1,	RMZ47373.1	SPB43038.1,	SPB46574.1,	SPB47601.1,	SPB50322.1,	SPB53494.1	SZF06253.1	XP_001561291.2,	XP_024552589.1	PBP18177.1,	PBP26371.1	XP_020126578.1	KHJ31640.1,	KHJ31959.1,	KHJ32571.1	EHL00667.1	RDB16981.1	SLM39982.1	OWP02477.1	RAL62473.1	CZR66593.1,	CZR68746.1	KFY58860.1,	KFY59169.1	OQO03881.1,	OQO13240.1	CZT04526.1	PQE08378.1,	PQE11711.1,	PQE32563.1	ESZ91087.1	APA06840.1	XP_018733895.1,	XP_018734251.1,	XP_018734313.1	PWW80118.1	PNH36117.1	OBS24136.1,	OBS25188.1,	OBS28170.1,	OBS29607.1
OG0000564	XP_011117279.1,	XP_011121384.1	RMZ38866.1,	RMZ46514.1	SPB43279.1,	SPB44941.1	XP_024550030.1,	XP_024552467.1	PBP22292.1,	PBP24752.1	XP_020125588.1,	XP_020133593.1	EHK98961.1,	EHL02954.1	RDB24450.1,	RDB30378.1	SLM35701.1,	SLM38422.1,	SLM39216.1	OWP05537.1	RAL62622.1,	RAL62623.1	CZR52236.1,	CZR62243.1,	CZR64103.1,	CZR68839.1	KFY57505.1,	KFY59171.1	OQN96479.1,	OQO00935.1,	OQO03235.1,	OQO07253.1	CZS92679.1,	CZT06190.1	PQE30490.1,	PQE31309.1	ESZ96753.1,	ESZ99124.1	APA05379.1,	APA08546.1	XP_018737332.1	PWW77506.1	PNH27251.1	OBS19852.1,	OBS29602.1
OG0000565	XP_011117626.1	RMZ37261.1,	RMZ38945.1,	RMZ46865.1	SPB50297.1,	SPB52542.1	SZF02731.1	XP_001545763.1,	XP_001547579.1	PBP20081.1,	PBP20423.1,	PBP21941.1,	PBP25502.1	XP_020128059.1,	XP_020130524.1	KHJ33041.1	EHL00267.1,	EHL00282.1	RDB27634.1	SLM33394.1,	SLM39682.1	OWP01078.1,	OWP01317.1	RAL61392.1	CZR52979.1,	CZR69434.1	KFY55226.1,	KFY57615.1	OQO06709.1,	OQO09916.1	XP_023468552.1	CZS99448.1,	CZT01473.1	PQE07834.1,	PQE30906.1	ESZ96841.1,	ESZ98190.1	APA07465.1,	APA16198.1	XP_018736032.1	PWW78307.1	PNH31239.1,	PNH31489.1	OBS21196.1,	OBS25830.1
OG0000566	XP_011117688.1,	XP_011119438.1	RMZ39779.1	SPB48051.1	SZF00397.1	XP_001558503.1,	XP_024551858.1,	XP_024551859.1,	XP_024551860.1	PBP24700.1,	PBP28289.1	XP_020135427.1	KHJ31781.1	EHK99174.1,	EHK99210.1	RDB15522.1,	RDB19585.1,	RDB29889.1	SLM41046.1	OWP05796.1	RAL65078.1	CZR62033.1,	CZR62574.1	KFY63172.1,	KFY67514.1	OQO01253.1,	OQO10846.1	XP_023461603.1,	XP_023463311.1,	XP_023464042.1,	XP_023465634.1,	XP_023465940.1,	XP_023466107.1,	XP_023466774.1,	XP_023469130.1,	XP_023470265.1	CZT05284.1	PQE06389.1,	PQE14909.1	ESZ93610.1	APA06306.1	XP_018737051.1,	XP_018737089.1	PWW73925.1	PNH28952.1
OG0000567	XP_011117873.1,	XP_011123813.1	RMZ48185.1,	RMZ48284.1	SPB47199.1	SZF01318.1,	SZF06275.1	XP_001550008.1,	XP_024551013.1	PBP15353.1,	PBP16445.1	XP_020125103.1,	XP_020133223.1	KHJ30877.1	EHK98073.1	RDB16707.1,	RDB25077.1,	RDB29664.1	SLM35239.1,	SLM35576.1	OWP00374.1,	OWP00764.1	RAL60813.1	CZR54418.1,	CZR60492.1	KFY51708.1,	KFY55535.1	OQN97539.1,	OQN99263.1,	OQO03346.1	XP_023465915.1,	XP_023467498.1,	XP_023470787.1	CZT02030.1,	CZT05125.1	PQE16088.1,	PQE33007.1	ESZ91384.1,	ESZ97606.1	APA10496.1,	APA11932.1	PWW73412.1	PNH29575.1,	PNH36078.1	OBS21142.1
OG0000568	XP_011117895.1	RMZ40524.1,	RMZ45148.1,	RMZ45562.1	SPB43824.1,	SPB50557.1	XP_001548290.1,	XP_024552778.1	PBP17660.1,	PBP23596.1	XP_020129917.1,	XP_020131995.1	EHK97248.1	RDB19429.1,	RDB29943.1	SLM35122.1	OWO99357.1	RAL61331.1,	RAL65011.1	CZR53014.1,	CZR56255.1,	CZR66585.1,	CZR69972.1	KFY60419.1	OQN96540.1,	OQN99218.1,	OQO00745.1,	OQO01898.1,	OQO06711.1,	OQO09918.1,	OQO11650.1,	OQO11763.1,	OQO11764.1	CZS99277.1,	CZT10903.1	PQE06956.1,	PQE22370.1	ESZ92532.1,	ESZ98235.1	APA06385.1,	APA07507.1	PWW73645.1,	PWW76135.1	PNH33963.1	OBS24776.1
OG0000569	XP_011118034.1	RMZ43791.1,	RMZ43972.1	SPB46413.1,	SPB47531.1	SZF00418.1	XP_001551204.1,	XP_024552393.1,	XP_024553568.1	PBP15684.1,	PBP16373.1	XP_020128287.1,	XP_020135523.1	KHJ34216.1	EHK96736.1	RDB20915.1	SLM39474.1	OWP03337.1,	OWP07342.1	RAL58674.1,	RAL61152.1	CZR68426.1	KFY54865.1,	KFY59245.1,	KFY60277.1	OQN97286.1,	OQO01443.1,	OQO09472.1,	OQO10759.1	XP_023462094.1	CZS90096.1,	CZS96215.1	PQE16335.1,	PQE16338.1	ESZ91566.1,	ESZ93830.1	APA13229.1,	APA13310.1	XP_018737334.1	PWW72192.1	PNH26738.1,	PNH27608.1,	PNH30274.1	OBS20175.1,	OBS23788.1
OG0000570	XP_011118113.1,	XP_011119559.1,	XP_011119781.1,	XP_011121869.1	RMZ38110.1	XP_020129924.1,	XP_020135221.1	RDB14610.1,	RDB14785.1,	RDB17478.1,	RDB18105.1,	RDB18110.1,	RDB18377.1,	RDB18405.1,	RDB18407.1,	RDB20905.1,	RDB21515.1,	RDB21802.1,	RDB21804.1,	RDB21823.1,	RDB21847.1,	RDB21849.1,	RDB21858.1,	RDB23137.1,	RDB23188.1,	RDB23523.1,	RDB23589.1,	RDB23999.1,	RDB25963.1,	RDB26366.1,	RDB27183.1,	RDB27269.1,	RDB27522.1,	RDB31079.1	SLM36200.1	CZR55625.1,	CZR60275.1,	CZR61562.1,	CZR66070.1,	CZR67311.1	CZT07711.1	PQE33842.1	PWW78199.1	PNH33349.1	OBS19139.1
OG0000571	XP_011118198.1,	XP_011120904.1,	XP_011121101.1,	XP_011121966.1,	XP_011122614.1,	XP_011124858.1,	XP_011125326.1,	XP_011125588.1	RMZ36438.1,	RMZ37907.1,	RMZ39011.1,	RMZ45263.1,	RMZ46253.1	SPB46775.1,	SPB50653.1,	SPB52115.1,	SPB52459.1	XP_001552825.2,	XP_001553230.2,	XP_024552844.1	XP_020124894.1,	XP_020125919.1	EHL01617.1	RDB17189.1,	RDB19509.1,	RDB21416.1,	RDB22804.1,	RDB26315.1,	RDB28238.1,	RDB28808.1	CZR51823.1	KFY54595.1,	KFY61143.1,	KFY65769.1,	KFY66937.1	OQO14420.1,	OQO14742.1	ESZ91703.1	APA12067.1	XP_018734869.1	PNH33599.1,	PNH33600.1	OBS18954.1,	OBS23168.1,	OBS28602.1
OG0000572	XP_011119049.1,	XP_011119050.1,	XP_011119126.1	RMZ39956.1	SPB50463.1	XP_001550226.2,	XP_024553118.1	PBP20684.1,	PBP20685.1,	PBP27087.1,	PBP27088.1	XP_020128984.1,	XP_020129613.1	KHJ33498.1	EHL01096.1,	EHL02877.1	RDB18391.1	SLM33376.1,	SLM33768.1	OWO98258.1,	OWP03806.1,	OWP03807.1	RAL58766.1	CZR53224.1,	CZR60234.1,	CZR62774.1,	CZR62775.1	KFY60434.1	OQO07691.1,	OQO08325.1,	OQO08840.1,	OQO09108.1,	OQO13052.1	XP_023469326.1	CZS95557.1,	CZS98597.1,	CZT03564.1,	CZT03565.1	PQE30007.1	ESZ94218.1	APA16335.1	PWW76893.1	PNH28719.1	OBS25746.1,	OBS27141.1
OG0000573	XP_011119666.1	RMZ38638.1	SPB49284.1	SZF01141.1,	SZF03344.1	XP_001545851.2,	XP_024548956.1	PBP21039.1,	PBP28863.1	XP_020134626.1	KHJ34223.1,	KHJ34284.1	EHK97372.1	RDB17641.1,	RDB26583.1	SLM40799.1	OWP03456.1,	OWP05513.1	RAL61798.1,	RAL66295.1	CZR62194.1,	CZR62530.1	KFY56953.1,	KFY58010.1	OQO02716.1,	OQO05509.1	XP_023461007.1,	XP_023462102.1,	XP_023465320.1,	XP_023468395.1	CZS92151.1,	CZS97197.1	PQE31692.1,	PQE33961.1	ESZ90762.1,	ESZ96993.1	APA05503.1,	APA09502.1	XP_018735903.1	PWW72741.1,	PWW74013.1	PNH33909.1,	PNH34413.1	OBS23662.1,	OBS24668.1
OG0000574	XP_011119940.1,	XP_011122964.1	RMZ38491.1,	RMZ43532.1	SPB49765.1,	SPB53226.1	SZF02970.1	XP_001554913.1,	XP_024547982.1	PBP17278.1,	PBP19547.1	XP_020125386.1,	XP_020133258.1	KHJ35326.1	EHL02678.1,	EHL02683.1	RDB19883.1	SLM35562.1,	SLM37266.1	OWP04927.1,	OWP04928.1	RAL59663.1	CZR50218.1,	CZR50219.1,	CZR68265.1	KFY57026.1	OQN97547.1,	OQN99193.1,	OQO03337.1,	OQO11676.1	XP_023470599.1	CZT05420.1,	CZT06536.1	PQE31884.1,	PQE31897.1	ESZ90833.1	APA08352.1,	APA08354.1	XP_018736472.1	PWW73349.1,	PWW74412.1	PNH34566.1,	PNH34567.1	OBS26811.1,	OBS26812.1
OG0000575	XP_011120880.1	RMZ41508.1	SPB46276.1	SZF01938.1	XP_001548088.1,	XP_001560579.2	PBP16936.1,	PBP25332.1,	PBP25889.1,	PBP27159.1	XP_020131660.1,	XP_020132078.1	KHJ33382.1	RDB15599.1,	RDB16242.1	SLM40011.1	OWP05572.1,	OWP06172.1,	OWP06885.1	RAL61804.1,	RAL67591.1	CZR52118.1,	CZR54989.1,	CZR62965.1	KFY56115.1,	KFY63275.1	OQO01480.1,	OQO01481.1,	OQO02021.1,	OQO10489.1,	OQO10587.1,	OQO11905.1	XP_023465919.1	CZT00610.1,	CZT07804.1,	CZT12142.1,	CZT13607.1	PQE29401.1,	PQE29765.1	ESZ95304.1,	ESZ97002.1	APA09513.1	PNH35974.1	OBS21616.1,	OBS26766.1
OG0000576	XP_011121563.1,	XP_011128117.1	RMZ40171.1	SPB48018.1	XP_024551502.1	PBP26560.1,	PBP28596.1	XP_020126464.1,	XP_020126607.1,	XP_020128395.1	KHJ34834.1	EHK99132.1	RDB22845.1	SLM41260.1	OWP06572.1	RAL59337.1	CZR54383.1,	CZR56760.1,	CZR64583.1,	CZR66260.1,	CZR68260.1,	CZR68261.1,	CZR68490.1,	CZR68549.1,	CZR68550.1,	CZR69232.1	KFY61499.1	OQN97498.1,	OQN97773.1,	OQN98381.1,	OQO00452.1,	OQO03301.1	XP_023466715.1	CZS89608.1,	CZT02063.1,	CZT10818.1,	CZT13156.1	PQE14580.1,	PQE32075.1	ESZ98015.1	APA10348.1	XP_018737920.1	PWW73556.1	PNH27520.1	OBS17952.1
OG0000577	XP_011122171.1,	XP_011123088.1	RMZ43052.1,	RMZ44987.1	SPB43537.1,	SPB49874.1	XP_001559635.1,	XP_024549103.1	PBP18328.1,	PBP23130.1,	PBP23526.1	XP_020127457.1,	XP_020134514.1	KHJ32732.1	EHK97533.1,	EHL00213.1,	EHL01053.1,	EHL01268.1,	EHL02117.1	RDB16274.1	SLM33671.1	OWP06404.1	RAL58940.1,	RAL59917.1	CZR55007.1,	CZR55571.1,	CZR56892.1,	CZR66617.1	KFY54532.1,	KFY55976.1	OQN96084.1,	OQO07313.1,	OQO11488.1,	OQO13147.1	CZS98805.1	PQE24914.1,	PQE33991.1	ESZ97286.1	APA09402.1	PWW76963.1	PNH27126.1,	PNH28040.1	OBS17768.1,	OBS22517.1,	OBS25797.1
OG0000578	XP_011123148.1	RMZ42763.1,	RMZ44143.1,	RMZ44571.1	SPB46553.1,	SPB48554.1,	SPB50787.1	XP_001551177.1,	XP_001552597.1	XP_020129849.1,	XP_020133628.1	EHK97855.1,	EHL00237.1,	EHL03399.1	RDB21794.1,	RDB29189.1	SLM39237.1	OWP00568.1,	OWP01731.1	RAL58990.1,	RAL61171.1	CZR51890.1,	CZR60679.1,	CZR64671.1,	CZR65720.1	KFY59202.1	OQO10257.1,	OQO14500.1	CZS96146.1,	CZS96249.1,	CZT12292.1	PQE16352.1,	PQE27380.1	ESZ93846.1,	ESZ94080.1	APA11448.1,	APA13207.1	XP_018737048.1,	XP_018738099.1	PNH27303.1,	PNH30865.1,	PNH31297.1	OBS18826.1,	OBS20795.1,	OBS24282.1
OG0000579	XP_011124131.1,	XP_011126895.1,	XP_011128009.1	RMZ37173.1,	RMZ46996.1	SPB46031.1	SZF03628.1	XP_024550181.1,	XP_024550182.1,	XP_024550183.1,	XP_024553802.1	PBP16646.1,	PBP25262.1	XP_020132912.1	KHJ31699.1,	KHJ35403.1	RDB22698.1	SLM38033.1	OWP06013.1	RAL63572.1,	RAL66257.1	CZR54553.1,	CZR67479.1	KFY58126.1,	KFY67017.1	OQN95097.1,	OQN95542.1,	OQN96225.1,	OQN96426.1,	OQO07202.1,	OQO08789.1	CZS99912.1,	CZT03568.1,	CZT07039.1,	CZT11999.1	PQE17928.1,	PQE28768.1,	PQE28769.1,	PQE34110.1,	PQE34113.1	ESZ97765.1	APA05392.1,	APA15326.1	OBS15211.1,	OBS29658.1
OG0000580	XP_011125955.1	RMZ46605.1,	RMZ47442.1	SPB45270.1,	SPB52356.1	SZF00812.1	XP_001551694.1,	XP_024547488.1,	XP_024547489.1,	XP_024547490.1	PBP23547.1,	PBP25618.1,	PBP28294.1	XP_020126419.1,	XP_020128226.1	KHJ34145.1	EHK97277.1,	EHL03874.1	RDB24023.1,	RDB27542.1	SLM33305.1	OWP05756.1,	OWP06411.1	RAL65827.1,	RAL67364.1	CZR51631.1,	CZR56937.1	KFY51386.1,	KFY68045.1	OQO05755.1,	OQO09732.1	XP_023471423.1	CZS96511.1,	CZT01020.1	PQE29469.1,	PQE32805.1	ESZ96124.1,	ESZ98453.1	APA07666.1,	APA11604.1	XP_018734606.1	PWW78423.1	PNH31303.1,	PNH32888.1	OBS27674.1
OG0000581	XP_011126875.1,	XP_011127360.1	RMZ44303.1	SPB44910.1	SZF04843.1	XP_001552065.1	PBP15418.1,	PBP16573.1,	PBP20288.1,	PBP21625.1,	PBP28086.1	XP_020129960.1,	XP_020131395.1	EHK98760.1,	EHK99529.1,	EHL00495.1	RDB16042.1,	RDB16076.1,	RDB17799.1	OWP00395.1,	OWP01718.1,	OWP01759.1,	OWP02384.1	RAL67983.1	CZR54038.1,	CZR55499.1,	CZR60675.1	KFY54888.1	OQO07579.1	CZS97041.1,	CZT06605.1,	CZT07344.1	PQE18816.1	ESZ93650.1	APA09797.1	PWW73071.1,	PWW73256.1,	PWW77981.1,	PWW78493.1	PNH27527.1,	PNH31377.1,	PNH36550.1	OBS22597.1,	OBS25935.1,	OBS26066.1
OG0000582	XP_011127039.1	RMZ41401.1,	RMZ41505.1,	RMZ42313.1,	RMZ42632.1,	RMZ42708.1	SPB45286.1,	SPB46272.1,	SPB46641.1,	SPB46777.1,	SPB52315.1	SZF04866.1	XP_001552084.1	PBP15849.1,	PBP25939.1	XP_020127581.1,	XP_020128030.1,	XP_020131679.1	KHJ31357.1	EHL01110.1	RDB22816.1	SLM40013.1	OWP03614.1,	OWP06417.1	RAL67970.1	CZR63505.1,	CZR64531.1,	CZR64598.1,	CZR66653.1,	CZR68374.1	KFY60375.1,	KFY63534.1	OQN96307.1,	OQN96822.1	XP_023464065.1	CZT00595.1	PQE18790.1,	PQE25001.1	ESZ93666.1	APA09814.1	XP_018736469.1	PWW76464.1	PNH28094.1	OBS20499.1,	OBS25588.1
OG0000583	XP_011127805.1	RMZ45403.1	SZF01532.1	XP_024547395.1,	XP_024547396.1,	XP_024548276.1,	XP_024549350.1	PBP19929.1	XP_020133207.1	KHJ35803.1	EHK97013.1,	EHK97485.1	SLM34978.1	OWP03914.1,	OWP06169.1	RAL64340.1	CZR51514.1,	CZR56171.1,	CZR56792.1,	CZR67377.1,	CZR68136.1	KFY51270.1,	KFY56077.1,	KFY57542.1,	KFY58375.1,	KFY66019.1	CZT02016.1,	CZT09504.1	PQE10608.1,	PQE32593.1	ESZ92440.1,	ESZ93378.1,	ESZ97370.1	APA12711.1,	APA14404.1,	APA15782.1	PWW73287.1	PNH26287.1,	PNH26362.1,	PNH27099.1,	PNH27223.1	OBS19368.1,	OBS21292.1,	OBS27940.1,	OBS29564.1
OG0000584	XP_011127811.1	RMZ36497.1,	RMZ39700.1,	RMZ44093.1	SPB44589.1,	SPB44892.1,	SPB46453.1,	SPB49198.1,	SPB51426.1	XP_024547302.1,	XP_024552781.1	PBP17232.1,	PBP27503.1	XP_020125147.1,	XP_020126057.1	EHK99974.1	RDB28387.1	SLM36288.1	OWP00565.1,	OWP07212.1	CZR53015.1,	CZR53300.1,	CZR58791.1,	CZR65791.1,	CZR68240.1	KFY58869.1	OQN95657.1,	OQN97022.1	CZS95829.1,	CZS96115.1	PQE06402.1,	PQE06957.1,	PQE10883.1,	PQE14920.1,	PQE24960.1	ESZ91889.1,	ESZ99287.1	APA07512.1,	APA10038.1,	APA14264.1	PWW74709.1	PNH26904.1	OBS20034.1,	OBS24478.1,	OBS25942.1
OG0000585	XP_011128169.1	RMZ45116.1,	RMZ47847.1	SPB48922.1,	SPB52800.1	XP_001555700.1,	XP_024551759.1,	XP_024551760.1	PBP19884.1,	PBP22517.1,	PBP24509.1	XP_020130962.1	KHJ33460.1	EHL00681.1,	EHL02596.1	RDB28568.1	SLM37559.1,	SLM38532.1,	SLM38679.1,	SLM38680.1,	SLM39895.1	OWP03265.1,	OWP05391.1	RAL63888.1,	RAL68779.1	CZR54729.1,	CZR70140.1	OQO03605.1,	OQO04727.1,	OQO04848.1,	OQO12024.1	XP_023470919.1	CZT05070.1,	CZT08131.1	PQE24540.1,	PQE32038.1	ESZ91300.1,	ESZ93291.1	APA10096.1,	APA14822.1	XP_018734912.1	PWW75772.1	PNH27023.1	OBS19112.1,	OBS28127.1
OG0000586	RMZ36879.1,	RMZ37954.1,	RMZ42040.1,	RMZ42396.1,	RMZ42454.1,	RMZ43806.1,	RMZ44061.1,	RMZ44895.1,	RMZ48246.1,	RMZ48497.1,	RMZ48645.1	SPB42579.1,	SPB42610.1,	SPB43507.1,	SPB43521.1,	SPB44843.1,	SPB46831.1,	SPB50948.1,	SPB53293.1	XP_020131429.1,	XP_020131590.1,	XP_020132218.1	SLM39090.1	CZR52886.1,	CZR58880.1,	CZR63082.1,	CZR66394.1,	CZR66611.1	KFY60349.1	OQN98404.1,	OQO03973.1,	OQO07710.1,	OQO08820.1	CZT03076.1,	CZT06706.1	PQE11613.1	APA09612.1	PNH27121.1,	PNH30385.1,	PNH31335.1	OBS18775.1,	OBS21478.1,	OBS23635.1,	OBS24254.1,	OBS25130.1
OG0000587	RMZ37710.1,	RMZ40153.1,	RMZ41092.1,	RMZ48345.1	SPB42844.1,	SPB45557.1,	SPB50546.1	XP_001546147.1,	XP_001553690.2,	XP_001554791.1,	XP_001559130.2	PBP16285.1,	PBP22022.1,	PBP23135.1,	PBP23732.1	SLM38560.1,	SLM38573.1,	SLM41177.1	OWO97774.1,	OWP04240.1	RAL66762.1,	RAL67301.1	CZR56396.1,	CZR57879.1,	CZR59511.1,	CZR65215.1	OQO00830.1,	OQO01136.1,	OQO03137.1,	OQO04440.1	XP_023468100.1	CZT05427.1	PQE07841.1,	PQE30372.1,	PQE31438.1,	PQE31540.1	ESZ92341.1,	ESZ93270.1,	ESZ93306.1,	ESZ93588.1	APA08959.1,	APA13480.1	XP_018733856.1,	XP_018736749.1,	XP_018737611.1
OG0000588	RMZ37820.1,	RMZ44551.1,	RMZ46613.1	SPB44584.1,	SPB48252.1,	SPB48525.1	XP_024547716.1,	XP_024548382.1,	XP_024552567.1	XP_020125627.1,	XP_020135224.1	RAL65324.1,	RAL67054.1	CZR52230.1,	CZR59257.1,	CZR61493.1,	CZR66521.1	KFY51553.1,	KFY54621.1,	KFY60851.1,	KFY62826.1	OQN96602.1,	OQN99740.1,	OQO00601.1,	OQO02575.1,	OQO03022.1,	OQO05256.1,	OQO05401.1,	OQO11351.1	CZS92692.1,	CZS94025.1,	CZT10062.1,	CZT10064.1	PQE17180.1,	PQE19531.1,	PQE31439.1	ESZ90147.1	APA08673.1	PNH34942.1,	PNH35030.1	OBS19875.1,	OBS24778.1,	OBS25552.1,	OBS26043.1,	OBS26208.1
OG0000589	SPB44629.1,	SPB53371.1	XP_001549796.1,	XP_024546439.1,	XP_024548747.1,	XP_024550755.1	PBP15727.1,	PBP16196.1,	PBP24420.1,	PBP25971.1	XP_020127442.1,	XP_020128485.1,	XP_020129025.1	SLM35034.1,	SLM35824.1	OWO98956.1,	OWP07376.1	RAL63290.1,	RAL64146.1,	RAL65945.1,	RAL68040.1	CZR52416.1,	CZR58725.1,	CZR61418.1	KFY59373.1,	KFY67448.1	OQO03485.1,	OQO04523.1,	OQO08344.1,	OQO09128.1,	OQO11024.1,	OQO13561.1	CZS91847.1,	CZT00095.1,	CZT03440.1	PQE08344.1,	PQE11769.1,	PQE31805.1,	PQE32895.1	ESZ89889.1,	ESZ96035.1	APA07098.1,	APA11656.1,	APA14467.1	OBS19864.1
OG0000590	RDB18681.1,	RDB30355.1	PNH26277.1	OBS15085.1,	OBS15116.1,	OBS15263.1,	OBS15270.1,	OBS15446.1,	OBS15449.1,	OBS15540.1,	OBS15543.1,	OBS15755.1,	OBS15795.1,	OBS16015.1,	OBS16118.1,	OBS16122.1,	OBS16236.1,	OBS16247.1,	OBS16275.1,	OBS16327.1,	OBS16461.1,	OBS16493.1,	OBS16545.1,	OBS16692.1,	OBS16693.1,	OBS16719.1,	OBS16803.1,	OBS16900.1,	OBS16930.1,	OBS16981.1,	OBS17088.1,	OBS17099.1,	OBS17107.1,	OBS17246.1,	OBS17318.1,	OBS17334.1,	OBS17393.1,	OBS17431.1,	OBS17484.1,	OBS17538.1,	OBS18924.1,	OBS22980.1,	OBS24602.1,	OBS26127.1,	OBS28384.1
OG0000591	XP_011117468.1,	XP_011124763.1	RMZ48374.1	SPB42753.1	SZF02394.1	XP_024550302.1,	XP_024551222.1	PBP18119.1,	PBP18910.1,	PBP21369.1,	PBP27870.1	XP_020125246.1,	XP_020127061.1,	XP_020130592.1	KHJ34394.1,	KHJ35730.1	RDB15851.1,	RDB29689.1,	RDB29695.1	SLM39251.1	OWO99258.1,	OWP04712.1	RAL68475.1,	RAL68743.1,	RAL68744.1	CZR57272.1,	CZR60667.1,	CZR68706.1	KFY56242.1	OQO08985.1	XP_023464565.1	CZT01095.1,	CZT07276.1	PQE15992.1,	PQE33587.1	ESZ91278.1,	ESZ96563.1	APA10120.1,	APA10965.1	XP_018734615.1,	XP_018735738.1	PNH27041.1	OBS20987.1,	OBS24783.1
OG0000592	XP_011117616.1	RMZ40032.1,	RMZ42326.1	SPB43310.1,	SPB50583.1	SZF02709.1	XP_001546533.2,	XP_001557887.1	PBP17806.1,	PBP19058.1,	PBP22859.1,	PBP24575.1	XP_020130561.1,	XP_020135307.1	EHL01425.1	RDB15813.1,	RDB21424.1,	RDB28528.1,	RDB29302.1,	RDB29303.1	SLM36066.1	OWO97718.1,	OWP01962.1	RAL58794.1,	RAL65699.1	CZR51348.1,	CZR53034.1	KFY57587.1	OQN95626.1,	OQO09846.1	XP_023463810.1	CZS96103.1,	CZT11874.1	PQE21109.1,	PQE28720.1	ESZ91665.1,	ESZ97740.1	APA12790.1,	APA16149.1	XP_018734877.1	PWW78321.1	PNH35621.1	OBS20382.1,	OBS28711.1
OG0000593	XP_011117756.1,	XP_011118425.1,	XP_011124344.1	RMZ37089.1,	RMZ39971.1	SPB44108.1	SZF02329.1	XP_001546740.1	PBP18567.1,	PBP19815.1,	PBP21870.1	XP_020126963.1,	XP_020134092.1	KHJ32263.1	EHK97711.1	RDB15942.1,	RDB18878.1,	RDB19680.1,	RDB20542.1	SLM33554.1,	SLM38080.1	OWP03868.1	RAL62025.1	CZR57875.1,	CZR63370.1	KFY57767.1,	KFY60787.1	OQO14136.1,	OQO14451.1,	OQO14773.1,	OQO15066.1	CZT06845.1,	CZT10587.1	PQE06954.1	ESZ97874.1	APA14025.1	PWW76043.1,	PWW80526.1	PNH26847.1,	PNH29719.1,	PNH31385.1	OBS22318.1,	OBS24272.1,	OBS28827.1
OG0000594	XP_011117880.1	RMZ36445.1,	RMZ37482.1,	RMZ43828.1	SPB44619.1,	SPB46706.1,	SPB50786.1,	SPB52439.1	XP_001552814.1,	XP_001555115.1,	XP_001555963.1,	XP_001556379.1,	XP_001556804.1,	XP_024547423.1,	XP_024547424.1	XP_020131606.1,	XP_020132271.1	EHK96501.1,	EHL01877.1	SLM39618.1	CZR57113.1,	CZR58188.1,	CZR68863.1	KFY58626.1,	KFY66400.1	OQN96313.1,	OQN96817.1,	OQO11231.1,	OQO13354.1	XP_023466621.1	CZS96361.1	PQE18989.1,	PQE31700.1,	PQE33514.1	ESZ96438.1	APA08968.1	PNH28350.1,	PNH31999.1,	PNH32660.1,	PNH35136.1,	PNH35942.1	OBS24501.1,	OBS25131.1,	OBS25537.1
OG0000595	XP_011118512.1,	XP_011127020.1,	XP_011128066.1	RMZ37445.1,	RMZ39268.1,	RMZ42234.1,	RMZ42445.1,	RMZ45751.1	SPB44549.1,	SPB44550.1,	SPB46060.1,	SPB47764.1	XP_001551209.2,	XP_001553253.1,	XP_024546851.1	PBP21453.1,	PBP21487.1	XP_020125399.1,	XP_020125400.1,	XP_020128653.1,	XP_020135514.1	EHK98639.1	SLM33888.1,	SLM34725.1,	SLM38057.1,	SLM38668.1	OWP04140.1	RAL59087.1,	RAL63523.1	CZR51357.1,	CZR70209.1	KFY56655.1,	KFY64422.1	OQN98884.1,	OQO12399.1	PQE21302.1,	PQE21304.1,	PQE23115.1,	PQE23141.1	APA11372.1,	APA12060.1,	APA13286.1	PNH27787.1	OBS27883.1
OG0000596	XP_011119108.1	RMZ47878.1	SPB45917.1	XP_001556921.1,	XP_001558083.1,	XP_024549230.1	PBP23757.1,	PBP26833.1,	PBP27267.1,	PBP28307.1	XP_020128562.1	EHK97550.1,	EHL02212.1	SLM41166.1	OWP01030.1,	OWP01830.1,	OWP02714.1	RAL65553.1,	RAL66752.1	CZR50422.1,	CZR50888.1,	CZR53522.1,	CZR60867.1,	CZR64980.1,	CZR68531.1	KFY59577.1,	KFY65866.1	OQO03608.1,	OQO04723.1,	OQO14161.1	CZS89246.1,	CZT11371.1	PQE06349.1,	PQE27043.1,	PQE28680.1	ESZ92218.1,	ESZ95546.1,	ESZ95857.1	APA08983.1,	APA12941.1,	APA14637.1	PNH31543.1,	PNH33317.1	OBS23212.1
OG0000597	XP_011119442.1,	XP_011121796.1	RMZ35995.1,	RMZ39100.1	SPB47734.1	XP_001547950.1	PBP21219.1,	PBP25175.1,	PBP28151.1	XP_020127939.1,	XP_020129111.1	KHJ31171.1	EHK96590.1,	EHL02388.1	RDB18477.1	SLM40673.1	OWO98574.1,	OWP05699.1	RAL66462.1	CZR54003.1	KFY56764.1	OQO04265.1,	OQO06254.1,	OQO07875.1,	OQO10556.1	XP_023463392.1,	XP_023467354.1,	XP_023468451.1	CZS93953.1,	CZT11457.1	PQE11603.1	ESZ93755.1	APA13602.1	XP_018734273.1	PWW77994.1,	PWW77995.1,	PWW77996.1,	PWW77998.1,	PWW77999.1,	PWW79310.1	PNH26586.1,	PNH27333.1	OBS20903.1,	OBS22504.1
OG0000598	XP_011119518.1	RMZ37731.1,	RMZ40674.1,	RMZ43210.1	SPB45530.1,	SPB46697.1	XP_024553790.1,	XP_024553937.1,	XP_024553938.1,	XP_024553939.1,	XP_024553940.1	PBP16833.1,	PBP21886.1,	PBP22818.1,	PBP24821.1	XP_020132804.1	KHJ31387.1	EHK98971.1	RDB21037.1	SLM38854.1	OWP01493.1,	OWP01920.1	RAL60823.1,	RAL63593.1	CZR52259.1,	CZR59041.1	KFY66305.1	OQN95949.1,	OQN99890.1	XP_023466245.1,	XP_023466468.1	CZS92742.1,	CZS92893.1	PQE21571.1,	PQE21632.1,	PQE21633.1	ESZ92970.1,	ESZ97198.1	APA15167.1	XP_018736750.1	PWW80393.1	PNH35232.1	OBS17659.1,	OBS20960.1
OG0000599	XP_011120110.1	RMZ38352.1,	RMZ43704.1,	RMZ44458.1,	RMZ44718.1	SPB42997.1,	SPB48516.1,	SPB49222.1,	SPB49945.1,	SPB51792.1	XP_001547403.1,	XP_024546600.1	PBP18730.1,	PBP19193.1,	PBP25919.1	XP_020133964.1,	XP_020135463.1	KHJ34907.1	EHK96675.1,	EHL02527.1	RDB28674.1	SLM37132.1	OWO98399.1	RAL64570.1	CZR55023.1,	CZR57510.1,	CZR58712.1,	CZR70192.1	KFY61597.1,	KFY61951.1	OQN98937.1,	OQO05741.1,	OQO09718.1,	OQO12439.1	XP_023468779.1	CZS99180.1,	CZT00849.1	PQE28050.1	ESZ96185.1	APA14203.1	XP_018733869.1	PWW72125.1	PNH30068.1	OBS28120.1
OG0000600	XP_011120629.1	RMZ40286.1,	RMZ42566.1,	RMZ47396.1	SPB47994.1	XP_024551268.1,	XP_024552836.1,	XP_024552837.1	PBP18346.1,	PBP21344.1,	PBP22139.1,	PBP28335.1	XP_020129542.1	KHJ30735.1	EHL03715.1,	EHL03716.1	OWP00524.1,	OWP00605.1,	OWP01168.1	RAL60742.1	CZR51613.1,	CZR53103.1,	CZR63256.1	KFY64416.1	OQN95649.1,	OQO08380.1,	OQO09167.1,	OQO10015.1	CZS98546.1	PQE23113.1,	PQE23139.1,	PQE32057.1,	PQE32952.1	ESZ90363.1,	ESZ93167.1	APA07616.1,	APA10282.1	XP_018733839.1,	XP_018734629.1,	XP_018735844.1	PWW78212.1	PNH34206.1,	PNH35913.1	OBS29283.1
OG0000601	XP_011121595.1	RMZ39949.1,	RMZ40426.1,	RMZ43737.1	SPB50438.1	XP_001559852.1,	XP_001559853.1	PBP16134.1,	PBP16135.1,	PBP21474.1,	PBP21475.1	XP_020135242.1,	XP_020135383.1	KHJ31990.1,	KHJ34238.1	RDB22883.1	SLM35935.1,	SLM39273.1	OWO92776.1	RAL68094.1,	RAL68095.1	CZR58022.1,	CZR58023.1	KFY60359.1	OQO11222.1,	OQO11248.1,	OQO13337.1,	OQO13362.1	XP_023465482.1	CZT05687.1,	CZT08319.1	PQE34050.1,	PQE34061.1	ESZ94945.1,	ESZ94946.1	APA09713.1,	APA09714.1	XP_018734634.1	PWW71621.1,	PWW77288.1	PNH36760.1,	PNH36761.1	OBS26355.1,	OBS26356.1
OG0000602	XP_011122770.1	RMZ38265.1	SPB44030.1	SZF00409.1	XP_001559684.1	PBP22989.1,	PBP24218.1	XP_020125075.1,	XP_020130691.1,	XP_020131830.1	KHJ35702.1	EHK96262.1	RDB21526.1,	RDB23478.1,	RDB25524.1	SLM33619.1	OWP00254.1	RAL59948.1,	RAL59949.1	CZR55341.1	KFY60382.1	OQO01992.1,	OQO11871.1	XP_023463422.1,	XP_023463861.1,	XP_023464086.1,	XP_023464986.1,	XP_023467619.1,	XP_023468517.1,	XP_023469223.1,	XP_023469709.1,	XP_023471703.1	CZT13266.1	PQE33327.1	ESZ98076.1	APA09434.1	XP_018735881.1	PWW75635.1	PNH35458.1,	PNH35879.1	OBS24576.1,	OBS24577.1,	OBS25976.1,	OBS27171.1
OG0000603	XP_011123733.1,	XP_011123751.1,	XP_011125737.1	XP_001549048.1,	XP_001550461.1,	XP_024552059.1	PBP17597.1,	PBP24414.1	XP_020125252.1,	XP_020126974.1,	XP_020130795.1	KHJ35271.1	EHL00807.1	RDB21792.1,	RDB22986.1,	RDB26852.1	SLM40470.1	OWO97413.1	RAL65767.1,	RAL65939.1,	RAL67842.1	CZR51696.1,	CZR53719.1,	CZR59178.1	KFY60592.1	OQO02164.1,	OQO07120.1,	OQO07975.1,	OQO10445.1	XP_023466125.1	CZS94128.1,	CZT13349.1	PQE16301.1,	PQE18854.1,	PQE32879.1	ESZ96039.1,	ESZ98948.1	APA09855.1,	APA11661.1,	APA12831.1	PWW73659.1	PNH31426.1	OBS22600.1,	OBS23648.1
OG0000604	XP_011123752.1,	XP_011126028.1	RMZ37243.1,	RMZ43809.1	SPB43029.1,	SPB45813.1	XP_001548520.1,	XP_024549889.1,	XP_024550878.1,	XP_024550879.1,	XP_024551035.1	PBP22106.1	XP_020131462.1	EHL00975.1,	EHL03589.1	RDB29046.1	SLM41500.1,	SLM41501.1	OWP01211.1	RAL58740.1,	RAL66000.1	CZR50468.1,	CZR51328.1,	CZR51727.1,	CZR60590.1,	CZR63975.1	KFY57691.1	OQN98002.1,	OQO02255.1,	OQO07029.1,	OQO13751.1	XP_023462351.1	CZS96621.1,	CZT10120.1,	CZT11821.1	PQE31391.1,	PQE32819.1	ESZ91508.1,	ESZ95578.1,	ESZ96606.1	APA11808.1,	APA11957.1	PWW73661.1	PNH28860.1
OG0000605	XP_011123988.1,	XP_011126960.1	RMZ41494.1	SPB46302.1,	SPB47440.1	XP_024550639.1,	XP_024550640.1,	XP_024552922.1	PBP16862.1,	PBP21442.1,	PBP25539.1	XP_020125079.1,	XP_020127750.1,	XP_020130631.1	EHK99936.1	RDB16739.1,	RDB22764.1	SLM35671.1	OWO98193.1,	OWP01736.1	RAL64105.1	CZR53323.1,	CZR68614.1	KFY51186.1,	KFY60759.1	OQN95450.1,	OQN99537.1	XP_023466091.1,	XP_023467043.1,	XP_023468233.1	CZS96135.1,	CZT02936.1	PQE21040.1	ESZ93777.1,	ESZ94061.1	APA07539.1,	APA11461.1	XP_018735885.1	PWW76757.1	PNH34204.1,	PNH35631.1	OBS26878.1,	OBS28702.1,	OBS29286.1
OG0000606	XP_011125697.1	XP_024547695.1,	XP_024550743.1,	XP_024551102.1,	XP_024551103.1	PBP17639.1,	PBP22023.1,	PBP23658.1,	PBP23731.1	XP_020132832.1	EHK97263.1,	EHL03578.1	OWP01635.1	RAL59073.1,	RAL67589.1	CZR51813.1,	CZR51821.1,	CZR55870.1,	CZR59768.1,	CZR66275.1,	CZR67604.1,	CZR69112.1	OQO00238.1,	OQO04966.1,	OQO07977.1,	OQO09372.1,	OQO09373.1,	OQO09374.1,	OQO10447.1,	OQO12063.1	CZT04298.1,	CZT05440.1	PQE24657.1,	PQE29386.1,	PQE32898.1	ESZ89604.1,	ESZ90476.1,	ESZ91602.1,	ESZ92985.1,	ESZ95189.1	APA07900.1,	APA11672.1,	APA12051.1	PWW73212.1
OG0000607	XP_011127765.1	RMZ35894.1,	RMZ41406.1,	RMZ42466.1,	RMZ44371.1,	RMZ47720.1	SPB46416.1,	SPB49657.1,	SPB51336.1,	SPB51825.1,	SPB52316.1	XP_024552100.1	XP_020125892.1,	XP_020126396.1,	XP_020127532.1	EHK97944.1,	EHL01383.1	RAL65564.1	CZR56900.1,	CZR63207.1,	CZR64601.1,	CZR66656.1,	CZR68542.1	KFY56080.1,	KFY56462.1,	KFY60600.1	OQN95234.1,	OQN96167.1,	OQN97575.1,	OQO05884.1	CZT06835.1	PQE10643.1,	PQE10644.1,	PQE16296.1	ESZ95397.1	APA12928.1	XP_018737608.1	PWW71953.1,	PWW71954.1	PNH33692.1,	PNH34208.1,	PNH36361.1	OBS20399.1,	OBS21585.1
OG0000608	XP_011128375.1	RMZ37872.1,	RMZ41908.1	SPB46873.1,	SPB49164.1	SZF03306.1	XP_024552140.1	PBP16912.1,	PBP20635.1,	PBP27182.1	XP_020134849.1	EHK96170.1,	EHL03277.1	RDB21642.1,	RDB30390.1	OWP02140.1,	OWP03599.1	RAL63930.1	CZR56423.1,	CZR62150.1,	CZR64915.1	KFY51149.1,	KFY57902.1,	KFY60332.1	OQN96482.1,	OQO07256.1,	OQO14337.1,	OQO15025.1	XP_023463801.1	CZS88803.1,	CZT12692.1	PQE19530.1	ESZ90825.1	APA12974.1	XP_018734520.1,	XP_018734522.1,	XP_018736437.1,	XP_018736438.1	PWW72907.1,	PWW73976.1	PNH26794.1,	PNH31234.1	OBS21674.1,	OBS25538.1
OG0000609	RMZ37981.1,	RMZ38832.1,	RMZ39247.1,	RMZ40353.1,	RMZ40798.1,	RMZ41468.1,	RMZ42072.1,	RMZ44088.1,	RMZ45985.1,	RMZ47563.1	SPB42471.1,	SPB43799.1,	SPB45293.1,	SPB46524.1,	SPB47629.1,	SPB48662.1,	SPB51118.1,	SPB53499.1	XP_024548286.1,	XP_024548287.1,	XP_024551551.1	CZR50299.1,	CZR55001.1,	CZR61789.1,	CZR63786.1,	CZR66265.1,	CZR66991.1,	CZR67077.1,	CZR68090.1,	CZR69699.1	OQO12715.1	CZS96849.1	PQE33806.1	ESZ91358.1,	ESZ94676.1	APA14928.1	XP_018735033.1,	XP_018735099.1,	XP_018737105.1	PWW79720.1	PNH29286.1	OBS20254.1,	OBS20942.1,	OBS24428.1
OG0000610	RMZ41620.1,	RMZ42365.1,	RMZ42561.1	SPB43534.1,	SPB49571.1,	SPB53443.1	XP_001547063.1,	XP_001551197.1,	XP_001559766.1,	XP_024546809.1,	XP_024552791.1	XP_020127635.1,	XP_020129570.1,	XP_020130332.1	EHK96695.1	OWO92956.1	RAL61157.1,	RAL62892.1,	RAL68228.1	CZR57514.1,	CZR58195.1,	CZR61885.1,	CZR65947.1,	CZR68060.1	OQO03577.1,	OQO04757.1	CZS96863.1,	CZT00110.1	PQE29540.1,	PQE31842.1	ESZ90416.1,	ESZ93836.1,	ESZ96228.1	APA05943.1,	APA06082.1,	APA09606.1,	APA13222.1,	APA16053.1	PNH27569.1,	PNH27570.1,	PNH31890.1	OBS17683.1,	OBS21605.1,	OBS26092.1
OG0000611	SZE99255.1,	SZE99257.1,	SZE99262.1,	SZE99915.1,	SZF00305.1,	SZF00314.1,	SZF00315.1,	SZF00317.1,	SZF00319.1,	SZF00379.1,	SZF00606.1,	SZF00610.1,	SZF00611.1,	SZF00628.1,	SZF00711.1,	SZF00785.1,	SZF00970.1,	SZF01130.1,	SZF01195.1,	SZF01202.1,	SZF01206.1,	SZF02224.1,	SZF02529.1,	SZF02538.1,	SZF02824.1,	SZF03900.1,	SZF03901.1,	SZF03902.1,	SZF03906.1,	SZF03950.1,	SZF04187.1,	SZF04641.1,	SZF04696.1,	SZF04865.1,	SZF05101.1,	SZF05894.1,	SZF06366.1,	SZF06367.1	RDB14858.1,	RDB17024.1,	RDB24604.1,	RDB25947.1	PQE34074.1	APA13734.1
OG0000612	XP_011117377.1,	XP_011126406.1	RMZ48551.1	SPB42878.1	SZF01939.1	XP_001554661.1	PBP15316.1,	PBP27486.1	XP_020126980.1,	XP_020130498.1	KHJ32405.1	EHL00505.1,	EHL00704.1	RDB15774.1,	RDB27554.1	SLM39256.1	OWP06202.1	RAL64791.1	CZR57268.1,	CZR62876.1,	CZR69754.1	KFY52003.1	OQN98842.1,	OQO12353.1,	OQO14484.1,	OQO14705.1	XP_023469315.1	CZS95387.1,	CZT08890.1	PQE07384.1,	PQE30072.1	ESZ96557.1	APA11030.1	XP_018734159.1,	XP_018737182.1,	XP_018738277.1	PWW79488.1	PNH29411.1,	PNH30561.1,	PNH30631.1	OBS15535.1,	OBS16976.1,	OBS18260.1
OG0000613	XP_011117765.1	RMZ42102.1,	RMZ44025.1,	RMZ44181.1	SPB44897.1,	SPB45137.1,	SPB46911.1	XP_024547734.1,	XP_024550840.1	PBP15365.1,	PBP15366.1,	PBP27480.1	XP_020126017.1,	XP_020126996.1,	XP_020132476.1	RDB22628.1,	RDB22629.1	SLM38344.1	OWP04326.1,	OWP06222.1	RAL65966.1,	RAL67683.1	CZR56571.1,	CZR58774.1,	CZR65771.1,	CZR65987.1	KFY51793.1	OQN96492.1,	OQO00867.1,	OQO01044.1,	OQO03175.1,	OQO12603.1	CZS95545.1,	CZT02538.1,	CZT13802.1	PQE29424.1	ESZ93460.1,	ESZ96593.1	APA07984.1	PWW75562.1	PNH36689.1	OBS21377.1,	OBS24560.1
OG0000614	XP_011118713.1,	XP_011118716.1	RMZ45858.1,	RMZ45859.1	SPB43184.1,	SPB43185.1	SZF00016.1,	SZF00019.1	XP_001553771.1,	XP_024547054.1	PBP23628.1,	PBP27811.1	XP_020129265.1,	XP_020129293.1	KHJ32228.1	EHL02100.1	RDB17775.1,	RDB25901.1	SLM37879.1	OWP04314.1,	OWP04315.1	CZR56574.1,	CZR56575.1	KFY52276.1	OQO13873.1,	OQO15322.1,	OQO15323.1	XP_023468050.1,	XP_023470116.1	CZT09907.1,	CZT09909.1	PQE17455.1	ESZ98169.1	APA14513.1,	APA14514.1	XP_018734252.1,	XP_018736992.1	PWW78583.1,	PWW78584.1	PNH30565.1,	PNH30566.1	OBS21652.1,	OBS21653.1
OG0000615	XP_011119084.1	RMZ36094.1,	RMZ38359.1,	RMZ44350.1	SPB46479.1,	SPB49582.1,	SPB49889.1,	SPB51195.1	XP_001547304.1,	XP_001549390.2,	XP_001559720.1,	XP_024548855.1	XP_020134301.1	EHK96904.1,	EHK98767.1	RDB19842.1	SLM34372.1,	SLM37320.1,	SLM37321.1	OWP04720.1	RAL61768.1	CZR55290.1,	CZR56703.1,	CZR63513.1,	CZR63525.1,	CZR63660.1,	CZR67444.1	KFY56688.1,	KFY66449.1	OQO00809.1,	OQO03114.1	CZT09488.1	PQE31161.1,	PQE31587.1	ESZ91550.1,	ESZ98132.1	APA09460.1	PNH26298.1,	PNH26300.1,	PNH31003.1,	PNH31283.1	OBS19695.1,	OBS25986.1
OG0000616	XP_011119121.1,	XP_011119411.1	RMZ37835.1,	RMZ38902.1,	RMZ48683.1	SPB44818.1	XP_001553207.1,	XP_024548526.1	PBP15626.1,	PBP16806.1,	PBP19326.1,	PBP25918.1	XP_020128629.1,	XP_020130052.1	EHK96290.1,	EHK99276.1	RDB16957.1	SLM35108.1	OWP01666.1,	OWP02270.1	RAL63550.1,	RAL65519.1	CZR55022.1,	CZR69360.1	KFY57488.1	OQO07557.1,	OQO09093.1	XP_023464443.1,	XP_023469541.1	CZS99176.1,	CZT06737.1	PQE09618.1,	PQE31458.1	ESZ90692.1,	ESZ90882.1	APA12083.1,	APA12103.1	XP_018733867.1	PWW77421.1	PNH27273.1,	PNH32826.1	OBS19959.1,	OBS22378.1
OG0000617	XP_011120730.1,	XP_011125910.1	RMZ37460.1,	RMZ38015.1,	RMZ43886.1,	RMZ47058.1	SPB48291.1	XP_024546541.1	PBP15374.1,	PBP27483.1	XP_020132395.1	EHK97683.1,	EHK98533.1	RDB17305.1	OWP06247.1,	OWP06248.1	RAL63484.1	CZR61987.1	KFY53080.1,	KFY55327.1,	KFY61722.1,	KFY66110.1	OQN98305.1,	OQN98750.1,	OQN99035.1,	OQO02825.1	CZS92657.1,	CZS96151.1,	CZT07291.1	PQE30487.1,	PQE33296.1	ESZ97459.1	APA06721.1	PWW80209.1	PNH28944.1,	PNH31700.1,	PNH32643.1,	PNH32668.1,	PNH33699.1	OBS19026.1,	OBS24461.1,	OBS27699.1,	OBS28478.1
OG0000618	XP_011121110.1	RMZ36828.1,	RMZ45084.1	SPB45269.1,	SPB46480.1,	SPB48689.1	XP_001557823.1,	XP_024547532.1,	XP_024548509.1,	XP_024548546.1	XP_020124974.1,	XP_020129798.1,	XP_020129896.1	EHK99703.1,	EHL03855.1	RDB21928.1,	RDB23525.1,	RDB23530.1	SLM40387.1	OWP04270.1	RAL65489.1,	RAL67419.1	CZR51862.1,	CZR52513.1,	CZR57746.1,	CZR58045.1,	CZR59525.1	KFY51944.1,	KFY52031.1,	KFY66430.1	OQO01662.1,	OQO03030.1,	OQO05248.1,	OQO08053.1	CZT10813.1	PQE09612.1,	PQE31177.1	ESZ92033.1,	ESZ93694.1	APA07714.1,	APA12133.1	PNH35810.1	OBS28813.1
OG0000619	XP_011121727.1,	XP_011125025.1	RMZ41452.1,	RMZ43700.1	SPB48324.1,	SPB53112.1	XP_001557800.1	PBP17780.1,	PBP24986.1	XP_020126238.1,	XP_020130842.1	KHJ31804.1	EHK96346.1,	EHL02412.1	RDB19223.1,	RDB19349.1,	RDB19817.1,	RDB23492.1,	RDB25034.1,	RDB25197.1	SLM40848.1	OWP02180.1	RAL65473.1	CZR59482.1	KFY55255.1	OQO03036.1,	OQO05238.1,	OQO06652.1,	OQO10045.1,	OQO10046.1	XP_023468086.1	CZT02052.1,	CZT06713.1,	CZT08644.1	PQE09587.1	ESZ90977.1,	ESZ97471.1	APA12144.1	XP_018736398.1	PWW78900.1	PNH36569.1	OBS21327.1,	OBS25352.1
OG0000620	XP_011122773.1	RMZ40210.1	SPB53251.1	SZF01926.1,	SZF01991.1	XP_001549070.1,	XP_001559924.2	PBP19338.1,	PBP20800.1,	PBP22472.1,	PBP25867.1	XP_020130685.1,	XP_020130722.1	KHJ33940.1,	KHJ35732.1	EHK96699.1,	EHL02159.1	RDB26208.1,	RDB29660.1	SLM33621.1	OWO98837.1,	OWP04786.1	RAL68019.1	CZR54831.1,	CZR55395.1	OQO01873.1,	OQO02051.1,	OQO10223.1,	OQO11789.1,	OQO11937.1,	OQO14255.1,	OQO14942.1	XP_023464187.1	CZT06657.1,	CZT12515.1	PQE18820.1,	PQE29906.1	ESZ99005.1,	ESZ99057.1	APA09762.1,	APA09967.1	XP_018735231.1	PWW71632.1
OG0000621	XP_011124010.1,	XP_011124011.1,	XP_011124064.1	RMZ47883.1,	RMZ48164.1	SPB50617.1	CZR50575.1,	CZR52093.1,	CZR55714.1,	CZR64890.1,	CZR65350.1,	CZR68461.1	KFY53178.1,	KFY53243.1,	KFY57973.1,	KFY67021.1,	KFY67079.1,	KFY67339.1,	KFY67349.1	OQN95157.1,	OQN95174.1,	OQN95186.1,	OQN95187.1	CZS92452.1,	CZS99518.1,	CZT07003.1,	CZT08631.1	PQE17585.1	ESZ91825.1	APA13370.1	PWW72046.1,	PWW72454.1,	PWW72664.1,	PWW72872.1,	PWW75120.1,	PWW77220.1,	PWW77230.1,	PWW77235.1	OBS16073.1,	OBS20279.1,	OBS20572.1,	OBS20599.1,	OBS20678.1
OG0000622	XP_011124348.1	RMZ35888.1	SPB49433.1	SZF02330.1	XP_024547122.1,	XP_024547123.1,	XP_024547124.1,	XP_024547125.1	PBP19824.1,	PBP23586.1	XP_020126819.1,	XP_020128739.1	KHJ32018.1	EHK97712.1	RDB18260.1,	RDB21402.1,	RDB25221.1,	RDB25457.1,	RDB25460.1	SLM33552.1	RAL62021.1,	RAL62022.1	CZR57877.1	KFY66255.1	OQN99834.1,	OQO04032.1	XP_023464802.1,	XP_023465317.1	CZT10597.1	PQE08045.1	ESZ97872.1	APA14022.1	XP_018734387.1,	XP_018738035.1	PWW80530.1	PNH29721.1	OBS15310.1,	OBS15325.1,	OBS15383.1,	OBS15838.1,	OBS16557.1,	OBS17039.1,	OBS22316.1
OG0000623	XP_011124660.1,	XP_011125553.1,	XP_011126805.1,	XP_011126806.1,	XP_011126807.1,	XP_011126809.1	XP_020126294.1,	XP_020126394.1,	XP_020126662.1,	XP_020127527.1,	XP_020127536.1,	XP_020127550.1,	XP_020127577.1,	XP_020129605.1,	XP_020130464.1,	XP_020134277.1,	XP_020134506.1	EHK98534.1	CZR54039.1,	CZR54214.1,	CZR55762.1,	CZR55765.1,	CZR58221.1,	CZR58498.1,	CZR58599.1,	CZR58607.1,	CZR60634.1,	CZR61293.1,	CZR65234.1,	CZR65598.1,	CZR67828.1,	CZR67959.1,	CZR68082.1,	CZR69924.1	KFY60948.1	PNH28489.1,	PNH28825.1,	PNH31337.1,	PNH31338.1	OBS23196.1,	OBS26900.1,	OBS27608.1,	OBS28351.1
OG0000624	XP_011125283.1,	XP_011125846.1,	XP_011125928.1,	XP_011125983.1,	XP_011126713.1,	XP_011128223.1	RMZ41909.1	SPB46086.1	XP_024553208.1	XP_020131217.1	EHK98423.1,	EHL00658.1,	EHL01261.1	RDB25220.1	OWP03859.1	RAL60630.1	CZR54029.1,	CZR54576.1,	CZR55164.1,	CZR61642.1,	CZR67567.1	KFY51189.1,	KFY51517.1,	KFY51679.1,	KFY58246.1,	KFY67794.1	OQN96539.1,	OQO00744.1	CZT01407.1,	CZT10404.1,	CZT12623.1	PQE07860.1,	PQE21950.1,	PQE24878.1	ESZ93584.1	APA13474.1	PWW79006.1	PNH28016.1,	PNH32865.1,	PNH33333.1,	PNH36790.1	OBS22541.1,	OBS23052.1
OG0000625	XP_011126917.1	RMZ40405.1,	RMZ43726.1	SPB50420.1	XP_001560626.1,	XP_024550913.1,	XP_024550914.1	PBP17220.1,	PBP27515.1	XP_020134889.1,	XP_020135568.1	KHJ31382.1	EHK98240.1,	EHL03740.1	RDB23447.1	SLM39280.1	OWP07228.1	RAL66043.1,	RAL67615.1,	RAL67616.1	CZR57020.1,	CZR67949.1	KFY58144.1	OQN98028.1,	OQO13778.1	XP_023470686.1,	XP_023470786.1,	XP_023471260.1,	XP_023471294.1	CZS95852.1,	CZT04253.1	PQE32921.1,	PQE33882.1	ESZ94780.1,	ESZ99393.1	APA07931.1,	APA11815.1	XP_018736450.1	PWW77258.1	PNH32830.1,	PNH33844.1	OBS23667.1,	OBS24547.1
OG0000626	XP_011126997.1	RMZ37791.1,	RMZ38065.1,	RMZ43449.1	SPB44540.1,	SPB47048.1,	SPB51573.1	SZF01333.1	XP_001548443.2,	XP_024551991.1	PBP17367.1,	PBP20785.1,	PBP24264.1,	PBP24833.1	XP_020130756.1,	XP_020132900.1,	XP_020134065.1	EHL02244.1	RDB24578.1	SLM35284.1	OWP01874.1,	OWP04804.1	RAL60421.1,	RAL61206.1	CZR55527.1	KFY62286.1	OQO14287.1,	OQO14972.1	XP_023465028.1	CZS92995.1,	CZT03019.1	PQE31456.1	ESZ90051.1,	ESZ93802.1	APA09292.1,	APA12665.1	XP_018736008.1	PWW79120.1,	PWW79121.1	PNH27171.1,	PNH30936.1	OBS20467.1,	OBS24371.1
OG0000627	XP_011127159.1,	XP_011127197.1	RMZ36476.1	SPB42526.1,	SPB43449.1	XP_001560935.1,	XP_024551513.1,	XP_024551697.1	PBP26928.1,	PBP27276.1	XP_020130130.1	EHK96332.1	RDB23657.1	OWP00975.1	RAL63343.1	CZR50676.1,	CZR52955.1,	CZR55569.1,	CZR61393.1,	CZR69345.1,	CZR70228.1	KFY54119.1,	KFY56091.1,	KFY65914.1	XP_023465385.1	CZS91493.1,	CZS93223.1	PQE17822.1	ESZ94753.1,	ESZ99198.1	APA06797.1	XP_018735923.1,	XP_018735924.1	PWW73271.1	PNH27775.1,	PNH29055.1	OBS18842.1,	OBS19982.1,	OBS25045.1,	OBS25167.1,	OBS25368.1,	OBS25544.1,	OBS26937.1
OG0000628	XP_011127391.1,	XP_011127416.1	RMZ46115.1	SPB51340.1	SZF05650.1	XP_001547036.1	PBP18407.1,	PBP20936.1,	PBP21234.1,	PBP27770.1	XP_020132842.1,	XP_020135489.1	KHJ32345.1	EHK96845.1,	EHK97240.1	RDB25033.1	SLM35332.1	OWO99139.1,	OWP04850.1,	OWP06668.1	RAL67254.1	CZR52400.1,	CZR55303.1	KFY57648.1,	KFY66124.1	OQN98377.1,	OQO03825.1	XP_023470208.1,	XP_023470624.1	CZS94842.1,	CZT00082.1,	CZT06065.1	PQE33721.1	ESZ95084.1	APA15551.1	XP_018738195.1	PWW77988.1	PNH27331.1,	PNH28464.1,	PNH33790.1	OBS22229.1,	OBS22588.1,	OBS25196.1
OG0000629	RMZ37008.1,	RMZ41845.1,	RMZ43863.1,	RMZ45747.1,	RMZ45943.1,	RMZ45944.1,	RMZ46431.1	SPB42990.1,	SPB43221.1,	SPB44815.1	XP_024549926.1	XP_020126546.1,	XP_020128369.1,	XP_020132286.1,	XP_020132717.1,	XP_020133020.1,	XP_020134177.1,	XP_020134283.1	SLM33591.1	OWP05460.1	RAL64207.1	CZR50129.1,	CZR62528.1,	CZR64654.1,	CZR67199.1,	CZR69663.1	OQO13942.1,	OQO15221.1	CZT03956.1,	CZT06813.1	PQE19793.1	ESZ94917.1	APA05262.1	PWW73701.1,	PWW73703.1,	PWW73704.1,	PWW78397.1,	PWW79641.1	PNH35360.1	OBS24772.1,	OBS26052.1,	OBS28483.1,	OBS29003.1
OG0000630	RMZ37750.1,	RMZ40975.1,	RMZ41741.1,	RMZ42073.1,	RMZ44879.1,	RMZ45828.1,	RMZ48401.1	SPB42837.1,	SPB43526.1,	SPB43992.1,	SPB44116.1,	SPB44221.1,	SPB46124.1,	SPB51119.1	XP_001553898.1,	XP_024546409.1,	XP_024546410.1	XP_020125301.1,	XP_020132231.1	EHL02083.1	RDB25095.1	RAL58789.1,	RAL63976.1	CZR51332.1,	CZR51822.1,	CZR55677.1,	CZR57085.1,	CZR61883.1,	CZR63521.1,	CZR67432.1	KFY51382.1,	KFY54719.1,	KFY56309.1,	KFY65875.1	CZT11860.1	PQE24621.1,	PQE31051.1	ESZ95892.1,	ESZ98424.1	APA07226.1,	APA13051.1	XP_018737106.1	PWW74618.1
OG0000631	RMZ39120.1,	RMZ41467.1,	RMZ43361.1,	RMZ43380.1,	RMZ47531.1,	RMZ47819.1	SPB43266.1,	SPB43634.1,	SPB43910.1,	SPB49100.1	SZE99446.1	XP_024551723.1,	XP_024552327.1	PBP28010.1	XP_020126557.1,	XP_020132055.1	EHL01551.1	SLM34996.1	OWP02702.1	RAL61055.1	CZR51513.1,	CZR58784.1,	CZR64788.1,	CZR68854.1	KFY56050.1,	KFY66467.1,	KFY67904.1	OQO03865.1,	OQO07561.1,	OQO08408.1,	OQO13021.1,	OQO13256.1	CZS89317.1,	CZS97110.1	PQE19499.1	ESZ90580.1	APA13193.1	PWW79021.1	PNH28073.1,	PNH28835.1	OBS17662.1,	OBS28304.1,	OBS28332.1
OG0000632	RMZ39626.1,	RMZ47997.1	SPB44868.1,	SPB47207.1	XP_001554951.1,	XP_001559251.1	PBP17161.1,	PBP18795.1,	PBP18811.1,	PBP28805.1	XP_020126422.1,	XP_020128325.1	KHJ35483.1	EHL01751.1,	EHL02902.1	SLM39855.1,	SLM41033.1	OWP00015.1,	OWP03515.1	RAL59684.1,	RAL66711.1	CZR58371.1,	CZR66720.1,	CZR68322.1,	CZR68430.1	KFY51663.1	OQN96601.1,	OQO00602.1,	OQO03587.1,	OQO04747.1	CZS97266.1,	CZT10613.1	PQE31196.1,	PQE31794.1	ESZ89771.1,	ESZ91722.1	APA08375.1,	APA08940.1	XP_018735319.1	PNH32170.1,	PNH33780.1	OBS24653.1,	OBS24976.1
OG0000633	RMZ40931.1,	RMZ42848.1	SPB42422.1,	SPB43401.1,	SPB44519.1,	SPB44537.1	SZF05127.1	XP_001559243.1,	XP_024551945.1	PBP21409.1,	PBP27854.1	XP_020124924.1,	XP_020132005.1	KHJ34362.1,	KHJ34969.1	EHK98776.1	RDB22294.1	SLM36844.1	OWO99267.1	RAL65010.1,	RAL66719.1	CZR57373.1,	CZR62707.1,	CZR63526.1,	CZR69472.1,	CZR69973.1	KFY59807.1,	KFY67360.1	XP_023465982.1,	XP_023465983.1	CZT03244.1	PQE22352.1,	PQE30779.1	ESZ91741.1,	ESZ92531.1	APA06386.1,	APA08947.1	PWW74710.1,	PWW75072.1	PNH27505.1,	PNH33693.1	OBS17763.1,	OBS17982.1
OG0000634	RMZ43884.1,	RMZ46580.1,	RMZ46587.1	SPB43541.1,	SPB48748.1,	SPB52364.1,	SPB52403.1	XP_001559476.2,	XP_024549486.1	PBP15649.1,	PBP20285.1,	PBP21652.1,	PBP26313.1	XP_020126549.1,	XP_020126880.1,	XP_020133180.1	EHK97603.1	OWP02436.1	RAL58306.1,	RAL59860.1	CZR55122.1,	CZR55885.1,	CZR57698.1,	CZR58900.1	KFY54507.1,	KFY59428.1,	KFY60393.1	OQN96192.1,	OQO05858.1	CZT09756.1,	CZT10906.1	PQE29397.1,	PQE32004.1	ESZ94606.1,	ESZ96145.1	APA07639.1,	APA09156.1	XP_018733580.1,	XP_018735754.1	PWW74601.1	OBS22171.1,	OBS24761.1,	OBS25085.1
OG0000635	XP_001545718.2,	XP_001555656.1,	XP_001555658.1,	XP_024549703.1,	XP_024549718.1,	XP_024550542.1,	XP_024551262.1,	XP_024551263.1,	XP_024551266.1,	XP_024551267.1	EHK97142.1	RAL59256.1,	RAL60738.1,	RAL60739.1,	RAL60740.1,	RAL66273.1	CZR61799.1,	CZR65103.1,	CZR65104.1,	CZR65105.1,	CZR65106.1,	CZR65107.1,	CZR65118.1,	CZR65120.1	CZT10751.1	PQE07372.1,	PQE15515.1,	PQE23077.1,	PQE23079.1	ESZ90765.1,	ESZ93169.1,	ESZ93170.1,	ESZ93171.1,	ESZ93172.1,	ESZ94280.1,	ESZ94391.1,	ESZ94637.1	APA05455.1,	APA10284.1,	APA10285.1,	APA10286.1,	APA10287.1,	APA11322.1
OG0000636	XP_011117420.1,	XP_011118935.1	RMZ37208.1,	RMZ38777.1	SPB42461.1,	SPB51177.1	SZE99790.1	XP_001547236.2,	XP_001549114.1	PBP24047.1,	PBP28462.1	XP_020124945.1,	XP_020131522.1	EHL02229.1	RDB15198.1,	RDB22164.1	SLM39145.1	OWP00122.1	RAL60268.1,	RAL60380.1	CZR53975.1,	CZR63913.1,	CZR67588.1	KFY55241.1,	KFY65605.1,	KFY67800.1	OQO07908.1,	OQO10585.1	XP_023470590.1	CZS91946.1	PQE15553.1,	PQE19263.1	ESZ94192.1,	ESZ98736.1	APA06234.1,	APA07371.1	XP_018738501.1	PWW72224.1	PNH28095.1,	PNH33329.1	OBS21205.1,	OBS24247.1
OG0000637	XP_011117523.1	RMZ37982.1,	RMZ39801.1,	RMZ47576.1	SPB43338.1,	SPB45329.1,	SPB49153.1,	SPB53253.1	XP_001559926.2	XP_020133003.1	EHL02158.1	RDB18697.1,	RDB25346.1	RAL65072.1,	RAL68018.1	CZR55392.1,	CZR55628.1,	CZR66992.1,	CZR68325.1,	CZR68814.1	KFY53854.1,	KFY60689.1,	KFY64482.1	OQN95057.1,	OQN95135.1,	OQN95569.1,	OQO04371.1,	OQO06143.1,	OQO14239.1,	OQO14925.1	CZS96855.1,	CZT06655.1	PQE29882.1,	PQE29903.1	ESZ93633.1,	ESZ99006.1	APA06321.1,	APA09763.1	XP_018733613.1	PWW71633.1	PNH35853.1	OBS27162.1
OG0000638	XP_011118026.1,	XP_011118027.1,	XP_011124666.1	RMZ45906.1	SPB43572.1	XP_001555461.1	PBP17028.1,	PBP24936.1	XP_020130770.1	EHL00606.1	RDB17426.1,	RDB19650.1,	RDB20017.1,	RDB22350.1,	RDB22405.1,	RDB23783.1,	RDB26043.1,	RDB26559.1,	RDB27109.1,	RDB30986.1	SLM41395.1	OWP06124.1	RAL62224.1	CZR52077.1,	CZR54227.1,	CZR57006.1,	CZR65328.1	KFY52893.1	OQN96189.1,	OQO05860.1	CZT08478.1	PQE17588.1,	PQE33887.1	ESZ99375.1	APA08176.1	PWW74286.1,	PWW80067.1	PNH31808.1	OBS16029.1,	OBS16942.1,	OBS21368.1,	OBS28263.1
OG0000639	XP_011119158.1,	XP_011119895.1,	XP_011128357.1	RMZ47682.1	SPB46262.1	XP_001554945.1,	XP_001560453.1	PBP17178.1,	PBP22171.1,	PBP23556.1,	PBP25583.1,	PBP26289.1,	PBP28925.1	XP_020126073.1,	XP_020128825.1	KHJ35478.1	EHK97887.1,	EHL02983.1	SLM41154.1	OWP03534.1,	OWP04085.1,	OWP06501.1	RAL59680.1,	RAL61877.1	CZR55891.1,	CZR62318.1	KFY57497.1	OQO02503.1,	OQO05349.1	CZS97751.1,	CZT03729.1,	CZT11298.1	PQE31232.1,	PQE32649.1	ESZ89619.1,	ESZ91933.1	APA08371.1,	APA15710.1	PWW77895.1	PNH27822.1	OBS27879.1,	OBS28031.1
OG0000640	XP_011119483.1	RMZ36435.1,	RMZ47257.1	SPB45390.1	SZF04886.1	XP_001551926.1,	XP_024553156.1,	XP_024553407.1	PBP17462.1,	PBP27412.1	XP_020125616.1,	XP_020130019.1	KHJ34435.1	EHK96061.1,	EHL01345.1,	EHL01842.1	RDB17936.1	SLM40642.1	OWP01405.1	RAL59111.1,	RAL66109.1	CZR51397.1,	CZR54081.1,	CZR59306.1	KFY54974.1	OQO04163.1,	OQO06341.1	XP_023469749.1	CZS89378.1	PQE27255.1,	PQE30296.1,	PQE32204.1	ESZ90505.1,	ESZ91020.1	APA07519.1,	APA13334.1,	APA14614.1	XP_018737658.1	PWW73178.1	PNH34650.1	OBS26274.1,	OBS27296.1
[truncated: 12,944 more rows]
[truncated: 781 more columns]
